# Supplementary material for: ISB 2001 trispecific T cell engager shows strong tumor cytotoxicity and overcomes immune escape mechanisms of multiple myeloma cells
Source: Nat Cancer. 2024 Sep 11;5(10):1494–514. doi: 10.1038/s43018-024-00821-1 (PMC11505469; doi:10.1038/s43018-024-00821-1)
Supplement: Supplementary file 3 — Supplementary Table 1: SPR-derived constant of association (Kon), constant of dissociation (Koff) and equilibrium dissociation constant (Kd) of tested antibodies to human CD3εδ, human BCMA and human CD38. Supplementary Table 2: culture medium for in vitro and ex vivo assay. Supplementary Table 3: antibodies, clones, supplier, catalog number, dilution and assay where they were used. [file 43018_2024_821_MOESM3_ESM.xlsx]

## Sheet: Supplementary Table 1
Supplementary Table 1. SPR derived constant of association (Kon), constant of dissociation (Koff) and equilibrium dissociation constant (KD) of tested antibodies to human CD3εδ, human BCMA, human CD38.
Valency indicates the number of the target-interacting domains in the antibody;valency of 2 means bivalent interaction. Values represent average±SD; n=number of independent measurements.
	Ligand	Analyte	Valency	Fit model	Kon (± SD) (1/Ms)	Koff (± SD) (1/s)	KD (± SD) (nM)
	CD3εδ	ISB 2001	1	Steady state affinity	n/a	n/a	41.4 (± 2.8)
				1:1 kinetic	1.92E+06 (± 3.72E+05)	7.09E-02 (± 9.18E-03)	37.2 (± 2.7 )
	CD3εδ	Alnuctamab	1	1:1 kinetic	1.11E+05 (± 1.53E+03)	3.55E-03 (± 1.83E-04)	31.9 (± 1.9)
	CD3εδ	Teclistamab	1	1:1 kinetic	6.13E+05 (± 3.86E+04)	4.51E-03 (± 1.15E-04)	7.4 (± 0.3)
	CD3εδ	EM801	1	1:1 kinetic	5.54E+05 (± 6.13E+04)	4.41E-03 (± 2.02E-04)	8.0 (± 0.9)
	BCMA	ISB 2001	1	1:1 kinetic	2.44E+05 (± 9.29E+03)	4.55E-04 (± 1.50E-05)	1.9 (± 0.1)
	BCMA	Alnuctamab	2	1:1 kinetic	2.40E+06 (± 4.47E+05)	1.63E-04 (± 7.07E-05)	0.072 (± 0.040)
	BCMA	Teclistamab	1	1:1 kinetic	6.66E+06 (± 2.19E+06)	7.59E-04 (± 8.10E-05)	0.121 (± 0.034)
	BCMA	EM801	2	1:1 kinetic	1.09E+07 (± 1.11E+06)	8.01E-04 (± 4.08E-05)	0.074 (± 0.009)
	CD38	ISB 2001	1	1:1 kinetic	1.06E+06 (± 1.60E+05)	2.81E-03 (± 4.10E-04)	2.7 (± 0.2)
	CD38	Alnuctamab	n/a	n/a	n/a	n/a	n/a
	CD38	Teclistamab	n/a	n/a	n/a	n/a	n/a
	CD38	EM801	n/a	n/a	n/a	n/a	n/a
	Individual replicates						Averages and standard deviations
	Ligand solution	Analyte solution	Kinetic model	Chi² (RU²)	Rmax (RU)	Ka (1/Ms)	Kd (1/s)	KD (M)	Average Ka (1/Ms)	SD Ka (1/Ms)	Average Kd (1/Ms)	SD Kd (1/Ms)
	CD3εδ	ISB 2001	Steady state affinity	0.629	32.3	n/a	n/a	3.95e-08	n/a	n/a	n/a	n/a
	CD3εδ	ISB 2001	Steady state affinity	0.753	29.2	n/a	n/a	3.94e-08
	CD3εδ	ISB 2001	Steady state affinity	0.358	37.6	n/a	n/a	4.53e-08
	CD3εδ	ISB 2001	1:1 kinetic	0.974	33.3	2270000	0.0809	3.57e-08	1.92333e+06	372201	0.0708667	0.00917624
	CD3εδ	ISB 2001	1:1 kinetic	1.36	29.7	1970000	0.0688	3.49e-08
	CD3εδ	ISB 2001	1:1 kinetic	1.86	37	1530000	0.0629	4.1e-08
	CD3εδ	Alnuctamab	1:1 kinetic	7.41	109.9	111000	0.00369	3.34e-08	111333	1527.53	0.00354667	0.000183394
	CD3εδ	Alnuctamab	1:1 kinetic	11.7	112.8	113000	0.00334	2.97e-08
	CD3εδ	Alnuctamab	1:1 kinetic	8.17	111.8	110000	0.00361	3.27e-08
	CD3εδ	Teclistamab	1:1 kinetic	14.5	117.2	606000	0.00452	7.46e-09	613333	38527	0.00451	0.000115326
	CD3εδ	Teclistamab	1:1 kinetic	15.4	127.6	655000	0.00462	7.05e-09
	CD3εδ	Teclistamab	1:1 kinetic	7.29	121.6	579000	0.00439	7.58e-09
	CD3εδ	EM801	1:1 kinetic	0.593	53.1	641000	0.00458	7.16e-09	554250	61271.9	0.00441	0.000202485
	CD3εδ	EM801	1:1 kinetic	1.1	58	543000	0.00422	7.76e-09
	CD3εδ	EM801	1:1 kinetic	0.554	56.6	536000	0.00425	7.94e-09
	CD3εδ	EM801	1:1 kinetic	0.42	56	497000	0.00459	9.24e-09
	BCMA	ISB 2001	1:1 kinetic	1.39	108.2	252000	0.000451	1.79e-09	244333	9291.57	0.000455333	1.49778e-05
	BCMA	ISB 2001	1:1 kinetic	0.918	105.6	247000	0.000443	1.79e-09
	BCMA	ISB 2001	1:1 kinetic	0.718	88.3	234000	0.000472	2.02e-09
	BCMA	Alnuctamab	1:1 kinetic	36.8	130.15	2080000	0.000213	1.02e-10	2.39589e+06	446729	0.000162939	7.07973e-05
	BCMA	Alnuctamab	1:1 kinetic	20.4641	143.901	2.71177e+06	0.000112877	4.1625e-11
	BCMA	Teclistamab	1:1 kinetic	11.3966	161.391	7.59248e+06	0.00082156	1.08207e-10	6.66385e+06	2.18519e+06	0.000758804	8.09853e-05
	BCMA	Teclistamab	1:1 kinetic	6.9394	160.649	8.23135e+06	0.000787465	9.56666e-11
	BCMA	Teclistamab	1:1 kinetic	4.85998	155.414	4.16771e+06	0.000667385	1.60132e-10
	BCMA	EM801	1:1 kinetic	6.28	52.1	9700000	0.00081	8.35e-11	10875000	1.11467e+06	0.000801	4.08003e-05
	BCMA	EM801	1:1 kinetic	8.26	55.7	11500000	0.000744	6.49e-11
	BCMA	EM801	1:1 kinetic	6.6	55.7	12100000	0.000809	6.7e-11
	BCMA	EM801	1:1 kinetic	5.8	56.9	10200000	0.000841	8.25e-11
	CD38	ISB 2001	1:1 kinetic	2.41	239.5	913000	0.00262	2.87e-09	1061000	159540	0.00281	0.000409512
	CD38	ISB 2001	1:1 kinetic	2.53	186.4	1040000	0.00253	2.43e-09
	CD38	ISB 2001	1:1 kinetic	26.6	169.9	1230000	0.00328	2.67e-09

## Sheet: Supplementary Table 2
Supplementary Table 2. Culture media for in vitro and ex vivo assay
Assay	Media composition
RDL, HD-PBMC	RPMI1640 (Gibco, 11875-093), 1% Penicillin/Streptomycin (Dominique Dutscher, L0018-100), 1% L-Glutamine (Dominique Dutscher, X0550-100), 1% Sodium Pyruvate (Dominique Dutscher, L0642-100), 1% Non-Essential Amino Acids (Dominique Dutscher, X0557-100), 0.001% B-mercapto-ethanol (Pan Biotech, P07-05020, for NCI-929 only) and 10 (for NCI-H929 RDL and HD-PBMCs) or 20% (for KMS-12-BM and MOLP-8 RDL) of…
MMoAK	RPMI1640 (Gibco, 11875-093), 1% Penicillin/Streptomycin (Dominique Dutscher, L0018-100), 1% L-Glutamine (Dominique Dutscher, X0550-100) containing 50% Human Serum (Transfusion Interrégionale CRS | Centre de prélèvements Lausanne-Epalinges) and 100U/ml hIL-2 (Proleukin, L03AC01)
MM Patient samples	RPMI1640 (Gibco, 11875-093), 1% Penicillin/Streptomycin (Dominique Dutscher, L0018-100), 1% L-Glutamine (Dominique Dutscher, X0550-100) containing 10% Human Serum (Sigma, H4522) and 3ng/ml of human IL-6 (R&D Systems, 206-IL-050)

## Sheet: Supplementary Table 3
Supplementary Table 3. Antibodies, clones, supplier, catalog number, dilution and assay where they were used.
Antibody	Clone	Supplier	Catalog number	Dilution	Assay
Anti-Human CD69 PE-Cyanine 7	FN50	ThermoFisher Scientific	25-0699-42	1/100	T-cell activation, HD-PBMC
Anti-Human CD8 APC-eFluor780	SK1	ThermoFisher Scientific	47-0087-42	1/100	T-cell activation, RDL
LIVE/DEAD Fixable Violet Dead Cell Stain Kit	NA	ThermoFisher Scientific	L34955	1/2000	T-cell activation
Anti-human CD38 multi-epitope FITC	polyclonal	Cytognos	CYT-38F2-500	1/10	Patients, CBA T-cells
Recombinant anti-Human IgG Fc APC	QA19A42	BioLegend	366906	1/400	CBA MM cells
Recombinant anti-Human IgG Fc PE	QA19A42	BioLegend	366904	1/200	CBA T-cells
LIVE/DEAD™ Fixable Near-IR Dead Cell Stain Kit	NA	ThermoFisher Scientific	L34976	1/1000	CBA T-cells and MM cells, Patients
LIVE/DEAD™ Fixable Green Dead Cell Stain Kit	NA	ThermoFisher Scientific	L34970	1/4000	RDL, MMoAK
Mouse anti-Human CD4 Brilliant Violet 785	OKT4	BioLegend	317442	1/100	RDL
Mouse anti-Human CD25 PE-Cyanine 7	BC96	ThermoFisher Scientific	25-0259-42	1/100	RDL
Anti-human CD138 PerCP-eFluor 710	MI15	ThermoFisher	46-1388-41	1/50	Patients
Anti-human CD4 cfluor YG584	SK3	Cytek	344670	1/50	Patients
Anti-human CD69 APC-eF780	FN50	ThermoFisher Scientific	47-0699-42	1/100	Patients
Anti-human CD8 BUV661	SK1	BD Biosciences	741683	1/200	Patients
LIVE/DEAD™ Fixable Blue Dead Cell Stain Kit	NA	ThermoFisher Scientific	L23105	1/500	Patients, ex vivo
4′,6-diamidino-2-phenylindole (DAPI)	NA	ThermoFisher Scientific	D1306	1/50000	Patients
SYTOX™ Green Dead Cell Stain	NA	ThermoFisher Scientific	S34860	1/2000	HD PBMCs
Mouse anti-Human CD4 PE-eFluor 610	RPA-T4	ThermoFisher Scientific	61-0049-42	1/100	HD PBMCs
Mouse anti-Human CD8 Alexa Fluor 700	RPA-T8	BD Biosciences	557945	1/100	HD PBMCs
Mouse anti-Human CD25 PE	BC96	ThermoFisher Scientific	12-0259-42	1/100	HD PBMCs
Anti-human/mouse Granzyme B recombinant Antibody PE	QA16A02	BioLegend	372208	1/100	HD-PBMCs
Anti-human Perforin PE-Cyanine 7	B-D48	BioLegend	353316	1/100	HD-PBMCs
LIVE/DEAD Fixable Aqua Dead Cell Stain Kit	NA	ThermoFisher Scientific	L34966	1/1000	HD-PBMCs
Mouse anti-Human CD4 Alexa Fluor 700	OKT4	ThermoFisher Scientific	56-0048-82	1/100	HD-PBMCs
Mouse anti-Human CD8 APC	SK1	BioLegend	344722	1/100	HD-PBMCs
Mouse anti-Human CD20 APC/Fire 750	2H7	BioLegend	302358	1/100	HD-PBMCs
Mouse anti-Human CD14 PE	MEM-15	ThermoFisher Scientific	MA1-19644	1/100	HD-PBMCs
Mouse anti-Human CD56 eFluor 450	TULY56	ThermoFisher Scientific	48-0566-42	1/50	HD-PBMCs
Mouse anti-human CD34 PerCP-eFluor 710	4H11	ThermoFisher Scientific	46-0349-42	1/25	Ex vivo
Mouse anti-human CD19 Spark NIR685	HIB19	BioLegend	368505	1/50	Ex vivo
Mouse anti-human CD4 BUV661	OKT4	BD Biosciences	750978	1/200	Ex vivo
Mouse anti-human CD45 PerCP	2D1	BioLegend	368505	1/50	Ex vivo
Rat anti-mouse CD45 APC-eFluor 780	30-F11	Invitrogen	47-0451-82	1/500	Ex vivo
Mouse anti-human CD45 BV785	HI30	BioLegend	304048	1/50	Ex vivo
Mouse anti-human CD8 BV480	SK1	BD Biosciences	746470	1/100	Ex vivo
Mouse anti-human TCRα/β BV605	IP26	BioLegend	306732	1/100	Ex vivo
Mouse anti-human CD69 BUV395	FN50	BD Biosciences	564364	1/100	Ex vivo
Mouse anti-human CD25 BB700	M-A251	BD Biosciences	566447	1/50	Ex vivo
BD Horizon™ Fixable Viability Stain 700	NA	BD Biosciences	564997	1/1000	Ex vivo
Mouse anti-human BCMA	ANC3B1	Ancell	269-020	10 µg/ml	sABC
Mouse anti-human CD38	HIT2	ThermoFischer Scientific	14-0389-82	10 µg/ml	sABC
Daratumumab	NA	Janssen Biotech Inc	NA	160 nM	Human IgG calibrator
