# Supplementary material for: ISB 2001 trispecific T cell engager shows strong tumor cytotoxicity and overcomes immune escape mechanisms of multiple myeloma cells
Source: Nat Cancer. 2024 Sep 11;5(10):1494–514. doi: 10.1038/s43018-024-00821-1 (PMC11505469; doi:10.1038/s43018-024-00821-1)
Supplement: Supplementary file 4 — Raw data used for Fig. 1. [file 43018_2024_821_MOESM4_ESM.xlsx]

## Sheet: Fig1B
	anti-CD3ε						Isotype
Concentration (nM)	BC-D20-T028	BC-D20-T029	BC-D20-T153	BC-D20-T166	BC-D20-T167	BC-D20-T261	BC-D20-T028	BC-D20-T029	BC-D20-T153	BC-D20-T166	BC-D20-T167	BC-D20-T261
0.82	5.97	10.17	1.87	4.22	12.71	10.79	n.t.	n.t.	n.t.	n.t.	n.t.	n.t.
2.47	6.92	15.96	2.84	9.43	26.17	17.06	0.2	1.3	n.t.	n.t.	n.t.	9.02
7.41	20.3	17.37	10.67	13.17	39.9	25.32	1.7	3.7	n.t.	n.t.	n.t.	13.16
22.22	25.56	18.84	28.37	20.79	44.47	27.7	0.76	0.61	n.t.	n.t.	n.t.	9.27
66.67	19.42	20.12	35.07	20.15	39.6	21	0.18	1.21	n.t.	n.t.	n.t.	7.52
200	15.19	22.86	32.78	18.11	40.19	17.43	0.28	1.59	0.39	0.99	7.12	10.15
Data are CD69+ of CD8+ (%)
n.t. :not tested

## Sheet: Fig1C
	BCMA/April blockade assay										BCMA/BAFF blockade assay
anti-BCMA-E6 Fab concentration		0 nM		25 nM		50 nM		200 nM				0 nM		25 nM		50 nM		200 nM
	Time (s)	Response (RU)	Time (s)	Response (RU)	Time (s)	Response (RU)	Time (s)	Response (RU)			Time (s)	Response (RU)	Time (s)	Response (RU)	Time (s)	Response (RU)	Time (s)	Response (RU)
	-141.2		-140.9		-140.9		-140.8				-141.6		-141.6		-141		-140.8
	-140.2		-139.9		-139.9		-139.8				-140.6		-140.6		-140		-139.8
	-139.2		-138.9		-138.9		-138.8				-139.6		-139.6		-139		-138.8
	-138.2		-137.9		-137.9		-137.8				-138.6		-138.6		-138		-137.8
	-137.2		-136.9		-136.9		-136.8				-137.6		-137.6		-137		-136.8
	-136.2		-135.9		-135.9		-135.8				-136.6		-136.6		-136		-135.8
	-135.2		-134.9		-134.9		-134.8				-135.6		-135.6		-135		-134.8
	-134.2		-133.9		-133.9		-133.8				-134.6		-134.6		-134		-133.8
	-133.2		-132.9		-132.9		-132.8				-133.6		-133.6		-133		-132.8
	-132.2		-131.9		-131.9		-131.8				-132.6		-132.6		-132		-131.8
	-131.2		-130.9		-130.9		-130.8				-131.6		-131.6		-131		-130.8
	-130.2		-129.9		-129.9		-129.8				-130.6		-130.6		-130		-129.8
	-129.2		-128.9		-128.9		-128.8				-129.6		-129.6		-129		-128.8
	-128.2		-127.9		-127.9		-127.8				-128.6		-128.6		-128		-127.8
	-127.2		-126.9		-126.9		-126.8				-127.6		-127.6		-127		-126.8
	-126.2		-125.9		-125.9		-125.8				-126.6		-126.6		-126		-125.8
	-125.2		-124.9		-124.9		-124.8				-125.6		-125.6		-125		-124.8
	-124.2		-123.9		-123.9		-123.8				-124.6		-124.6		-124		-123.8
	-123.2		-122.9		-122.9		-122.8				-123.6		-123.6		-123		-122.8
	-122.2		-121.9		-121.9		-121.8				-122.6		-122.6		-122		-121.8
	-121.2		-120.9		-120.9		-120.8				-121.6		-121.6		-121		-120.8
	-120.2		-119.9		-119.9		-119.8				-120.6		-120.6		-120		-119.8
	-119.2		-118.9		-118.9		-118.8				-119.6		-119.6		-119		-118.8
	-118.2		-117.9		-117.9		-117.8				-118.6		-118.6		-118		-117.8
	-117.2		-116.9		-116.9		-116.8				-117.6		-117.6		-117		-116.8
	-116.2		-115.9		-115.9		-115.8				-116.6		-116.6		-116		-115.8
	-115.2		-114.9		-114.9		-114.8				-115.6		-115.6		-115		-114.8
	-114.2		-113.9		-113.9		-113.8				-114.6		-114.6		-114		-113.8
	-113.2		-112.9		-112.9		-112.8				-113.6		-113.6		-113		-112.8
	-112.2		-111.9		-111.9		-111.8				-112.6		-112.6		-112		-111.8
	-111.2		-110.9		-110.9		-110.8				-111.6		-111.6		-111		-110.8
	-110.2		-109.9		-109.9		-109.8				-110.6		-110.6		-110		-109.8
	-109.2		-108.9		-108.9		-108.8				-109.6		-109.6		-109		-108.8
	-108.2		-107.9		-107.9		-107.8				-108.6		-108.6		-108		-107.8
	-107.2		-106.9		-106.9		-106.8				-107.6		-107.6		-107		-106.8
	-106.2		-105.9		-105.9		-105.8				-106.6		-106.6		-106		-105.8
	-105.2		-104.9		-104.9		-104.8				-105.6		-105.6		-105		-104.8
	-104.2		-103.9		-103.9		-103.8				-104.6		-104.6		-104		-103.8
	-103.2		-102.9		-102.9		-102.8				-103.6		-103.6		-103		-102.8
	-102.2		-101.9		-101.9		-101.8				-102.6		-102.6		-102		-101.8
	-101.2		-100.9		-100.9		-100.8				-101.6		-101.6		-101		-100.8
	-100.2		-99.9		-99.9		-99.8				-100.6		-100.6		-100		-99.8
	-99.2		-98.9		-98.9		-98.8				-99.6		-99.6		-99		-98.8
	-98.2		-97.9		-97.9		-97.8				-98.6		-98.6		-98		-97.8
	-97.2		-96.9		-96.9		-96.8				-97.6		-97.6		-97		-96.8
	-96.2		-95.9		-95.9		-95.8				-96.6		-96.6		-96		-95.8
	-95.2		-94.9		-94.9		-94.8				-95.6		-95.6		-95		-94.8
	-94.2		-93.9		-93.9		-93.8				-94.6		-94.6		-94		-93.8
	-93.2		-92.9		-92.9		-92.8				-93.6		-93.6		-93		-92.8
	-92.2		-91.9		-91.9		-91.8				-92.6		-92.6		-92		-91.8
	-91.2		-90.9		-90.9		-90.8				-91.6		-91.6		-91		-90.8
	-90.2		-89.9		-89.9		-89.8				-90.6		-90.6		-90		-89.8
	-89.2		-88.9		-88.9		-88.8				-89.6		-89.6		-89		-88.8
	-88.2		-87.9		-87.9		-87.8				-88.6		-88.6		-88		-87.8
	-87.2		-86.9		-86.9		-86.8				-87.6		-87.6		-87		-86.8
	-86.2		-85.9		-85.9		-85.8				-86.6		-86.6		-86		-85.8
	-85.2		-84.9		-84.9		-84.8				-85.6		-85.6		-85		-84.8
	-84.2		-83.9		-83.9		-83.8				-84.6		-84.6		-84		-83.8
	-83.2		-82.9		-82.9		-82.8				-83.6		-83.6		-83		-82.8
	-82.2		-81.9		-81.9		-81.8				-82.6		-82.6		-82		-81.8
	-81.2		-80.9		-80.9		-80.8				-81.6		-81.6		-81		-80.8
	-80.2		-79.9		-79.9		-79.8				-80.6		-80.6		-80		-79.8
	-79.2		-78.9		-78.9		-78.8				-79.6		-79.6		-79		-78.8
	-78.2		-77.9		-77.9		-77.8				-78.6		-78.6		-78		-77.8
	-77.2		-76.9		-76.9		-76.8				-77.6		-77.6		-77		-76.8
	-76.2		-75.9		-75.9		-75.8				-76.6		-76.6		-76		-75.8
	-75.2		-74.9		-74.9		-74.8				-75.6		-75.6		-75		-74.8
	-74.2		-73.9		-73.9		-73.8				-74.6		-74.6		-74		-73.8
	-73.2		-72.9		-72.9		-72.8				-73.6		-73.6		-73		-72.8
	-72.2		-71.9		-71.9		-71.8				-72.6		-72.6		-72		-71.8
	-71.2		-70.9		-70.9		-70.8				-71.6		-71.6		-71		-70.8
	-70.2		-69.9		-69.9		-69.8				-70.6		-70.6		-70		-69.8
	-69.2		-68.9		-68.9		-68.8				-69.6		-69.6		-69		-68.8
	-68.2		-67.9		-67.9		-67.8				-68.6		-68.6		-68		-67.8
	-67.2		-66.9		-66.9		-66.8				-67.6		-67.6		-67		-66.8
	-66.2		-65.9		-65.9		-65.8				-66.6		-66.6		-66		-65.8
	-65.2		-64.9		-64.9		-64.8				-65.6		-65.6		-65		-64.8
	-64.2		-63.9		-63.9		-63.8				-64.6		-64.6		-64		-63.8
	-63.2		-62.9		-62.9		-62.8				-63.6		-63.6		-63		-62.8
	-62.2		-61.9		-61.9		-61.8				-62.6		-62.6		-62		-61.8
	-61.2		-60.9		-60.9		-60.8				-61.6		-61.6		-61		-60.8
	-60.2		-59.9		-59.9		-59.8				-60.6		-60.6		-60		-59.8
	-59.2		-58.9		-58.9		-58.8				-59.6		-59.6		-59		-58.8
	-58.2		-57.9		-57.9		-57.8				-58.6		-58.6		-58		-57.8
	-57.2		-56.9		-56.9		-56.8				-57.6		-57.6		-57		-56.8
	-56.2		-55.9		-55.9		-55.8				-56.6		-56.6		-56		-55.8
	-55.2		-54.9		-54.9		-54.8				-55.6		-55.6		-55		-54.8
	-54.2		-53.9		-53.9		-53.8				-54.6		-54.6		-54		-53.8
	-53.2		-52.9		-52.9		-52.8				-53.6		-53.6		-53		-52.8
	-52.2		-51.9		-51.9		-51.8				-52.6		-52.6		-52		-51.8
	-51.2		-50.9		-50.9		-50.8				-51.6		-51.6		-51		-50.8
	-50.2		-49.9		-49.9		-49.8				-50.6		-50.6		-50		-49.8
	-49.2		-48.9		-48.9		-48.8				-49.6		-49.6		-49		-48.8
	-48.2		-47.9		-47.9		-47.8				-48.6		-48.6		-48		-47.8
	-47.2		-46.9		-46.9		-46.8				-47.6		-47.6		-47		-46.8
	-46.2		-45.9		-45.9		-45.8				-46.6		-46.6		-46		-45.8
	-45.2		-44.9		-44.9		-44.8				-45.6		-45.6		-45		-44.8
	-44.2		-43.9		-43.9		-43.8				-44.6		-44.6		-44		-43.8
	-43.2		-42.9		-42.9		-42.8				-43.6		-43.6		-43		-42.8
	-42.2		-41.9		-41.9		-41.8				-42.6		-42.6		-42		-41.8
	-41.2		-40.9		-40.9		-40.8				-41.6		-41.6		-41		-40.8
	-40.2		-39.9		-39.9		-39.8				-40.6		-40.6		-40		-39.8
	-39.2		-38.9		-38.9		-38.8				-39.6		-39.6		-39		-38.8
	-38.2		-37.9		-37.9		-37.8				-38.6		-38.6		-38		-37.8
	-37.2		-36.9		-36.9		-36.8				-37.6		-37.6		-37		-36.8
	-36.2		-35.9		-35.9		-35.8				-36.6		-36.6		-36		-35.8
	-35.2		-34.9		-34.9		-34.8				-35.6		-35.6		-35		-34.8
	-34.2		-33.9		-33.9		-33.8				-34.6		-34.6		-34		-33.8
	-33.2		-32.9		-32.9		-32.8				-33.6		-33.6		-33		-32.8
	-32.2		-31.9		-31.9		-31.8				-32.6		-32.6		-32		-31.8
	-31.2		-30.9		-30.9		-30.8				-31.6		-31.6		-31		-30.8
	-30.2		-29.9		-29.9		-29.8				-30.6		-30.6		-30		-29.8
	-29.2		-28.9		-28.9		-28.8				-29.6		-29.6		-29		-28.8
	-28.2		-27.9		-27.9		-27.8				-28.6		-28.6		-28		-27.8
	-27.2		-26.9		-26.9		-26.8				-27.6		-27.6		-27		-26.8
	-26.2		-25.9		-25.9		-25.8				-26.6		-26.6		-26		-25.8
	-25.2		-24.9		-24.9		-24.8				-25.6		-25.6		-25		-24.8
	-24.2		-23.9		-23.9		-23.8				-24.6		-24.6		-24		-23.8
	-23.2		-22.9		-22.9		-22.8				-23.6		-23.6		-23		-22.8
	-22.2		-21.9		-21.9		-21.8				-22.6		-22.6		-22		-21.8
	-21.2		-20.9		-20.9		-20.8				-21.6		-21.6		-21		-20.8
	-20.2		-19.9		-19.9		-19.8				-20.6		-20.6		-20		-19.8
	-19.2		-18.9		-18.9		-18.8				-19.6		-19.6		-19		-18.8
	-18.2		-17.9		-17.9		-17.8				-18.6		-18.6		-18		-17.8
	-17.2		-16.9		-16.9		-16.8				-17.6		-17.6		-17		-16.8
	-16.2		-15.9		-15.9		-15.8				-16.6		-16.6		-16		-15.8
	-15.2		-14.9		-14.9		-14.8				-15.6		-15.6		-15		-14.8
	-14.2		-13.9		-13.9		-13.8				-14.6		-14.6		-14		-13.8
	-13.2		-12.9		-12.9		-12.8				-13.6		-13.6		-13		-12.8
	-12.2		-11.9		-11.9		-11.8				-12.6		-12.6		-12		-11.8
	-11.2	0.018901	-10.9	0.0274	-10.9	0.022249	-10.8	0.026897			-11.6	-0.0261532	-11.6	-0.100944	-11	-0.0474538	-10.8	-0.0175057
	-10.2	0.022601	-9.89999	0.0388	-9.89999	0.012149	-9.8	0.048397			-10.6	-0.00995325	-10.6	-0.0907443	-10	-0.0163538	-9.8	0.0106943
	-9.2	0.046401	-8.89999	0.0413	-8.89999	0.009849	-8.8	0.073897			-9.60001	0.0167468	-9.60001	-0.0357443	-9	0.0448462	-8.8	0.0344943
	-8.2	0.048201	-7.89999	0.0423	-7.89999	0.024649	-7.8	0.056197			-8.60001	0.0377468	-8.60001	0.0325557	-8	0.0823462	-7.8	0.0227943
	-7.2	0.029401	-6.89999	0.0215	-6.89999	0.019349	-6.8	0.030197			-7.60001	0.00814675	-7.60001	0.0284557	-7	0.0260462	-6.8	0.00239431
	-6.2	0.009401	-5.89999	0.0051	-5.89999	0.007849	-5.8	0.010297			-6.60001	-0.000553247	-6.60001	0.0259557	-6	0.00684622	-5.8	-0.00240569
	-5.2	-0.0094	-4.89999	-0.0051	-4.89999	-0.00785	-4.8	-0.0103			-5.60001	0.000546753	-5.60001	0.0121557	-5	-0.00685378	-4.8	-0.00360569
	-4.2	-0.0164	-3.89999	-0.0224	-3.89999	-0.03405	-3.8	-0.0318			-4.60001	0.00144675	-4.60001	-0.0121443	-4	-0.0171538	-3.8	0.00509431
	-3.2	-0.0296	-2.89999	-0.0398	-2.89999	-0.07545	-2.8	-0.0644			-3.60001	-0.00175325	-3.60001	-0.0281443	-3	-0.0372538	-2.8	-0.00580569
	-2.2	-0.0497	-1.89999	-0.0483	-1.89999	-0.09125	-1.8	-0.0903			-2.60001	-0.0162532	-2.60001	-0.0363443	-2	-0.0537538	-1.8	-0.00670569
	-1.2	-0.0497	-0.89999	-0.0483	-0.89999	-0.09125	-0.8	-0.0903			-1.60001	-0.00955325	-1.60001	-0.0388443	-1	-0.0435538	-0.800003	0.00359431
	-0.2		0.100006		0.100006		0.199997				-0.600006	-0.00955325	-0.600006	-0.0189443	0		0.199997
	0.800003		1.10001		1.10001		1.2				0.399994		0.399994		1		1.2
	1.8		2.10001		2.10001		2.2				1.39999		1.39999		2		2.2
	2.8	2.1177	3.10001	1.3773	3.10001	0.590949	3.2	0.054297			2.39999		2.39999		3	0.343046	3.2	0.150394
	3.8	2.1177	4.10001	1.3773	4.10001	0.590949	4.2	-0.1398			3.39999	0.591047	3.39999	0.281456	4	0.109446	4.2	-0.0865057
	4.8	2.7764	5.10001	1.7939	5.10001	0.746449	5.2	-0.2191			4.39999	0.591047	4.39999	0.273656	5	0.0763462	5.2	-0.183506
	5.8	3.4852	6.10001	2.187	6.10001	0.893449	6.2	-0.2674			5.39999	0.738147	5.39999	0.329056	6	0.0963462	6.2	-0.217606
	6.8	4.1475	7.10001	2.5507	7.10001	1.03485	7.2	-0.3181			6.39999	0.897747	6.39999	0.398756	7	0.111346	7.2	-0.247106
	7.8	4.7744	8.10001	2.9068	8.10001	1.17065	8.2	-0.3563			7.39999	1.03635	7.39999	0.464956	8	0.128146	8.2	-0.284506
	8.8	5.3887	9.10001	3.2496	9.10001	1.30155	9.2	-0.3965			8.39999	1.17865	8.39999	0.528156	9	0.148246	9.2	-0.310606
	9.8	5.971	10.1	3.586	10.1	1.42775	10.2	-0.425			9.39999	1.30755	9.39999	0.594656	10	0.165546	10.2	-0.331606
	10.8	6.512	11.1	3.9158	11.1	1.54195	11.2	-0.4515			10.4	1.42935	10.4	0.670356	11	0.169446	11.2	-0.363506
	11.8	7.0544	12.1	4.2189	12.1	1.65825	12.2	-0.4887			11.4	1.54405	11.4	0.738856	12	0.182946	12.2	-0.380506
	12.8	7.5608	13.1	4.5207	13.1	1.76975	13.2	-0.5187			12.4	1.66185	12.4	0.800256	13	0.193146	13.2	-0.390106
	13.8	8.0543	14.1	4.8067	14.1	1.87525	14.2	-0.5591			13.4	1.76975	13.4	0.865556	14	0.199146	14.2	-0.400706
	14.8	8.5257	15.1	5.0983	15.1	1.96785	15.2	-0.5918			14.4	1.87115	14.4	0.928956	15	0.216146	15.2	-0.408306
	15.8	8.9827	16.1	5.379	16.1	2.06615	16.2	-0.6198			15.4	1.96875	15.4	0.985456	16	0.237246	16.2	-0.421506
	16.8	9.4068	17.1	5.6474	17.1	2.16495	17.2	-0.6615			16.4	2.06775	16.4	1.03806	17	0.266546	17.2	-0.423806
	17.8	9.8203	18.1	5.9204	18.1	2.25735	18.2	-0.6969			17.4	2.16495	17.4	1.08886	18	0.284446	18.2	-0.436206
	18.8	10.2092	19.1	6.1794	19.1	2.34995	19.2	-0.734			18.4	2.25025	18.4	1.14006	19	0.302846	19.2	-0.456706
	19.8	10.5863	20.1	6.4403	20.1	2.44565	20.2	-0.7594			19.4	2.33495	19.4	1.18786	20	0.321846	20.2	-0.471606
	20.8	10.9442	21.1	6.6866	21.1	2.54605	21.2	-0.7848			20.4	2.41645	20.4	1.23996	21	0.333246	21.2	-0.488906
	21.8	11.2878	22.1	6.9217	22.1	2.64175	22.2	-0.8151			21.4	2.50235	21.4	1.29766	22	0.338346	22.2	-0.511606
	22.8	11.6239	23.1	7.152	23.1	2.73615	23.2	-0.8346			22.4	2.57725	22.4	1.34066	23	0.340046	23.2	-0.532806
	23.8	11.9348	24.1	7.3692	24.1	2.82385	24.2	-0.8508			23.4	2.64095	23.4	1.39026	24	0.351946	24.2	-0.554006
	24.8	12.2307	25.1	7.5929	25.1	2.90785	25.2	-0.8724			24.4	2.70365	24.4	1.44376	25	0.367846	25.2	-0.575406
	25.8	12.5261	26.1	7.8105	26.1	2.99475	26.2	-0.8948			25.4	2.76535	25.4	1.50246	26	0.390446	26.2	-0.595206
	26.8	12.8163	27.1	8.0176	27.1	3.07825	27.2	-0.9268			26.4	2.83095	26.4	1.55416	27	0.410346	27.2	-0.605006
	27.8	13.0934	28.1	8.2177	28.1	3.15685	28.2	-0.949			27.4	2.88935	27.4	1.59866	28	0.422946	28.2	-0.616106
	28.8	13.339	29.1	8.416	29.1	3.22835	29.2	-0.9773			28.4	2.94625	28.4	1.66016	29	0.437346	29.2	-0.623306
	29.8	13.5791	30.1	8.6155	30.1	3.30415	30.2	-1.0107			29.4	3.00455	29.4	1.71546	30	0.448146	30.2	-0.637706
	30.8	13.8222	31.1	8.802	31.1	3.39015	31.2	-1.0357			30.4	3.06615	30.4	1.76766	31	0.462646	31.2	-0.645406
	31.8	14.051	32.1	8.9824	32.1	3.46455	32.2	-1.0756			31.4	3.12045	31.4	1.80776	32	0.466446	32.2	-0.649206
	32.8	14.2646	33.1	9.1593	33.1	3.54435	33.2	-1.1023			32.4	3.18055	32.4	1.84586	33	0.475946	33.2	-0.665606
	33.8	14.4725	34.1	9.3319	34.1	3.62615	34.2	-1.1272			33.4	3.24095	33.4	1.88936	34	0.491746	34.2	-0.676006
	34.8	14.6824	35.1	9.5053	35.1	3.70285	35.2	-1.1483			34.4	3.30655	34.4	1.91606	35	0.504846	35.2	-0.689506
	35.8	14.8933	36.1	9.6728	36.1	3.78115	36.2	-1.1678			35.4	3.35555	35.4	1.94526	36	0.517546	36.2	-0.694406
	36.8	15.0812	37.1	9.8358	37.1	3.85205	37.2	-1.1884			36.4	3.39525	36.4	1.97506	37	0.518746	37.2	-0.701706
	37.8	15.2605	38.1	10.0005	38.1	3.92175	38.2	-1.2027			37.4	3.45245	37.4	2.01286	38	0.534546	38.2	-0.712106
	38.8	15.4335	39.1	10.1645	39.1	3.98025	39.2	-1.2236			38.4	3.49355	38.4	2.04746	39	0.543346	39.2	-0.719006
	39.8	15.6028	40.1	10.3212	40.1	4.04395	40.2	-1.2477			39.4	3.53325	39.4	2.07656	40	0.546946	40.2	-0.734406
	40.8	15.7687	41.1	10.4713	41.1	4.11805	41.2	-1.28			40.4	3.56725	40.4	2.10966	41	0.553446	41.2	-0.749006
	41.8	15.9197	42.1	10.6084	42.1	4.19095	42.2	-1.3009			41.4	3.61215	41.4	2.14036	42	0.567146	42.2	-0.756706
	42.8	16.0827	43.1	10.7529	43.1	4.25135	43.2	-1.3185			42.4	3.65415	42.4	2.17446	43	0.583546	43.2	-0.764906
	43.8	16.2422	44.1	10.8922	44.1	4.31745	44.2	-1.3373			43.4	3.68055	43.4	2.20306	44	0.593146	44.2	-0.783306
	44.8	16.3914	45.1	11.0286	45.1	4.38775	45.2	-1.3552			44.4	3.71065	44.4	2.23126	45	0.600446	45.2	-0.800106
	45.8	16.5384	46.1	11.166	46.1	4.45225	46.2	-1.3726			45.4	3.74435	45.4	2.25966	46	0.620946	46.2	-0.804606
	46.8	16.6794	47.1	11.3061	47.1	4.51335	47.2	-1.3875			46.4	3.76865	46.4	2.28896	47	0.642946	47.2	-0.808106
	47.8	16.8175	48.1	11.4439	48.1	4.56835	48.2	-1.405			47.4	3.79605	47.4	2.31796	48	0.656746	48.2	-0.830006
	48.8	16.9424	49.1	11.5733	49.1	4.62675	49.2	-1.4282			48.4	3.83195	48.4	2.33976	49	0.670646	49.2	-0.850006
	49.8	17.0596	50.1	11.6934	50.1	4.68405	50.2	-1.4513			49.4	3.86565	49.4	2.36136	50	0.684046	50.2	-0.859606
	50.8	17.1771	51.1	11.8094	51.1	4.74695	51.2	-1.4693			50.4	3.89555	50.4	2.38296	51	0.701146	51.2	-0.870406
	51.8	17.2926	52.1	11.9327	52.1	4.80625	52.2	-1.4923			51.4	3.92665	51.4	2.39976	52	0.708146	52.2	-0.886606
	52.8	17.4116	53.1	12.0403	53.1	4.86285	53.2	-1.5159			52.4	3.96275	52.4	2.41536	53	0.717446	53.2	-0.895206
	53.8	17.5271	54.1	12.1607	54.1	4.92895	54.2	-1.5397			53.4	3.99295	53.4	2.43536	54	0.723646	54.2	-0.896506
	54.8	17.6443	55.1	12.2836	55.1	4.99945	55.2	-1.5549			54.4	4.01855	54.4	2.45556	55	0.734246	55.2	-0.902906
	55.8	17.7628	56.1	12.4056	56.1	5.06785	56.2	-1.5766			55.4	4.04035	55.4	2.47616	56	0.749846	56.2	-0.902806
	56.8	17.8771	57.1	12.5258	57.1	5.12695	57.2	-1.5934			56.4	4.07365	56.4	2.49546	57	0.766146	57.2	-0.902406
	57.8	17.9859	58.1	12.6383	58.1	5.19425	58.2	-1.6007			57.4	4.09435	57.4	2.51646	58	0.781946	58.2	-0.902106
	58.8	18.0901	59.1	12.7489	59.1	5.26685	59.2	-1.609			58.4	4.11565	58.4	2.54006	59	0.799646	59.2	-0.908906
	59.8	18.1921	60.1	12.8545	60.1	5.32485	60.2	-1.6242			59.4	4.14585	59.4	2.56426	60	0.817046	60.2	-0.913906
	60.8	18.285	61.1	12.9587	61.1	5.38985	61.2	-1.6422			60.4	4.17125	60.4	2.58656	61	0.840946	61.2	-0.919206
	61.8	18.3756	62.1	13.0624	62.1	5.44825	62.2	-1.6513			61.4	4.20415	61.4	2.60436	62	0.853046	62.2	-0.928506
	62.8	18.4575	63.1	13.1618	63.1	5.50655	63.2	-1.6713			62.4	4.22635	62.4	2.63106	63	0.868546	63.2	-0.938006
	63.8	18.5418	64.1	13.2548	64.1	5.55845	64.2	-1.702			63.4	4.25125	63.4	2.64956	64	0.879546	64.2	-0.947706
	64.8	18.6251	65.1	13.3611	65.1	5.60735	65.2	-1.7208			64.4	4.27665	64.4	2.67276	65	0.884646	65.2	-0.953106
	65.8	18.7078	66.1	13.4672	66.1	5.66885	66.2	-1.727			65.4	4.29325	65.4	2.68886	66	0.897046	66.2	-0.956106
	66.8	18.796	67.1	13.5578	67.1	5.72025	67.2	-1.7433			66.4	4.30925	66.4	2.70766	67	0.905046	67.2	-0.959306
	67.8	18.876	68.1	13.6454	68.1	5.78095	68.2	-1.7586			67.4	4.32155	67.4	2.73186	68	0.912046	68.2	-0.974806
	68.8	18.9616	69.1	13.7406	69.1	5.84385	69.2	-1.7744			68.4	4.33345	68.4	2.74826	69	0.921646	69.2	-0.987406
	69.8	19.0486	70.1	13.8389	70.1	5.89865	70.2	-1.7857			69.4	4.34225	69.4	2.77896	70	0.932046	70.2	-0.994006
	70.8	19.1322	71.1	13.9288	71.1	5.95345	71.2	-1.7978			70.4	4.34455	70.4	2.80776	71	0.939846	71.2	-1.00211
	71.8	19.2111	72.1	14.0117	72.1	6.00805	72.2	-1.8172			71.4	4.35265	71.4	2.83306	72	0.941846	72.2	-1.01341
	72.8	19.2821	73.1	14.0935	73.1	6.06715	73.2	-1.8255			72.4	4.37425	72.4	2.85736	73	0.947346	73.2	-1.01811
	73.8	19.3611	74.1	14.1849	74.1	6.11685	74.2	-1.8344			73.4	4.39045	73.4	2.87786	74	0.953646	74.2	-1.02561
	74.8	19.4363	75.1	14.2765	75.1	6.17345	75.2	-1.8432			74.4	4.41025	74.4	2.90256	75	0.948346	75.2	-1.03341
	75.8	19.5093	76.1	14.3655	76.1	6.23385	76.2	-1.8551			75.4	4.43635	75.4	2.91236	76	0.959046	76.2	-1.03661
	76.8	19.5776	77.1	14.4545	77.1	6.29535	77.2	-1.8762			76.4	4.46405	76.4	2.92096	77	0.976046	77.2	-1.04841
	77.8	19.6446	78.1	14.5375	78.1	6.34945	78.2	-1.8911			77.4	4.49595	77.4	2.92686	78	0.984346	78.2	-1.05131
	78.8	19.7153	79.1	14.6339	79.1	6.39325	79.2	-1.9055			78.4	4.51155	78.4	2.94756	79	0.983646	79.2	-1.06781
	79.8	19.7813	80.1	14.7078	80.1	6.44875	80.2	-1.922			79.4	4.52725	79.4	2.96126	80	0.988246	80.2	-1.06331
	80.8	19.8414	81.1	14.7831	81.1	6.49725	81.2	-1.9366			80.4	4.54385	80.4	2.96816	81	1.00285	81.2	-1.06551
	81.8	19.9003	82.1	14.8631	82.1	6.54175	82.2	-1.9455			81.4	4.55925	81.4	2.99026	82	1.00725	82.2	-1.06671
	82.8	19.9564	83.1	14.9469	83.1	6.58655	83.2	-1.9544			82.4	4.57185	82.4	3.01376	83	1.00985	83.2	-1.06441
	83.8	20.0252	84.1	15.0341	84.1	6.63235	84.2	-1.9754			83.4	4.58245	83.4	3.03326	84	1.02055	84.2	-1.07621
	84.8	20.0882	85.1	15.1044	85.1	6.67815	85.2	-1.9932			84.4	4.58595	84.4	3.04326	85	1.03395	85.2	-1.08211
	85.8	20.1489	86.1	15.192	86.1	6.72665	86.2	-2.0078			85.4	4.60255	85.4	3.05976	86	1.04605	86.2	-1.09921
	86.8	20.2131	87.1	15.2717	87.1	6.78005	87.2	-2.0219			86.4	4.62195	86.4	3.08486	87	1.06155	87.2	-1.10351
	87.8	20.2687	88.1	15.3482	88.1	6.83945	88.2	-2.0345			87.4	4.63215	87.4	3.10536	88	1.07575	88.2	-1.10941
	88.8	20.3298	89.1	15.4117	89.1	6.89055	89.2	-2.0468			88.4	4.64395	88.4	3.11286	89	1.08285	89.2	-1.11451
	89.8	20.3787	90.1	15.4831	90.1	6.93805	90.2	-2.0539			89.4	4.65225	89.4	3.12476	90	1.10245	90.2	-1.11091
	90.8	20.4281	91.1	15.5644	91.1	6.99225	91.2	-2.0716			90.4	4.67835	90.4	3.13696	91	1.11795	91.2	-1.11901
	91.8	20.4749	92.1	15.6345	92.1	7.04395	92.2	-2.0849			91.4	4.68845	91.4	3.15406	92	1.13485	92.2	-1.11541
	92.8	20.5218	93.1	15.7062	93.1	7.08525	93.2	-2.0987			92.4	4.69195	92.4	3.16006	93	1.14855	93.2	-1.12021
	93.8	20.5763	94.1	15.7746	94.1	7.12645	94.2	-2.1172			93.4	4.69775	93.4	3.17116	94	1.16015	94.2	-1.12981
	94.8	20.6295	95.1	15.8418	95.1	7.17345	95.2	-2.1284			94.4	4.71565	94.4	3.18506	95	1.17405	95.2	-1.13761
	95.8	20.6809	96.1	15.901	96.1	7.22475	96.2	-2.1373			95.4	4.73575	95.4	3.21056	96	1.17605	96.2	-1.14351
	96.8	20.7259	97.1	15.96	97.1	7.27665	97.2	-2.1432			96.4	4.73775	96.4	3.23316	97	1.18575	97.2	-1.13881
	97.8	20.7737	98.1	16.0293	98.1	7.32475	98.2	-2.1474			97.4	4.75385	97.4	3.24416	98	1.18825	98.2	-1.13891
	98.8	20.8213	99.1	16.0972	99.1	7.37375	99.2	-2.1535			98.4	4.76925	98.4	3.25776	99	1.19175	99.2	-1.13541
	99.8	20.8655	100.1	16.1664	100.1	7.42295	100.2	-2.1635			99.4	4.78215	99.4	3.26246	100	1.20295	100.2	-1.13571
	100.8	20.8983	101.1	16.2335	101.1	7.47325	101.2	-2.1757			100.4	4.78935	100.4	3.28126	101	1.20655	101.2	-1.14061
	101.8	20.9367	102.1	16.3039	102.1	7.52535	102.2	-2.1844			101.4	4.78745	101.4	3.29326	102	1.21885	102.2	-1.14621
	102.8	20.9921	103.1	16.3712	103.1	7.57285	103.2	-2.1944			102.4	4.79515	102.4	3.30256	103	1.22735	103.2	-1.15701
	103.8	21.0438	104.1	16.4363	104.1	7.61195	104.2	-2.2164			103.4	4.79895	103.4	3.31486	104	1.24325	104.2	-1.16991
	104.8	21.0851	105.1	16.4983	105.1	7.65695	105.2	-2.2344			104.4	4.79875	104.4	3.33136	105	1.24845	105.2	-1.17901
	105.8	21.132	106.1	16.5589	106.1	7.70295	106.2	-2.2383			105.4	4.80195	105.4	3.35646	106	1.25305	106.2	-1.19331
	106.8	21.1807	107.1	16.6216	107.1	7.74715	107.2	-2.2451			106.4	4.80725	106.4	3.37166	107	1.26595	107.2	-1.20021
	107.8	21.224	108.1	16.6885	108.1	7.78705	108.2	-2.2506			107.4	4.81755	107.4	3.38926	108	1.27745	108.2	-1.20171
	108.8	21.2577	109.1	16.7508	109.1	7.83855	109.2	-2.2572			108.4	4.81925	108.4	3.39996	109	1.28565	109.2	-1.20331
	109.8	21.2861	110.1	16.8092	110.1	7.89015	110.2	-2.255			109.4	4.82635	109.4	3.40516	110	1.28295	110.2	-1.20501
	110.8	21.3292	111.1	16.8677	111.1	7.94025	111.2	-2.2526			110.4	4.84185	110.4	3.41786	111	1.28905	111.2	-1.20791
	111.8	21.3596	112.1	16.9184	112.1	7.98915	112.2	-2.2607			111.4	4.85925	111.4	3.41856	112	1.29785	112.2	-1.21621
	112.8	21.3948	113.1	16.9756	113.1	8.03515	113.2	-2.2651			112.4	4.87265	112.4	3.42376	113	1.29635	113.2	-1.22151
	113.8	21.4322	114.1	17.0229	114.1	8.08395	114.2	-2.2672			113.4	4.88075	113.4	3.42596	114	1.30305	114.2	-1.23141
	114.8	21.462	115.1	17.0727	115.1	8.11955	115.2	-2.2664			114.4	4.89615	114.4	3.44456	115	1.30195	115.2	-1.23941
	115.8	21.4965	116.1	17.1224	116.1	8.16875	116.2	-2.2699			115.4	4.90305	115.4	3.45716	116	1.31365	116.2	-1.23361
	116.8	21.5298	117.1	17.1756	117.1	8.21175	117.2	-2.2867			116.4	4.90445	116.4	3.46116	117	1.32815	117.2	-1.24031
	117.8	21.567	118.1	17.24	118.1	8.24785	118.2	-2.2961			117.4	4.90535	117.4	3.46956	118	1.33695	118.2	-1.23231
	118.8	21.6084	119.1	17.2917	119.1	8.28605	119.2	-2.3053			118.4	4.90895	118.4	3.47856	119	1.35265	119.2	-1.22851
	119.8	21.6478	120.1	17.351	120.1	8.33255	120.2	-2.3245			119.4	4.91715	119.4	3.49596	120	1.35895	120.2	-1.24251
	120.8	21.6919	121.1	17.4081	121.1	8.38565	121.2	-2.3464			120.4	4.91795	120.4	3.50736	121	1.37295	121.2	-1.25571
	121.8	21.7281	122.1	17.4688	122.1	8.42645	122.2	-2.3609			121.4	4.92715	121.4	3.52296	122	1.38325	122.2	-1.27191
	122.8	21.7626	123.1	17.5184	123.1	8.46635	123.2	-2.3715			122.4	4.92975	122.4	3.54566	123	1.38825	123.2	-1.27661
	123.8	21.8004	124.1	17.5671	124.1	8.50745	124.2	-2.3848			123.4	4.93645	123.4	3.56646	124	1.38445	124.2	-1.29011
	124.8	21.8236	125.1	17.6232	125.1	8.55845	125.2	-2.3915			124.4	4.93745	124.4	3.57216	125	1.38415	125.2	-1.29741
	125.8	21.8526	126.1	17.6689	126.1	8.59905	126.2	-2.3992			125.4	4.94035	125.4	3.57116	126	1.38985	126.2	-1.29351
	126.8	21.8819	127.1	17.7151	127.1	8.62885	127.2	-2.3972			126.4	4.95495	126.4	3.56726	127	1.40005	127.2	-1.28621
	127.8	21.9183	128.1	17.7632	128.1	8.66795	128.2	-2.4042			127.4	4.95815	127.4	3.57036	128	1.40285	128.2	-1.28361
	128.8	21.9539	129.1	17.8168	129.1	8.70925	129.2	-2.4137			128.4	4.97005	128.4	3.57046	129	1.40045	129.2	-1.28701
	129.8	21.9768	130.1	17.8598	130.1	8.76155	130.2	-2.4221			129.4	4.97775	129.4	3.57666	130	1.40765	130.2	-1.27811
	130.8	22.0057	131.1	17.9002	131.1	8.80515	131.2	-2.4328			130.4	4.99565	130.4	3.59206	131	1.41715	131.2	-1.28071
	131.8	22.0273	132.1	17.9526	132.1	8.84335	132.2	-2.4389			131.4	5.00685	131.4	3.61326	132	1.42215	132.2	-1.28511
	132.8	22.0472	133.1	18.0088	133.1	8.88195	133.2	-2.4547			132.4	5.00635	132.4	3.63026	133	1.41555	133.2	-1.28581
	133.8	22.0727	134.1	18.0613	134.1	8.92585	134.2	-2.4616			133.4	5.00825	133.4	3.64446	134	1.42295	134.2	-1.29271
	134.8	22.0962	135.1	18.1053	135.1	8.96925	135.2	-2.4561			134.4	5.01625	134.4	3.65956	135	1.43385	135.2	-1.29541
	135.8	22.1205	136.1	18.157	136.1	9.00265	136.2	-2.4603			135.4	5.02475	135.4	3.67676	136	1.44665	136.2	-1.30061
	136.8	22.1491	137.1	18.2112	137.1	9.03515	137.2	-2.4672			136.4	5.01935	136.4	3.69176	137	1.45755	137.2	-1.30411
	137.8	22.1867	138.1	18.259	138.1	9.08595	138.2	-2.4792			137.4	5.02315	137.4	3.68976	138	1.46565	138.2	-1.30991
	138.8	22.2238	139.1	18.297	139.1	9.13425	139.2	-2.4822			138.4	5.03115	138.4	3.69136	139	1.47415	139.2	-1.31531
	139.8	22.2502	140.1	18.333	140.1	9.17695	140.2	-2.4917			139.4	5.03965	139.4	3.70166	140	1.48155	140.2	-1.31081
	140.8	22.2811	141.1	18.369	141.1	9.21275	141.2	-2.5064			140.4	5.03935	140.4	3.70666	141	1.48895	141.2	-1.30531
	141.8	22.3041	142.1	18.399	142.1	9.25575	142.2	-2.5172			141.4	5.03325	141.4	3.71276	142	1.49395	142.2	-1.31451
	142.8	22.3311	143.1	18.441	143.1	9.29935	143.2	-2.5202			142.4	5.03625	142.4	3.71346	143	1.49785	143.2	-1.31721
	143.8	22.3531	144.1	18.4842	144.1	9.32585	144.2	-2.5107			143.4	5.03745	143.4	3.73116	144	1.50065	144.2	-1.31871
	144.8	22.3791	145.1	18.5268	145.1	9.36545	145.2	-2.5193			144.4	5.03165	144.4	3.74876	145	1.50745	145.2	-1.32181
	145.8	22.4081	146.1	18.5704	146.1	9.40295	146.2	-2.5226			145.4	5.02455	145.4	3.75776	146	1.50665	146.2	-1.33351
	146.8	22.4358	147.1	18.6208	147.1	9.44645	147.2	-2.5263			146.4	5.02045	146.4	3.76076	147	1.50815	147.2	-1.34411
	147.8	22.4706	148.1	18.6802	148.1	9.49075	148.2	-2.5243			147.4	5.02315	147.4	3.75706	148	1.51605	148.2	-1.34691
	148.8	22.5032	149.1	18.7206	149.1	9.53535	149.2	-2.5293			148.4	5.02595	148.4	3.75716	149	1.51895	149.2	-1.35281
	149.8	22.5275	150.1	18.7488	150.1	9.57945	150.2	-2.5467			149.4	5.02565	149.4	3.75546	150	1.52185	150.2	-1.35601
	150.8	22.539	151.1	18.7902	151.1	9.61935	151.2	-2.5463			150.4	5.02975	150.4	3.75546	151	1.52855	151.2	-1.35771
	151.8	22.5509	152.1	18.8324	152.1	9.66535	152.2	-2.5529			151.4	5.03825	151.4	3.75846	152	1.53745	152.2	-1.36301
	152.8	22.5661	153.1	18.8702	153.1	9.70465	153.2	-2.5591			152.4	5.05155	152.4	3.76786	153	1.55105	153.2	-1.36951
	153.8	22.5879	154.1	18.9054	154.1	9.74055	154.2	-2.5707			153.4	5.05685	153.4	3.77326	154	1.55535	154.2	-1.37361
	154.8	22.614	155.1	18.9458	155.1	9.77895	155.2	-2.5771			154.4	5.05355	154.4	3.78716	155	1.56515	155.2	-1.38181
	155.8	22.6417	156.1	18.9927	156.1	9.81305	156.2	-2.5751			155.4	5.05285	155.4	3.79956	156	1.57675	156.2	-1.38971
	156.8	22.6737	157.1	19.0311	157.1	9.84035	157.2	-2.5811			156.4	5.05945	156.4	3.80096	157	1.58575	157.2	-1.39841
	157.8	22.703	158.1	19.0652	158.1	9.87155	158.2	-2.5835			157.4	5.06645	157.4	3.80506	158	1.58385	158.2	-1.40491
	158.8	22.724	159.1	19.1039	159.1	9.90695	159.2	-2.5894			158.4	5.07165	158.4	3.80516	159	1.58215	159.2	-1.41751
	159.8	22.7432	160.1	19.1427	160.1	9.95205	160.2	-2.5903			159.4	5.07825	159.4	3.81546	160	1.58945	160.2	-1.41981
	160.8	22.7657	161.1	19.1806	161.1	9.98795	161.2	-2.5932			160.4	5.09325	160.4	3.81686	161	1.59085	161.2	-1.41851
	161.8	22.7873	162.1	19.2144	162.1	10.0333	162.2	-2.5982			161.4	5.10225	161.4	3.81846	162	1.58705	162.2	-1.41391
	162.8	22.8105	163.1	19.2453	163.1	10.0747	163.2	-2.6083			162.4	5.10775	162.4	3.83196	163	1.59215	163.2	-1.42311
	163.8	22.8355	164.1	19.2845	164.1	10.113	164.2	-2.6112			163.4	5.10975	163.4	3.84526	164	1.60695	164.2	-1.42031
	164.8	22.858	165.1	19.3237	165.1	10.1431	165.2	-2.612			164.4	5.11105	164.4	3.85326	165	1.61625	165.2	-1.41431
	165.8	22.8827	166.1	19.3551	166.1	10.1743	166.2	-2.6115			165.4	5.10315	165.4	3.85956	166	1.61565	166.2	-1.42271
	166.8	22.8966	167.1	19.3927	167.1	10.208	167.2	-2.6157			166.4	5.09555	166.4	3.86226	167	1.62765	167.2	-1.43331
	167.8	22.9158	168.1	19.4228	168.1	10.2479	168.2	-2.6263			167.4	5.08965	167.4	3.86836	168	1.64005	168.2	-1.43961
	168.8	22.9392	169.1	19.462	169.1	10.292	169.2	-2.6306			168.4	5.08765	168.4	3.86856	169	1.64395	169.2	-1.43921
	169.8	22.9536	170.1	19.4997	170.1	10.3292	170.2	-2.6396			169.4	5.08335	169.4	3.86376	170	1.65205	170.2	-1.44151
	170.8	22.9719	171.1	19.5246	171.1	10.3689	171.2	-2.6565			170.4	5.08345	170.4	3.86856	171	1.65655	171.2	-1.44501
	171.8	22.993	172.1	19.5615	172.1	10.4062	172.2	-2.6662			171.4	5.09385	171.4	3.87036	172	1.66145	172.2	-1.43591
	172.8	23.0161	173.1	19.5903	173.1	10.4401	173.2	-2.6768			172.4	5.10055	172.4	3.88316	173	1.65755	173.2	-1.43211
	173.8	23.0363	174.1	19.6276	174.1	10.4654	174.2	-2.691			173.4	5.11165	173.4	3.88336	174	1.65755	174.2	-1.43421
	174.8	23.0519	175.1	19.6601	175.1	10.4965	175.2	-2.7059			174.4	5.11295	174.4	3.88296	175	1.65495	175.2	-1.43721
	175.8	23.0719	176.1	19.6939	176.1	10.5344	176.2	-2.7166			175.4	5.12385	175.4	3.88816	176	1.64875	176.2	-1.43871
	176.8	23.0932	177.1	19.7357	177.1	10.5772	177.2	-2.7137			176.4	5.12805	176.4	3.89126	177	1.64585	177.2	-1.43791
	177.8	23.1218	178.1	19.7823	178.1	10.6099	178.2	-2.7045			177.4	5.12145	177.4	3.90346	178	1.64295	178.2	-1.45561
	178.8	23.1463	179.1	19.8339	179.1	10.6099	179.2	-2.6809			178.4	5.11335	178.4	3.90206	179	1.63735	179.2	-1.46011
	179.8		180.1		180.1		180.2				179.4	5.09675	179.4	3.90206	180		180.2
	180.8		181.1		181.1		181.2				180.4		180.4		181		181.2
	181.8		182.1		182.1		182.2				181.4		181.4		182		182.2
	182.8	22.5583	183.1	19.3709	183.1	10.2434	183.2	-2.9091			182.4		182.4		183	1.26605	183.2
	183.8	22.8276	184.1	19.4885	184.1	10.3253	184.2	-2.8173			183.4		183.4		184		184.2
	184.8	22.8438	185.1	19.4441	185.1	10.2859	185.2	-2.7897			184.4		184.4		185		185.2
	185.8	22.7884	186.1	19.3684	186.1	10.2217	186.2	-2.788			185.4		185.4		186		186.2
	186.8	22.7245	187.1	19.3082	187.1	10.1552	187.2	-2.7724			186.4		186.4		187	1.63365	187.2	-1.39801
	187.8	22.6696	188.1	19.2428	188.1	10.0945	188.2	-2.7542			187.4	5.01595	187.4	3.84776	188	1.63575	188.2	-1.37871
	188.8	22.603	189.1	19.1753	189.1	10.0425	189.2	-2.7469			188.4	5.00805	188.4	3.85386	189	1.64365	189.2	-1.36311
	189.8	22.5471	190.1	19.1081	190.1	9.97935	190.2	-2.7385			189.4	5.00635	189.4	3.85596	190	1.64965	190.2	-1.34801
	190.8	22.4775	191.1	19.0384	191.1	9.91865	191.2	-2.7318			190.4	5.01145	190.4	3.84776	191	1.65005	191.2	-1.34111
	191.8	22.4152	192.1	18.9599	192.1	9.86755	192.2	-2.7401			191.4	5.00445	191.4	3.84706	192	1.63685	192.2	-1.32551
	192.8	22.36	193.1	18.8873	193.1	9.82255	193.2	-2.7408			192.4	4.99725	192.4	3.84046	193	1.63075	193.2	-1.32031
	193.8	22.3002	194.1	18.8229	194.1	9.77545	194.2	-2.7478			193.4	4.99775	193.4	3.83546	194	1.62285	194.2	-1.31881
	194.8	22.2365	195.1	18.7569	195.1	9.72945	195.2	-2.7517			194.4	4.99105	194.4	3.82926	195	1.60055	195.2	-1.32221
	195.8	22.173	196.1	18.6845	196.1	9.68725	196.2	-2.7551			195.4	4.98095	195.4	3.81976	196	1.58715	196.2	-1.32071
	196.8	22.1031	197.1	18.6208	197.1	9.64605	197.2	-2.7631			196.4	4.96815	196.4	3.81486	197	1.58105	197.2	-1.32471
	197.8	22.0329	198.1	18.5639	198.1	9.60225	198.2	-2.7572			197.4	4.96365	197.4	3.81216	198	1.58895	198.2	-1.32341
	198.8	21.9721	199.1	18.4994	199.1	9.55595	199.2	-2.7628			198.4	4.95525	198.4	3.80366	199	1.59265	199.2	-1.32411
	199.8	21.9059	200.1	18.4295	200.1	9.50965	200.2	-2.7711			199.4	4.94605	199.4	3.79346	200	1.59155	200.2	-1.32811
	200.8	21.8458	201.1	18.3696	201.1	9.45785	201.2	-2.7736			200.4	4.93955	200.4	3.78936	201	1.60505	201.2	-1.32301
	201.8	21.7785	202.1	18.3146	202.1	9.41405	202.2	-2.7755			201.4	4.93215	201.4	3.79486	202	1.60805	202.2	-1.32321
	202.8	21.7244	203.1	18.254	203.1	9.37005	203.2	-2.7856			202.4	4.92455	202.4	3.79336	203	1.60875	203.2	-1.31511
	203.8	21.6663	204.1	18.1951	204.1	9.32935	204.2	-2.7899			203.4	4.91985	203.4	3.77986	204	1.60125	204.2	-1.31001
	204.8	21.6039	205.1	18.138	205.1	9.29375	205.2	-2.7808			204.4	4.91365	204.4	3.76516	205	1.59485	205.2	-1.30531
	205.8	21.5424	206.1	18.0851	206.1	9.25505	206.2	-2.7717			205.4	4.90275	205.4	3.77016	206	1.59555	206.2	-1.30941
	206.8	21.4811	207.1	18.0204	207.1	9.21865	207.2	-2.7689			206.4	4.89265	206.4	3.76846	207	1.58935	207.2	-1.30711
	207.8	21.4259	208.1	17.9513	208.1	9.17565	208.2	-2.7727			207.4	4.88375	207.4	3.75476	208	1.58905	208.2	-1.30271
	208.8	21.3695	209.1	17.8845	209.1	9.13595	209.2	-2.7677			208.4	4.87635	208.4	3.74516	209	1.58785	209.2	-1.29841
	209.8	21.3167	210.1	17.8262	210.1	9.09635	210.2	-2.7707			209.4	4.86525	209.4	3.73796	210	1.58675	210.2	-1.29961
	210.8	21.2557	211.1	17.7731	211.1	9.05115	211.2	-2.7772			210.4	4.85775	210.4	3.74326	211	1.58375	211.2	-1.30411
	211.8	21.1971	212.1	17.7181	212.1	9.00825	212.2	-2.7825			211.4	4.85035	211.4	3.72756	212	1.57215	212.2	-1.29361
	212.8	21.1356	213.1	17.6568	213.1	8.96135	213.2	-2.7897			212.4	4.84065	212.4	3.71466	213	1.56015	213.2	-1.29171
	213.8	21.0792	214.1	17.6019	214.1	8.91895	214.2	-2.7934			213.4	4.83245	213.4	3.70756	214	1.55955	214.2	-1.28911
	214.8	21.0184	215.1	17.5602	215.1	8.88555	215.2	-2.7896			214.4	4.82345	214.4	3.70246	215	1.54955	215.2	-1.29041
	215.8	20.9596	216.1	17.5042	216.1	8.85075	216.2	-2.7862			215.4	4.82195	215.4	3.69956	216	1.55035	216.2	-1.29201
	216.8	20.9035	217.1	17.4369	217.1	8.82205	217.2	-2.7895			216.4	4.80745	216.4	3.69426	217	1.54565	217.2	-1.29491
	217.8	20.8559	218.1	17.3746	218.1	8.79605	218.2	-2.7818			217.4	4.79865	217.4	3.68406	218	1.54745	218.2	-1.29591
	218.8	20.8018	219.1	17.3218	219.1	8.76885	219.2	-2.7831			218.4	4.78815	218.4	3.67336	219	1.54975	219.2	-1.29081
	219.8	20.7403	220.1	17.2647	220.1	8.74485	220.2	-2.782			219.4	4.78035	219.4	3.66796	220	1.53395	220.2	-1.29101
	220.8	20.6897	221.1	17.2053	221.1	8.70785	221.2	-2.7888			220.4	4.77175	220.4	3.65946	221	1.52685	221.2	-1.29511
	221.8	20.628	222.1	17.1534	222.1	8.67805	222.2	-2.7995			221.4	4.75555	221.4	3.66086	222	1.52365	222.2	-1.29031
	222.8	20.5678	223.1	17.1098	223.1	8.64315	223.2	-2.7995			222.4	4.74615	222.4	3.65136	223	1.52945	223.2	-1.28521
	223.8	20.506	224.1	17.0598	224.1	8.60395	224.2	-2.8077			223.4	4.73825	223.4	3.64256	224	1.52575	224.2	-1.28211
	224.8	20.4524	225.1	17.0089	225.1	8.56895	225.2	-2.809			224.4	4.73445	224.4	3.63556	225	1.52305	225.2	-1.28621
	225.8	20.3975	226.1	16.9586	226.1	8.53855	226.2	-2.8079			225.4	4.72635	225.4	3.63316	226	1.52545	226.2	-1.29061
	226.8	20.3303	227.1	16.9078	227.1	8.50825	227.2	-2.8054			226.4	4.72185	226.4	3.62816	227	1.52835	227.2	-1.29171
	227.8	20.2773	228.1	16.8497	228.1	8.47235	228.2	-2.7985			227.4	4.71265	227.4	3.61556	228	1.52335	228.2	-1.29061
	228.8	20.2168	229.1	16.7941	229.1	8.43115	229.2	-2.8024			228.4	4.70715	228.4	3.61136	229	1.51105	229.2	-1.28761
	229.8	20.1583	230.1	16.7401	230.1	8.40045	230.2	-2.8052			229.4	4.69785	229.4	3.61236	230	1.50465	230.2	-1.28461
	230.8	20.1018	231.1	16.6903	231.1	8.36505	231.2	-2.8047			230.4	4.68105	230.4	3.61526	231	1.50195	231.2	-1.29051
	231.8	20.0419	232.1	16.6414	232.1	8.32525	232.2	-2.8053			231.4	4.67145	231.4	3.60486	232	1.49055	232.2	-1.29441
	232.8	19.9899	233.1	16.5906	233.1	8.29075	233.2	-2.8031			232.4	4.66325	232.4	3.58976	233	1.48195	233.2	-1.28631
	233.8	19.9312	234.1	16.5368	234.1	8.26565	234.2	-2.8064			233.4	4.65605	233.4	3.57566	234	1.46765	234.2	-1.28471
	234.8	19.8811	235.1	16.4807	235.1	8.24215	235.2	-2.8027			234.4	4.65295	234.4	3.56646	235	1.46305	235.2	-1.28581
	235.8	19.8276	236.1	16.4253	236.1	8.20325	236.2	-2.8154			235.4	4.65495	235.4	3.55356	236	1.45895	236.2	-1.28421
	236.8	19.7731	237.1	16.3733	237.1	8.17765	237.2	-2.829			236.4	4.65675	236.4	3.54186	237	1.46185	237.2	-1.27891
	237.8	19.7207	238.1	16.3123	238.1	8.14725	238.2	-2.8374			237.4	4.65245	237.4	3.54036	238	1.46285	238.2	-1.27811
	238.8	19.6729	239.1	16.2558	239.1	8.11615	239.2	-2.8416			238.4	4.64185	238.4	3.53666	239	1.45615	239.2	-1.28621
	239.8	19.6149	240.1	16.2026	240.1	8.07305	240.2	-2.8377			239.4	4.63165	239.4	3.53486	240	1.45765	240.2	-1.29201
	240.8	19.5672	241.1	16.1618	241.1	8.03665	241.2	-2.8452			240.4	4.62225	240.4	3.52636	241	1.45145	241.2	-1.28891
	241.8	19.5178	242.1	16.1145	242.1	8.01515	242.2	-2.84			241.4	4.61115	241.4	3.52136	242	1.44465	242.2	-1.28951
	242.8	19.4669	243.1	16.064	243.1	7.98675	243.2	-2.8317			242.4	4.59695	242.4	3.51346	243	1.42985	243.2	-1.28661
	243.8	19.4161	244.1	16.0268	244.1	7.96235	244.2	-2.8324			243.4	4.59645	243.4	3.50356	244	1.42285	244.2	-1.28501
	244.8	19.3654	245.1	15.9851	245.1	7.92625	245.2	-2.8331			244.4	4.59745	244.4	3.50016	245	1.41895	245.2	-1.28111
	245.8	19.3235	246.1	15.9432	246.1	7.89375	246.2	-2.8414			245.4	4.59775	245.4	3.49466	246	1.40625	246.2	-1.27751
	246.8	19.2739	247.1	15.8933	247.1	7.86435	247.2	-2.846			246.4	4.58775	246.4	3.48866	247	1.40165	247.2	-1.27981
	247.8	19.2227	248.1	15.8505	248.1	7.84355	248.2	-2.8432			247.4	4.57535	247.4	3.48196	248	1.39205	248.2	-1.28281
	248.8	19.1645	249.1	15.8041	249.1	7.81325	249.2	-2.855			248.4	4.56915	248.4	3.47986	249	1.39425	249.2	-1.28321
	249.8	19.1093	250.1	15.7554	250.1	7.78475	250.2	-2.8559			249.4	4.54875	249.4	3.47066	250	1.39155	250.2	-1.28771
	250.8	19.0641	251.1	15.7047	251.1	7.76645	251.2	-2.8638			250.4	4.52485	250.4	3.46136	251	1.39395	251.2	-1.28841
	251.8	19.0154	252.1	15.6643	252.1	7.74685	252.2	-2.8697			251.4	4.50835	251.4	3.45586	252	1.39945	252.2	-1.29681
	252.8	18.9667	253.1	15.6217	253.1	7.72035	253.2	-2.8673			252.4	4.50575	252.4	3.44836	253	1.40445	253.2	-1.30841
	253.8	18.9149	254.1	15.5729	254.1	7.69035	254.2	-2.8757			253.4	4.49745	253.4	3.43926	254	1.41065	254.2	-1.30631
	254.8	18.8723	255.1	15.5239	255.1	7.67165	255.2	-2.8731			254.4	4.49055	254.4	3.43336	255	1.40645	255.2	-1.30991
	255.8	18.8308	256.1	15.4804	256.1	7.64165	256.2	-2.8757			255.4	4.48555	255.4	3.42236	256	1.40215	256.2	-1.30311
	256.8	18.7775	257.1	15.441	257.1	7.61745	257.2	-2.8799			256.4	4.48525	256.4	3.41606	257	1.40035	257.2	-1.29921
	257.8	18.7258	258.1	15.3958	258.1	7.60535	258.2	-2.8833			257.4	4.48085	257.4	3.40306	258	1.39795	258.2	-1.29451
	258.8	18.6799	259.1	15.3418	259.1	7.58825	259.2	-2.8908			258.4	4.46925	258.4	3.40206	259	1.39205	259.2	-1.28991
	259.8	18.6397	260.1	15.3031	260.1	7.56975	260.2	-2.8962			259.4	4.45775	259.4	3.39366	260	1.38445	260.2	-1.29361
	260.8	18.5969	261.1	15.2689	261.1	7.54175	261.2	-2.9007			260.4	4.44935	260.4	3.38756	261	1.37525	261.2	-1.29601
	261.8	18.5514	262.1	15.2257	262.1	7.52565	262.2	-2.9049			261.4	4.43645	261.4	3.38296	262	1.36965	262.2	-1.30561
	262.8	18.5095	263.1	15.1857	263.1	7.50335	263.2	-2.9026			262.4	4.42115	262.4	3.37336	263	1.36135	263.2	-1.30631
	263.8	18.4679	264.1	15.139	264.1	7.47785	264.2	-2.8977			263.4	4.40805	263.4	3.36566	264	1.35895	264.2	-1.30771
	264.8	18.4269	265.1	15.1047	265.1	7.46135	265.2	-2.896			264.4	4.39895	264.4	3.35446	265	1.35425	265.2	-1.30821
	265.8	18.3764	266.1	15.0621	266.1	7.43555	266.2	-2.8909			265.4	4.38825	265.4	3.35206	266	1.34785	266.2	-1.31251
	266.8	18.3268	267.1	15.0169	267.1	7.41275	267.2	-2.8902			266.4	4.37745	266.4	3.34396	267	1.34575	267.2	-1.31881
	267.8	18.2852	268.1	14.9789	268.1	7.39175	268.2	-2.886			267.4	4.37555	267.4	3.33436	268	1.34665	268.2	-1.31901
	268.8	18.2406	269.1	14.9327	269.1	7.36605	269.2	-2.8834			268.4	4.38235	268.4	3.33246	269	1.34615	269.2	-1.32721
	269.8	18.1928	270.1	14.9009	270.1	7.34085	270.2	-2.8912			269.4	4.38195	269.4	3.32856	270	1.34145	270.2	-1.33271
	270.8	18.1406	271.1	14.8629	271.1	7.31535	271.2	-2.8924			270.4	4.37065	270.4	3.32306	271	1.33615	271.2	-1.33141
	271.8	18.1015	272.1	14.8199	272.1	7.29475	272.2	-2.8977			271.4	4.37255	271.4	3.30946	272	1.33445	272.2	-1.32931
	272.8	18.0628	273.1	14.7862	273.1	7.27735	273.2	-2.9065			272.4	4.36955	272.4	3.30226	273	1.33085	273.2	-1.32361
	273.8	18.0127	274.1	14.755	274.1	7.25735	274.2	-2.9196			273.4	4.36685	273.4	3.30156	274	1.31645	274.2	-1.32181
	274.8	17.9698	275.1	14.723	275.1	7.23365	275.2	-2.9262			274.4	4.36055	274.4	3.29526	275	1.30855	275.2	-1.32061
	275.8	17.9354	276.1	14.6864	276.1	7.21205	276.2	-2.9243			275.4	4.34975	275.4	3.29876	276	1.30145	276.2	-1.31601
	276.8	17.9026	277.1	14.6529	277.1	7.19725	277.2	-2.9251			276.4	4.34955	276.4	3.28996	277	1.29465	277.2	-1.31821
	277.8	17.8642	278.1	14.6216	278.1	7.18025	278.2	-2.933			277.4	4.34615	277.4	3.28036	278	1.28705	278.2	-1.32311
	278.8	17.8212	279.1	14.5833	279.1	7.15625	279.2	-2.9329			278.4	4.33535	278.4	3.26556	279	1.27965	279.2	-1.31801
	279.8	17.786	280.1	14.5398	280.1	7.13825	280.2	-2.9293			279.4	4.32655	279.4	3.24936	280	1.27875	280.2	-1.31051
	280.8	17.7501	281.1	14.4988	281.1	7.12665	281.2	-2.9291			280.4	4.31105	280.4	3.23896	281	1.27375	281.2	-1.30401
	281.8	17.6985	282.1	14.4597	282.1	7.10825	282.2	-2.9319			281.4	4.29895	281.4	3.22166	282	1.27375	282.2	-1.30541
	282.8	17.6573	283.1	14.4149	283.1	7.08575	283.2	-2.9447			282.4	4.28485	282.4	3.21916	283	1.27535	283.2	-1.29921
	283.8	17.6133	284.1	14.3877	284.1	7.06315	284.2	-2.9398			283.4	4.27175	283.4	3.21986	284	1.27445	284.2	-1.29921
	284.8	17.5762	285.1	14.3437	285.1	7.04625	285.2	-2.9391			284.4	4.26735	284.4	3.22096	285	1.27365	285.2	-1.30351
	285.8	17.5411	286.1	14.3065	286.1	7.02055	286.2	-2.9398			285.4	4.25385	285.4	3.21976	286	1.26835	286.2	-1.30341
	286.8	17.5102	287.1	14.2735	287.1	7.00415	287.2	-2.9394			286.4	4.23805	286.4	3.22296	287	1.26025	287.2	-1.30421
	287.8	17.4851	288.1	14.2321	288.1	6.99365	288.2	-2.9564			287.4	4.23245	287.4	3.22506	288	1.24815	288.2	-1.30131
	288.8	17.4527	289.1	14.2012	289.1	6.97765	289.2	-2.9538			288.4	4.22805	288.4	3.21766	289	1.23875	289.2	-1.30851
	289.8	17.4204	290.1	14.154	290.1	6.95625	290.2	-2.9596			289.4	4.22085	289.4	3.21166	290	1.23435	290.2	-1.30841
	290.8	17.3878	291.1	14.1246	291.1	6.94335	291.2	-2.9591			290.4	4.21925	290.4	3.20566	291	1.22775	291.2	-1.31571
	291.8	17.3533	292.1	14.0976	292.1	6.93005	292.2	-2.9629			291.4	4.21855	291.4	3.20176	292	1.22065	292.2	-1.32111
	292.8	17.3128	293.1	14.0716	293.1	6.90975	293.2	-2.9712			292.4	4.22325	292.4	3.19236	293	1.21755	293.2	-1.32281
	293.8	17.2731	294.1	14.047	294.1	6.88715	294.2	-2.9592			293.4	4.22145	293.4	3.18476	294	1.22085	294.2	-1.32901
	294.8	17.2337	295.1	14.0192	295.1	6.85905	295.2	-2.9615			294.4	4.21325	294.4	3.17946	295	1.21975	295.2	-1.32821
	295.8	17.1895	296.1	13.9842	296.1	6.84035	296.2	-2.962			295.4	4.20015	295.4	3.17196	296	1.21325	296.2	-1.32021
	296.8	17.1494	297.1	13.9516	297.1	6.81345	297.2	-2.9679			296.4	4.18365	296.4	3.17276	297	1.21055	297.2	-1.31391
	297.8	17.1088	298.1	13.9159	298.1	6.79545	298.2	-2.9673			297.4	4.17235	297.4	3.17156	298	1.21185	298.2	-1.31811
	298.8	17.0666	299.1	13.8878	299.1	6.77935	299.2	-2.9724			298.4	4.16225	298.4	3.16926	299	1.21365	299.2	-1.31541
	299.8	17.0374	300.1	13.8623	300.1	6.76085	300.2	-2.9779			299.4	4.14435	299.4	3.16226	300	1.20355	300.2	-1.31061
	300.8	17.006	301.1	13.8343	301.1	6.74785	301.2	-2.9775			300.4	4.13235	300.4	3.15856	301	1.19765	301.2	-1.31311
	301.8	16.9784	302.1	13.8102	302.1	6.72935	302.2	-2.9776			301.4	4.13645	301.4	3.15356	302	1.19085	302.2	-1.32431
	302.8	16.9496	303.1	13.7812	303.1	6.71315	303.2	-2.9741			302.4	4.13765	302.4	3.14606	303	1.18855	303.2	-1.33321
	303.8	16.915	304.1	13.7614	304.1	6.69755	304.2	-2.9743			303.4	4.13165	303.4	3.13306	304	1.19025	304.2	-1.33081
	304.8	16.8882	305.1	13.7313	305.1	6.67465	305.2	-2.972			304.4	4.13085	304.4	3.12436	305	1.17515	305.2	-1.32951
	305.8	16.852	306.1	13.6946	306.1	6.65365	306.2	-2.969			305.4	4.13065	305.4	3.12226	306	1.17615	306.2	-1.33231
	306.8	16.8134	307.1	13.6648	307.1	6.62915	307.2	-2.9765			306.4	4.13715	306.4	3.10916	307	1.17355	307.2	-1.33731
	307.8	16.7819	308.1	13.6313	308.1	6.61445	308.2	-2.9801			307.4	4.13315	307.4	3.09906	308	1.17195	308.2	-1.33761
	308.8	16.7498	309.1	13.6053	309.1	6.59755	309.2	-2.9903			308.4	4.11665	308.4	3.09196	309	1.16635	309.2	-1.33451
	309.8	16.7236	310.1	13.5724	310.1	6.57315	310.2	-2.9965			309.4	4.11305	309.4	3.09226	310	1.15915	310.2	-1.33691
	310.8	16.6969	311.1	13.5415	311.1	6.55275	311.2	-3.0034			310.4	4.10185	310.4	3.09786	311	1.16535	311.2	-1.35041
	311.8	16.6678	312.1	13.5155	312.1	6.53845	312.2	-3.0084			311.4	4.10045	311.4	3.08956	312	1.16445	312.2	-1.34921
	312.8	16.6355	313.1	13.4768	313.1	6.52425	313.2	-3.0081			312.4	4.08475	312.4	3.07666	313	1.15085	313.2	-1.34831
	313.8	16.6047	314.1	13.4545	314.1	6.50945	314.2	-3.0083			313.4	4.06765	313.4	3.06646	314	1.14195	314.2	-1.35121
	314.8	16.5676	315.1	13.4323	315.1	6.49285	315.2	-3.0098			314.4	4.06075	314.4	3.06266	315	1.13215	315.2	-1.34811
	315.8	16.5279	316.1	13.3992	316.1	6.47785	316.2	-3.0092			315.4	4.04685	315.4	3.05746	316	1.12225	316.2	-1.34851
	316.8	16.4841	317.1	13.3674	317.1	6.46835	317.2	-3.0118			316.4	4.04025	316.4	3.04016	317	1.11825	317.2	-1.34521
	317.8	16.4391	318.1	13.3348	318.1	6.45645	318.2	-3.0148			317.4	4.02455	317.4	3.02836	318	1.11035	318.2	-1.35071
	318.8	16.4053	319.1	13.3183	319.1	6.44345	319.2	-3.011			318.4	4.01905	318.4	3.03306	319	1.10245	319.2	-1.35631
	319.8	16.3737	320.1	13.2881	320.1	6.42935	320.2	-3.013			319.4	4.01475	319.4	3.03126	320	1.10475	320.2	-1.35301
	320.8	16.3457	321.1	13.2579	321.1	6.41595	321.2	-3.0053			320.4	4.01085	320.4	3.02616	321	1.10565	321.2	-1.35741
	321.8	16.3083	322.1	13.2363	322.1	6.40805	322.2	-3.0016			321.4	4.00515	321.4	3.01866	322	1.10535	322.2	-1.36001
	322.8	16.2836	323.1	13.2188	323.1	6.39605	323.2	-3.002			322.4	3.99795	322.4	3.01436	323	1.09585	323.2	-1.36201
	323.8	16.2645	324.1	13.2059	324.1	6.37835	324.2	-3.0047			323.4	3.98945	323.4	3.01316	324	1.09235	324.2	-1.36361
	324.8	16.2441	325.1	13.1785	325.1	6.36885	325.2	-3.0089			324.4	3.98695	324.4	3.00576	325	1.10075	325.2	-1.35881
	325.8	16.2138	326.1	13.1568	326.1	6.36375	326.2	-3.0138			325.4	3.98335	325.4	2.99516	326	1.09495	326.2	-1.36411
	326.8	16.1911	327.1	13.1334	327.1	6.35355	327.2	-3.0264			326.4	3.97285	326.4	2.98456	327	1.09685	327.2	-1.36871
	327.8	16.1774	328.1	13.1108	328.1	6.33555	328.2	-3.0377			327.4	3.96825	327.4	2.97316	328	1.09715	328.2	-1.36621
	328.8	16.1554	329.1	13.0868	329.1	6.31805	329.2	-3.0409			328.4	3.96575	328.4	2.96206	329	1.09435	329.2	-1.36911
	329.8	16.1295	330.1	13.0561	330.1	6.30045	330.2	-3.0428			329.4	3.96385	329.4	2.94666	330	1.09095	330.2	-1.37231
	330.8	16.0962	331.1	13.0231	331.1	6.28275	331.2	-3.0513			330.4	3.95915	330.4	2.93776	331	1.08425	331.2	-1.37241
	331.8	16.0671	332.1	12.9993	332.1	6.25795	332.2	-3.0578			331.4	3.95265	331.4	2.93796	332	1.08635	332.2	-1.37081
	332.8	16.0393	333.1	12.9789	333.1	6.23515	333.2	-3.0603			332.4	3.94665	332.4	2.94136	333	1.08665	333.2	-1.37441
	333.8	16.0132	334.1	12.9521	334.1	6.22125	334.2	-3.0573			333.4	3.94195	333.4	2.93356	334	1.09105	334.2	-1.37611
	334.8	15.9838	335.1	12.9221	335.1	6.21395	335.2	-3.0518			334.4	3.93575	334.4	2.92506	335	1.09095	335.2	-1.37281
	335.8	15.9577	336.1	12.895	336.1	6.20305	336.2	-3.0511			335.4	3.92395	335.4	2.93006	336	1.09275	336.2	-1.36061
	336.8	15.9415	337.1	12.8808	337.1	6.19205	337.2	-3.051			336.4	3.91595	336.4	2.93046	337	1.08785	337.2	-1.35711
	337.8	15.9252	338.1	12.8616	338.1	6.18595	338.2	-3.0489			337.4	3.90915	337.4	2.92516	338	1.07155	338.2	-1.35191
	338.8	15.8972	339.1	12.8363	339.1	6.17455	339.2	-3.042			338.4	3.90405	338.4	2.91486	339	1.05615	339.2	-1.33491
	339.8	15.874	340.1	12.8146	340.1	6.16125	340.2	-3.0431			339.4	3.89075	339.4	2.90886	340	1.04015	340.2	-1.32691
	340.8	15.8447	341.1	12.7998	341.1	6.13715	341.2	-3.0463			340.4	3.88335	340.4	2.91136	341	1.04065	341.2	-1.32491
	341.8	15.8195	342.1	12.7867	342.1	6.12235	342.2	-3.0498			341.4	3.87575	341.4	2.90716	342	1.03365	342.2	-1.33391
	342.8	15.7841	343.1	12.7681	343.1	6.11035	343.2	-3.0445			342.4	3.87345	342.4	2.89156	343	1.02395	343.2	-1.34001
	343.8	15.7451	344.1	12.7497	344.1	6.09695	344.2	-3.0469			343.4	3.85955	343.4	2.88216	344	1.02715	344.2	-1.34531
	344.8	15.7258	345.1	12.7299	345.1	6.08385	345.2	-3.0515			344.4	3.84855	344.4	2.86376	345	1.02765	345.2	-1.35741
	345.8	15.6975	346.1	12.7085	346.1	6.07445	346.2	-3.0526			345.4	3.85235	345.4	2.85486	346	1.03155	346.2	-1.35831
	346.8	15.6732	347.1	12.6833	347.1	6.07125	347.2	-3.0589			346.4	3.84905	346.4	2.83576	347	1.02255	347.2	-1.36391
	347.8	15.6372	348.1	12.6573	348.1	6.06605	348.2	-3.0649			347.4	3.84765	347.4	2.82326	348	1.01675	348.2	-1.37371
	348.8	15.6063	349.1	12.6268	349.1	6.05295	349.2	-3.0752			348.4	3.84065	348.4	2.82206	349	1.02145	349.2	-1.38251
	349.8	15.5845	350.1	12.5999	350.1	6.03825	350.2	-3.0736			349.4	3.83645	349.4	2.82356	350	1.02085	350.2	-1.38001
	350.8	15.5462	351.1	12.5785	351.1	6.03295	351.2	-3.0734			350.4	3.83715	350.4	2.83146	351	1.02775	351.2	-1.37391
	351.8	15.5143	352.1	12.5577	352.1	6.02215	352.2	-3.0807			351.4	3.83045	351.4	2.83016	352	1.02075	352.2	-1.37991
	352.8	15.4832	353.1	12.5452	353.1	6.00625	353.2	-3.0756			352.4	3.81825	352.4	2.83616	353	1.01315	353.2	-1.37961
	353.8	15.4625	354.1	12.5282	354.1	5.99265	354.2	-3.0702			353.4	3.80565	353.4	2.83876	354	1.01375	354.2	-1.37541
	354.8	15.4441	355.1	12.5144	355.1	5.98265	355.2	-3.0722			354.4	3.79655	354.4	2.83686	355	1.00495	355.2	-1.36231
	355.8	15.4247	356.1	12.4971	356.1	5.96815	356.2	-3.0763			355.4	3.78745	355.4	2.83996	356	0.997346	356.2	-1.36401
	356.8	15.4029	357.1	12.4724	357.1	5.94955	357.2	-3.0785			356.4	3.78085	356.4	2.83656	357	0.979946	357.2	-1.36911
	357.8	15.381	358.1	12.4484	358.1	5.94085	358.2	-3.0812			357.4	3.76395	357.4	2.83826	358	0.972046	358.2	-1.36821
	358.8	15.3612	359.1	12.4241	359.1	5.93135	359.2	-3.0853			358.4	3.74665	358.4	2.83166	359	0.976746	359.2	-1.36231
	359.8	15.3391	360.1	12.4092	360.1	5.91565	360.2	-3.0922			359.4	3.74235	359.4	2.82906	360	0.970346	360.2	-1.36431
	360.8	15.316	361.1	12.4145	361.1	5.92385	361.2	-3.0674			360.4	3.73455	360.4	2.82056	361	1.00065	361.2	-1.36611
	361.8	15.2858	362.1	12.3714	362.1	5.92065	362.2	-3.0796			361.4	3.74775	361.4	2.82826	362	1.00615	362.2	-1.39071
	362.8	15.2231	363.1	12.3077	363.1	5.84835	363.2	-3.122			362.4	3.70675	362.4	2.78776	363	0.944746	363.2	-1.43131
	363.8	15.1578	364.1	12.2358	364.1	5.76615	364.2	-3.182			363.4	3.64225	363.4	2.72486	364	0.869846	364.2	-1.48431
	364.8	15.0918	365.1	12.1652	365.1	5.69865	365.2	-3.2311			364.4	3.58285	364.4	2.67976	365	0.797746	365.2	-1.53321
	365.8	15.0433	366.1	12.1334	366.1	5.69815	366.2	-3.2155			365.4	3.51965	365.4	2.62596	366	0.785446	366.2	-1.54561
	366.8	15.0445	367.1	12.1513	367.1	5.72675	367.2	-3.2056			366.4	3.53865	366.4	2.63986	367	0.817746	367.2	-1.52501
	367.8	15.0261	368.1	12.1343	368.1	5.71875	368.2	-3.2136			367.4	3.55045	367.4	2.65166	368	0.811246	368.2	-1.51731
	368.8	15.0087	369.1	12.1205	369.1	5.70585	369.2	-3.2194			368.4	3.55535	368.4	2.64636	369	0.813646	369.2	-1.51941
	369.8		370.1		370.1		370.2				369.4	3.54985	369.4	2.63006	370		370.2
	370.8		371.1		371.1		371.2				370.4		370.4		371		371.2
	371.8		372.1		372.1		372.2				371.4		371.4		372		372.2
	372.8		373.1		373.1		373.2				372.4		372.4		373		373.2
	373.8		374.1		374.1		374.2				373.4		373.4		374		374.2
	374.8		375.1		375.1		375.2				374.4		374.4		375		375.2
	375.8		376.1		376.1		376.2				375.4		375.4		376		376.2
	376.8		377.1		377.1		377.2				376.4		376.4		377		377.2
	377.8		378.1		378.1		378.2				377.4		377.4		378		378.2
	378.8		379.1		379.1		379.2				378.4		378.4		379		379.2
	379.8		380.1		380.1		380.2				379.4		379.4		380		380.2
	380.8		381.1		381.1		381.2				380.4		380.4		381		381.2
	381.8		382.1		382.1		382.2				381.4		381.4		382		382.2
	382.8		383.1		383.1		383.2				382.4		382.4		383		383.2
	383.8		384.1		384.1		384.2				383.4		383.4		384		384.2
	384.8		385.1		385.1		385.2				384.4		384.4		385		385.2
	385.8		386.1		386.1		386.2				385.4		385.4		386		386.2
	386.8		387.1		387.1		387.2				386.4		386.4		387		387.2
	387.8		388.1		388.1		388.2				387.4		387.4		388		388.2
	388.8		389.1		389.1		389.2				388.4		388.4		389		389.2
	389.8		390.1		390.1		390.2				389.4		389.4		390		390.2
	390.8		391.1		391.1		391.2				390.4		390.4		391		391.2
	391.8		392.1		392.1		392.2				391.4		391.4		392		392.2
	392.8		393.1		393.1		393.2				392.4		392.4		393		393.2
	393.8		394.1		394.1		394.2				393.4		393.4		394		394.2
	394.8		395.1		395.1		395.2				394.4		394.4		395		395.2
	395.8		396.1		396.1		396.2				395.4		395.4		396		396.2
	396.8		397.1		397.1		397.2				396.4		396.4		397		397.2
	397.8		398.1		398.1		398.2				397.4		397.4		398		398.2
	398.8		399.1		399.1		399.2				398.4		398.4		399		399.2
	399.8		400.1		400.1		400.2				399.4		399.4		400		400.2
	400.8		401.1		401.1		401.2				400.4		400.4		401		401.2
	401.8		402.1		402.1		402.2				401.4		401.4		402		402.2
	402.8		403.1		403.1		403.2				402.4		402.4		403		403.2
	403.8		404.1		404.1		404.2				403.4		403.4		404		404.2
	404.8		405.1		405.1		405.2				404.4		404.4		405		405.2
	405.8		406.1		406.1		406.2				405.4		405.4		406		406.2
	406.8		407.1		407.1		407.2				406.4		406.4		407		407.2
	407.8		408.1		408.1		408.2				407.4		407.4		408		408.2
	408.8		409.1		409.1		409.2				408.4		408.4		409		409.2
	409.8		410.1		410.1		410.2				409.4		409.4		410		410.2
	410.8		411.1		411.1		411.2				410.4		410.4		411		411.2
	411.8		412.1		412.1		412.2				411.4		411.4		412		412.2
	412.8		413.1		413.1		413.2				412.4		412.4		413		413.2
	413.8		414.1		414.1		414.2				413.4		413.4		414		414.2
	414.8		415.1		415.1		415.2				414.4		414.4		415		415.2
	415.8		416.1		416.1		416.2				415.4		415.4		416		416.2
	416.8		417.1		417.1		417.2				416.4		416.4		417		417.2
	417.8		418.1		418.1		418.2				417.4		417.4		418		418.2
	418.8		419.1		419.1		419.2				418.4		418.4		419		419.2
	419.8		420.1		420.1		420.2				419.4		419.4		420		420.2
	420.8		421.1		421.1		421.2				420.4		420.4		421		421.2
	421.8		422.1		422.1		422.2				421.4		421.4		422		422.2
	422.8		423.1		423.1		423.2				422.4		422.4		423		423.2
	423.8		424.1		424.1		424.2				423.4		423.4		424		424.2
	424.8		425.1		425.1		425.2				424.4		424.4		425		425.2
	425.8		426.1		426.1		426.2				425.4		425.4		426		426.2
	426.8		427.1		427.1		427.2				426.4		426.4		427		427.2
	427.8		428.1		428.1		428.2				427.4		427.4		428		428.2
	428.8		429.1		429.1		429.2				428.4		428.4		429		429.2
	429.8		430.1		430.1		430.2				429.4		429.4		430		430.2
	430.8		431.1		431.1		431.2				430.4		430.4		431		431.2
	431.8		432.1		432.1		432.2				431.4		431.4		432		432.2
	432.8		433.1		433.1		433.2				432.4		432.4		433		433.2
	433.8		434.1		434.1		434.2				433.4		433.4		434		434.2
	434.8		435.1		435.1		435.2				434.4		434.4		435		435.2
	435.8		436.1		436.1		436.2				435.4		435.4		436		436.2
	436.8		437.1		437.1		437.2				436.4		436.4		437		437.2
	437.8		438.1		438.1		438.2				437.4		437.4		438		438.2
	438.8		439.1		439.1		439.2				438.4		438.4		439		439.2
	439.8		440.1		440.1		440.2				439.4		439.4		440		440.2
	440.8		441.1		441.1		441.2				440.4		440.4		441		441.2
	441.8		442.1		442.1		442.2				441.4		441.4		442		442.2
	442.8		443.1		443.1		443.2				442.4		442.4		443		443.2
	443.8		444.1		444.1		444.2				443.4		443.4		444		444.2
	444.8		445.1		445.1		445.2				444.4		444.4		445		445.2
	445.8		446.1		446.1		446.2				445.4		445.4		446		446.2
	446.8		447.1		447.1		447.2				446.4		446.4		447		447.2
	447.8		448.1		448.1		448.2				447.4		447.4		448		448.2
	448.8		449.1		449.1		449.2				448.4		448.4		449		449.2
	449.8		450.1		450.1		450.2				449.4		449.4		450		450.2
	450.8		451.1		451.1		451.2				450.4		450.4		451		451.2
	451.8		452.1		452.1		452.2				451.4		451.4		452		452.2
	452.8		453.1		453.1		453.2				452.4		452.4		453		453.2
	453.8		454.1		454.1		454.2				453.4		453.4		454		454.2
	454.8		455.1		455.1		455.2				454.4		454.4		455		455.2
	455.8		456.1		456.1		456.2				455.4		455.4		456		456.2
	456.8		457.1		457.1		457.2				456.4		456.4		457		457.2
	457.8		458.1		458.1		458.2				457.4		457.4		458		458.2
	458.8		459.1		459.1		459.2				458.4		458.4		459		459.2
	459.8		460.1		460.1		460.2				459.4		459.4		460		460.2
	460.8		461.1		461.1		461.2				460.4		460.4		461		461.2
	461.8		462.1		462.1		462.2				461.4		461.4		462		462.2
	462.8		463.1		463.1		463.2				462.4		462.4		463		463.2
	463.8		464.1		464.1		464.2				463.4		463.4		464		464.2
	464.8		465.1		465.1		465.2				464.4		464.4		465		465.2
	465.8		466.1		466.1		466.2				465.4		465.4		466		466.2
	466.8		467.1		467.1		467.2				466.4		466.4		467		467.2
	467.8		468.1		468.1		468.2				467.4		467.4		468		468.2
	468.8		469.1		469.1		469.2				468.4		468.4		469		469.2
	469.8		470.1		470.1		470.2				469.4		469.4		470		470.2
	470.8		471.1		471.1		471.2				470.4		470.4		471		471.2
	471.8		472.1		472.1		472.2				471.4		471.4		472		472.2
	472.8		473.1		473.1		473.2				472.4		472.4		473		473.2
	473.8		474.1		474.1		474.2				473.4		473.4		474		474.2
	474.8		475.1		475.1		475.2				474.4		474.4		475		475.2
	475.8		476.1		476.1		476.2				475.4		475.4		476		476.2
	476.8		477.1		477.1		477.2				476.4		476.4		477		477.2
	477.8		478.1		478.1		478.2				477.4		477.4		478		478.2
	478.8		479.1		479.1		479.2				478.4		478.4		479		479.2
	479.8		480.1		480.1		480.2				479.4		479.4		480		480.2
	480.8		481.1		481.1		481.2				480.4		480.4		481		481.2
	481.8		482.1		482.1		482.2				481.4		481.4		482		482.2
	482.8		483.1		483.1		483.2				482.4		482.4		483		483.2
	483.8		484.1		484.1		484.2				483.4		483.4		484		484.2
	484.8		485.1		485.1		485.2				484.4		484.4		485		485.2
	485.8		486.1		486.1		486.2				485.4		485.4		486		486.2
	486.8		487.1		487.1		487.2				486.4		486.4		487		487.2
	487.8		488.1		488.1		488.2				487.4		487.4		488		488.2
	488.8		489.1		489.1		489.2				488.4		488.4		489		489.2
	489.8		490.1		490.1		490.2				489.4		489.4		490		490.2
	490.8		491.1		491.1		491.2				490.4		490.4		491		491.2
	491.8		492.1		492.1		492.2				491.4		491.4		492		492.2
	492.8		493.1		493.1		493.2				492.4		492.4		493		493.2
	493.8		494.1		494.1		494.2				493.4		493.4		494		494.2
	494.8		495.1		495.1		495.2				494.4		494.4		495		495.2
	495.8		496.1		496.1		496.2				495.4		495.4		496		496.2
	496.8		497.1		497.1		497.2				496.4		496.4		497		497.2
	497.8		498.1		498.1		498.2				497.4		497.4		498		498.2
	498.8		499.1		499.1		499.2				498.4		498.4		499		499.2
	499.8		500.1		500.1		500.2				499.4		499.4		500		500.2
	500.8		501.1		501.1		501.2				500.4		500.4		501		501.2
	501.8		502.1		502.1		502.2				501.4		501.4		502		502.2
	502.8		503.1		503.1		503.2				502.4		502.4		503		503.2
	503.8		504.1		504.1		504.2				503.4		503.4		504		504.2
	504.8		505.1		505.1		505.2				504.4		504.4		505		505.2
	505.8		506.1		506.1		506.2				505.4		505.4		506		506.2
	506.8		507.1		507.1		507.2				506.4		506.4		507		507.2
	507.8		508.1		508.1		508.2				507.4		507.4		508		508.2
	508.8		509.1		509.1		509.2				508.4		508.4		509		509.2
	509.8		510.1		510.1		510.2				509.4		509.4		510		510.2
	510.8		511.1		511.1		511.2				510.4		510.4		511		511.2
	511.8		512.1		512.1		512.2				511.4		511.4		512		512.2
	512.8		513.1		513.1		513.2				512.4		512.4		513		513.2
	513.8		514.1		514.1		514.2				513.4		513.4		514		514.2
	514.8		515.1		515.1		515.2				514.4		514.4		515		515.2
	515.8		516.1		516.1		516.2				515.4		515.4		516		516.2
	516.8		517.1		517.1		517.2				516.4		516.4		517		517.2
	517.8		518.1		518.1		518.2				517.4		517.4		518		518.2
	518.8		519.1		519.1		519.2				518.4		518.4		519		519.2
	519.8		520.1		520.1		520.2				519.4		519.4		520		520.2
	520.8		521.1		521.1		521.2				520.4		520.4		521		521.2
	521.8		522.1		522.1		522.2				521.4		521.4		522		522.2
	522.8		523.1		523.1		523.2				522.4		522.4		523		523.2
	523.8		524.1		524.1		524.2				523.4		523.4		524		524.2
	524.8		525.1		525.1		525.2				524.4		524.4		525		525.2
	525.8		526.1		526.1		526.2				525.4		525.4		526		526.2
	526.8		527.1		527.1		527.2				526.4		526.4		527		527.2
	527.8		528.1		528.1		528.2				527.4		527.4		528		528.2
	528.8		529.1		529.1		529.2				528.4		528.4		529		529.2
	529.8		530.1		530.1		530.2				529.4		529.4		530		530.2
	530.8		531.1		531.1		531.2				530.4		530.4		531		531.2
	531.8		532.1		532.1		532.2				531.4		531.4		532		532.2
	532.8		533.1		533.1		533.2				532.4		532.4		533		533.2
	533.8		534.1		534.1		534.2				533.4		533.4		534		534.2
	534.8		535.1		535.1		535.2				534.4		534.4		535		535.2
	535.8		536.1		536.1		536.2				535.4		535.4		536		536.2
	536.8		537.1		537.1		537.2				536.4		536.4		537		537.2
	537.8		538.1		538.1		538.2				537.4		537.4		538		538.2
	538.8		539.1		539.1		539.2				538.4		538.4		539		539.2
											539.4		539.4

## Sheet: Fig1D
		Anti-CD38-B3 Fab + daratumumab Fab	Daratumumab Fab
	Time (s)	Response (nm)	Response (nm)
	0.2	-0.00424	0.0031
	0.4	-0.00218	-0.00064
	0.6	-0.00503	-0.00047
	0.8	-0.00558	0.004119
	1	-0.00246	-0.00171
	1.2	-0.00047	0.002001
	1.4	-0.00281	0.000166
	1.6	-0.00238	0.002072
	1.8	0.000657	-0.0017
	2	-0.00048	-0.00038
	2.2	-0.00181	-0.00243
	2.4	-0.0013	0.003635
	2.6	-0.00129	0.000142
	2.8	-0.00257	0.001294
	3	-0.00467	0.001229
	3.2	-0.00158	0.001361
	3.4	-0.00147	0.004216
	3.6	-0.00409	0.000331
	3.8	-0.00046	0.003251
	4	-0.00217	0.000839
	4.2	0.000931	0.003127
	4.4	-0.00041	0.001984
	4.6	-0.00197	0.004743
	4.8	-0.00522	0.004465
	5	-0.00564	0.003142
	5.2	3e-05	0.001393
	5.4	0.001094	0.003843
	5.6	0.00122	0.001435
	5.8	-0.00334	-0.00039
	6	8.5e-05	0.00451
	6.2	0.000173	0.002414
	6.4	-0.00247	0.002092
	6.6	-0.00451	-0.00175
	6.8	-5e-06	0.000181
	7	-0.00163	0.001258
	7.2	0.001076	0.002652
	7.4	0.000799	0.000485
	7.6	0.000208	0.003501
	7.8	-0.0008	0.001979
	8	-0.00097	0.003715
	8.2	-0.00112	0.002717
	8.4	0.00029	0.00365
	8.6	0.001126	0.004323
	8.8	-0.00358	0.001845
	9	-0.00074	-0.00013
	9.2	-0.00404	0.000475
	9.4	-0.00461	0.001589
	9.6	-0.00317	-0.00101
	9.8	0.002477	0.00026
	10	-0.00048	0.00609
	10.2	-0.00326	0.003643
	10.4	-0.00189	0.002463
	10.6	0.000105	0.000187
	10.8	0.000702	0.001045
	11	-0.00282	0.005908
	11.2	0.000338	-0.00081
	11.4	-0.0024	0.003551
	11.6	-0.00014	0.001437
	11.8	-0.00222	0.004473
	12	0.00255	0.000146
	12.2	-0.00019	0.004043
	12.4	0.000706	0.000548
	12.6	0.003284	0.002501
	12.8	-0.00156	-0.00151
	13	-0.00265	0.00115
	13.2	-0.00341	0.002257
	13.4	-0.0024	0.001184
	13.6	-0.0053	0.002105
	13.8	0.0027	0.001993
	14	-0.00039	0.003127
	14.2	-7.2e-05	0.004113
	14.4	0.001519	0.000436
	14.6	0.001521	-0.00037
	14.8	0.001777	-0.00087
	15	-0.00173	0.000171
	15.2	5.3e-05	0.007362
	15.4	-0.00179	1.7e-05
	15.6	-0.00311	0.000979
	15.8	-0.00521	0.004226
	16	0.002266	0.001603
	16.2	-0.00332	-0.00255
	16.4	0.001825	0.003953
	16.6	-0.00168	0.001556
	16.8	-0.00459	-0.00017
	17	-0.00074	0.005389
	17.2	-0.00066	0.000165
	17.4	-0.003	0.000892
	17.6	-0.00251	0.004157
	17.8	-0.00612	0.0028
	18	-0.004	0.002166
	18.2	-0.00028	0.001928
	18.4	-0.00084	0.003692
	18.6	-0.00224	0.001789
	18.8	-0.00168	0.003811
	19	0.00089	0.002319
	19.2	0.00375	0.002214
	19.4	0.002968	0.001036
	19.6	-0.00078	0.001386
	19.8	0.002094	0.003752
	20	0.001413	-0.00377
	20.2	-0.0014	0.004596
	20.4	-0.00149	0.007985
	20.6	-0.0016	0.00255
	20.8	0.002497	0.003975
	21	-0.00188	0.002254
	21.2	0.00421	0.001236
	21.4	-0.00366	0.00136
	21.6	0.001145	0.003818
	21.8	-0.00068	0.003659
	22	-0.00047	0.001449
	22.2	0.000104	0.005757
	22.4	-0.00489	0.004526
	22.6	0.001425	0.000947
	22.8	0.004264	0.002233
	23	-0.00097	0.004654
	23.2	0.0023	0.004882
	23.4	-0.00416	-0.00232
	23.6	-0.00098	0.001708
	23.8	0.000464	0.004263
	24	0.001365	0.000818
	24.2	-0.00047	0.003998
	24.4	-0.00343	0.000809
	24.6	0.000205	0.005545
	24.8	-0.00397	-0.00106
	25	-0.00378	0.000493
	25.2	-0.00115	0.003924
	25.4	-0.00144	0.008308
	25.6	-0.00133	-0.00081
	25.8	-0.00416	0.002916
	26	0.00143	0.000265
	26.2	-0.00362	0.000447
	26.4	0.000694	0.002874
	26.6	-0.00191	0.005386
	26.8	0.001319	0.001974
	27	-0.00396	-0.00184
	27.2	5.6e-05	0.00129
	27.4	-0.00067	1e-06
	27.6	-0.00015	0.002708
	27.8	-0.00356	0.000391
	28	-0.00226	-0.00137
	28.2	0.000669	0.001307
	28.4	-0.00233	0.000103
	28.6	-0.00032	-0.00287
	28.8	-0.00084	0.002612
	29	-0.00111	0.000913
	29.2	-0.00473	0.001712
	29.4	1.7e-05	0.003791
	29.6	-0.00035	-0.00342
	29.8	-0.00124	0.002499
	30.001	-0.00505	-0.00168
	30.201	-0.00366	0.003039
	30.401	-4.6e-05	-0.00309
	30.601	-0.00399	0.002483
	30.801	-0.00202	0.001187
	31.001	0.002086	0.002284
	31.201	-0.00073	-0.00092
	31.401	0.003681	0.004494
	31.601	0.000645	0.001409
	31.801	0.00383	0.003262
	32.001	0.002355	0.004327
	32.201	0.005985	0.006705
	32.401	0.006697	0.012435
	32.601	0.012959	0.010461
	32.801	0.006053	0.005014
	33.001	0.011991	0.009157
	33.201	0.010517	0.009427
	33.401	0.016498	0.013014
	33.601	0.011846	0.011992
	33.801	0.01264	0.013337
	34.001	0.012796	0.014991
	34.201	0.013156	0.018503
	34.401	0.016436	0.017691
	34.601	0.016063	0.021295
	34.801	0.018738	0.021511
	35.001	0.018948	0.018464
	35.201	0.018149	0.018301
	35.401	0.024238	0.022192
	35.601	0.023528	0.024184
	35.801	0.021421	0.02054
	36.001	0.023312	0.022043
	36.201	0.026399	0.027114
	36.401	0.026523	0.025118
	36.601	0.022944	0.026801
	36.801	0.031993	0.028042
	37.001	0.030357	0.027111
	37.201	0.028214	0.030454
	37.401	0.028689	0.028711
	37.601	0.031854	0.033697
	37.801	0.034513	0.030879
	38.001	0.030889	0.035633
	38.201	0.033986	0.032715
	38.401	0.033351	0.035783
	38.601	0.03576	0.041763
	38.801	0.0367	0.032316
	39.001	0.040322	0.037772
	39.201	0.040445	0.037293
	39.401	0.044147	0.038475
	39.601	0.035577	0.04129
	39.801	0.041306	0.041811
	40.001	0.041619	0.043289
	40.201	0.047088	0.046223
	40.401	0.042467	0.045429
	40.601	0.042109	0.048024
	40.801	0.049159	0.046835
	41.001	0.047845	0.044062
	41.201	0.049956	0.049772
	41.401	0.049986	0.048429
	41.601	0.052398	0.049482
	41.801	0.052924	0.049309
	42.001	0.050239	0.050828
	42.201	0.051509	0.052138
	42.401	0.054521	0.055684
	42.601	0.059498	0.056036
	42.801	0.052929	0.056169
	43.001	0.058157	0.05639
	43.201	0.057719	0.058859
	43.401	0.060666	0.055662
	43.601	0.059422	0.057505
	43.801	0.058057	0.065065
	44.001	0.064844	0.059295
	44.201	0.064129	0.061854
	44.401	0.062504	0.061335
	44.601	0.066636	0.062376
	44.801	0.066164	0.06391
	45.001	0.063055	0.064531
	45.201	0.071227	0.068258
	45.401	0.072793	0.068068
	45.601	0.068669	0.065117
	45.801	0.071528	0.070282
	46.001	0.071744	0.072175
	46.201	0.074716	0.07033
	46.401	0.07422	0.072628
	46.601	0.072202	0.073458
	46.801	0.075719	0.07216
	47.001	0.077367	0.074242
	47.201	0.077208	0.075537
	47.401	0.081397	0.074355
	47.601	0.080911	0.077557
	47.801	0.079097	0.076997
	48.001	0.083149	0.082766
	48.201	0.081541	0.081366
	48.401	0.082544	0.077409
	48.601	0.083754	0.081454
	48.801	0.083974	0.082778
	49.001	0.08959	0.081243
	49.201	0.084091	0.085432
	49.401	0.088844	0.090796
	49.601	0.088377	0.083438
	49.801	0.089572	0.092092
	50.001	0.089226	0.08605
	50.201	0.091745	0.087812
	50.401	0.088923	0.091519
	50.601	0.090077	0.089746
	50.801	0.099072	0.093026
	51.001	0.092848	0.092518
	51.201	0.099861	0.090648
	51.401	0.099164	0.095947
	51.601	0.098633	0.09375
	51.801	0.100992	0.092858
	52.001	0.097236	0.099126
	52.201	0.104105	0.093759
	52.401	0.101247	0.098565
	52.601	0.103126	0.099909
	52.801	0.105076	0.101471
	53.001	0.111216	0.104235
	53.201	0.106263	0.09623
	53.401	0.109991	0.102255
	53.601	0.109573	0.107118
	53.801	0.108542	0.106345
	54.001	0.114489	0.106598
	54.201	0.110899	0.108833
	54.401	0.112423	0.110709
	54.601	0.114636	0.109458
	54.801	0.113883	0.111973
	55.001	0.113571	0.111815
	55.201	0.118723	0.110854
	55.401	0.115474	0.116332
	55.601	0.120348	0.111766
	55.801	0.121775	0.113376
	56.001	0.119108	0.117961
	56.201	0.123015	0.117978
	56.401	0.11388	0.122226
	56.601	0.120864	0.118621
	56.801	0.121881	0.121379
	57.001	0.125258	0.116967
	57.201	0.123339	0.120197
	57.401	0.131802	0.122163
	57.601	0.12904	0.120235
	57.801	0.127259	0.122647
	58.001	0.127405	0.126965
	58.201	0.127707	0.125631
	58.401	0.129967	0.126285
	58.601	0.138008	0.127247
	58.801	0.133266	0.127882
	59.001	0.134397	0.130543
	59.201	0.135281	0.128054
	59.401	0.135693	0.127005
	59.601	0.140632	0.132629
	59.801	0.133847	0.12797
	60.001	0.140806	0.135443
	60.201	0.139609	0.134768
	60.401	0.139553	0.135753
	60.601	0.140246	0.132041
	60.801	0.144823	0.135727
	61.001	0.144382	0.137145
	61.201	0.143747	0.138174
	61.401	0.144315	0.136595
	61.601	0.147235	0.140613
	61.801	0.147959	0.13936
	62.001	0.14764	0.146432
	62.201	0.1477	0.143316
	62.401	0.154037	0.145061
	62.601	0.154496	0.149096
	62.801	0.154416	0.143299
	63.001	0.149757	0.147296
	63.201	0.154907	0.14889
	63.401	0.156365	0.148301
	63.601	0.157451	0.14714
	63.801	0.156539	0.152521
	64.001	0.158345	0.151743
	64.201	0.158604	0.151294
	64.401	0.160152	0.151929
	64.601	0.160119	0.15258
	64.801	0.159342	0.157162
	65.001	0.16344	0.153535
	65.201	0.162437	0.154968
	65.401	0.164193	0.157631
	65.601	0.165015	0.158177
	65.801	0.168019	0.159864
	66.001	0.165162	0.158534
	66.201	0.166908	0.162384
	66.401	0.168711	0.160289
	66.601	0.172158	0.164067
	66.801	0.170994	0.164905
	67.001	0.171677	0.164535
	67.201	0.171944	0.16252
	67.401	0.172596	0.167215
	67.601	0.170698	0.164922
	67.801	0.174864	0.168858
	68.001	0.177538	0.169952
	68.201	0.178437	0.170396
	68.401	0.179334	0.170698
	68.601	0.17475	0.171605
	68.801	0.178743	0.173629
	69.001	0.18413	0.172602
	69.201	0.182196	0.174233
	69.401	0.185953	0.175381
	69.601	0.184989	0.174411
	69.801	0.182254	0.176049
	70.001	0.189649	0.178121
	70.201	0.185789	0.175874
	70.401	0.182668	0.181929
	70.601	0.187862	0.180298
	70.801	0.190496	0.18452
	71.001	0.185032	0.183769
	71.201	0.193308	0.182354
	71.401	0.191084	0.17967
	71.601	0.194141	0.184627
	71.801	0.195802	0.187381
	72.001	0.191964	0.18507
	72.201	0.196596	0.189106
	72.401	0.198317	0.187814
	72.601	0.195913	0.191054
	72.801	0.193854	0.188496
	73.001	0.196657	0.190051
	73.201	0.200845	0.193337
	73.401	0.198608	0.195002
	73.601	0.200491	0.195948
	73.801	0.200437	0.19602
	74.001	0.206668	0.193137
	74.201	0.206793	0.191789
	74.401	0.207968	0.198315
	74.601	0.203662	0.196968
	74.801	0.205427	0.198027
	75.001	0.206866	0.20052
	75.201	0.212445	0.20376
	75.401	0.209618	0.198537
	75.601	0.209616	0.203026
	75.801	0.211378	0.201994
	76.001	0.211182	0.203986
	76.201	0.217182	0.203752
	76.401	0.215343	0.204427
	76.601	0.216904	0.206638
	76.801	0.216734	0.20475
	77.001	0.218001	0.211619
	77.201	0.218532	0.211811
	77.401	0.224733	0.211218
	77.601	0.217552	0.213411
	77.801	0.221277	0.210056
	78.001	0.221621	0.215379
	78.201	0.227006	0.212727
	78.401	0.223072	0.216925
	78.601	0.224928	0.218296
	78.801	0.225078	0.216505
	79.001	0.228033	0.215638
	79.201	0.229641	0.217734
	79.401	0.226249	0.21926
	79.601	0.229443	0.22342
	79.801	0.232445	0.221028
	80.001	0.232998	0.219206
	80.201	0.230911	0.220884
	80.401	0.235942	0.224082
	80.601	0.237852	0.22565
	80.801	0.236982	0.223
	81.001	0.23119	0.224238
	81.201	0.237865	0.227023
	81.401	0.237061	0.228555
	81.601	0.240861	0.231679
	81.801	0.239764	0.229405
	82.001	0.237441	0.234092
	82.201	0.242636	0.231127
	82.401	0.244037	0.231357
	82.601	0.241536	0.231132
	82.801	0.241854	0.231132
	83.001	0.244175	0.233938
	83.201	0.240126	0.232735
	83.401	0.248605	0.236241
	83.601	0.249143	0.233534
	83.801	0.248952	0.236939
	84.001	0.250977	0.240757
	84.201	0.249175	0.236309
	84.401	0.2522	0.243351
	84.601	0.253374	0.241046
	84.801	0.250562	0.23891
	85.001	0.254808	0.244095
	85.201	0.254571	0.243121
	85.401	0.2556	0.245929
	85.601	0.256281	0.247202
	85.801	0.257387	0.251195
	86.001	0.259892	0.248763
	86.201	0.255152	0.247837
	86.401	0.258607	0.247891
	86.601	0.263717	0.247425
	86.801	0.262633	0.251172
	87.001	0.265944	0.251545
	87.201	0.263629	0.254704
	87.401	0.267351	0.25394
	87.601	0.262792	0.252659
	87.801	0.266369	0.256694
	88.001	0.269016	0.25511
	88.201	0.267788	0.256977
	88.401	0.266585	0.25764
	88.601	0.273481	0.257855
	88.801	0.270989	0.260667
	89.001	0.270689	0.256485
	89.201	0.272106	0.257686
	89.401	0.272202	0.263164
	89.601	0.280056	0.265103
	89.801	0.272967	0.265658
	90.001	0.279126	0.261925
	90.201	0.276913	0.264351
	90.401	0.27628	0.266946
	90.601	0.281576	0.264143
	90.801	0.280762	0.271145
	91.001	0.279751	0.269501
	91.201	0.283023	0.267192
	91.401	0.28149	0.271333
	91.601	0.286929	0.272892
	91.801	0.28383	0.269764
	92.001	0.287721	0.272952
	92.201	0.284932	0.272251
	92.401	0.286691	0.274904
	92.601	0.286518	0.276044
	92.801	0.288745	0.277624
	93.001	0.289163	0.279655
	93.201	0.293069	0.27909
	93.401	0.290107	0.281449
	93.601	0.292622	0.281767
	93.801	0.29481	0.278637
	94.001	0.296383	0.282188
	94.201	0.295583	0.282
	94.401	0.300231	0.282506
	94.601	0.295574	0.282107
	94.801	0.296227	0.283968
	95.001	0.299997	0.286536
	95.201	0.296654	0.284775
	95.401	0.302447	0.287291
	95.601	0.300632	0.286054
	95.801	0.302727	0.292933
	96.001	0.302888	0.289486
	96.201	0.303504	0.292239
	96.401	0.310527	0.294672
	96.601	0.303072	0.29375
	96.801	0.309201	0.297934
	97.001	0.306387	0.295016
	97.201	0.30738	0.293447
	97.401	0.306452	0.296015
	97.601	0.308341	0.296455
	97.801	0.310299	0.297283
	98.001	0.312583	0.296547
	98.201	0.314604	0.299551
	98.401	0.306928	0.300115
	98.601	0.315669	0.299788
	98.801	0.318177	0.298491
	99.001	0.321501	0.307305
	99.201	0.317131	0.303749
	99.401	0.319342	0.304078
	99.601	0.318118	0.306621
	99.801	0.321578	0.305841
	100.001	0.320113	0.304012
	100.201	0.324587	0.308701
	100.401	0.322197	0.307967
	100.601	0.3249	0.307611
	100.801	0.328306	0.308871
	101.001	0.325937	0.313494
	101.201	0.330808	0.313477
	101.401	0.327865	0.312101
	101.601	0.328849	0.310968
	101.801	0.327442	0.315252
	102.001	0.327337	0.312764
	102.201	0.329143	0.318636
	102.401	0.333045	0.313505
	102.601	0.329458	0.317928
	102.801	0.332908	0.315732
	103.001	0.338904	0.319674
	103.201	0.333507	0.321472
	103.401	0.335745	0.318818
	103.601	0.334332	0.320559
	103.801	0.337591	0.321327
	104.001	0.335513	0.322137
	104.201	0.34162	0.320109
	104.401	0.335451	0.320009
	104.601	0.341246	0.322107
	104.801	0.342975	0.328707
	105.001	0.341882	0.328548
	105.201	0.339383	0.329921
	105.401	0.348173	0.329121
	105.601	0.345714	0.328267
	105.801	0.345958	0.331089
	106.001	0.349628	0.331485
	106.201	0.348752	0.331952
	106.401	0.350478	0.332131
	106.601	0.348348	0.329563
	106.801	0.3503	0.333511
	107.001	0.35334	0.335603
	107.201	0.354345	0.3365
	107.401	0.352386	0.333216
	107.601	0.349132	0.340231
	107.801	0.354985	0.338249
	108.001	0.352982	0.340066
	108.201	0.355052	0.340041
	108.401	0.356541	0.341648
	108.601	0.358076	0.34274
	108.801	0.357419	0.34106
	109.001	0.356394	0.345279
	109.201	0.361774	0.345057
	109.401	0.360255	0.344645
	109.601	0.360155	0.345901
	109.801	0.364698	0.347943
	110.001	0.362798	0.348515
	110.201	0.366029	0.348661
	110.401	0.364247	0.350289
	110.601	0.366408	0.353104
	110.801	0.36523	0.352106
	111.001	0.365885	0.354357
	111.201	0.369657	0.352776
	111.401	0.367935	0.352484
	111.601	0.371024	0.357057
	111.801	0.370917	0.350995
	112.001	0.371946	0.351462
	112.201	0.37327	0.356722
	112.401	0.377462	0.353127
	112.601	0.374951	0.359516
	112.801	0.377976	0.355647
	113.001	0.378538	0.360772
	113.201	0.376179	0.360608
	113.401	0.380893	0.360433
	113.601	0.378057	0.363988
	113.801	0.379746	0.362293
	114.001	0.382205	0.364047
	114.201	0.384503	0.366883
	114.401	0.382378	0.363602
	114.601	0.383286	0.3681
	114.801	0.387927	0.368675
	115.001	0.383238	0.367258
	115.201	0.384767	0.368871
	115.401	0.38647	0.371005
	115.601	0.386824	0.369034
	115.801	0.386767	0.370322
	116.001	0.390012	0.373388
	116.201	0.39033	0.371592
	116.401	0.385698	0.367891
	116.601	0.393028	0.368963
	116.801	0.394104	0.372683
	117.001	0.39669	0.370898
	117.201	0.393663	0.373971
	117.401	0.398413	0.379564
	117.601	0.397135	0.381586
	117.801	0.396239	0.3812
	118.001	0.39819	0.381069
	118.201	0.401603	0.383089
	118.401	0.400788	0.383327
	118.601	0.402178	0.383632
	118.801	0.405194	0.381216
	119.001	0.40162	0.387606
	119.201	0.404827	0.385401
	119.401	0.406451	0.386937
	119.601	0.405239	0.383543
	119.801	0.401893	0.389655
	120.001	0.410013	0.387915
	120.201	0.408882	0.38945
	120.401	0.406879	0.387554
	120.601	0.408832	0.390963
	120.801	0.411836	0.390659
	121.001	0.408389	0.390887
	121.201	0.410104	0.393871
	121.401	0.414517	0.394073
	121.601	0.409625	0.394358
	121.801	0.416702	0.398012
	122.001	0.415066	0.394652
	122.201	0.418966	0.404561
	122.401	0.417887	0.39595
	122.601	0.419035	0.401809
	122.801	0.418786	0.403876
	123.001	0.416966	0.398612
	123.201	0.425188	0.398526
	123.401	0.423913	0.403456
	123.601	0.424684	0.402039
	123.801	0.423129	0.405633
	124.001	0.425772	0.406207
	124.201	0.424684	0.406947
	124.401	0.423321	0.4083
	124.601	0.425809	0.405714
	124.801	0.424643	0.408409
	125.001	0.428195	0.405772
	125.201	0.432996	0.41215
	125.401	0.428278	0.408978
	125.601	0.432417	0.406709
	125.801	0.43027	0.410339
	126.001	0.42895	0.412186
	126.201	0.428649	0.413609
	126.401	0.433823	0.410665
	126.601	0.433774	0.414051
	126.801	0.433432	0.412686
	127.001	0.434683	0.413958
	127.201	0.438979	0.412875
	127.401	0.437804	0.418201
	127.601	0.439129	0.42173
	127.801	0.440604	0.424152
	128.001	0.437909	0.42134
	128.201	0.442725	0.420409
	128.401	0.443479	0.421674
	128.601	0.443597	0.424311
	128.801	0.444244	0.42372
	129.001	0.443392	0.427753
	129.201	0.441511	0.427572
	129.401	0.445875	0.427357
	129.601	0.449612	0.428555
	129.801	0.442403	0.425687
	130.001	0.452624	0.432647
	130.201	0.444096	0.42643
	130.401	0.451381	0.43013
	130.601	0.454551	0.43511
	130.801	0.451804	0.431854
	131.001	0.454018	0.435206
	131.201	0.453212	0.432578
	131.401	0.458602	0.435639
	131.601	0.461053	0.436873
	131.801	0.456336	0.433416
	132.001	0.455264	0.436057
	132.201	0.458046	0.435786
	132.401	0.456938	0.443505
	132.601	0.462122	0.439864
	132.801	0.459405	0.439822
	133.001	0.460746	0.440022
	133.201	0.46185	0.43841
	133.401	0.466357	0.442388
	133.601	0.4679	0.445526
	133.801	0.463924	0.445575
	134.001	0.461755	0.446301
	134.201	0.468959	0.443637
	134.401	0.465004	0.445949
	134.601	0.468105	0.447754
	134.801	0.465837	0.447141
	135.001	0.467447	0.447436
	135.201	0.476773	0.448921
	135.401	0.473508	0.451936
	135.601	0.471	0.450157
	135.801	0.473358	0.451793
	136.001	0.473497	0.453685
	136.201	0.474346	0.450616
	136.401	0.472908	0.453575
	136.601	0.476509	0.450053
	136.801	0.475403	0.455819
	137.001	0.47908	0.455373
	137.201	0.479133	0.461452
	137.401	0.478282	0.459919
	137.601	0.480669	0.459896
	137.801	0.483396	0.459559
	138.001	0.480335	0.459049
	138.201	0.480424	0.459315
	138.401	0.482927	0.464983
	138.601	0.483602	0.464709
	138.801	0.483224	0.46684
	139.001	0.482386	0.465349
	139.201	0.485496	0.465551
	139.401	0.487322	0.467385
	139.601	0.48521	0.465123
	139.801	0.4916	0.466332
	140.001	0.489208	0.466163
	140.201	0.487902	0.468093
	140.401	0.493348	0.468697
	140.601	0.495224	0.472679
	140.801	0.492612	0.470393
	141.001	0.496256	0.473683
	141.201	0.496008	0.466979
	141.401	0.490997	0.475508
	141.601	0.502558	0.476957
	141.801	0.497503	0.474768
	142.001	0.498786	0.474112
	142.201	0.497634	0.479017
	142.401	0.497853	0.479406
	142.601	0.501101	0.476361
	142.801	0.503568	0.477092
	143.001	0.501176	0.477476
	143.201	0.502908	0.479396
	143.401	0.501649	0.476838
	143.601	0.506287	0.481105
	143.801	0.506094	0.480383
	144.001	0.503416	0.480859
	144.201	0.508708	0.485272
	144.401	0.507809	0.486171
	144.601	0.512446	0.48927
	144.801	0.510924	0.485718
	145.001	0.513052	0.488021
	145.201	0.508432	0.48875
	145.401	0.510891	0.488042
	145.601	0.514523	0.485575
	145.801	0.516423	0.492093
	146.001	0.511261	0.490657
	146.201	0.514323	0.493153
	146.401	0.514407	0.489829
	146.601	0.515391	0.494364
	146.801	0.515966	0.494128
	147.001	0.516185	0.491541
	147.201	0.51699	0.495427
	147.401	0.519832	0.498652
	147.601	0.521778	0.499993
	147.801	0.522766	0.499304
	148.001	0.523815	0.49784
	148.201	0.524192	0.497918
	148.401	0.525809	0.497487
	148.601	0.527243	0.501337
	148.801	0.526626	0.50042
	149.001	0.526831	0.501327
	149.201	0.530086	0.503784
	149.401	0.526837	0.503613
	149.601	0.528505	0.506137
	149.801	0.531549	0.507421
	150.001	0.535579	0.510263
	150.201	0.532616	0.505178
	150.401	0.53303	0.507971
	150.601	0.534486	0.508691
	150.801	0.530419	0.514187
	151.001	0.533637	0.511332
	151.201	0.535943	0.50755
	151.401	0.537553	0.512912
	151.601	0.53317	0.51148
	151.801	0.539347	0.512978
	152.001	0.538069	0.511023
	152.201	0.539474	0.512327
	152.401	0.541563	0.513482
	152.601	0.539817	0.51646
	152.801	0.539424	0.515613
	153.001	0.540545	0.517625
	153.201	0.54362	0.515923
	153.401	0.54254	0.521501
	153.601	0.546928	0.518431
	153.801	0.543534	0.520246
	154.001	0.548268	0.52458
	154.201	0.544631	0.525589
	154.401	0.544946	0.521255
	154.601	0.546548	0.522416
	154.801	0.553256	0.521918
	155.001	0.54936	0.528232
	155.201	0.549037	0.520596
	155.401	0.549717	0.528318
	155.601	0.556684	0.53011
	155.801	0.553575	0.530185
	156.001	0.554291	0.530316
	156.201	0.556822	0.530732
	156.401	0.554544	0.53135
	156.601	0.560312	0.530364
	156.801	0.561406	0.531959
	157.001	0.558394	0.530978
	157.201	0.561514	0.536617
	157.401	0.561683	0.530044
	157.601	0.562824	0.533436
	157.801	0.563871	0.537973
	158.001	0.562904	0.535022
	158.201	0.564876	0.539501
	158.401	0.562187	0.539038
	158.601	0.563707	0.538438
	158.801	0.565739	0.53915
	159.001	0.567632	0.540815
	159.201	0.565316	0.540703
	159.401	0.570193	0.544343
	159.601	0.570127	0.540813
	159.801	0.571389	0.544432
	160.001	0.573104	0.539774
	160.201	0.572944	0.547215
	160.401	0.573616	0.545263
	160.601	0.574304	0.546288
	160.801	0.576171	0.549588
	161.001	0.572584	0.546949
	161.201	0.572516	0.54654
	161.401	0.577004	0.548395
	161.601	0.57788	0.550541
	161.801	0.579981	0.550843
	162.001	0.57906	0.550751
	162.201	0.577155	0.554417
	162.401	0.583893	0.554874
	162.601	0.579693	0.558689
	162.801	0.581594	0.552626
	163.001	0.581628	0.560105
	163.201	0.582227	0.558636
	163.401	0.587547	0.557417
	163.601	0.590628	0.557206
	163.801	0.585925	0.560832
	164.001	0.585676	0.561905
	164.201	0.584529	0.559898
	164.401	0.589411	0.561861
	164.601	0.585722	0.561277
	164.801	0.591818	0.562219
	165.001	0.591124	0.570692
	165.201	0.591378	0.564504
	165.401	0.594864	0.563029
	165.601	0.590025	0.565097
	165.801	0.593212	0.567082
	166.001	0.594158	0.5663
	166.201	0.596045	0.569271
	166.401	0.593499	0.568115
	166.601	0.597376	0.57017
	166.801	0.598924	0.567525
	167.001	0.597587	0.56785
	167.201	0.597336	0.5711
	167.401	0.603189	0.574931
	167.601	0.600549	0.571125
	167.801	0.597881	0.572918
	168.001	0.602886	0.57084
	168.201	0.605375	0.573316
	168.401	0.603459	0.575969
	168.601	0.599893	0.577877
	168.801	0.606426	0.577004
	169.001	0.608524	0.581964
	169.201	0.607027	0.573198
	169.401	0.607492	0.57639
	169.601	0.608517	0.579831
	169.801	0.605027	0.579224
	170.001	0.613255	0.582942
	170.201	0.610992	0.579833
	170.401	0.609233	0.585268
	170.601	0.609154	0.58061
	170.801	0.616676	0.582065
	171.001	0.607843	0.586924
	171.201	0.613469	0.588004
	171.401	0.616042	0.586218
	171.601	0.615031	0.588978
	171.801	0.619301	0.589767
	172.001	0.616983	0.590388
	172.201	0.617446	0.588968
	172.401	0.61928	0.5882
	172.601	0.617101	0.592299
	172.801	0.623102	0.592532
	173.001	0.627595	0.591018
	173.201	0.623733	0.594954
	173.401	0.621959	0.593736
	173.601	0.622886	0.593748
	173.801	0.623569	0.595753
	174.001	0.626826	0.600223
	174.201	0.621887	0.596867
	174.401	0.62731	0.597985
	174.601	0.625716	0.597377
	174.801	0.627846	0.598579
	175.001	0.629669	0.601639
	175.201	0.628593	0.601212
	175.401	0.630263	0.599897
	175.601	0.629262	0.603383
	175.801	0.632674	0.60241
	176.001	0.632017	0.603893
	176.201	0.633871	0.604416
	176.401	0.634751	0.607502
	176.601	0.63796	0.60289
	176.801	0.636445	0.607148
	177.001	0.640311	0.607483
	177.201	0.635372	0.607535
	177.401	0.639695	0.606642
	177.601	0.641513	0.611215
	177.801	0.643038	0.607459
	178.001	0.644306	0.60789
	178.201	0.644608	0.609788
	178.401	0.645014	0.610337
	178.601	0.648533	0.617288
	178.801	0.644713	0.612659
	179.001	0.643517	0.61756
	179.201	0.645143	0.614716
	179.401	0.64534	0.616345
	179.601	0.642777	0.615094
	179.801	0.651806	0.617422
	180.001	0.650723	0.621065
	180.201	0.648586	0.623466
	180.401	0.653704	0.620036
	180.601	0.649335	0.62054
	180.801	0.650873	0.62285
	181.001	0.655538	0.625005
	181.201	0.650291	0.619715
	181.401	0.65296	0.620353
	181.601	0.656847	0.621874
	181.801	0.656233	0.621976
	182.001	0.653517	0.625985
	182.201	0.660134	0.629632
	182.401	0.658541	0.626682
	182.601	0.657506	0.627038
	182.801	0.660282	0.627366
	183.001	0.659685	0.629514
	183.201	0.660176	0.627749
	183.401	0.655873	0.631852
	183.601	0.663136	0.632949
	183.801	0.667705	0.631859
	184.001	0.662381	0.634401
	184.201	0.659799	0.634138
	184.401	0.667613	0.636727
	184.601	0.6692	0.637177
	184.801	0.666566	0.631325
	185.001	0.668289	0.638089
	185.201	0.669118	0.638074
	185.401	0.670467	0.640694
	185.601	0.669198	0.640944
	185.801	0.668764	0.642264
	186.001	0.675388	0.640739
	186.201	0.672812	0.642636
	186.401	0.678558	0.641129
	186.601	0.674722	0.641066
	186.801	0.672892	0.644869
	187.001	0.674474	0.643292
	187.201	0.67478	0.644315
	187.401	0.674591	0.647353
	187.601	0.67684	0.644473
	187.801	0.677077	0.647191
	188.001	0.679741	0.650279
	188.201	0.677133	0.647483
	188.401	0.680559	0.651133
	188.601	0.682458	0.651628
	188.801	0.684965	0.651585
	189.001	0.686038	0.64977
	189.201	0.680293	0.649691
	189.401	0.682746	0.657776
	189.601	0.683196	0.648262
	189.801	0.689119	0.653392
	190.001	0.686443	0.653552
	190.201	0.682995	0.652516
	190.401	0.689727	0.653366
	190.601	0.689215	0.656932
	190.801	0.69214	0.655092
	191.001	0.688959	0.655867
	191.201	0.689405	0.656228
	191.401	0.692521	0.660251
	191.601	0.693081	0.659338
	191.801	0.694093	0.660173
	192.001	0.698801	0.660225
	192.201	0.69701	0.663918
	192.401	0.696725	0.661737
	192.601	0.695963	0.661599
	192.801	0.698512	0.661612
	193.001	0.700846	0.665244
	193.201	0.696021	0.662478
	193.401	0.695672	0.663327
	193.601	0.705575	0.670801
	193.801	0.700934	0.663755
	194.001	0.701068	0.671429
	194.201	0.701131	0.671299
	194.401	0.701123	0.669881
	194.601	0.703189	0.667726
	194.801	0.699959	0.669717
	195.001	0.703152	0.673116
	195.201	0.706255	0.670342
	195.401	0.70682	0.670215
	195.601	0.707435	0.672968
	195.801	0.711239	0.673716
	196.001	0.705277	0.675643
	196.201	0.710849	0.675898
	196.401	0.709138	0.679273
	196.601	0.710846	0.675133
	196.801	0.711025	0.672675
	197.001	0.715148	0.676332
	197.201	0.712929	0.676857
	197.401	0.715518	0.68246
	197.601	0.715202	0.684513
	197.801	0.715333	0.681424
	198.001	0.717093	0.685946
	198.201	0.717696	0.683472
	198.401	0.72421	0.680964
	198.601	0.716702	0.68729
	198.801	0.716791	0.682531
	199.001	0.722826	0.685232
	199.201	0.719179	0.686938
	199.401	0.720133	0.685169
	199.601	0.726144	0.687736
	199.801	0.725865	0.689365
	200.001	0.722465	0.690618
	200.201	0.720734	0.691639
	200.401	0.723663	0.693296
	200.601	0.728601	0.690508
	200.801	0.728106	0.692426
	201.001	0.725385	0.699632
	201.201	0.722888	0.692146
	201.401	0.728988	0.693042
	201.601	0.73188	0.697504
	201.801	0.730506	0.6935
	202.001	0.730399	0.698157
	202.201	0.730198	0.695794
	202.401	0.733324	0.697163
	202.601	0.732572	0.697727
	202.801	0.734982	0.698223
	203.001	0.733034	0.699846
	203.201	0.736395	0.700436
	203.401	0.739412	0.701619
	203.601	0.737125	0.700208
	203.801	0.737675	0.701704
	204.001	0.736419	0.699879
	204.201	0.739456	0.703777
	204.401	0.739214	0.706296
	204.601	0.739038	0.705632
	204.801	0.741279	0.712507
	205.001	0.739741	0.708327
	205.201	0.736859	0.703493
	205.401	0.745532	0.707857
	205.601	0.739506	0.708387
	205.801	0.744376	0.711421
	206.001	0.74537	0.707434
	206.201	0.744874	0.715879
	206.401	0.74758	0.709821
	206.601	0.745507	0.7106
	206.801	0.747361	0.714623
	207.001	0.749511	0.710865
	207.201	0.748329	0.714381
	207.401	0.750953	0.71972
	207.601	0.751674	0.714484
	207.801	0.750976	0.715569
	208.001	0.749066	0.718827
	208.201	0.746429	0.716623
	208.401	0.74982	0.718397
	208.601	0.752942	0.716915
	208.801	0.754384	0.720722
	209.001	0.757668	0.721496
	209.201	0.756353	0.721109
	209.401	0.756693	0.719521
	209.601	0.762522	0.726384
	209.801	0.757173	0.722211
	210.001	0.760116	0.721157
	210.201	0.76172	0.724844
	210.401	0.760034	0.721954
	210.601	0.760433	0.723258
	210.801	0.758738	0.726059
	211.001	0.763471	0.728804
	211.201	0.766358	0.727843
	211.401	0.764675	0.727558
	211.601	0.765862	0.730265
	211.801	0.766143	0.729794
	212.001	0.766611	0.732541
	212.201	0.767384	0.733416
	212.401	0.767414	0.734033
	212.601	0.773099	0.73041
	212.801	0.767485	0.733408
	213.001	0.766814	0.731074
	213.201	0.77079	0.736232
	213.401	0.775066	0.736116
	213.601	0.773303	0.736252
	213.801	0.771964	0.737901
	214.001	0.77269	0.738561
	214.201	0.773055	0.741267
	214.401	0.771836	0.738432
	214.601	0.773272	0.737353
	214.801	0.776281	0.74125
	215.001	0.778221	0.741893
	215.201	0.780259	0.743163
	215.401	0.774855	0.741211
	215.601	0.777707	0.74145
	215.801	0.778077	0.742135
	216.001	0.780595	0.745694
	216.201	0.780977	0.740418
	216.401	0.784782	0.742956
	216.601	0.78306	0.742086
	216.801	0.784215	0.745921
	217.001	0.783301	0.750549
	217.201	0.785818	0.748353
	217.401	0.78827	0.749052
	217.601	0.786911	0.756097
	217.801	0.787411	0.75355
	218.001	0.789203	0.755336
	218.201	0.790446	0.74898
	218.401	0.790788	0.752643
	218.601	0.788599	0.753324
	218.801	0.789911	0.752166
	219.001	0.794684	0.753759
	219.201	0.790376	0.753619
	219.401	0.798719	0.756557
	219.601	0.793185	0.757156
	219.801	0.793859	0.754624
	220.001	0.796221	0.761696
	220.201	0.796854	0.759656
	220.401	0.788589	0.761606
	220.601	0.796264	0.759917
	220.801	0.796948	0.757266
	221.001	0.795646	0.757751
	221.201	0.806898	0.764737
	221.401	0.803936	0.763467
	221.601	0.800967	0.762904
	221.801	0.801879	0.763878
	222.001	0.803395	0.765822
	222.201	0.802708	0.768544
	222.401	0.804336	0.768812
	222.601	0.804959	0.770256
	222.801	0.806734	0.761926
	223.001	0.808133	0.765706
	223.201	0.813015	0.766281
	223.401	0.806937	0.767194
	223.601	0.80778	0.770059
	223.801	0.808288	0.773187
	224.001	0.813861	0.77681
	224.201	0.809869	0.770048
	224.401	0.812254	0.773216
	224.601	0.81427	0.775106
	224.801	0.809653	0.775974
	225.001	0.809892	0.775277
	225.201	0.813374	0.779215
	225.401	0.814194	0.778378
	225.601	0.812154	0.771373
	225.801	0.81666	0.776192
	226.001	0.816919	0.779999
	226.201	0.815483	0.779374
	226.401	0.819446	0.775361
	226.601	0.817224	0.783143
	226.801	0.821949	0.777397
	227.001	0.818383	0.783337
	227.201	0.81931	0.779474
	227.401	0.813351	0.783572
	227.601	0.819639	0.783005
	227.801	0.822262	0.785413
	228.001	0.822273	0.785763
	228.201	0.823723	0.785133
	228.401	0.82675	0.788968
	228.601	0.826968	0.785383
	228.801	0.823739	0.786183
	229.001	0.826472	0.790886
	229.201	0.828833	0.785936
	229.401	0.824942	0.788511
	229.601	0.830682	0.792205
	229.801	0.832028	0.79415
	230.001	0.831919	0.792182
	230.201	0.832145	0.789387
	230.401	0.830332	0.795567
	230.601	0.83572	0.794606
	230.801	0.8344	0.792478
	231.001	0.833157	0.793611
	231.201	0.831911	0.796616
	231.401	0.834384	0.794774
	231.601	0.837678	0.793445
	231.801	0.837281	0.796959
	232.001	0.838403	0.798761
	232.201	0.837703	0.796349
	232.401	0.834736	0.798421
	232.601	0.842724	0.8006
	232.801	0.842913	0.800831
	233.001	0.840564	0.801851
	233.201	0.838889	0.804273
	233.401	0.841981	0.800177
	233.601	0.84045	0.80779
	233.801	0.844804	0.805868
	234.001	0.845758	0.802055
	234.201	0.849338	0.810036
	234.401	0.845074	0.80856
	234.601	0.846799	0.806291
	234.801	0.844299	0.808187
	235.001	0.8475	0.805479
	235.201	0.84654	0.809092
	235.401	0.845268	0.806501
	235.601	0.848569	0.81017
	235.801	0.853137	0.808627
	236.001	0.850124	0.811219
	236.201	0.848851	0.813715
	236.401	0.853299	0.815567
	236.601	0.851291	0.812779
	236.801	0.852992	0.812347
	237.001	0.854821	0.812468
	237.201	0.855483	0.813729
	237.401	0.852703	0.814116
	237.601	0.857378	0.818984
	237.801	0.857664	0.817079
	238.001	0.856217	0.820625
	238.201	0.855883	0.81714
	238.401	0.859525	0.818863
	238.601	0.856398	0.820489
	238.801	0.858456	0.821552
	239.001	0.857935	0.821884
	239.201	0.8634	0.819088
	239.401	0.862936	0.821406
	239.601	0.865312	0.826016
	239.801	0.866885	0.823516
	240.001	0.866011	0.827258
	240.201	0.86805	0.823399
	240.401	0.86356	0.826333
	240.601	0.864355	0.821614
	240.801	0.865343	0.830291
	241.001	0.866333	0.829112
	241.201	0.864586	0.829126
	241.401	0.870206	0.8335
	241.601	0.873783	0.832439
	241.801	0.872568	0.827851
	242.001	0.872626	0.82926
	242.201	0.874988	0.836711
	242.401	0.870807	0.830835
	242.601	0.875466	0.834675
	242.801	0.875885	0.836912
	243.001	0.878287	0.833072
	243.201	0.875855	0.835803
	243.401	0.878604	0.837563
	243.601	0.876659	0.834421
	243.801	0.875671	0.837118
	244.001	0.880497	0.835173
	244.201	0.875536	0.840988
	244.401	0.882408	0.838212
	244.601	0.879901	0.839907
	244.801	0.875907	0.838945
	245.001	0.87936	0.83609
	245.201	0.886835	0.840906
	245.401	0.878649	0.842696
	245.601	0.883848	0.844204
	245.801	0.883977	0.845628
	246.001	0.887258	0.846644
	246.201	0.886353	0.84819
	246.401	0.88332	0.845293
	246.601	0.883802	0.843727
	246.801	0.891226	0.848149
	247.001	0.887484	0.847448
	247.201	0.889181	0.849098
	247.401	0.885635	0.849602
	247.601	0.891294	0.849039
	247.801	0.891317	0.846871
	248.001	0.888253	0.849761
	248.201	0.89075	0.850226
	248.401	0.890686	0.850583
	248.601	0.895781	0.85191
	248.801	0.893065	0.853196
	249.001	0.893768	0.853674
	249.201	0.891751	0.853187
	249.401	0.89744	0.855336
	249.601	0.89728	0.851385
	249.801	0.899915	0.86067
	250.001	0.897149	0.859127
	250.201	0.900431	0.861307
	250.401	0.89746	0.862024
	250.601	0.899402	0.8601
	250.801	0.904673	0.856361
	251.001	0.903123	0.861613
	251.201	0.903501	0.85879
	251.401	0.905824	0.858582
	251.601	0.907401	0.861786
	251.801	0.906696	0.862484
	252.001	0.904518	0.866628
	252.201	0.904181	0.863783
	252.401	0.903067	0.864412
	252.601	0.905291	0.863035
	252.801	0.90811	0.867081
	253.001	0.907739	0.86853
	253.201	0.903574	0.872137
	253.401	0.910682	0.869214
	253.601	0.907421	0.867022
	253.801	0.911465	0.865962
	254.001	0.910571	0.871121
	254.201	0.909826	0.87375
	254.401	0.915003	0.874282
	254.601	0.91205	0.873064
	254.801	0.913737	0.872535
	255.001	0.917127	0.869954
	255.201	0.9174	0.870787
	255.401	0.915785	0.874867
	255.601	0.91313	0.875709
	255.801	0.918225	0.876435
	256.001	0.921858	0.877517
	256.201	0.916027	0.878636
	256.401	0.919957	0.877456
	256.601	0.914967	0.877268
	256.801	0.922286	0.881913
	257.001	0.920184	0.878661
	257.201	0.919581	0.880217
	257.401	0.926872	0.882954
	257.601	0.924389	0.885831
	257.801	0.925898	0.884438
	258.001	0.920408	0.884565
	258.201	0.930535	0.882095
	258.401	0.925217	0.884576
	258.601	0.927671	0.882987
	258.801	0.929111	0.885331
	259.001	0.924143	0.880614
	259.201	0.927093	0.883387
	259.401	0.932424	0.888245
	259.601	0.931637	0.888861
	259.801	0.92939	0.889842
	260.001	0.930829	0.885686
	260.201	0.934601	0.886858
	260.401	0.931298	0.889906
	260.601	0.932842	0.890099
	260.801	0.933149	0.888056
	261.001	0.936085	0.89251
	261.201	0.933673	0.894076
	261.401	0.935027	0.891781
	261.601	0.937081	0.893248
	261.801	0.938537	0.894847
	262.001	0.933321	0.895295
	262.201	0.938289	0.900029
	262.401	0.938326	0.892664
	262.601	0.93871	0.899944
	262.801	0.93929	0.895286
	263.001	0.939817	0.900855
	263.201	0.943385	0.897602
	263.401	0.944503	0.899106
	263.601	0.945722	0.900734
	263.801	0.941928	0.900172
	264.001	0.941117	0.901871
	264.201	0.943932	0.89998
	264.401	0.945593	0.902136
	264.601	0.947482	0.898042
	264.801	0.946595	0.898391
	265.001	0.948359	0.906246
	265.201	0.949233	0.90104
	265.401	0.951853	0.913291
	265.601	0.946707	0.90783
	265.801	0.948802	0.909013
	266.001	0.950942	0.908079
	266.201	0.95121	0.906905
	266.401	0.953762	0.905757
	266.601	0.95447	0.907549
	266.801	0.956033	0.911234
	267.001	0.948728	0.912905
	267.201	0.95331	0.912635
	267.401	0.952893	0.912073
	267.601	0.954279	0.915843
	267.801	0.955799	0.911548
	268.001	0.955305	0.915457
	268.201	0.957294	0.91543
	268.401	0.960522	0.911907
	268.601	0.959585	0.912329
	268.801	0.957928	0.918255
	269.001	0.962981	0.915743
	269.201	0.958346	0.921187
	269.401	0.96543	0.913134
	269.601	0.96218	0.922143
	269.801	0.964906	0.921592
	270.001	0.960599	0.920031
	270.201	0.966834	0.920239
	270.401	0.9605	0.926418
	270.601	0.964441	0.920998
	270.801	0.967203	0.924521
	271.001	0.965538	0.920343
	271.201	0.968763	0.92665
	271.401	0.96504	0.922371
	271.601	0.968486	0.9238
	271.801	0.967882	0.921782
	272.001	0.96789	0.923024
	272.201	0.970554	0.927318
	272.401	0.967854	0.927411
	272.601	0.97179	0.92984
	272.801	0.975083	0.931249
	273.001	0.972538	0.93041
	273.201	0.974295	0.932076
	273.401	0.971194	0.931784
	273.601	0.976247	0.926555
	273.801	0.980942	0.931385
	274.001	0.976674	0.931177
	274.201	0.97643	0.930253
	274.401	0.974842	0.933798
	274.601	0.97815	0.933359
	274.801	0.981734	0.935834
	275.001	0.976364	0.932401
	275.201	0.980045	0.934671
	275.401	0.978835	0.937265
	275.601	0.983899	0.935182
	275.801	0.981875	0.942132
	276.001	0.984236	0.943592
	276.201	0.985914	0.938191
	276.401	0.985866	0.937275
	276.601	0.981285	0.938719
	276.801	0.98335	0.941849
	277.001	0.985181	0.942915
	277.201	0.985991	0.941731
	277.401	0.9893	0.947556
	277.601	0.987268	0.942818
	277.801	0.985902	0.945568
	278.001	0.990766	0.943578
	278.201	0.99218	0.945983
	278.401	0.987866	0.946931
	278.601	0.988731	0.946132
	278.801	0.990159	0.947856
	279.001	0.992265	0.946492
	279.201	0.991086	0.947184
	279.401	0.992245	0.949556
	279.601	0.995275	0.944695
	279.801	0.993611	0.95253
	280.001	0.993947	0.94966
	280.201	0.994078	0.952834
	280.401	0.992599	0.952371
	280.601	0.996686	0.956546
	280.801	1.00007	0.954587
	281.001	0.999713	0.955187
	281.201	0.997006	0.956125
	281.401	1.00266	0.951787
	281.601	0.999011	0.955884
	281.801	1.00457	0.954855
	282.001	1.00215	0.952081
	282.201	1.00319	0.958876
	282.401	0.999694	0.964388
	282.601	1.00342	0.959449
	282.801	1.00687	0.958323
	283.001	1.00794	0.962537
	283.201	1.0062	0.96056
	283.401	1.00316	0.960448
	283.601	1.00633	0.962976
	283.801	1.00636	0.963579
	284.001	1.00805	0.96548
	284.201	1.01188	0.959571
	284.401	1.00856	0.965497
	284.601	1.00767	0.962194
	284.801	1.0091	0.961041
	285.001	1.01044	0.964932
	285.201	1.0099	0.965272
	285.401	1.01377	0.968208
	285.601	1.01537	0.965713
	285.801	1.01247	0.967792
	286.001	1.01464	0.964832
	286.201	1.01132	0.971524
	286.401	1.0132	0.970055
	286.601	1.01568	0.972835
	286.801	1.01751	0.969457
	287.001	1.01668	0.971075
	287.201	1.01535	0.971234
	287.401	1.01499	0.974186
	287.601	1.01965	0.969969
	287.801	1.02016	0.972583
	288.001	1.0224	0.973961
	288.201	1.02031	0.972332
	288.401	1.02179	0.975604
	288.601	1.02015	0.978298
	288.801	1.02225	0.978696
	289.001	1.02076	0.979966
	289.201	1.02929	0.976836
	289.401	1.02593	0.973144
	289.601	1.02426	0.978722
	289.801	1.02659	0.980186
	290.001	1.02428	0.983748
	290.201	1.02881	0.982692
	290.401	1.03015	0.981703
	290.601	1.02545	0.982701
	290.801	1.03093	0.980068
	291.001	1.03122	0.98384
	291.201	1.02971	0.984249
	291.401	1.03066	0.985085
	291.601	1.03174	0.987345
	291.801	1.03225	0.985768
	292.001	1.03067	0.990102
	292.201	1.03385	0.982735
	292.401	1.03307	0.986523
	292.601	1.03415	0.989925
	292.801	1.0306	0.98653
	293.001	1.029	0.986938
	293.201	1.03461	0.987662
	293.401	1.03796	0.990122
	293.601	1.03624	0.984266
	293.801	1.04298	0.991484
	294.001	1.03623	0.995114
	294.201	1.04029	0.996426
	294.401	1.03852	0.992136
	294.601	1.03765	0.992031
	294.801	1.03713	0.997251
	295.001	1.04106	0.996831
	295.201	1.04153	0.994739
	295.401	1.04221	0.996192
	295.601	1.04048	0.996822
	295.801	1.04113	0.995721
	296.001	1.04845	0.992342
	296.201	1.04517	0.996092
	296.401	1.04361	1.00087
	296.601	1.04809	0.99979
	296.801	1.04912	1.00111
	297.001	1.04793	1.00057
	297.201	1.04562	1.00469
	297.401	1.0469	1.00364
	297.601	1.04873	1.0051
	297.801	1.04676	0.999865
	298.001	1.0511	1.00298
	298.201	1.05301	0.997483
	298.401	1.04845	1.00437
	298.601	1.05049	1.00656
	298.801	1.05126	1.00825
	299.001	1.0548	1.00928
	299.201	1.04968	1.00567
	299.401	1.05709	1.00701
	299.601	1.05426	1.00998
	299.801	1.05876	1.00948
	300.001	1.05771	1.00812
	300.201	1.05852	1.0069
	300.401	1.05943	1.01046
	300.601	1.05632	1.01647
	300.801	1.06304	1.00812
	301.001	1.0548	1.01391
	301.201	1.06018	1.01576
	301.401	1.05977	1.01355
	301.601	1.05722	1.01375
	301.801	1.05988	1.01729
	302.001	1.06401	1.01368
	302.201	1.05883	1.01531
	302.401	1.06313	1.01658
	302.601	1.06674	1.01696
	302.801	1.06503	1.02226
	303.001	1.06122	1.01851
	303.201	1.06685	1.01893
	303.401	1.07231	1.01611
	303.601	1.06469	1.02229
	303.801	1.06996	1.02182
	304.001	1.07003	1.01949
	304.201	1.06896	1.02056
	304.401	1.07332	1.02153
	304.601	1.07031	1.02453
	304.801	1.0729	1.02687
	305.001	1.06915	1.02545
	305.201	1.07352	1.02514
	305.401	1.07247	1.02567
	305.601	1.0754	1.026
	305.801	1.07485	1.03173
	306.001	1.0739	1.02533
	306.201	1.07421	1.02837
	306.401	1.07421	1.02778
	306.601	1.07756	1.02497
	306.801	1.07411	1.03114
	307.001	1.07694	1.03086
	307.201	1.0778	1.03091
	307.401	1.077	1.02849
	307.601	1.07597	1.03526
	307.801	1.0815	1.0271
	308.001	1.0782	1.035
	308.201	1.08367	1.03079
	308.401	1.08136	1.03042
	308.601	1.07878	1.03939
	308.801	1.08182	1.03055
	309.001	1.08114	1.0333
	309.201	1.08773	1.03843
	309.401	1.08478	1.03358
	309.601	1.08465	1.03626
	309.801	1.08845	1.03428
	310.001	1.08764	1.03523
	310.201	1.09001	1.03855
	310.401	1.08654	1.04069
	310.601	1.08834	1.03956
	310.801	1.08446	1.04229
	311.001	1.09218	1.04016
	311.201	1.08781	1.04263
	311.401	1.09138	1.04212
	311.601	1.08831	1.04167
	311.801	1.09432	1.04001
	312.001	1.09092	1.04022
	312.201	1.09304	1.04273
	312.401	1.09369	1.04583
	312.601	1.09004	1.04281
	312.801	1.09696	1.04352
	313.001	1.09867	1.04995
	313.201	1.0927	1.04588
	313.401	1.09341	1.04655
	313.601	1.0931	1.04797
	313.801	1.09659	1.04483
	314.001	1.09492	1.04863
	314.201	1.09635	1.04662
	314.401	1.09653	1.05004
	314.601	1.10155	1.05289
	314.801	1.10057	1.05046
	315.001	1.10403	1.05303
	315.201	1.10308	1.04844
	315.401	1.1044	1.05464
	315.601	1.1014	1.05303
	315.801	1.10266	1.05098
	316.001	1.10614	1.05443
	316.201	1.10222	1.05404
	316.401	1.10477	1.05387
	316.601	1.10927	1.05571
	316.801	1.10784	1.05614
	317.001	1.10671	1.06095
	317.201	1.11127	1.0587
	317.401	1.10904	1.05647
	317.601	1.10545	1.0606
	317.801	1.10634	1.06197
	318.001	1.10307	1.06292
	318.201	1.11225	1.05853
	318.401	1.11131	1.05873
	318.601	1.11041	1.06165
	318.801	1.11299	1.06465
	319.001	1.11436	1.06588
	319.201	1.11181	1.06828
	319.401	1.11638	1.06455
	319.601	1.11183	1.06144
	319.801	1.11394	1.06503
	320.001	1.11313	1.06269
	320.201	1.11242	1.06489
	320.401	1.1175	1.0662
	320.601	1.11841	1.06661
	320.801	1.11728	1.06979
	321.001	1.11767	1.06663
	321.201	1.11887	1.06767
	321.401	1.12022	1.07009
	321.601	1.12001	1.06996
	321.801	1.12384	1.06694
	322.001	1.12162	1.07116
	322.201	1.12355	1.06728
	322.401	1.11903	1.07328
	322.601	1.12469	1.07118
	322.801	1.12422	1.07295
	323.001	1.12442	1.07375
	323.201	1.12424	1.07621
	323.401	1.12365	1.07768
	323.601	1.12964	1.07751
	323.801	1.12564	1.07722
	324.001	1.12101	1.07751
	324.201	1.12937	1.07803
	324.401	1.13066	1.08449
	324.601	1.1289	1.07577
	324.801	1.13398	1.07863
	325.001	1.13186	1.07784
	325.201	1.12881	1.08369
	325.401	1.13242	1.07883
	325.601	1.12906	1.08011
	325.801	1.13614	1.0863
	326.001	1.1316	1.08286
	326.201	1.13284	1.08414
	326.401	1.13169	1.08153
	326.601	1.1333	1.08507
	326.801	1.13884	1.08523
	327.001	1.13559	1.08302
	327.201	1.13776	1.08549
	327.401	1.13918	1.08489
	327.601	1.13718	1.08926
	327.801	1.13428	1.08773
	328.001	1.14038	1.09219
	328.201	1.13603	1.09033
	328.401	1.13914	1.08557
	328.601	1.13945	1.0911
	328.801	1.14123	1.08895
	329.001	1.13677	1.09249
	329.201	1.14557	1.09415
	329.401	1.14265	1.09285
	329.601	1.14211	1.09309
	329.801	1.14207	1.09488
	330.001	1.1621	1.11172
	330.201	1.16307	1.10681
	330.401	1.15653	1.10625
	330.601	1.16175	1.10838
	330.801	1.16027	1.10669
	331.001	1.16136	1.11147
	331.201	1.1582	1.11155
	331.401	1.15688	1.10713
	331.601	1.15793	1.11193
	331.801	1.16151	1.1105
	332.001	1.16092	1.10992
	332.201	1.16251	1.11137
	332.401	1.16226	1.10833
	332.601	1.16122	1.1123
	332.801	1.16023	1.10849
	333.001	1.16121	1.11174
	333.201	1.15878	1.1082
	333.401	1.15969	1.11171
	333.601	1.1617	1.10744
	333.801	1.15557	1.10812
	334.001	1.15691	1.10942
	334.201	1.16167	1.10665
	334.401	1.16048	1.10846
	334.601	1.15738	1.1119
	334.801	1.16082	1.10873
	335.001	1.16096	1.11036
	335.201	1.15527	1.1118
	335.401	1.16124	1.108
	335.601	1.15484	1.10709
	335.801	1.15918	1.10966
	336.001	1.15856	1.11149
	336.201	1.16075	1.11353
	336.401	1.16351	1.10849
	336.601	1.16139	1.11311
	336.801	1.15703	1.10894
	337.001	1.16204	1.11007
	337.201	1.16043	1.11043
	337.401	1.16235	1.10981
	337.601	1.15575	1.11115
	337.801	1.15932	1.1137
	338.001	1.16033	1.1139
	338.201	1.15588	1.11208
	338.401	1.16027	1.11257
	338.601	1.15795	1.10898
	338.801	1.15611	1.10568
	339.001	1.1597	1.10733
	339.201	1.16001	1.11182
	339.401	1.16067	1.10818
	339.601	1.15959	1.11272
	339.801	1.15998	1.10474
	340.001	1.15889	1.11074
	340.201	1.16073	1.11226
	340.401	1.1581	1.10868
	340.601	1.15876	1.10695
	340.801	1.15631	1.10751
	341.001	1.15855	1.11239
	341.201	1.15918	1.10861
	341.401	1.16273	1.11135
	341.601	1.16172	1.11182
	341.801	1.16046	1.10679
	342.001	1.1608	1.11271
	342.201	1.15688	1.11254
	342.401	1.16176	1.10361
	342.601	1.16238	1.10967
	342.801	1.15984	1.1068
	343.001	1.15982	1.10558
	343.201	1.16073	1.11075
	343.401	1.15646	1.10977
	343.601	1.16033	1.10934
	343.801	1.15798	1.10895
	344.001	1.16317	1.10906
	344.201	1.15848	1.10964
	344.401	1.16045	1.11035
	344.601	1.16125	1.11073
	344.801	1.15937	1.10722
	345.001	1.15867	1.10959
	345.201	1.16347	1.11234
	345.401	1.1626	1.11122
	345.601	1.1596	1.11031
	345.801	1.15929	1.11085
	346.001	1.15694	1.11106
	346.201	1.16436	1.10981
	346.401	1.16341	1.11003
	346.601	1.16028	1.10993
	346.801	1.15967	1.10839
	347.001	1.15941	1.11065
	347.201	1.16281	1.11226
	347.401	1.16122	1.10489
	347.601	1.16686	1.1072
	347.801	1.15695	1.1115
	348.001	1.16263	1.10948
	348.201	1.16176	1.10939
	348.401	1.15868	1.11311
	348.601	1.15555	1.1078
	348.801	1.16199	1.11147
	349.001	1.16062	1.11172
	349.201	1.15542	1.11028
	349.401	1.1603	1.10589
	349.601	1.15919	1.10953
	349.801	1.15939	1.11211
	350.001	1.1613	1.10932
	350.201	1.15675	1.11011
	350.401	1.1641	1.11156
	350.601	1.1596	1.11143
	350.801	1.16004	1.11076
	351.001	1.16262	1.10927
	351.201	1.16372	1.11044
	351.401	1.16267	1.1115
	351.601	1.1612	1.1085
	351.801	1.16225	1.10871
	352.001	1.16831	1.11034
	352.201	1.15899	1.10935
	352.401	1.16232	1.11385
	352.601	1.15982	1.10755
	352.801	1.16137	1.11482
	353.001	1.15561	1.10457
	353.201	1.16071	1.10952
	353.401	1.16253	1.10798
	353.601	1.16057	1.10613
	353.801	1.16234	1.10676
	354.001	1.15878	1.10595
	354.201	1.16105	1.11059
	354.401	1.16112	1.10366
	354.601	1.16374	1.1109
	354.801	1.16225	1.11123
	355.001	1.16546	1.10838
	355.201	1.16181	1.10556
	355.401	1.1589	1.1138
	355.601	1.16145	1.10974
	355.801	1.16102	1.11146
	356.001	1.16109	1.10959
	356.201	1.16533	1.11137
	356.401	1.16282	1.11304
	356.601	1.15941	1.10914
	356.801	1.15952	1.11001
	357.001	1.1596	1.10879
	357.201	1.16128	1.10762
	357.401	1.16492	1.10736
	357.601	1.15823	1.11181
	357.801	1.15981	1.11198
	358.001	1.16108	1.10982
	358.201	1.1599	1.1084
	358.401	1.16003	1.11222
	358.601	1.15761	1.11312
	358.801	1.15974	1.10648
	359.001	1.16163	1.1152
	359.201	1.15966	1.11252
	359.401	1.16656	1.11033
	359.601	1.16282	1.10905
	359.801	1.16204	1.10823
	360.001	1.16053	1.10734
	360.201	1.16478	1.11251
	360.401	1.17465	1.11116
	360.601	1.16416	1.11866
	360.801	1.17592	1.12324
	361.001	1.18112	1.12229
	361.201	1.17902	1.12836
	361.401	1.18497	1.13772
	361.601	1.18466	1.13682
	361.801	1.19566	1.13933
	362.001	1.19569	1.14543
	362.201	1.20077	1.14436
	362.401	1.20362	1.15067
	362.601	1.20575	1.15274
	362.801	1.20975	1.15792
	363.001	1.21726	1.15857
	363.201	1.21668	1.15986
	363.401	1.22079	1.16885
	363.601	1.22298	1.17396
	363.801	1.23026	1.17373
	364.001	1.23062	1.17619
	364.201	1.23276	1.18213
	364.401	1.23935	1.18703
	364.601	1.24169	1.18914
	364.801	1.24543	1.18815
	365.001	1.24887	1.19485
	365.201	1.25094	1.20097
	365.401	1.25497	1.20389
	365.601	1.25738	1.20234
	365.801	1.2634	1.21056
	366.001	1.26967	1.21442
	366.201	1.27029	1.21573
	366.401	1.276	1.2206
	366.601	1.28033	1.22807
	366.801	1.2849	1.22995
	367.001	1.28509	1.23066
	367.201	1.28768	1.24091
	367.401	1.28681	1.2351
	367.601	1.29011	1.23862
	367.801	1.2969	1.24025
	368.001	1.30508	1.24843
	368.201	1.30421	1.24765
	368.401	1.30542	1.25159
	368.601	1.31142	1.2557
	368.801	1.31784	1.26198
	369.001	1.31448	1.26805
	369.201	1.32093	1.26542
	369.401	1.32336	1.2731
	369.601	1.32917	1.27292
	369.801	1.32573	1.27471
	370.001	1.33196	1.28053
	370.201	1.33804	1.27983
	370.401	1.34392	1.28406
	370.601	1.34466	1.28799
	370.801	1.34442	1.29627
	371.001	1.34978	1.29502
	371.201	1.35043	1.29449
	371.401	1.35641	1.29933
	371.601	1.36068	1.30146
	371.801	1.36228	1.30499
	372.001	1.36396	1.31207
	372.201	1.36832	1.30838
	372.401	1.37191	1.31038
	372.601	1.37157	1.31745
	372.801	1.37703	1.31858
	373.001	1.38057	1.32359
	373.201	1.38429	1.32971
	373.401	1.38678	1.33435
	373.601	1.38875	1.32772
	373.801	1.39681	1.33659
	374.001	1.39812	1.34061
	374.201	1.39691	1.34084
	374.401	1.40121	1.3469
	374.601	1.40212	1.34879
	374.801	1.40678	1.34889
	375.001	1.40995	1.35266
	375.201	1.41367	1.35374
	375.401	1.41713	1.35784
	375.601	1.41658	1.36055
	375.801	1.42063	1.36267
	376.001	1.42244	1.37064
	376.201	1.42653	1.37116
	376.401	1.43084	1.36594
	376.601	1.43293	1.37206
	376.801	1.43243	1.3728
	377.001	1.43828	1.37908
	377.201	1.43972	1.37585
	377.401	1.44253	1.38605
	377.601	1.44518	1.38829
	377.801	1.44665	1.39632
	378.001	1.45488	1.39259
	378.201	1.45762	1.39783
	378.401	1.45451	1.39909
	378.601	1.4596	1.3991
	378.801	1.46201	1.4059
	379.001	1.46394	1.40844
	379.201	1.46479	1.40923
	379.401	1.47009	1.40794
	379.601	1.47208	1.41753
	379.801	1.47278	1.4108
	380.001	1.47586	1.42095
	380.201	1.48111	1.42002
	380.401	1.48299	1.4228
	380.601	1.485	1.42436
	380.801	1.48727	1.43137
	381.001	1.49114	1.42662
	381.201	1.49319	1.43944
	381.401	1.49896	1.43474
	381.601	1.50079	1.43814
	381.801	1.50142	1.44915
	382.001	1.50087	1.4476
	382.201	1.50705	1.44824
	382.401	1.51174	1.4523
	382.601	1.51237	1.45161
	382.801	1.51267	1.45686
	383.001	1.51487	1.45551
	383.201	1.5206	1.45924
	383.401	1.52517	1.4615
	383.601	1.52428	1.46371
	383.801	1.52743	1.46467
	384.001	1.53204	1.46959
	384.201	1.53052	1.47096
	384.401	1.54022	1.46974
	384.601	1.53265	1.47375
	384.801	1.53706	1.47672
	385.001	1.53896	1.48234
	385.201	1.5405	1.48473
	385.401	1.54703	1.4847
	385.601	1.55165	1.48955
	385.801	1.54592	1.48852
	386.001	1.55204	1.48832
	386.201	1.55503	1.49187
	386.401	1.5554	1.49241
	386.601	1.55751	1.49418
	386.801	1.56274	1.49921
	387.001	1.56422	1.50161
	387.201	1.56176	1.50421
	387.401	1.56988	1.50644
	387.601	1.56936	1.50447
	387.801	1.57161	1.51248
	388.001	1.57513	1.51818
	388.201	1.577	1.51458
	388.401	1.57748	1.52017
	388.601	1.58448	1.5222
	388.801	1.58435	1.51714
	389.001	1.58705	1.5237
	389.201	1.58525	1.52779
	389.401	1.5912	1.52772
	389.601	1.59293	1.52894
	389.801	1.59493	1.53212
	390.001	1.59773	1.53931
	390.201	1.60097	1.53659
	390.401	1.60093	1.53779
	390.601	1.60657	1.54004
	390.801	1.60774	1.54335
	391.001	1.61111	1.54755
	391.201	1.61281	1.55048
	391.401	1.61078	1.54694
	391.601	1.61485	1.55001
	391.801	1.61808	1.55208
	392.001	1.62219	1.55573
	392.201	1.62129	1.55573
	392.401	1.6242	1.56161
	392.601	1.62682	1.56299
	392.801	1.62894	1.56356
	393.001	1.62963	1.56665
	393.201	1.63307	1.56683
	393.401	1.6352	1.5701
	393.601	1.63332	1.57163
	393.801	1.64099	1.5779
	394.001	1.64314	1.57619
	394.201	1.64008	1.57579
	394.401	1.64272	1.57664
	394.601	1.64188	1.58046
	394.801	1.64378	1.58499
	395.001	1.64698	1.58775
	395.201	1.64946	1.58753
	395.401	1.64841	1.5891
	395.601	1.65977	1.59022
	395.801	1.65863	1.59079
	396.001	1.65992	1.59141
	396.201	1.65996	1.59751
	396.401	1.66092	1.59743
	396.601	1.66115	1.60346
	396.801	1.66648	1.60205
	397.001	1.66678	1.59982
	397.201	1.67261	1.60329
	397.401	1.67265	1.60363
	397.601	1.67297	1.60611
	397.801	1.67708	1.60829
	398.001	1.68043	1.6089
	398.201	1.67799	1.61607
	398.401	1.67964	1.61619
	398.601	1.68302	1.61673
	398.801	1.6878	1.61944
	399.001	1.68906	1.61996
	399.201	1.69322	1.62015
	399.401	1.69239	1.62238
	399.601	1.69012	1.62668
[truncated: 4,299 more rows]

## Sheet: Fig1E
	Binding of ISB 2001 to CD3εδ by SPR, replicate 1 (KD = 39.5 nM)													Binding of ISB 2001 to CD3εδ by SPR, replicate 2 (KD = 39.4 nM)													Binding of ISB 2001 to CD3εδ by SPR, replicate 3 (KD = 45.3 nM)														Binding of ISB 2001 to BCMA by SPR, replicate 1 (KD = 1.79 nM)
ISB 2001 concentration		1.37 nM	4.1 nM	12.3 nM	37 nM	111.1 nM	333.3 nM	1000 nM		Steady state fit					1.37 nM	4.1 nM	12.3 nM	37 nM	111.1 nM	333.3 nM	1000 nM		Steady state fit					0.69 nM	2.06 nM	6.17 nM	18.5 nM	55.6 nM	166.7 nM	500 nM		Steady state fit				ISB 2001 concentration		0.046 nM	0.046 nM - fitted	0.136 nM	0.136 nM - fitted	0.41 nM	0.41 nM - fitted	1.23 nM	1.23 nM - fitted
	Time (s)	Response (RU)								Req vs Conc_X	Req vs Conc_Y			Time (s)	Response (RU)								Req vs Conc_X	Req vs Conc_Y			Time (s)	Response (RU)								Req vs Conc_X	Req vs Conc_Y				Time (s)	Response (RU)
	-59.9	-0.0984504	-0.1365	-0.00555045	-0.0227504	-0.28435	-0.0351004	-0.0157004		0	1.16314			-60	-0.0126	-0.0162997	-0.0288997	0.0348	0.0443	0.0144994	-0.0121006		0	0.962641			-59.9	0.0564003	0.0604009	0.0531009	0.0828003	0.0088009	0.0483497	0.10095		0	0.489269				-60	-0.2653	0	-0.2475	0	-0.237501	0	-0.281	0
	-59.8	-0.1005	-0.13405	-0.0039002	-0.0219	-0.2852	-0.0339501	-0.0163501		1.0101e-08	7.72994			-59.9	-0.0134002	-0.0136499	-0.0267499	0.0326998	0.0494003	0.0130995	-0.00980046		1.0101e-08	6.91997			-59.8	0.0514499	0.060651	0.051551	0.0821499	0.00705102	0.0453993	0.105999		5.05051e-09	4.26335				-59.9	-0.2636	0	-0.2444	0	-0.231201	0	-0.28	0
	-59.7	-0.0941507	-0.1318	-0.0003507	-0.02265	-0.279351	-0.0354	-0.0149		2.0202e-08	12.0762			-59.8	-0.0128507	-0.01415	-0.03015	0.0321493	0.0516501	0.0153493	-0.0046507		2.0202e-08	10.8594			-59.7	0.0549511	0.0621511	0.0529511	0.08005	0.00475106	0.0431499	0.10835		1.0101e-08	7.349				-59.8	-0.2632	0	-0.239601	0	-0.224401	0	-0.2727	0
	-59.6	-0.0918006	-0.12945	0.00139864	-0.022	-0.274801	-0.03435	-0.01415		3.0303e-08	15.1654			-59.7	-0.01875	-0.0183491	-0.0301491	0.029449	0.05085	0.015449	-0.00405095		3.0303e-08	13.6578			-59.6	0.0528014	0.0598029	0.0519029	0.081	0.00330142	0.04435	0.10925		1.51515e-08	9.91883				-59.7	-0.2586	0	-0.2419	0	-0.227299	0	-0.274	0
	-59.5	-0.0873999	-0.1252	0.00300002	-0.0210999	-0.2738	-0.0332	-0.0126		4.0404e-08	17.4739			-59.6	-0.01925	-0.0162998	-0.0328998	0.0238499	0.04965	0.00904986	-0.00525014		4.0404e-08	15.7481			-59.5	0.0504013	0.0575029	0.0515029	0.0775013	0.00060131	0.0481	0.1083		2.0202e-08	12.0922				-59.6	-0.2614	0	-0.240501	0	-0.225801	0	-0.271601	0
	-59.4	-0.0887504	-0.1239	0.00484937	-0.0191504	-0.271851	-0.0332001	-0.0117001		5.05051e-08	19.2645			-59.5	-0.0161001	-0.0127997	-0.0327997	0.0229999	0.0490999	0.00580007	-0.00619993		5.05051e-08	17.369			-59.4	0.0520504	0.0552511	0.0513511	0.0766504	0.00295113	0.0485998	0.1097		2.52525e-08	13.9543				-59.5	-0.2579	0	-0.240001	0	-0.222201	0	-0.267801	0
	-59.3	-0.0858	-0.12175	0.0045994	-0.0171	-0.268101	-0.0342499	-0.00984991		6.06061e-08	20.6939			-59.4	-0.0170002	-0.0105003	-0.0333003	0.0222998	0.0531003	0.00579989	-0.00270011		6.06061e-08	18.6625			-59.3	0.0521	0.0561011	0.0503011	0.073	0.00290108	0.0491495	0.113549		3.0303e-08	15.5675				-59.4	-0.2542	0	-0.2387	0	-0.215501	0	-0.2648	0
	-59.2	-0.0909999	-0.1177	0.00460015	-0.0201	-0.265	-0.0352	-0.00850001		7.07071e-08	21.8614			-59.3	-0.0180002	-0.00914997	-0.03335	0.0288998	0.0560997	0.00769984	0.00209984		7.07071e-08	19.7188			-59.2	0.0479007	0.0555007	0.0506007	0.0733	0.0020007	0.0487	0.1157		3.53535e-08	16.9787				-59.3	-0.2527	0	-0.2388	0	-0.2127	0	-0.2648	0
	-59.1	-0.09415	-0.1147	0.00744998	-0.02265	-0.26465	-0.0345	-0.00619997		8.08081e-08	22.8329			-59.2	-0.01565	-0.00779994	-0.0371999	0.0346499	0.05775	0.00644991	0.00404991		8.08081e-08	20.5976			-59.1	0.0484011	0.0521022	0.0516022	0.0681	-0.000698946	0.049	0.1149		4.0404e-08	18.2234				-59.2	-0.2507	0	-0.240801	0	-0.210202	0	-0.263	0
	-59	-0.0917006	-0.11255	0.00979881	-0.0165006	-0.258701	-0.03555	-0.00765002		9.09091e-08	23.6539			-59.1	-0.00930006	-0.00540003	-0.0323	0.0371001	0.0611999	0.0127001	0.00660006		9.09091e-08	21.3403			-59	0.0499004	0.0488016	0.0482016	0.0653004	-0.00499958	0.0481	0.1141		4.54545e-08	19.3296				-59.1	-0.2506	0	-0.239001	0	-0.204303	0	-0.257401	0
	-58.9	-0.0929998	-0.1128	0.0104002	-0.0158998	-0.2612	-0.0345998	-0.00379976		1.0101e-07	24.357			-59	-0.00860003	-0.00140056	-0.0317006	0.0357	0.0669	0.0130001	0.00550009		1.0101e-07	21.9761			-58.9	0.0552502	0.0486503	0.0503503	0.0644502	-0.00244968	0.0462001	0.1127		5.05051e-08	20.3191				-59	-0.2437	0	-0.232701	0	-0.198602	0	-0.254101	0
	-58.8	-0.09145	-0.1094	0.00945052	-0.01715	-0.263349	-0.0356004	-0.00100036		1.11111e-07	24.9657			-58.9	-0.00860067	-0.00409945	-0.0303994	0.0343993	0.0707994	0.0161981	9.81331e-05		1.11111e-07	22.5266			-58.8	0.05915	0.0496495	0.0530495	0.06815	0.00224952	0.0496502	0.11765		5.55556e-08	21.2095				-58.9	-0.2382	0	-0.2316	0	-0.2	0	-0.2528	0
	-58.7	-0.0895001	-0.11205	0.00869992	-0.0166	-0.2632	-0.03485	-0.00134996		1.21212e-07	25.498			-58.8	-0.0144003	-0.000750053	-0.0274501	0.0319997	0.0684006	0.0147997	-0.00260028		1.21212e-07	23.0079			-58.7	0.0606004	0.0460004	0.0525004	0.0723	-0.00119956	0.05535	0.12245		6.06061e-08	22.0149				-58.8	-0.2402	0	-0.2332	0	-0.201	0	-0.2488	0
	-58.6	-0.0854001	-0.1085	0.00989965	-0.0165	-0.2571	-0.0347	0.00130004		1.31313e-07	25.9673			-58.7	-0.0127501	-0.00144909	-0.0301491	0.0342491	0.0671499	0.0113491	-0.00205089		1.31313e-07	23.4322			-58.6	0.0615006	0.0479012	0.0500012	0.0745	-0.000599398	0.0528	0.1237		6.56566e-08	22.747				-58.7	-0.2391	0	-0.231	0	-0.2049	0	-0.2484	0
	-58.5	-0.0870997	-0.1056	0.0106004	-0.0175997	-0.2562	-0.0337	0.00180001		1.41414e-07	26.3843			-58.6	-0.01405	-0.00119921	-0.0291992	0.0326492	0.06805	0.00984924	-0.00545076		1.41414e-07	23.8091			-58.5	0.0636502	0.0501506	0.0513506	0.0729502	-0.00164978	0.0489	0.1262		7.07071e-08	23.4154				-58.6	-0.2386	0	-0.232999	0	-0.206998	0	-0.251499	0
	-58.4	-0.0879503	-0.1061	0.0116494	-0.0156503	-0.256551	-0.0380998	0.00230018		1.51515e-07	26.7571			-58.5	-0.0153	0.00205028	-0.0307497	0.0267	0.0689	0.0121001	-0.00529993		1.51515e-07	24.1462			-58.4	0.0612002	0.050201	0.052001	0.0715002	-0.000898973	0.0531494	0.130949		7.57576e-08	24.0279				-58.5	-0.2402	0	-0.231201	0	-0.205301	0	-0.248401	0
	-58.3	-0.0868	-0.10785	0.00980049	-0.0168	-0.2552	-0.0364503	0.000849746		1.61616e-07	27.0925			-58.4	-0.0137503	0.00489997	-0.0336	0.0242497	0.0738503	0.0142494	-0.00375056		1.61616e-07	24.4494			-58.3	0.06045	0.05275	0.05195	0.07455	0.00335002	0.0565	0.1273		8.08081e-08	24.5914				-58.4	-0.2437	0	-0.2274	0	-0.201102	0	-0.2456	0
	-58.2	-0.0907999	-0.1122	0.00900008	-0.0143	-0.253	-0.0402	-0.000199991		1.71717e-07	27.3958			-58.3	-0.0142	0.00599995	-0.0298	0.0235	0.0793	0.0158	-0.00520003		1.71717e-07	24.7235			-58.2	0.0596504	0.0534504	0.0518504	0.07545	0.00545039	0.05655	0.12845		8.58586e-08	25.1115				-58.3	-0.2408	0	-0.2261	0	-0.1995	0	-0.2448	0
	-58.1	-0.0939	-0.113	0.00919996	-0.0147	-0.2522	-0.0372	0.000599959		1.81818e-07	27.6715			-58.2	-0.012	0.00815	-0.02925	0.0272	0.0825	0.0145	-0.00450005		1.81818e-07	24.9727			-58.1	0.0633002	0.0571003	0.0534003	0.0739	0.00950022	0.06005	0.12875		9.09091e-08	25.593				-58.2	-0.2396	0	-0.228799	0	-0.201698	0	-0.2464	0
	-58	-0.0920499	-0.1101	0.0104497	-0.0160499	-0.24685	-0.0336	0.00149996		1.91919e-07	27.9231			-58.1	-0.01055	0.00765045	-0.0287495	0.0266495	0.08255	0.0152495	-0.00245047		1.91919e-07	25.2001			-58	0.0591507	0.0565516	0.0526516	0.0728507	0.00795066	0.0608	0.1307		9.59596e-08	26.0401				-58.1	-0.2433	0	-0.221301	0	-0.201801	0	-0.246501	0
	-57.9	-0.0893501	-0.10645	0.00874963	-0.0183501	-0.24525	-0.03445	0.00405002		2.0202e-07	28.1536			-58	-0.01075	0.00449959	-0.0274004	0.02595	0.08315	0.0125501	-0.0013499		2.0202e-07	25.4084			-57.9	0.0555509	0.0560517	0.0519517	0.0720509	0.00795174	0.0583501	0.12765		1.0101e-07	26.4563				-58	-0.2414	0	-0.2172	0	-0.1985	0	-0.2451	0
	-57.8	-0.09075	-0.10225	0.0036513	-0.02435	-0.249849	-0.0302504	0.00474963		2.12121e-07	28.3657			-57.9	-0.00830113	0.000350304	-0.0327497	0.0249989	0.0836996	0.0116974	0.00289744		2.12121e-07	25.6001			-57.8	0.0606001	0.0627989	0.0548989	0.0788001	0.0150989	0.0607504	0.12505		1.06061e-07	26.8447				-57.9	-0.242	0	-0.2156	0	-0.1972	0	-0.2423	0
	-57.7	-0.0890995	-0.10565	0.0029005	-0.0273	-0.252399	-0.03295	-0.000950014		2.22222e-07	28.5613			-57.8	-0.00815065	-0.00329994	-0.0342999	0.0213494	0.0778503	0.0100494	0.00334935		2.22222e-07	25.7769			-57.7	0.0560996	0.0612996	0.0563996	0.0787	0.0157996	0.0696001	0.1323		1.11111e-07	27.208				-57.8	-0.2409	0	-0.2125	0	-0.1973	0	-0.241	0
	-57.6	-0.0889492	-0.1065	0.000351485	-0.0297499	-0.258349	-0.0354	2.68956e-08		2.32323e-07	28.7425			-57.7	-0.00409994	-0.00454892	-0.0339489	0.0186989	0.0778001	0.00839887	0.00179887		2.32323e-07	25.9406			-57.6	0.0543	0.056	0.0495	0.0812	0.0145	0.0718	0.1372		1.16162e-07	27.5486				-57.7	-0.2413	0	-0.2126	0	-0.1989	0	-0.2414	0
	-57.5	-0.0885	-0.10855	8.88831e-08	-0.0306	-0.2573	-0.0381499	-0.00234995		2.42424e-07	28.9106			-57.6	-0.00884999	-0.00254937	-0.0294494	0.0176494	0.07515	0.00384941	0.00144941		2.42424e-07	26.0926			-57.5	0.0560993	0.0593991	0.0463991	0.0787993	0.0157993	0.0729	0.1374		1.21212e-07	27.8686				-57.6	-0.2413	0	-0.206301	0	-0.191602	0	-0.236001	0
	-57.4	-0.0878998	-0.1073	0.000500105	-0.0329998	-0.256	-0.0380998	-0.00339979		2.52525e-07	29.0671			-57.5	-0.00804997	0.00285063	-0.0262494	0.02065	0.07515	0.00304956	0.00244956		2.52525e-07	26.234			-57.4	0.053	0.0592006	0.0456006	0.0792	0.0107006	0.0748995	0.1406		1.26263e-07	28.1697				-57.5	-0.2352	0	-0.2035	0	-0.195299	0	-0.2358	0
	-57.3	-0.08675	-0.1059	0.00725019	-0.03155	-0.25485	-0.0374	-0.00100001		2.62626e-07	29.2132			-57.4	-0.00655056	-0.00589802	-0.030198	0.0242494	0.0777506	0.00154706	0.00444706		2.62626e-07	26.366			-57.3	0.05245	0.0604499	0.0468499	0.07755	0.00854989	0.0768002	0.1378		1.31313e-07	28.4535				-57.4	-0.2371	0	-0.2	0	-0.1958	0	-0.2333	0
	-57.2	-0.0852	-0.10265	0.00730002	-0.0318	-0.2537	-0.03485	0.00434995		2.72727e-07	29.3498			-57.3	-0.0163004	-0.00654998	-0.02875	0.0162996	0.072502	-0.000200403	-4.03023e-07		2.72727e-07	26.4895			-57.2	0.0541001	0.0595001	0.0469001	0.0766	0.00860013	0.07275	0.13295		1.36364e-07	28.7216				-57.3	-0.2354	0	-0.1991	0	-0.1954	0	-0.2329	0
	-57.1	-0.0841506	-0.0994	0.00914894	-0.02645	-0.251251	-0.0345	0.00180002		2.82828e-07	29.4779			-57.2	-0.01025	-0.010199	-0.030099	0.0192491	0.07455	0.00224907	0.00434907		2.82828e-07	26.6052			-57.1	0.0522997	0.0601994	0.0436994	0.0779	0.0121997	0.0714	0.1337		1.41414e-07	28.9752				-57.2	-0.233	0	-0.1941	0	-0.196001	0	-0.2294	0
	-57	-0.0897994	-0.09985	0.00710118	-0.0277994	-0.253199	-0.03295	0.00725001		2.92929e-07	29.5981			-57.1	-0.0104	-0.0171489	-0.0324489	0.0162988	0.0692	0.00159884	0.00439884		2.92929e-07	26.7138			-57	0.0552001	0.0640999	0.0459999	0.0813001	0.0171001	0.0694	0.1366		1.46465e-07	29.2154				-57.1	-0.2329	0	-0.1886	0	-0.193601	0	-0.2274	0
	-56.9	-0.0901497	-0.1031	0.00775068	-0.0275497	-0.250949	-0.0330001	0.00919987		3.0303e-07	29.7113			-57	-0.0109501	-0.0161495	-0.0314495	0.0142499	0.0664499	0.00154959	0.00204959		3.0303e-07	26.8161			-56.9	0.0532497	0.0648494	0.0514494	0.0826497	0.0227494	0.0696997	0.14		1.51515e-07	29.4433				-57	-0.2314	0	-0.1878	0	-0.193501	0	-0.2265	0
	-56.8	-0.0878	-0.10415	0.00400079	-0.0267	-0.252099	-0.0343504	0.0088496		3.13131e-07	29.818			-56.9	-0.00925006	-0.0121996	-0.0303996	0.0168499	0.0698505	0.00384946	0.00274946		3.13131e-07	26.9125			-56.8	0.0504001	0.0642007	0.0453007	0.0832001	0.0190007	0.0687493	0.140249		1.56566e-07	29.6598				-56.9	-0.2314	0	-0.1841	0	-0.1889	0	-0.2211	0
	-56.7	-0.08415	-0.1085	0.00744999	-0.02855	-0.25165	-0.033	0.00749995		3.23232e-07	29.9188			-56.8	-0.00720036	-0.01025	-0.02975	0.0167996	0.0761004	0.00429964	0.00359964		3.23232e-07	27.0035			-56.7	0.0495998	0.0643998	0.0495998	0.0826001	0.0216998	0.0669001	0.1365		1.61616e-07	29.8657				-56.8	-0.2284	0	-0.180001	0	-0.184901	0	-0.2136	0
	-56.6	-0.0854992	-0.11165	0.00570162	-0.0295	-0.251799	-0.02985	0.00504999		3.33333e-07	30.0141			-56.7	-0.00895	-0.0054001	-0.0276001	0.0187501	0.08075	0.00245012	-0.00104988		3.33333e-07	27.0896			-56.6	0.0474502	0.0623505	0.0500505	0.07925	0.0214502	0.0684001	0.1381		1.66667e-07	30.0618				-56.7	-0.2247	0	-0.1774	0	-0.183101	0	-0.2094	0
	-56.5	-0.0868	-0.1094	0.00549962	-0.0304	-0.2467	-0.0327	0.00379995		3.43434e-07	30.1043			-56.6	-0.00499998	-0.00444933	-0.0312493	0.0201993	0.0838	0.0084993	-0.0016007		3.43434e-07	27.1712			-56.5	0.0449005	0.061501	0.051401	0.0737005	0.0223005	0.07055	0.13935		1.71717e-07	30.2488				-56.6	-0.2234	0	-0.1786	0	-0.185499	0	-0.2092	0
	-56.4	-0.0844001	-0.1045	0.00410007	-0.0310001	-0.2465	-0.0335001	0.00369986		3.53535e-07	30.1899			-56.5	-0.00595004	-0.00230008	-0.0319001	0.02155	0.08455	0.00585008	-0.000949923		3.53535e-07	27.2486			-56.4	0.0458995	0.064199	0.052499	0.0726995	0.024299	0.0722	0.1355		1.76768e-07	30.4272				-56.5	-0.2283	0	-0.1776	0	-0.1866	0	-0.208	0
	-56.3	-0.07965	-0.101899	0.00724929	-0.02745	-0.242551	-0.0337995	0.00180054		3.63636e-07	30.2713			-56.4	-0.00400031	-0.00269995	-0.032	0.0265997	0.0833999	0.00829921	0.000299208		3.63636e-07	27.322			-56.3	0.0444999	0.0674993	0.0549993	0.0772999	0.0251993	0.0755004	0.1371		1.81818e-07	30.5978				-56.4	-0.2295	0	-0.1713	0	-0.183201	0	-0.204	0
	-56.2	-0.0813502	-0.10155	0.00374983	-0.02665	-0.24235	-0.03095	0.00235001		3.73737e-07	30.3486			-56.3	-0.00480043	-0.000949966	-0.03405	0.0261996	0.084	0.00769957	-0.000100428		3.73737e-07	27.3919			-56.2	0.0421505	0.0681505	0.0539505	0.08005	0.0214505	0.0750999	0.1396		1.86869e-07	30.7609				-56.3	-0.2278	0	-0.167301	0	-0.180201	0	-0.1996	0
	-56.1	-0.0819995	-0.09815	0.00440085	-0.0282	-0.2431	-0.03195	0.00414995		3.83838e-07	30.4223			-56.2	-0.00194997	0.00260012	-0.0315999	0.0260498	0.08435	0.0093498	-0.000850205		3.83838e-07	27.4585			-56.1	0.0412006	0.0669012	0.0539012	0.0756	0.0162006	0.07395	0.13925		1.91919e-07	30.917				-56.2	-0.2254	0	-0.1652	0	-0.181701	0	-0.1995	0
	-56	-0.0784505	-0.1002	0.00604871	-0.0235505	-0.23955	-0.0341	0.00650001		3.93939e-07	30.4926			-56.1	0.0029	-0.00124896	-0.035249	0.0306989	0.0854	0.0109989	0.00119893		3.93939e-07	27.5219			-56	0.0387505	0.0629511	0.0543511	0.0742505	0.0153505	0.0714	0.1383		1.9697e-07	31.0667				-56.1	-0.2245	0	-0.1624	0	-0.180101	0	-0.1972	0
	-55.9	-0.0727498	-0.0988491	0.00734944	-0.0232498	-0.231951	-0.0329491	0.0106509		4.0404e-07	30.5596			-56	0.00354997	0.00209944	-0.0272006	0.02925	0.08145	0.00675092	-0.00124908		4.0404e-07	27.5825			-55.9	0.0415996	0.0678987	0.0573987	0.0802996	0.0182987	0.0672505	0.133451		2.0202e-07	31.2102				-56	-0.2233	0	-0.1596	0	-0.180599	0	-0.1926	0
	-55.8	-0.0761	-0.0967498	0.00910008	-0.0238	-0.2278	-0.0283498	0.0102502		4.14141e-07	30.6236			-55.9	0.0100996	0.00135025	-0.0249497	0.0334996	0.0843994	0.00849897	0.00349897		4.14141e-07	27.6404			-55.8	0.0408	0.0632005	0.0585005	0.0769	0.0145005	0.0728998	0.136		2.07071e-07	31.348				-55.9	-0.2266	0	-0.1616	0	-0.184	0	-0.1935	0
	-55.7	-0.0789502	-0.0953	0.0114498	-0.02445	-0.22825	-0.0288	0.00889996		4.24242e-07	30.6849			-55.8	0.01275	0.00499996	-0.023	0.03375	0.0843503	0.00835001	0.00475001		4.24242e-07	27.6957			-55.7	0.0421995	0.0618995	0.0640995	0.0806001	0.0156995	0.0724	0.1306		2.12121e-07	31.4804				-55.8	-0.2272	0	-0.1618	0	-0.1863	0	-0.1912	0
	-55.6	-0.0760001	-0.10015	0.0117999	-0.0256	-0.2274	-0.02755	0.01255		4.34343e-07	30.7436			-55.7	0.0137	0.00520067	-0.0226993	0.0342994	0.0848	0.00959937	0.00619937		4.34343e-07	27.7487			-55.6	0.0447001	0.0612001	0.0673001	0.0807001	0.0124001	0.0752001	0.1359		2.17172e-07	31.6077				-55.7	-0.2292	0	-0.161001	0	-0.183801	0	-0.1873	0
	-55.5	-0.0788498	-0.1022	0.0159507	-0.0271498	-0.23175	-0.0288	0.0132		4.44444e-07	30.7998			-55.6	0.0113	0.00680051	-0.0256995	0.0297995	0.0825	0.00859948	0.00609948		4.44444e-07	27.7995			-55.5	0.0525495	0.0634488	0.0714488	0.0835495	0.0131495	0.0749001	0.1355		2.22222e-07	31.7302				-55.6	-0.231	0	-0.164199	0	-0.185997	0	-0.189799	0
	-55.4	-0.0828995	-0.10265	0.0130012	-0.0306995	-0.233799	-0.0294501	0.0110499		4.54545e-07	30.8537			-55.5	0.0116	0.00870018	-0.0227998	0.0289	0.0827	0.00800027	0.00930027		4.54545e-07	27.8482			-55.4	0.0505501	0.06245	0.07275	0.0833501	0.01475	0.0792501	0.13905		2.27273e-07	31.8481				-55.5	-0.2363	0	-0.167399	0	-0.189898	0	-0.189899	0
	-55.3	-0.08465	-0.1061	0.0119499	-0.02895	-0.23135	-0.0332999	0.0108001		4.64646e-07	30.9054			-55.4	0.00979958	0.00725015	-0.0235498	0.0314996	0.0855002	0.011099	0.00979899		4.64646e-07	27.8949			-55.3	0.0495001	0.0637997	0.0701997	0.0869001	0.0153997	0.0801503	0.13785		2.32323e-07	31.9618				-55.4	-0.2427	0	-0.166	0	-0.1901	0	-0.1879	0
	-55.2	-0.0839499	-0.10555	0.0127501	-0.02965	-0.23325	-0.03535	0.01095		4.74747e-07	30.9551			-55.3	0.0091498	0.00970002	-0.0263	0.0316498	0.0864502	0.0087498	0.0053498		4.74747e-07	27.9398			-55.2	0.0489502	0.0629502	0.0688502	0.08985	0.0150502	0.0778001	0.1389		2.37374e-07	32.0714				-55.3	-0.2421	0	-0.167799	0	-0.191599	0	-0.1855	0
	-55.1	-0.0809006	-0.10585	0.0161988	-0.0283	-0.231101	-0.03505	0.01045		4.84848e-07	31.0029			-55.2	0.00910002	0.00910056	-0.0239994	0.0272994	0.0887	0.0111994	0.00329943		4.84848e-07	27.983			-55.1	0.0478998	0.0643995	0.0687995	0.0885	0.0138998	0.08125	0.13925		2.42424e-07	32.1771				-55.2	-0.2415	0	-0.1694	0	-0.1893	0	-0.187	0
	-55	-0.0837496	-0.1058	0.0134506	-0.0257496	-0.22955	-0.0346	0.0129		4.94949e-07	31.0489			-55.1	0.00899996	0.00880084	-0.0260992	0.0258992	0.0867	0.0107992	-0.00180075		4.94949e-07	28.0246			-55	0.0464504	0.0650507	0.0692507	0.0882504	0.0153504	0.0823	0.1393		2.47475e-07	32.2792				-55.1	-0.2438	0	-0.162301	0	-0.189901	0	-0.183201	0
	-54.9	-0.0848497	-0.11175	0.0120506	-0.0277497	-0.228149	-0.0370499	0.0124501		5.05051e-07	31.0932			-55	0.00790001	0.0109507	-0.0274493	0.0239	0.0856	0.00879953	-0.00210047		5.05051e-07	28.0646			-54.9	0.0491002	0.0692999	0.0730999	0.0898002	0.0189999	0.0817504	0.13845		2.52525e-07	32.3778				-55	-0.243	0	-0.1596	0	-0.189699	0	-0.1787	0
	-54.8	-0.0837	-0.11195	0.0138001	-0.0282	-0.2286	-0.0381499	0.00945011		5.15152e-07	31.1359			-54.9	0.00595008	0.0172996	-0.0273004	0.0228501	0.0861507	0.00995056	-0.00164944		5.15152e-07	28.1031			-54.8	0.0483501	0.0660499	0.0731499	0.0886501	0.0202499	0.0821999	0.1388		2.57576e-07	32.4732				-54.9	-0.245	0	-0.1593	0	-0.1899	0	-0.1759	0
	-54.7	-0.0774508	-0.1114	0.0192492	-0.02845	-0.225451	-0.0367	0.0106		5.25253e-07	31.177			-54.8	0.00679982	0.01555	-0.02835	0.0269998	0.0880996	0.0146998	0.00229982		5.25253e-07	28.1403			-54.7	0.0464999	0.0674999	0.0763999	0.0881	0.0206999	0.0783501	0.13985		2.62626e-07	32.5654				-54.8	-0.246	0	-0.156101	0	-0.185001	0	-0.1702	0
	-54.6	-0.0777494	-0.10825	0.018851	-0.03175	-0.224049	-0.03295	0.01475		5.35354e-07	31.2167			-54.7	0.00805005	0.0218998	-0.0262002	0.0247503	0.08825	0.0173503	0.00495029		5.35354e-07	28.1761			-54.6	0.0481499	0.0706498	0.0778498	0.08865	0.0162499	0.0785	0.1399		2.67677e-07	32.6546				-54.7	-0.2431	0	-0.1548	0	-0.1833	0	-0.172	0
	-54.5	-0.0830495	-0.11045	0.0197514	-0.0328495	-0.225249	-0.03525	0.01385		5.45455e-07	31.255			-54.6	0.00829999	0.0241005	-0.0273995	0.0291994	0.0902	0.0192994	0.0026994		5.45455e-07	28.2108			-54.5	0.0514	0.069	0.0782	0.0888	0.0199	0.07425	0.14155		2.72727e-07	32.741				-54.6	-0.2423	0	-0.148601	0	-0.181901	0	-0.169501	0
	-54.4	-0.0814997	-0.11295	0.0190003	-0.0325997	-0.2294	-0.0346497	0.0136503		5.55556e-07	31.2921			-54.5	0.00800005	0.021101	-0.031999	0.0263001	0.0867001	0.0193986	0.00169862		5.55556e-07	28.2442			-54.4	0.0528497	0.072749	0.081349	0.0892497	0.023849	0.0736002	0.1416		2.77778e-07	32.8247				-54.5	-0.2398	0	-0.1465	0	-0.181899	0	-0.168	0
	-54.3	-0.08375	-0.1163	0.0167507	-0.03435	-0.228849	-0.0357003	0.0141997		5.65657e-07	31.3279			-54.4	0.00549881	0.0174002	-0.0331998	0.0260988	0.079101	0.0141974	-0.00340262		5.65657e-07	28.2765			-54.3	0.054	0.0723997	0.0772997	0.089	0.0259997	0.0748501	0.14885		2.82828e-07	32.9059				-54.4	-0.2426	0	-0.1435	0	-0.176501	0	-0.1652	0
	-54.2	-0.0868991	-0.11755	0.0150009	-0.0382	-0.231899	-0.03785	0.00854999		5.75758e-07	31.3625			-54.3	0.00489997	0.01845	-0.03165	0.0271	0.0738002	0.0148	-0.00810003		5.75758e-07	28.3078			-54.2	0.0507994	0.0707994	0.0734994	0.0921999	0.0294994	0.0783	0.1458		2.87879e-07	32.9845				-54.3	-0.2392	0	-0.150899	0	-0.180299	0	-0.167	0
	-54.1	-0.0837499	-0.1202	0.0168501	-0.03835	-0.23175	-0.0442	0.00439999		5.85859e-07	31.396			-54.2	0.00454998	0.0208505	-0.0257495	0.0278495	0.07485	0.0148495	-0.0038505		5.85859e-07	28.3381			-54.1	0.0483498	0.0705495	0.0744495	0.08975	0.0299498	0.0814999	0.1458		2.92929e-07	33.0609				-54.2	-0.2451	0	-0.154799	0	-0.182698	0	-0.1676	0
	-54	-0.0862996	-0.12225	0.0119017	-0.0409996	-0.2366	-0.04465	0.00485		5.9596e-07	31.4284			-54.1	0.00395004	0.0271005	-0.0232995	0.0311494	0.07355	0.0142494	-0.00735056		5.9596e-07	28.3674			-54	0.0449497	0.0660494	0.0758494	0.0863497	0.0288497	0.08645	0.14805		2.9798e-07	33.1349				-54.1	-0.2511	0	-0.152399	0	-0.185399	0	-0.166599	0
	-53.9	-0.0861503	-0.1269	0.0116495	-0.0376503	-0.234951	-0.0478002	0.00489983		6.06061e-07	31.4598			-54	0.00490004	0.0294498	-0.0204502	0.0301	0.0745	0.0144	-0.00559996		6.06061e-07	28.3958			-53.9	0.0434495	0.0657494	0.0732494	0.0849495	0.0255494	0.0853496	0.15005		3.0303e-07	33.2068				-54	-0.2536	0	-0.1492	0	-0.178401	0	-0.1655	0
	-53.8	-0.08455	-0.12635	0.01425	-0.03505	-0.23185	-0.0467499	0.00875009		6.16162e-07	31.4903			-53.9	0.00364931	0.0260509	-0.0221491	0.0355493	0.0782498	0.0165476	-0.00625236		6.16162e-07	28.4233			-53.8	0.0404501	0.0627495	0.0700495	0.0835501	0.0280495	0.0864505	0.147251		3.08081e-07	33.2767				-53.9	-0.2523	0	-0.1497	0	-0.1785	0	-0.1661	0
	-53.7	-0.0825493	-0.12835	0.0100507	-0.03535	-0.235149	-0.04245	0.01235		6.26263e-07	31.5198			-53.8	0.00404925	0.025	-0.0215	0.0342492	0.0715509	0.0133492	-0.00875075		6.26263e-07	28.4499			-53.7	0.0430988	0.0594988	0.0698988	0.0846	0.0317988	0.0818501	0.14365		3.13131e-07	33.3446				-53.8	-0.2523	0	-0.147	0	-0.1755	0	-0.1632	0
	-53.6	-0.085599	-0.12865	0.00560195	-0.0337	-0.234999	-0.04065	0.01365		6.36364e-07	31.5484			-53.7	0.00139996	0.0263999	-0.0183001	0.0333001	0.0699	0.0120001	-0.0120999		6.36364e-07	28.4758			-53.6	0.0384496	0.0583493	0.0698493	0.08195	0.0312496	0.0822	0.1439		3.18182e-07	33.4106				-53.7	-0.2481	0	-0.150899	0	-0.175099	0	-0.163	0
	-53.5	-0.0864995	-0.13	0.00290149	-0.0341995	-0.238999	-0.0432	0.0134		6.46465e-07	31.5762			-53.6	0.00770003	0.0249517	-0.0238483	0.0368982	0.0732	0.0164982	-0.00980176		6.46465e-07	28.5009			-53.5	0.0432492	0.0593483	0.0681483	0.0801492	0.0299492	0.07915	0.13905		3.23232e-07	33.4748				-53.6	-0.2508	0	-0.144701	0	-0.171402	0	-0.157301	0
	-53.4	-0.0867999	-0.1307	0.00350049	-0.0337999	-0.2392	-0.0467002	0.0131998		6.56566e-07	31.6032			-53.5	0.00454995	0.0260002	-0.0204998	0.03965	0.06995	0.0168491	-0.0132509		6.56566e-07	28.5253			-53.4	0.0437993	0.0601983	0.0672983	0.0805993	0.0294983	0.08035	0.14055		3.28283e-07	33.5373				-53.5	-0.2499	0	-0.1448	0	-0.170599	0	-0.1576	0
	-53.3	-0.08625	-0.131	0.000150339	-0.03755	-0.23865	-0.0478002	0.0150998		6.66667e-07	31.6295			-53.4	0.00409941	0.0222011	-0.0236989	0.0410994	0.0680002	0.0162976	-0.0116024		6.66667e-07	28.549			-53.3	0.0438	0.0590994	0.0679994	0.0795	0.0305994	0.0763	0.1418		3.33333e-07	33.5981				-53.4	-0.2554	0	-0.1428	0	-0.1708	0	-0.1539	0
	-53.2	-0.0876492	-0.13345	-0.000149225	-0.0397501	-0.240849	-0.04995	0.01385		6.76768e-07	31.6549			-53.3	0.00269883	0.0199	-0.0252	0.0355988	0.0660011	0.0106988	-0.0166012		6.76768e-07	28.572			-53.2	0.0456489	0.0576489	0.0678489	0.08295	0.0335489	0.0786	0.139		3.38384e-07	33.6573				-53.3	-0.2547	0	-0.142	0	-0.1714	0	-0.1529	0
	-53.1	-0.0856995	-0.13625	-0.00209888	-0.0404999	-0.243199	-0.0473501	0.0121499		6.86869e-07	31.6797			-53.2	0.00249995	0.0221506	-0.0250494	0.0306994	0.064	0.00479935	-0.0221006		6.86869e-07	28.5944			-53.1	0.0438498	0.0556494	0.0685494	0.07985	0.0311498	0.08005	0.14165		3.43434e-07	33.7149				-53.2	-0.256	0	-0.1421	0	-0.169199	0	-0.1504	0
	-53	-0.0855498	-0.1381	-0.00414979	-0.0374498	-0.24195	-0.0480999	0.00900005		6.9697e-07	31.7038			-53.1	0.00375004	0.0243008	-0.0240992	0.0284492	0.06555	0.00364921	-0.0226508		6.9697e-07	28.6161			-53	0.0442497	0.0572491	0.0640491	0.0802497	0.0320497	0.08165	0.14115		3.48485e-07	33.7711				-53.1	-0.2558	0	-0.140499	0	-0.168398	0	-0.149599	0
	-52.9	-0.0862492	-0.13645	-0.00544828	-0.0438492	-0.245648	-0.0470502	0.0127498		7.07071e-07	31.7272			-53	0.00130001	0.0183011	-0.0329989	0.0283	0.0653	-2.02141e-06	-0.021102		7.07071e-07	28.6373			-52.9	0.0424997	0.0588989	0.0640989	0.0806997	0.0332989	0.0826503	0.13805		3.53535e-07	33.8259				-53	-0.2544	0	-0.138	0	-0.169099	0	-0.1474	0
	-52.8	-0.0848	-0.13625	-0.00439964	-0.0441	-0.2426	-0.0461502	0.0133498		7.17172e-07	31.7501			-52.9	-0.00270012	0.0165504	-0.0302496	0.0230999	0.0599011	-0.00470048	-0.0270005		7.17172e-07	28.6579			-52.8	0.0401	0.0570999	0.0608999	0.0769	0.0286999	0.0796999	0.1378		3.58586e-07	33.8793				-52.9	-0.259	0	-0.1373	0	-0.1682	0	-0.1446	0
	-52.7	-0.0809008	-0.1359	-0.000800791	-0.042	-0.237201	-0.0458	0.0139		7.27273e-07	31.7723			-52.8	-0.00395006	0.0143	-0.0302	0.0264499	0.0596504	-0.00375006	-0.0201501		7.27273e-07	28.678			-52.7	0.0422003	0.0555003	0.0622003	0.0709	0.0263003	0.0742	0.1327		3.63636e-07	33.9313				-52.8	-0.2622	0	-0.136401	0	-0.164501	0	-0.1429	0
	-52.6	-0.0827501	-0.1313	0.00144991	-0.04065	-0.23455	-0.0407	0.019		7.37374e-07	31.7939			-52.7	-0.0049	0.00820062	-0.0314994	0.0256994	0.0608	-0.0030006	-0.0200006		7.37374e-07	28.6975			-52.6	0.0445489	0.0581478	0.0655478	0.0721499	0.0310489	0.0717	0.1275		3.68687e-07	33.9821				-52.7	-0.2604	0	-0.1348	0	-0.167399	0	-0.1413	0
	-52.5	-0.0836999	-0.13225	-0.000799457	-0.0393999	-0.2381	-0.03995	0.02045		7.47475e-07	31.815			-52.6	-0.00649998	0.00880008	-0.0294999	0.0246999	0.0599	9.99046e-05	-0.0228001		7.47475e-07	28.7166			-52.5	0.0502995	0.0572985	0.0720985	0.0714995	0.0331995	0.0755499	0.12795		3.73737e-07	34.0317				-52.6	-0.2625	0	-0.134201	0	-0.162101	0	-0.136901	0
	-52.4	-0.0826496	-0.1336	-0.00184901	-0.0387496	-0.237149	-0.0392002	0.0240998		7.57576e-07	31.8355			-52.5	-0.00550004	0.00345028	-0.0330497	0.0269	0.0629	0.004099	-0.019601		7.57576e-07	28.7351			-52.4	0.0492999	0.0571997	0.0715997	0.0736999	0.0346997	0.0741002	0.1269		3.78788e-07	34.0801				-52.5	-0.2626	0	-0.132101	0	-0.159801	0	-0.136101	0
	-52.3	-0.0776	-0.13415	-0.000899786	-0.0386	-0.2356	-0.03975	0.02305		7.67677e-07	31.8556			-52.4	-0.00545056	-0.00414905	-0.0353491	0.0236494	0.0589503	0.00194813	-0.0241519		7.67677e-07	28.7532			-52.3	0.0508001	0.0577993	0.0723993	0.0732001	0.0353993	0.0714007	0.127801		3.83838e-07	34.1273				-52.4	-0.2611	0	-0.1317	0	-0.156	0	-0.1346	0
	-52.2	-0.0746502	-0.132	0.0021498	-0.03715	-0.23365	-0.0401	0.0253		7.77778e-07	31.8751			-52.3	-0.00675013	-0.00504997	-0.03305	0.0237499	0.0530509	4.98734e-05	-0.0259501		7.77778e-07	28.7709			-52.2	0.0494998	0.0583998	0.0732998	0.0726001	0.0335998	0.0686001	0.131		3.88889e-07	34.1735				-52.3	-0.2591	0	-0.1308	0	-0.156	0	-0.1341	0
	-52.1	-0.0739003	-0.12675	0.00179942	-0.0344	-0.2337	-0.03775	0.02615		7.87879e-07	31.8942			-52.2	-0.00724997	-0.0057496	-0.0351496	0.0244496	0.04955	0.00104956	-0.0250504		7.87879e-07	28.7881			-52.1	0.0511497	0.0591496	0.0745496	0.06825	0.0348497	0.0677001	0.1285		3.93939e-07	34.2186				-52.2	-0.2609	0	-0.1297	0	-0.152901	0	-0.1316	0
	-52	-0.0729	-0.122	0.00490014	-0.0329	-0.2328	-0.0392	0.027		7.9798e-07	31.9128			-52.1	-0.00364996	-0.00799915	-0.0373992	0.0248492	0.04685	0.0014492	-0.0233508		7.9798e-07	28.8049			-52	0.04885	0.0574499	0.0738499	0.06945	0.03075	0.06845	0.12805		3.9899e-07	34.2627				-52.1	-0.2632	0	-0.125101	0	-0.148701	0	-0.129201	0
	-51.9	-0.0716997	-0.1202	0.00360061	-0.0340997	-0.237199	-0.0398002	0.0283998		8.08081e-07	31.9309			-52	-0.00489998	-0.00914943	-0.0387494	0.0231	0.0468	0.000599419	-0.0248006		8.08081e-07	28.8213			-51.9	0.0489496	0.058149	0.074949	0.0701496	0.028149	0.06695	0.12815		4.0404e-07	34.3057				-52	-0.2598	0	-0.124201	0	-0.144901	0	-0.125401	0
	-51.8	-0.0719	-0.1199	0.00709955	-0.0302	-0.2347	-0.0382999	0.0268001		8.18182e-07	31.9487			-51.9	-0.00325027	-0.00709947	-0.0377995	0.0239497	0.0445506	0.00314878	-0.0284512		8.18182e-07	28.8373			-51.8	0.05065	0.0604497	0.0716497	0.06865	0.0267497	0.0662496	0.12775		4.09091e-07	34.3479				-51.9	-0.2587	0	-0.1222	0	-0.143101	0	-0.122	0
	-51.7	-0.0733499	-0.1221	0.00655011	-0.03045	-0.23105	-0.0371	0.0298		8.28283e-07	31.966			-51.8	-0.0033003	-0.00649995	-0.037	0.0220997	0.0462005	0.0032997	-0.0285003		8.28283e-07	28.853			-51.7	0.0464501	0.0607501	0.0699501	0.06695	0.0242501	0.06735	0.13015		4.14141e-07	34.389				-51.8	-0.2573	0	-0.1214	0	-0.1404	0	-0.1207	0
	-51.6	-0.0710005	-0.12235	0.00979901	-0.0267	-0.226701	-0.03355	0.02605		8.38384e-07	31.9829			-51.7	-0.00589995	-0.00644884	-0.0361488	0.0250989	0.0483	0.00279886	-0.0326011		8.38384e-07	28.8682			-51.6	0.0476997	0.0572993	0.0726993	0.0679	0.0253997	0.06285	0.12625		4.19192e-07	34.4293				-51.7	-0.2583	0	-0.1237	0	-0.1407	0	-0.1179	0
	-51.5	-0.0704998	-0.1192	0.00730084	-0.0274998	-0.2244	-0.031	0.0292		8.48485e-07	31.9994			-51.6	-0.00905004	-0.00579897	-0.038399	0.026849	0.04635	0.00014901	-0.033151		8.48485e-07	28.8832			-51.5	0.0484502	0.0607491	0.0739491	0.0648502	0.0286502	0.0637	0.1258		4.24242e-07	34.4688				-51.6	-0.2588	0	-0.1242	0	-0.136299	0	-0.1117	0
	-51.4	-0.0685499	-0.1204	0.00795001	-0.0252499	-0.22135	-0.0310998	0.0314002		8.58586e-07	32.0156			-51.5	-0.00840004	-0.00759938	-0.0441994	0.0244	0.0456	0.00169901	-0.033501		8.58586e-07	28.8978			-51.4	0.0466499	0.0598492	0.0770492	0.0637499	0.0295492	0.0658508	0.124451		4.29293e-07	34.5074				-51.5	-0.2618	0	-0.125799	0	-0.139498	0	-0.116299	0
	-51.3	-0.06805	-0.12125	0.00805032	-0.02255	-0.22015	-0.02905	0.03565		8.68687e-07	32.0314			-51.4	-0.00810105	-0.0148492	-0.0499492	0.023299	0.0446006	0.00289716	-0.0383028		8.68687e-07	28.912			-51.3	0.05245	0.0593492	0.0762492	0.06305	0.0331492	0.0691502	0.12525		4.34343e-07	34.5451				-51.4	-0.2666	0	-0.1252	0	-0.1368	0	-0.1173	0
	-51.2	-0.0683494	-0.12045	0.0038506	-0.02375	-0.222149	-0.02985	0.03265		8.78788e-07	32.0469			-51.3	-0.00924957	-0.01125	-0.04715	0.0169504	0.0382508	0.000950426	-0.0431496		8.78788e-07	28.926			-51.2	0.0534997	0.0564997	0.0764997	0.0669	0.0336997	0.06755	0.12375		4.39394e-07	34.5821				-51.3	-0.266	0	-0.1284	0	-0.1362	0	-0.1164	0
	-51.1	-0.0708	-0.12305	0.00799985	-0.0197	-0.2173	-0.03225	0.03195		8.88889e-07	32.062			-51.2	-0.00364995	-0.00849995	-0.0471	0.0199499	0.04085	0.00204993	-0.0400501		8.88889e-07	28.9397			-51.1	0.0530495	0.056049	0.076749	0.06535	0.0351495	0.0673	0.1227		4.44444e-07	34.6184				-51.2	-0.2675	0	-0.1279	0	-0.131401	0	-0.1135	0
	-51	-0.0731493	-0.1246	0.0059515	-0.0234493	-0.215249	-0.032	0.0374		8.9899e-07	32.0768			-51.1	-0.00409995	-0.00659966	-0.0457997	0.0210997	0.041	0.000599692	-0.0356003		8.9899e-07	28.953			-51	0.0534002	0.0559002	0.0789002	0.0644002	0.0340002	0.06565	0.12265		4.49495e-07	34.6539				-51.1	-0.2679	0	-0.131	0	-0.131299	0	-0.1131	0
	-50.9	-0.0679503	-0.12325	0.00934936	-0.0225503	-0.214251	-0.0325501	0.0348499		9.09091e-07	32.0912			-51	-0.00390001	0.000550415	-0.0447496	0.0242	0.0413	0.00579975	-0.0336003		9.09091e-07	28.9661			-50.9	0.04815	0.0522502	0.0753502	0.05965	0.0319502	0.0662999	0.1224		4.54545e-07	34.6886				-51	-0.2703	0	-0.130801	0	-0.127501	0	-0.109001	0
	-50.8	-0.0671	-0.11745	0.00919965	-0.0213	-0.2131	-0.0329497	0.0357503		9.19192e-07	32.1054			-50.9	-0.00385066	-0.00089969	-0.0493997	0.0234493	0.0449504	0.00864839	-0.0306516		9.19192e-07	28.9789			-50.8	0.045	0.0489006	0.0712006	0.056	0.0278006	0.0667497	0.11595		4.59596e-07	34.7227				-50.9	-0.2698	0	-0.1262	0	-0.120101	0	-0.1039	0
	-50.7	-0.0715999	-0.1164	0.00710014	-0.022	-0.213	-0.0297	0.0369		9.29293e-07	32.1193			-50.8	-0.00489993	-0.00165004	-0.04785	0.0221001	0.0414003	0.00710007	-0.0293999		9.29293e-07	28.9914			-50.7	0.0462988	0.0525988	0.0776988	0.0573	0.0326988	0.0657	0.1115		4.64646e-07	34.7561				-50.8	-0.2637	0	-0.129199	0	-0.123699	0	-0.1096	0
	-50.6	-0.0716498	-0.1142	0.00245044	-0.02005	-0.21305	-0.0321	0.0358		9.39394e-07	32.1329			-50.7	-0.00235004	-0.0061989	-0.0496989	0.0249489	0.03915	0.00794888	-0.0289511		9.39394e-07	29.0037			-50.6	0.0432501	0.0519503	0.0775503	0.05675	0.0302501	0.0702	0.1109		4.69697e-07	34.7888				-50.7	-0.2663	0	-0.1293	0	-0.1247	0	-0.1096	0
	-50.5	-0.0698998	-0.11435	0.00249984	-0.0181998	-0.2074	-0.03385	0.03475		9.49495e-07	32.1462			-50.6	-0.00129998	-0.00774878	-0.0513488	0.0227988	0.0349	0.00399883	-0.0297012		9.49495e-07	29.0157			-50.5	0.0474996	0.052999	0.076199	0.0572996	0.0302996	0.06855	0.11035		4.74747e-07	34.821				-50.6	-0.2631	0	-0.1275	0	-0.1249	0	-0.1097	0
	-50.4	-0.0671495	-0.1128	0.0039511	-0.0157495	-0.212249	-0.0341002	0.0391998		9.59596e-07	32.1592			-50.5	-0.00624998	-0.00944966	-0.0497497	0.02085	0.03345	0.00024907	-0.0282509		9.59596e-07	29.0275			-50.4	0.0545488	0.0558476	0.0810476	0.0609488	0.0353476	0.0684001	0.1112		4.79798e-07	34.8524				-50.5	-0.2621	0	-0.125201	0	-0.117302	0	-0.108501	0
	-50.3	-0.0637	-0.11785	0.00739962	-0.012	-0.2077	-0.0339498	0.0390502		9.69697e-07	32.172			-50.4	-0.00685001	-0.00674988	-0.0501499	0.01815	0.0316503	-0.000850253	-0.0275503		9.69697e-07	29.0391			-50.3	0.05255	0.0558495	0.0815495	0.06315	0.0362495	0.0682501	0.11685		4.84848e-07	34.8833				-50.4	-0.2526	0	-0.1231	0	-0.1166	0	-0.1084	0
	-50.2	-0.0653496	-0.1164	0.00765039	-0.01045	-0.20785	-0.0318	0.0443		9.79798e-07	32.1846			-50.3	-0.00475035	-0.00465004	-0.04995	0.0182496	0.0333501	-0.000450352	-0.0241504		9.79798e-07	29.0504			-50.2	0.0522005	0.0545005	0.0761005	0.0606001	0.0329005	0.06905	0.11505		4.89899e-07	34.9136				-50.3	-0.2521	0	-0.127599	0	-0.117299	0	-0.1079	0
	-50.1	-0.0693991	-0.11715	0.00900185	-0.0125001	-0.208499	-0.03025	0.04415		9.89899e-07	32.1968			-50.2	-0.00595004	-0.00289919	-0.0484992	0.0184492	0.03495	-0.00155075	-0.0241508		9.89899e-07	29.0615			-50.1	0.0518494	0.0538488	0.0739488	0.05675	0.0362494	0.0678001	0.112		4.94949e-07	34.9434				-50.2	-0.2531	0	-0.1249	0	-0.1147	0	-0.1075	0
	-50	-0.0700998	-0.1196	0.0073006	-0.0105998	-0.2068	-0.0307001	0.0420999		1e-06	32.2089			-50.1	-0.00600003	-0.00829932	-0.0528993	0.0171994	0.033	-0.00390062	-0.0250006		1e-06	29.0724			-50	0.0513996	0.052099	0.071699	0.0593996	0.0403996	0.06665	0.11115		5e-07	34.9726				-50.1	-0.2521	0	-0.126	0	-0.115	0	-0.1049	0
	-49.9	-0.0726494	-0.1174	0.00795115	-0.0111494	-0.207349	-0.0288001	0.0409999						-50	-0.00920004	-0.00625026	-0.0459503	0.0151	0.0273	-0.00560004	-0.0305						-49.9	0.0521996	0.0548987	0.0708987	0.0640996	0.0428987	0.0664004	0.109							-50	-0.2517	0	-0.119002	0	-0.106403	0	-0.0981016	0
	-49.8	-0.07845	-0.115751	0.00685106	-0.01265	-0.209649	-0.0277505	0.0389495		Curve	X	Y		-49.9	-0.0109506	-0.0114994	-0.0515994	0.0119494	0.0285497	-0.00435192	-0.0285519		Curve	X	Y		-49.8	0.05065	0.0519503	0.0676503	0.06085	0.0425503	0.0654997	0.1136		Curve	X	Y			-49.9	-0.2409	0	-0.1159	0	-0.104301	0	-0.0945	0
	-49.7	-0.078	-0.11815	0.00859995	-0.00990005	-0.2097	-0.03215	0.04135		Run 1; Ch 6; Fc 2-1; Cy 3; CD3-p1854; Conc 1.37 nM	1.37e-09	1.8512		-49.8	-0.0131008	-0.01365	-0.05585	0.0071992	0.0266006	-0.0081008	-0.0293008		Run 1; Ch 3; Fc 2-1; Cy 13; CD3-p1854-R2; Conc 1.37 nM	1.37e-09	1.77125		-49.7	0.0510494	0.0536494	0.0662494	0.06035	0.0466494	0.06255	0.11155		Run 1; Ch 4; Fc 2-1; Cy 3; p1854; Conc 0.69 nM	6.9e-10	0.82205			-49.8	-0.238	0	-0.114701	0	-0.0985007	0	-0.0933	0
	-49.6	-0.0788994	-0.1183	0.00630136	-0.0117	-0.206699	-0.0316	0.0422		Run 1; Ch 6; Fc 2-1; Cy 4; CD3-p1854; Conc 4.1 nM	4.1e-09	4.3298		-49.7	-0.01575	-0.0171497	-0.0534497	0.00504968	0.02675	-0.0106503	-0.0313503		Run 1; Ch 3; Fc 2-1; Cy 14; CD3-p1854-R2; Conc 4.1 nM	4.1e-09	3.4501		-49.6	0.0495502	0.0521504	0.0626504	0.05605	0.0461502	0.06385	0.11255		Run 1; Ch 4; Fc 2-1; Cy 4; p1854; Conc 2.06 nM	2.06e-09	1.89985			-49.7	-0.2348	0	-0.1152	0	-0.0996993	0	-0.0913	0
	-49.5	-0.0809497	-0.1197	0.00695051	-0.00994973	-0.20795	-0.031	0.0394		Run 1; Ch 6; Fc 2-1; Cy 5; CD3-p1854; Conc 12.3 nM	1.23e-08	9.28045		-49.6	-0.01485	-0.020699	-0.056799	0.00564902	0.02845	-0.00825098	-0.028551		Run 1; Ch 3; Fc 2-1; Cy 15; CD3-p1854-R2; Conc 12.3 nM	1.23e-08	8.46905		-49.5	0.0478999	0.0512995	0.0612995	0.0507999	0.0454999	0.06185	0.10905		Run 1; Ch 4; Fc 2-1; Cy 5; p1854; Conc 6.17 nM	6.17e-09	5.2707			-49.6	-0.2369	0	-0.1163	0	-0.0963989	0	-0.0898995	0
	-49.4	-0.08115	-0.11875	0.00644988	-0.00965	-0.20395	-0.0257498	0.0376502		Run 1; Ch 6; Fc 2-1; Cy 6; CD3-p1854; Conc 37 nM	3.7e-08	16.7783		-49.5	-0.0167	-0.0222496	-0.0565496	0.00459995	0.0267	-0.00880064	-0.0301006		Run 1; Ch 3; Fc 2-1; Cy 16; CD3-p1854-R2; Conc 37 nM	3.7e-08	15.4911		-49.4	0.04335	0.0502499	0.0532499	0.04745	0.0455499	0.0621001	0.1105		Run 1; Ch 4; Fc 2-1; Cy 6; p1854; Conc 18.51 nM	1.851e-08	11.9878			-49.5	-0.2386	0	-0.1181	0	-0.0920008	0	-0.0909004	0
	-49.3	-0.0781	-0.11825	0.00959979	-0.00719997	-0.2022	-0.02375	0.03665		Run 1; Ch 6; Fc 2-1; Cy 7; CD3-p1854; Conc 111.1 nM	1.111e-07	24.8768		-49.4	-0.0185507	-0.0229998	-0.0586998	0.00374932	0.0269504	-0.00905152	-0.0339515		Run 1; Ch 3; Fc 2-1; Cy 17; CD3-p1854-R2; Conc 111.1 nM	1.111e-07	21.9226		-49.3	0.04775	0.0527493	0.0515493	0.04435	0.0456493	0.06255	0.10905		Run 1; Ch 4; Fc 2-1; Cy 7; p1854; Conc 55.56 nM	5.556e-08	20.9856			-49.4	-0.2393	0	-0.1282	0	-0.0922992	0	-0.0906	0
	-49.2	-0.0799488	-0.1123	0.00945115	-0.01315	-0.205249	-0.0205	0.0374		Run 1; Ch 6; Fc 2-1; Cy 8; CD3-p1854; Conc 333.3 nM	3.333e-07	28.9204		-49.3	-0.0162	-0.0212	-0.0581	0.00379999	0.0247002	-0.00940001	-0.0324		Run 1; Ch 3; Fc 2-1; Cy 18; CD3-p1854-R2; Conc 333.3 nM	3.333e-07	26.1156		-49.2	0.04135	0.05145	0.04845	0.04215	0.04425	0.06255	0.10875		Run 1; Ch 4; Fc 2-1; Cy 8; p1854; Conc 166.67 nM	1.6667e-07	29.3232			-49.3	-0.2424	0	-0.114902	0	-0.0836017	0	-0.0840999	0
	-49.1	-0.0829993	-0.11325	0.00590125	-0.0145999	-0.205099	-0.02135	0.03465		Run 1; Ch 6; Fc 2-1; Cy 9; CD3-p1854; Conc 1000 nM	1e-06	33.1724		-49.2	-0.0157	-0.0229502	-0.0515502	0.000500167	0.0238	-0.0113998	-0.0310998		Run 1; Ch 3; Fc 2-1; Cy 19; CD3-p1854-R2; Conc 1000 nM	1e-06	30.1395		-49.1	0.0430494	0.0528488	0.0482488	0.03835	0.0422494	0.06275	0.10715		Run 1; Ch 4; Fc 2-1; Cy 9; p1854; Conc 500 nM	5e-07	35.5348			-49.2	-0.2348	0	-0.111301	0	-0.0799012	0	-0.0796	0
	-49	-0.0861998	-0.1127	0.00320102	-0.0162998	-0.2065	-0.0227999	0.0350001						-49.1	-0.0130501	-0.0213998	-0.0526998	0.00174982	0.0243499	-0.0111502	-0.0251502						-49	0.0447998	0.0518994	0.0480994	0.0396998	0.0465998	0.06125	0.10875							-49.1	-0.234	0	-0.114798	0	-0.0833963	0	-0.0891981	0
	-48.9	-0.0822998	-0.1157	0.00520019	-0.0199998	-0.204	-0.0246998	0.0306002						-49	-0.0135	-0.0227997	-0.0536997	0.00130005	0.0287	-0.0112003	-0.0215003						-48.9	0.0423497	0.0513491	0.0491491	0.0419497	0.0443491	0.0603003	0.1063							-49	-0.2465	0	-0.119299	0	-0.0508972	0	-0.0899986	0
	-48.8	-0.0806	-0.1093	0.00609972	-0.0181	-0.2	-0.0207996	0.0289004						-48.9	-0.0118	-0.0206999	-0.0523999	0.00119998	0.0303003	-0.00880025	-0.0205003						-48.8	0.04195	0.0493497	0.0493497	0.04245	0.0418497	0.0602498	0.10715							-48.9	-0.2411	0	-0.1049	0	-0.0715879	0	-0.1272	0
	-48.7	-0.0826498	-0.1095	0.00355024	-0.02085	-0.20085	-0.0179	0.0341						-48.8	-0.0108007	-0.02665	-0.05695	0.00379929	0.0297001	-0.0105007	-0.0154007						-48.7	0.0436994	0.0499994	0.0489994	0.0413	0.0430994	0.06075	0.10735							-48.8	-0.2792	0	-0.12589	0	-0.10159	0	-0.158	0
	-48.6	-0.0851496	-0.10515	0.00115074	-0.01805	-0.20255	-0.01655	0.03425						-48.7	-0.01305	-0.0273991	-0.0570991	4.91196e-05	0.02645	-0.0126509	-0.0188509						-48.6	0.0477988	0.0529975	0.0497975	0.0466	0.0467988	0.0686	0.1064							-48.7	-0.2452	0	-0.128296	0	-0.107192	0	-0.1212	0
	-48.5	-0.0895991	-0.10555	-0.000398402	-0.0185991	-0.204899	-0.01885	0.03465						-48.6	-0.0159	-0.0295994	-0.0575994	-0.00280068	0.0235	-0.0163007	-0.0228007						-48.5	0.0460493	0.0537485	0.0496485	0.0501493	0.0510493	0.0703	0.1085							-48.6	-0.238	0	-0.124197	0	-0.111394	0	-0.118797	0
	-48.4	-0.0877	-0.1091	0.00189981	-0.0187	-0.2034	-0.0176998	0.0329002						-48.5	-0.0126	-0.0321496	-0.0595496	-0.00529997	0.0213	-0.0179007	-0.0212007						-48.4	0.0450501	0.05175	0.05045	0.0501501	0.04815	0.0752503	0.10885							-48.5	-0.2368	0	-0.048921	0	-0.040942	0	-0.042021	0
	-48.3	-0.0864	-0.1082	0.0039001	-0.0192	-0.2007	-0.0164003	0.0350997						-48.4	-0.01185	-0.0313499	-0.0571499	-0.00665003	0.0234504	-0.0183502	-0.0196502						-48.3	0.04605	0.0480499	0.0464499	0.04795	0.0455499	0.0737503	0.10915							-48.4	-0.263	0	-0.1015	0	-0.0674138	0	-0.0679001	0
	-48.2	-0.0828503	-0.1058	0.00674972	-0.01935	-0.19745	-0.013	0.0339						-48.3	-0.00934976	-0.0304501	-0.0556501	-0.00674976	0.0273501	-0.0149498	-0.0166498						-48.2	0.0460497	0.0507497	0.0492497	0.04585	0.0443497	0.07045	0.10605							-48.3	-0.2326	0	-0.116001	0	-0.088301	0	-0.0749	0
	-48.1	-0.0816505	-0.10355	0.00934893	-0.01905	-0.19555	-0.00905004	0.03675						-48.2	-0.00885005	-0.0288494	-0.0610494	-0.00635065	0.0323499	-0.0137506	-0.0127506						-48.1	0.0475498	0.0546496	0.0542496	0.0433499	0.0407498	0.06965	0.10545							-48.2	-0.2313	0	-0.116501	0	-0.0828026	0	-0.067	0
	-48	-0.0812999	-0.10255	0.00589997	-0.0148999	-0.1949	-0.00335	0.03875						-48.1	-0.00785003	-0.0324994	-0.0615994	-0.0079505	0.03075	-0.0135505	-0.0149505						-48	0.0491494	0.0542492	0.0530492	0.0474494	0.0418494	0.0703499	0.10635							-48.1	-0.2275	0	-0.126897	0	-0.0911949	0	-0.0657974	0
	-47.9	-0.0815	-0.1012	0.00689986	-0.0144	-0.1936	-0.000300033	0.0393						-48	-0.0108	-0.036	-0.0648	-0.0106	0.0325	-0.0128004	-0.0132004						-47.9	0.0502999	0.0572999	0.0500999	0.0482999	0.0412999	0.0652499	0.10375							-48	-0.2232	0	-0.136898	0	-0.0969963	0	-0.0744982	0
	-47.8	-0.0778	-0.0983998	0.00719998	-0.0145	-0.1928	0.00160022	0.0376002						-47.9	-0.0129005	-0.0376996	-0.0659996	-0.00990047	0.0322	-0.0130013	-0.0117013						-47.8	0.0538	0.0570996	0.0501996	0.0511	0.0447996	0.0683001	0.0983001							-47.9	-0.2321	0	-0.1334	0	-0.0840015	0	-0.0683	0
	-47.7	-0.0765502	-0.0968	0.00784979	-0.01325	-0.18875	0.000699983	0.0357						-47.8	-0.0154998	-0.03875	-0.06605	-0.0170998	0.0277004	-0.0138998	-0.0111998						-47.7	0.0538996	0.0590996	0.0507996	0.0533	0.0462996	0.0718	0.1007							-47.8	-0.2303	0	-0.1312	0	-0.0752004	0	-0.0704	0
	-47.6	-0.0785501	-0.09615	0.0112496	-0.01335	-0.18355	-0.000549969	0.03195						-47.7	-0.01775	-0.0428991	-0.0675991	-0.0150509	0.03005	-0.0157509	-0.0135509						-47.6	0.0523503	0.0625507	0.0500507	0.05275	0.0457503	0.0754	0.1045							-47.7	-0.2297	0	-0.121003	0	-0.0690071	0	-0.0533	0
	-47.5	-0.0798497	-0.09625	0.0118506	-0.0148497	-0.18345	0.00155	0.03075						-47.6	-0.0204	-0.0444493	-0.0696493	-0.0169007	0.0262	-0.0196007	-0.0160007						-47.5	0.0530503	0.0627505	0.0501505	0.0512503	0.0458503	0.07495	0.10315							-47.6	-0.2233	0	-0.124002	0	-0.0901043	0	-0.0470022	0
	-47.4	-0.0800502	-0.0957498	0.0137496	-0.0133502	-0.17985	0.00375017	0.0305502						-47.5	-0.02155	-0.0439005	-0.0631005	-0.01655	0.02565	-0.0206496	-0.0186496						-47.4	0.0528999	0.0608002	0.0537002	0.0508999	0.0467002	0.0743498	0.10205							-47.5	-0.2154	0	-0.127809	0	-0.0681182	0	-0.0165092	0
	-47.3	-0.0822	-0.0952504	0.0122	-0.0118	-0.1747	0.00594959	0.0292496						-47.4	-0.0215	-0.0467499	-0.0629499	-0.017	0.0282995	-0.0196001	-0.0145001						-47.3	0.051	0.0612003	0.0528003	0.0481	0.0431003	0.0703997	0.102							-47.4	-0.1848	0	-0.1209	0	-0.0680026	0	-0.00599998	0
	-47.2	-0.0838495	-0.0933	0.0119505	-0.01175	-0.178749	0.0079	0.0283						-47.3	-0.0200503	-0.0472501	-0.0619501	-0.0181503	0.0291501	-0.0196503	-0.0143503						-47.2	0.0512994	0.0652994	0.0527994	0.051	0.0439994	0.0756	0.0984							-47.3	-0.2134	0	-0.120301	0	-0.0724012	0	-0.05	0
	-47.1	-0.0852001	-0.09365	0.0118999	-0.00909998	-0.178	0.00825004	0.02965						-47.2	-0.0188501	-0.0420008	-0.0602008	-0.0168492	0.0265499	-0.0185492	-0.0129492						-47.1	0.05035	0.06505	0.05295	0.05015	0.04345	0.0752	0.0996							-47.2	-0.2144	0	-0.1236	0	-0.0706992	0	-0.053	0
	-47	-0.0842506	-0.0921	0.0183486	-0.00505061	-0.174451	0.00440002	0.03						-47.1	-0.0206	-0.0475489	-0.0614489	-0.0156011	0.0276	-0.0137011	-0.00910109						-47	0.0486	0.0639002	0.0472002	0.0521	0.0466	0.07415	0.10025							-47.1	-0.2123	0	-0.175583	0	-0.124366	0	-0.112783	0
	-46.9	-0.0836505	-0.0896504	0.0233492	-0.000950524	-0.170551	0.00664963	0.0346496						-47	-0.02535	-0.0439507	-0.0566507	-0.02035	0.02325	-0.0142492	-0.0133492						-46.9	0.0465499	0.0632499	0.0493499	0.0518499	0.0458499	0.0764998	0.1016							-47	-0.1995	0	-0.117099	0	-0.081699	0	-0.0498994	0
	-46.8	-0.0837	-0.0896498	0.0207998	0.0029	-0.1665	0.00705019	0.0350502						-46.9	-0.0218499	-0.0430496	-0.0555496	-0.0167499	0.0284493	-0.00965018	-0.0101502						-46.8	0.0484	0.0645994	0.0516994	0.0521	0.0484994	0.0756502	0.10405							-46.9	-0.1998	0	-0.1141	0	-0.0754	0	-0.0536	0
	-46.7	-0.0868996	-0.0885	0.0175004	0.00560004	-0.1668	0.0076	0.0336						-46.8	-0.01955	-0.0412001	-0.0576001	-0.01445	0.0277504	-0.00824997	-0.00994997						-46.7	0.0466001	0.0635001	0.0523001	0.0549	0.0528001	0.0807	0.1059							-46.8	-0.1953	0	-0.126597	0	-0.0790975	0	-0.0494	0
	-46.6	-0.0879992	-0.0923	0.0164015	0.00139998	-0.168899	0.00940004	0.0299						-46.7	-0.0176001	-0.0380999	-0.0587999	-0.0152002	0.0288999	-0.0112002	-0.0130002						-46.6	0.0401004	0.0608007	0.0498007	0.0557	0.0498003	0.0813	0.1054							-46.7	-0.2027	0	-0.1326	0	-0.0817005	0	-0.0464	0
	-46.5	-0.0865999	-0.0939	0.0173003	0.00160009	-0.1693	0.00769998	0.027						-46.6	-0.0168	-0.0341497	-0.0581497	-0.0127004	0.0316	-0.0107004	-0.0144004						-46.5	0.0364004	0.0572014	0.0440014	0.0546004	0.0470004	0.0836	0.1059							-46.6	-0.2101	0	-0.130902	0	-0.0872043	0	-0.0407021	0
	-46.4	-0.0895997	-0.0955003	0.0162008	-0.000399716	-0.170299	0.0117997	0.0276997						-46.5	-0.02385	-0.0346995	-0.0589995	-0.01345	0.03265	-0.0131505	-0.0149505						-46.4	0.0326496	0.0618496	0.0419496	0.0591496	0.0487496	0.0825996	0.1053							-46.5	-0.211	0	-0.1384	0	-0.0865002	0	-0.0419001	0
	-46.3	-0.0941	-0.0990997	0.0177002	-0.000599952	-0.172	0.00950028	0.0246003						-46.4	-0.025201	-0.033	-0.0584	-0.015501	0.0286005	-0.015902	-0.014702						-46.3	0.0323	0.0592	0.04	0.0655	0.0454	0.0888499	0.10575							-46.4	-0.2146	0	-0.146	0	-0.0913989	0	-0.0454	0
	-46.2	-0.0926998	-0.0967	0.0175002	0.00120005	-0.1746	0.011	0.0266						-46.3	-0.0285	-0.0290999	-0.0550999	-0.0181	0.0263	-0.0208	-0.0154						-46.2	0.0307499	0.0553499	0.0372499	0.06615	0.0465499	0.0891	0.1071							-46.3	-0.2225	0	-0.153499	0	-0.105099	0	-0.056	0
	-46.1	-0.0928997	-0.0994999	0.0157007	-0.000900029	-0.1725	0.0104001	0.0261001						-46.2	-0.0288999	-0.0310495	-0.0538495	-0.0169005	0.0298001	-0.0213005	-0.0149005						-46.1	0.0347986	0.0580972	0.0398972	0.0732	0.0505986	0.09225	0.10585							-46.2	-0.2203	0	-0.1493	0	-0.112301	0	-0.0608	0
	-46	-0.0926502	-0.1033	0.0186496	0.00304976	-0.17155	0.00569997	0.0204						-46.1	-0.0340499	-0.0309001	-0.0553001	-0.0174499	0.0293501	-0.0244499	-0.0166499						-46	0.0348995	0.0528998	0.0411998	0.0702995	0.0524995	0.0993	0.1152							-46.1	-0.2248	0	-0.151799	0	-0.123298	0	-0.0633991	0
	-45.9	-0.0943504	-0.10115	0.0203492	0.00544957	-0.169651	0.00764988	0.0205499						-46	-0.0316	-0.033	-0.0556	-0.0145	0.0284	-0.0212001	-0.0166001						-45.9	0.0343004	0.0524011	0.0363011	0.0677004	0.0515011	0.0987997	0.1138							-46	-0.139	0	-0.209483	0	-0.185266	0	-0.117083	0
	-45.8	-0.09835	-0.10035	0.0240496	0.01095	-0.16965	0.00724993	0.0241499						-45.9	-0.0301009	-0.0312002	-0.0559002	-0.0221009	0.0284	-0.0208016	-0.0152016						-45.8	0.03305	0.0530497	0.0375497	0.06975	0.0554497	0.0940007	0.110401							-45.9	-0.1819	0	-0.1701	0	-0.227388	0	-0.164	0
	-45.7	-0.0971993	-0.09795	0.0203007	0.00969998	-0.171699	0.00735004	0.02825						-45.8	-0.0340004	-0.02955	-0.05595	-0.0266004	0.0273998	-0.0214004	-0.0176004						-45.7	0.0354986	0.0586986	0.0406986	0.0715	0.0574986	0.09665	0.11275							-45.8	-0.2205	0	-0.169497	0	-0.241697	0	-0.1754	0
	-45.6	-0.0966001	-0.0989	0.0225998	0.00900005	-0.1692	0.00469998	0.023						-45.7	-0.03175	-0.0311998	-0.0554998	-0.0251502	0.02815	-0.0252502	-0.0125502						-45.6	0.0399493	0.0571487	0.0396487	0.07295	0.0575493	0.1	0.1195							-45.7	-0.2874	0	-0.166201	0	-0.182001	0	-0.1082	0
	-45.5	-0.0981998	-0.101	0.0284004	0.0103002	-0.1705	0.00850005	0.0227001						-45.6	-0.0322	-0.0291499	-0.0535499	-0.0256001	0.0329	-0.0287001	-0.0111001						-45.5	0.0435	0.0571993	0.0385993	0.0783	0.0566	0.10505	0.12295							-45.6	-0.3017	0	-0.1645	0	-0.1727	0	-0.1025	0
	-45.4	-0.107549	-0.1	0.0303519	0.0038507	-0.171648	0.00869952	0.0191995						-45.5	-0.0367501	-0.0335494	-0.0521494	-0.0267501	0.0340499	-0.0310505	-0.0145505						-45.4	0.0509458	0.0707409	0.0501409	0.0928458	0.0685409	0.110201	0.121501							-45.5	-0.322	0	-0.152205	0	-0.15871	0	-0.0924049	0
	-45.3	-0.1096	-0.101751	0.0303003	0.000900039	-0.1763	0.00624939	0.0140494						-45.4	-0.0367502	-0.0336996	-0.0530996	-0.0291502	0.0339506	-0.0364508	-0.0189508						-45.3	0.05885	0.0733487	0.0492487	0.09965	0.0733487	0.124151	0.138551							-45.4	-0.3247	0	-0.1555	0	-0.147905	0	-0.085	0
	-45.2	-0.119495	-0.099	0.0112047	-0.0147	-0.186595	0.00710004	0.0167						-45.3	-0.0380074	-0.05945	-0.07225	-0.0299074	0.0328004	-0.0368074	-0.0175074						-45.2	0.0599997	0.0685997	0.0511997	0.0999999	0.0722997	0.12645	0.14425							-45.3	-0.3299	0	-0.130814	0	-0.108314	0	-0.0474	0
	-45.1	-0.164086	-0.1126	-0.0297725	-0.0598001	-0.232186	-0.00369998	-0.00169998						-45.2	-0.05875	-0.0621972	-0.0800972	-0.0525527	0.00675004	-0.0589527	-0.0434527						-45.1	0.0616491	0.0714481	0.0525481	0.06845	0.0747491	0.1285	0.1411							-45.2	-0.2923	0	-0.11831	0	-0.0892198	0	-0.0285	0
	-45	-0.166398	-0.1593	-0.0418951	-0.0704982	-0.244198	-0.0494001	-0.0466001						-45.1	-0.0287	-0.0616995	-0.0764995	-0.0597004	0.00500005	-0.0660004	-0.0535004						-45	0.0971991	0.109988	0.0912879	0.0970991	0.108299	0.13075	0.14695							-45.1	-0.268	0	-0.166303	0	-0.0972059	0	-0.070803	0
	-44.9	-0.16335	-0.166702	-0.0435491	-0.0750503	-0.250749	-0.0576016	-0.0615016						-45	-0.0258	-0.0597999	-0.0290999	-0.0138	0.00560002	-0.0630016	-0.0466016						-44.9	0.0465991	0.0706958	0.0964958	0.108799	0.111996	0.168602	0.183202							-45	-0.2688	0	-0.174303	0	-0.141605	0	-0.0828027	0
	-44.8	-0.144	-0.117051	-0.0345045	-0.0109	-0.232805	-0.060751	-0.066951						-44.9	-0.0304019	-0.0706997	-0.0331997	-0.0112019	0.0519001	-0.0613041	-0.0538041						-44.8	0.0435501	0.0708477	0.0546477	0.12075	0.119348	0.181901	0.190201							-44.9	-0.2649	0	-0.1779	0	-0.160203	0	-0.0985	0
	-44.7	-0.0344093	-0.0958	0.0615907	0.0324	-0.199509	-0.046	-0.0209						-44.8	-0.0348005	-0.018	-0.0271	-0.0110005	0.0546003	-0.0689005	-0.0641005						-44.7	0.0394972	0.0675972	0.0561972	0.1306	0.0750972	0.18595	0.19955							-44.8	-0.2643	0	-0.176404	0	-0.165504	0	-0.1099	0
	-44.6	-0.0372982	-0.0618	0.0750036	0.0292001	-0.203798	0.024	0.0144						-44.7	-0.0331	0.0379377	0.0208377	-0.0126876	0.0543	-0.0718876	-0.0680876						-44.6	0.0381969	0.067394	0.047894	0.1377	0.0758969	0.1897	0.2038							-44.7	-0.2708	0	-0.171206	0	-0.160011	0	-0.1127	0
	-44.5	-0.0232017	-0.0721999	0.0932983	0.0330983	-0.146602	0.0248001	0.0160001						-44.6	-0.0572499	0.0515473	0.0338473	0.0319527	0.10225	-0.0256473	-0.0268473						-44.5	0.0324495	0.0668471	0.0383471	0.14305	0.0805495	0.2012	0.1665							-44.6	-0.2688	0	-0.184803	0	-0.168006	0	-0.128703	0
	-44.4	-0.0716003	-0.0710812	0.0631807	0.1049	-0.0802193	0.0323188	0.0185188						-44.5	-0.0584501	0.0332591	0.0147591	0.0429499	0.11605	0.0384409	0.0341409						-44.4	0.0388496	0.0747464	0.0370464	0.15365	0.0826464	0.211453	0.164853							-44.5	-0.2836	0	-0.196704	0	-0.183809	0	-0.142004	0
	-44.3	-0.0687	-0.0932962	0.0659967	0.0441	-0.0580033	0.105904	0.0862038						-44.4	-0.0896506	-0.0602982	-0.0916982	0.0174494	0.0993591	0.013247	0.00804703						-44.3	-0.12125	-0.0913029	-0.133003	-0.01195	-0.0745029	0.165624	0.165224							-44.4	-0.2683	0	-0.1833	0	-0.201904	0	-0.1502	0
	-44.2	-0.0647513	-0.0831	0.0650487	0.0501499	-0.0402513	0.1201	0.0962						-44.3	-0.0937001	-0.0664	-0.1006	-0.0785001	-0.00279824	0.00389986	0.00509986						-44.2	-0.141592	-0.128492	-0.182192	-0.0411	-0.115692	0.00174998	0.00614998							-44.3	-0.2544	0	-0.169404	0	-0.194604	0	-0.2093	0
	-44.1	-0.0672009	-0.0790501	0.0697982	0.0551	-0.0201009	0.12915	0.0393499						-44.2	-0.1104	-0.0621497	-0.0961497	-0.0892002	-0.0189	-0.00300024	9.97572e-05						-44.1	0.0367034	0.00520686	-0.0315931	-0.0527001	-0.128997	-0.0351	-0.036							-44.2	-0.2352	0	-0.13551	0	-0.162919	0	-0.202	0
	-44	-0.0689505	-0.0727	0.075649	0.0610495	-0.12325	0.0527	0.0333						-44.1	-0.11015	-0.0782493	-0.0934493	-0.0926507	-0.02135	0.00204933	0.00314933						-44	0.0247545	0.0021594	-0.0267406	0.0622545	-0.159345	-0.0506001	-0.0464001							-44.1	-0.1996	0	-0.154193	0	-0.186486	0	-0.257793	0
	-43.9	-0.0702504	-0.0668481	0.0827472	0.0725496	-0.129153	0.0434519	0.0335519						-44	-0.11265	-0.0348158	-0.0485158	-0.09765	-0.01885	0.00376731	-0.105733						-43.9	0.0284027	0.00310544	-0.0121946	0.0671027	-0.00589456	-0.0686501	-0.0713501							-44	-0.2371	0	-0.195293	0	-0.240287	0	-0.298493	0
	-43.8	-0.0788999	-0.0551496	0.0787987	0.0654001	-0.135101	0.0508504	0.0399504						-43.9	-0.048399	-0.0361511	-0.0508511	-0.034799	0.0441842	-0.043597	-0.041897						-43.8	0.01965	0.00145372	-0.00304628	0.05225	-0.00454628	-0.0811023	-0.0838023							-43.9	-0.2637	0	-0.1984	0	-0.200502	0	-0.2959	0
	-43.7	-0.0791029	-0.0490999	0.0747971	0.0711	-0.146503	0.0497001	0.0464001						-43.8	-0.0418453	-0.0355	-0.0462	-0.0272453	0.0413489	-0.0521453	-0.0323453						-43.7	0.022554	-0.00444597	-0.00934597	0.07045	-0.00744597	0.06095	0.04285							-43.8	-0.2644	0	-0.201901	0	-0.206901	0	-0.2257	0
	-43.6	-0.0561581	-0.0372	0.0964336	0.08615	-0.133358	0.0521	0.0542						-43.7	-0.0497	-0.0335522	-0.0439522	-0.0136978	0.048	-0.0291978	-0.0234978						-43.6	0.0193019	0.00240397	-0.00459603	0.0726	0.00160195	0.06535	0.03785							-43.7	-0.2772	0	-0.200004	0	-0.203308	0	-0.1809	0
	-43.5	-0.0617981	-0.01645	0.0835035	0.0765019	-0.145898	0.07465	0.08755						-43.6	-0.05215	-0.0267515	-0.0656515	-0.0308485	0.04385	-0.0271485	-0.0133485						-43.5	0.0278016	0.0138078	-0.0239922	0.0621016	-0.0162984	0.0721	0.0465							-43.6	-0.2761	0	-0.190506	0	-0.168913	0	-0.122906	0
	-43.4	-0.0578492	-0.0381994	0.086251	0.0574508	-0.148349	0.0704006	0.0797006						-43.5	-0.0442501	-0.0181018	-0.0645018	-0.0455501	0.0453499	-0.0390477	-0.00924767						-43.4	0.0480019	0.0193035	-0.00549653	0.0665019	-0.0169965	0.0739003	0.0343003							-43.5	-0.2678	0	-0.196703	0	-0.167005	0	-0.124603	0
	-43.3	-0.0944	-0.0686501	0.059607	0.00669997	-0.181593	0.0648499	0.0589499						-43.4	-0.0381006	-0.0438518	-0.0750518	-0.0469006	0.0269982	-0.0389994	-0.00919944						-43.3	0.05235	0.016851	0.00385105	0.05665	-0.00394895	0.0718994	0.0366994							-43.4	-0.2763	0	-0.2026	0	-0.165703	0	-0.1267	0
	-43.2	-0.135196	-0.0952	0.0209039	-0.00750002	-0.191296	0.0151	0.0103						-43.3	-0.0261509	-0.0453501	-0.0804501	-0.0527509	0.0324482	-0.0452509	-0.0186509						-43.2	0.0659521	0.0110521	0.00395207	0.05545	0.00965207	0.07035	0.04845							-43.3	-0.2858	0	-0.205002	0	-0.170102	0	-0.127	0
	-43.1	-0.128951	-0.107	0.0156481	-0.00835003	-0.195451	-0.0108	-0.00640002						-43.2	0.0254499	-0.0632418	-0.0975418	-0.0552582	0.0249499	-0.0440582	-0.0213582						-43.1	0.0675007	0.0075014	0.0148014	0.053	0.00280068	0.06805	0.06195							-43.2	-0.2792	0	-0.206701	0	-0.177103	0	-0.1528	0
	-43	-0.0966505	-0.10145	0.0267493	-0.0028505	-0.22785	-0.01455	-0.00705003						-43.1	0.00644994	-0.0480048	-0.0779048	-0.0839452	-0.00375006	-0.102945	-0.0712452						-43	0.0630521	0.00595393	0.00875393	0.0479521	0.00805214	0.0604	0.0691							-43.1	-0.2765	0	-0.165904	0	-0.160208	0	-0.153304	0
	-42.9	-0.0876011	-0.0736615	0.0376093	-0.00550106	-0.266591	-0.0144615	-0.0135615						-43	0.0195	0.0265973	-0.0249027	-0.0692	0.0202	-0.0934975	-0.0644975						-42.9	0.133485	0.114754	0.115354	0.161685	0.105654	0.0671656	0.0621656							-43	-0.2457	0	-0.152605	0	-0.141809	0	-0.149405	0
	-42.8	-0.0872	-0.0693005	0.0439999	0.0383	-0.2743	-0.0498005	-0.0491005						-42.9	0.0221022	0.0380009	-0.00619907	-0.0146978	0.0315973	-0.0898966	-0.0458966						-42.8	0.03785	0.117649	0.115349	0.17265	0.102349	0.176699	0.166299							-42.9	-0.2157	0	-0.1577	0	-0.1463	0	-0.1481	0
	-42.7	-0.0806002	-0.0679	0.0383998	0.0311	-0.2749	-0.0477	-0.00950003						-42.8	0.0210018	0.0512	-0.00729998	-0.00219824	0.0948009	-0.0928982	-0.0458982						-42.7	0.0278509	0.0138509	0.0219509	0.18345	0.112451	0.18415	0.17625							-42.8	-0.2237	0	-0.1694	0	-0.181	0	-0.1577	0
	-42.6	-0.0808006	-0.0614	0.043199	0.0301	-0.252301	-0.007	0.0174						-42.7	0.0201	0.0460518	-0.0116482	0.00379811	0.0957	-0.0839019	-0.0270019						-42.6	0.0224028	-0.0134946	0.0047054	0.0753	0.106303	0.18795	0.17895							-42.7	-0.2271	0	-0.166603	0	-0.179807	0	-0.142	0
	-42.5	-0.0812506	-0.0726	0.0413489	0.0193494	-0.186851	0.0212	0.0238						-42.6	0.00715003	0.0199063	-0.0406937	-0.0110562	0.08825	-0.0892562	0.0170438						-42.5	0.0266501	-0.00744735	0.00345265	0.0581501	-0.0139499	0.1756	0.1682							-42.6	-0.2083	0	-0.140904	0	-0.159909	0	-0.127904	0
	-42.4	-0.0797503	-0.068649	0.0476484	0.0192497	-0.184552	0.015951	0.030351						-42.5	-0.0214999	0.0109032	-0.0532968	-0.0438999	0.0583001	-0.0480034	0.0036966						-42.4	0.0949489	0.0705268	0.0746268	0.134949	0.0497268	0.155771	0.166471							-42.5	-0.2015	0	-0.142904	0	-0.149209	0	-0.141804	0
	-42.3	-0.13305	-0.0684652	-0.00803424	-0.03115	-0.240734	0.0141348	0.0263348						-42.4	-0.0217006	0.015249	-0.054451	-0.0680006	0.0341032	-0.0558001	-0.0151001						-42.3	0.10615	0.0876451	0.0792451	0.15835	0.0722451	0.117252	0.125652							-42.4	-0.2023	0	-0.1467	0	-0.152604	0	-0.1401	0
	-42.2	-0.144149	-0.12085	-0.0116491	-0.04575	-0.247749	-0.05125	-0.03395						-42.3	-0.0201497	0.0153	-0.0674	-0.0574497	0.038849	-0.0480497	-0.0261497						-42.2	0.111399	0.0820987	0.0733987	0.153	0.0832987	0.11805	0.12875							-42.3	-0.1868	0	-0.191579	0	-0.234379	0	-0.2243	0
	-42.1	-0.143103	-0.13005	-0.0159064	-0.0414	-0.232203	-0.06135	-0.04085						-42.2	-0.0256	0.0087494	-0.0630506	-0.0501994	0.0378	-0.0480994	-0.0329994						-42.1	0.10575	0.0735492	0.0716492	0.14275	0.0876495	0.1307	0.1309							-42.2	-0.1364	0	-0.314631	0	-0.463762	0	-0.4616	0
	-42	-0.137951	-0.1283	-0.0148527	-0.0454507	-0.231051	-0.0462	-0.0398						-42.1	-0.01845	-0.0403882	-0.107788	-0.0492617	0.04505	-0.0341617	-0.0254617						-42	0.0164985	0.0755961	0.0782961	0.134799	0.0914985	0.12455	0.13275							-42.1	-0.0708	0	-0.272228	0	-0.725557	0	-0.705228	0
	-41.9	-0.0561013	-0.124348	-0.0121048	-0.0373013	-0.227605	-0.0477477	-0.0387477						-42	-0.0623	-0.0514999	-0.1061	-0.0909	0.0155	-0.0687005	-0.0548005						-41.9	0.0219979	0.077895	-0.00660501	0.137598	-0.018905	0.127401	0.136401							-42	-0.1164	0	-0.342117	0	-0.866934	0	-1.00972	0
	-41.8	-0.0651	-0.118197	-0.0306989	-0.0512	-0.236899	-0.0425974	-0.0428974						-41.9	-0.0674989	-0.0400987	-0.0380987	-0.0910989	0.0215001	-0.0732991	-0.0466991						-41.8	-0.00579996	0.0541074	-0.0371926	0.0833	-0.0533926	0.125391	0.135391							-41.9	-0.1897	0	0.508	0	0.049312	0	-0.2114	0
	-41.7	-0.0598552	-0.1323	-0.0135552	-0.04485	-0.233655	-0.0551	-0.051						-41.8	-0.0484986	0.0104	-0.0402	-0.0844986	0.0156013	-0.0649986	-0.0534986						-41.7	-0.00170228	0.0452977	-0.0350023	0.00479999	-0.0521023	0.1007	0.1058							-41.8	-0.6007	0	0.160568	0	1.08907	0	0.903	0
	-41.6	-0.0521042	-0.12075	0.0554916	-0.0415	-0.210904	-0.04815	-0.03725						-41.7	-0.0041	0.0153964	-0.0327036	-0.0830964	0.0034	-0.0688964	-0.0644964						-41.6	0.0185899	-0.00172015	-0.0115202	0.021	-0.0223101	0.0842	0.1097							-41.7	-0.2495	0	0.109493	0	0.682387	0	1.5693	0
	-41.5	-0.0539024	-0.1065	0.0629931	-0.0318024	-0.138202	-0.0361	-0.0234						-41.6	0.00429995	0.0223953	-0.0149047	-0.0852954	0.0733	-0.0576954	-0.0658954						-41.5	0.01065	-0.00505052	-0.00755052	0.01475	-0.02765	0.0233	0.1215							-41.6	-0.2202	0	-0.801412	0	-0.484724	0	-0.175512	0
	-41.4	-0.0620523	-0.0434982	0.0219437	-0.0285523	-0.132256	-0.0275982	0.0133018						-41.5	0.00859997	0.0290496	-0.0109504	-0.0843	0.0936	-0.0457965	-0.0539965						-41.4	0.0516507	-0.00305002	0.03365	0.0137507	-0.02875	0.0185514	0.0445514							-41.5	-0.1487	0	1.20181	0	0.47273	0	0.638415	0
	-41.3	-0.0704	-0.0396479	0.0285937	-0.00859998	-0.121506	-0.0175479	0.0710521						-41.4	-0.00544257	0.00710994	-0.0412901	-0.0868426	0.0967496	-0.0389451	0.0197549						-41.3	0.0526	0.00289861	0.0383986	0.0143	-0.0280014	0.00825129	0.0366513							-41.4	-0.5995	0	-1.7338	0	-0.119613	0	-0.9689	0
	-41.2	-0.0713065	-0.0447	0.0318935	0.0426999	-0.107806	0.013	0.0923						-41.3	-0.040997	0.00310006	-0.0478999	-0.108897	0.0773099	-0.058197	0.00800302						-41.2	0.0560484	0.0167484	0.0452484	0.01165	-0.0260516	0.00660004	0.0282							-41.3	0.5845	0	-0.212627	0	-2.45423	0	-1.0528	0
	-41.1	-0.106055	-0.0395001	0.0357407	0.04045	-0.107555	0.0761999	0.1057						-41.2	-0.0532999	-0.0138028	-0.0599028	-0.0959973	0.0727001	-0.0409973	0.0137027						-41.1	0.0504504	0.0132509	0.0361509	0.01115	-0.0284496	-0.00574998	0.02435							-41.2	-0.4768	0	-0.0387992	0	-0.519599	0	-2.4741	0
	-41	-0.10605	-0.04875	0.0388464	0.0425501	-0.11665	0.08185	0.11715						-41.1	-0.0689	-0.0311515	-0.104552	-0.0525985	0.0625	0.00780153	0.00870153						-41	0.035351	0.0156512	0.0276512	0.017951	-0.031449	-0.00354997	0.02335							-41.1	-0.303	0	-0.176025	0	0.173649	0	0.253475	0
	-40.9	-0.100302	-0.0821446	0.047691	0.0401982	-0.153309	0.0786554	0.100255						-41	-0.07065	-0.0619522	-0.104952	-0.06465	0.04775	0.00295327	-0.00134673						-40.9	0.0309492	0.0480483	0.0200483	0.0201492	0.00414826	-0.00204995	0.03335							-41	-0.2345	0	-0.275392	0	-0.0828841	0	-0.0797921	0
	-40.8	-0.0885	-0.0776953	0.0662914	0.0228	-0.140809	0.0798047	0.0942047						-40.9	-0.0778481	-0.0372082	-0.0842082	-0.0700481	0.0173478	-0.00433794	-0.00563794						-40.8	0.0282	0.0463003	0.00810031	0.0193	0.000300311	0.00725017	0.0389502							-40.9	-0.2444	0	-0.2842	0	-0.126201	0	-0.2174	0
	-40.7	-0.0872557	-0.0631	0.0738443	0.02355	-0.131756	0.0828	0.0935						-40.8	-0.0737988	-0.0372001	-0.0731001	-0.0476988	0.0322918	0.00500117	0.00670117						-40.7	0.0184535	0.0299535	-0.0128465	-0.00295003	-0.0120465	0.00729995	0.0384							-40.8	-0.237	0	-0.262205	0	-0.128205	0	-0.1658	0
	-40.6	-0.106304	-0.05055	0.0787918	0.0265	-0.127004	0.07295	0.07675						-40.7	-0.0700001	-0.0267559	-0.0502559	-0.0534941	0.0366999	-0.0086941	5.90382e-06						-40.6	0.0214993	0.0282987	-0.0239013	-0.00669997	-0.0132007	-0.00455003	0.02835							-40.7	-0.2373	0	-0.211408	0	-0.131315	0	-0.1404	0
	-40.5	-0.100801	-0.051	0.108587	0.0573987	-0.104401	0.0653	0.0688						-40.6	-0.04935	-0.0196552	-0.0530552	-0.0721447	0.05105	0.000755257	-0.0217447						-40.5	0.0345481	0.0360444	-0.0174556	0.0183481	-0.00745195	0.0227	0.0563							-40.6	-0.1952	0	-0.2174	0	-0.1151	0	-0.1546	0
	-40.4	-0.118002	-0.0397975	0.0933931	0.0565978	-0.110107	0.0818025	0.0766025						-40.5	-0.03285	-0.0350001	-0.0629001	-0.05675	0.06645	-0.002047	-0.015747						-40.4	0.0209982	0.0521952	-0.0178048	0.0238982	0.0072952	0.0254512	0.0602512							-40.5	-0.1997	0	-0.213497	0	-0.126194	0	-0.162497	0
	-40.3	-0.1396	-0.037098	0.0758974	0.0499	-0.129803	0.085902	0.049202						-40.4	-0.0438969	-0.0483518	-0.0705518	-0.0488969	0.0630999	-0.0282918	-0.0103918						-40.3	0.02215	0.0551451	-0.0280549	0.02235	0.0243451	0.0279021	0.0680021							-40.4	-0.1976	0	-0.2119	0	-0.133798	0	-0.1367	0
	-40.2	-0.158403	-0.0392	0.0771974	0.0459001	-0.133703	0.0755	0.0366						-40.3	-0.0578473	-0.04465	-0.07685	-0.0294473	0.0671482	-0.0153473	0.00635272						-40.2	0.027744	0.064944	-0.027556	0.02985	0.047644	0.03895	0.08095							-40.3	-0.2119	0	-0.193902	0	-0.126102	0	-0.1201	0
	-40.1	-0.174155	-0.0450999	0.0723393	0.04975	-0.126755	0.0381001	0.0259001						-40.2	-0.06415	-0.0423032	-0.0862032	-0.0335468	0.06145	0.00135323	0.0243532						-40.1	-0.0109442	0.0682615	-0.0602385	-0.01165	0.0138558	0.05195	0.09545							-40.2	-0.2258	0	-0.198302	0	-0.113804	0	-0.1065	0
	-40	-0.149959	-0.04295	0.070233	0.0608408	-0.114559	0.04355	0.02495						-40.1	-0.0524	-0.0252065	-0.0669065	-0.0453934	0.0443	0.0146066	0.0258066						-40	-0.00280375	0.0998856	-0.0377144	0.00259625	0.0308962	0.03715	0.08135							-40.1	-0.2256	0	-0.195002	0	-0.107804	0	-0.104202	0
	-39.9	-0.157953	-0.0460531	0.0491481	0.0510475	-0.126452	0.0557469	0.0155469						-40	-0.0416	-0.0475548	-0.0600548	-0.041	0.0451	0.00840585	0.0141059						-39.9	0.017597	0.0844917	-0.0149083	0.00149697	0.0300917	0.0748022	0.0968022							-40	-0.2204	0	-0.208497	0	-0.127494	0	-0.121497	0
	-39.8	-0.1634	-0.0771537	-0.0207948	0.0111999	-0.150995	0.0492463	-0.0289537						-39.9	-0.0601514	-0.0576534	-0.0957534	-0.0328514	0.0437452	0.00595064	0.00655064						-39.8	0.02905	0.0726469	-0.0303531	-0.00634999	0.0433469	0.076701	0.098701							-39.9	-0.2414	0	-0.2029	0	-0.132101	0	-0.1241	0
	-39.7	-0.159042	-0.1003	-0.0432422	-0.04135	-0.195542	0.0302999	-0.0735001						-39.8	-0.0560501	-0.0556	-0.0979	-0.0637501	0.0348466	-0.00535005	-0.00195005						-39.7	0.0458946	0.0787946	-0.0170054	-0.0161	0.0551946	0.06755	0.09105							-39.8	-0.231	0	-0.196498	0	-0.135998	0	-0.1216	0
	-39.6	-0.162251	-0.12885	-0.055152	-0.06335	-0.224551	0.00444996	-0.10745						-39.7	-0.0422	-0.0352515	-0.0931515	-0.0536986	0.0052	-0.00499857	0.00270143						-39.6	0.0377489	0.0528478	-0.00715221	-0.0219499	0.0383489	0.0621	0.0927							-39.7	-0.2493	0	-0.171706	0	-0.111011	0	-0.1237	0
	-39.5	-0.16265	-0.12235	-0.0661509	-0.0794505	-0.24185	0.00695003	-0.10555						-39.6	-0.03695	-0.0218053	-0.0792053	-0.0569446	0.000250033	0.0028554	-0.0017446						-39.5	0.0434491	0.0324479	0.00404793	0.00514912	0.0267491	0.0444501	0.0822501							-39.6	-0.2166	0	-0.214284	0	-0.152969	0	-0.179484	0
	-39.4	-0.147151	-0.124949	-0.0725521	-0.0573507	-0.230852	-0.0444493	-0.0934493						-39.5	-0.0282	-0.0149029	-0.0560029	-0.0394	0.0289	-0.0174972	-0.0216972						-39.4	0.0471002	0.0202017	-0.00309832	0.00340025	0.00310168	0.0416486	0.0742486							-39.5	-0.2703	0	-0.2136	0	-0.151001	0	-0.187	0
	-39.3	-0.1424	-0.0998503	-0.0727991	-0.0542	-0.236799	-0.0346503	-0.0602503						-39.4	-0.0229992	0.0029016	-0.0609984	-0.0368992	0.0362971	-0.0129999	-0.0159999						-39.3	0.04325	0.0111524	0.00995243	-0.01165	-0.0219476	0.0269985	0.0692985							-39.4	-0.2485	0	-0.2129	0	-0.18159	0	-0.1896	0
	-39.2	-0.131297	-0.109	-0.057797	-0.0622	-0.239497	-0.0441	-0.0339						-39.3	-0.0065021	-0.0074	-0.0744	-0.0448021	0.0321016	-0.0144021	-0.0155021						-39.2	0.041154	0.018154	0.00905404	-0.03025	-0.043846	0.00655005	0.05245							-39.3	-0.2394	0	-0.188795	0	-0.171495	0	-0.1963	0
	-39.1	-0.139248	-0.1227	-0.0455455	-0.07055	-0.245848	-0.0583	-0.0478						-39.2	-0.0163	0.0118992	-0.0745008	-0.0558992	0.0161	-0.0310992	-0.0166992						-39.1	0.0303585	0.00146685	-0.00433315	-0.06445	-0.0769415	-0.01985	0.02875							-39.2	-0.2361	0	-0.163091	0	-0.150183	0	-0.1935	0
	-39	-0.15055	-0.12845	-0.052047	-0.0659495	-0.25565	-0.07135	-0.05985						-39.1	-0.0016	0.0172	-0.0682	-0.0548	0.0104	-0.0314	-0.0179						-39	0.0106035	-0.00438932	-0.0232893	-0.0640965	-0.0931965	-0.05835	-0.01165							-39.1	-0.2357	0	-0.169491	0	-0.127482	0	-0.186091	0
	-38.9	-0.158102	-0.140853	-0.0635016	-0.058502	-0.238102	-0.0627525	-0.0703525						-39	0.0226	0.021799	-0.062001	-0.0359	0.00600002	-0.0362024	-0.0254024						-38.9	-0.0115454	-0.00453958	-0.0475396	-0.0730454	-0.0886396	-0.0835014	-0.0289014							-39	-0.2415	0	-0.154493	0	-0.124085	0	-0.143493	0
	-38.8	-0.17145	-0.1509	-0.0758504	-0.05065	-0.24075	-0.0594005	-0.0570005						-38.9	0.0362015	0.0420497	-0.0498503	-0.0409985	0.013899	-0.0236966	-0.0317966						-38.8	-0.03795	0.0148503	-0.0488497	-0.06385	-0.0784497	-0.10055	-0.0484496							-38.9	-0.2296	0	-0.1455	0	-0.119691	0	-0.1578	0
	-38.7	-0.182152	-0.16015	-0.0828519	-0.05295	-0.236852	-0.03555	-0.03755						-38.8	0.0574509	0.0327501	-0.0632499	-0.0282491	0.0258497	-0.0214491	-0.0224491						-38.7	-0.0504022	0.00719779	-0.0546022	-0.0337999	-0.0583022	-0.09285	-0.04485							-38.8	-0.2128	0	-0.172585	0	-0.136385	0	-0.1842	0
	-38.6	-0.180055	-0.16695	-0.0843605	-0.04665	-0.225955	-0.01045	-0.01515						-38.7	0.0643501	0.00825187	-0.0840481	-0.016052	0.0323501	-0.010852	-0.016352						-38.6	-0.062355	0.00663997	-0.04546	-0.01615	-0.020055	-0.0684999	-0.00789994							-38.7	-0.213	0	-0.193086	0	-0.159471	0	-0.1942	0
	-38.5	-0.171753	-0.15835	-0.0724597	-0.0378532	-0.214553	0.00404998	0.01185						-38.6	0.04115	-0.0154524	-0.0888524	-0.0312476	0.03385	0.00205235	0.00545235						-38.5	-0.0624528	0.00384137	-0.0511586	-0.00535279	0.0340472	-0.04615	0.02605							-38.6	-0.2236	0	-0.20109	0	-0.17148	0	-0.17699	0
	-38.4	-0.170852	-0.153847	-0.0734574	-0.036052	-0.209057	0.0200534	0.0255534						-38.5	0.0295499	-0.0358967	-0.107397	-0.0420501	0.0214499	0.0199515	0.0265515						-38.4	-0.0450556	0.016534	-0.041266	0.0111444	0.100934	-0.0132452	0.0485548							-38.5	-0.2257	0	-0.195396	0	-0.168592	0	-0.138996	0
	-38.3	-0.16825	-0.154847	-0.0637564	-0.03295	-0.201356	0.0278528	0.0325528						-38.4	0.0129051	-0.0550453	-0.129345	-0.0571949	0.0092033	0.0326056	0.0323056						-38.3	-0.03565	0.0235392	-0.0276608	0.02125	0.143539	0.0264554	0.0744554							-38.4	-0.2141	0	-0.1614	0	-0.159399	0	-0.0908	0
	-38.2	-0.151409	-0.14845	-0.0505085	-0.0267	-0.191309	0.03895	0.03775						-38.3	-0.0207444	-0.08115	-0.14695	-0.0713444	-0.00724533	0.0526556	0.0190556						-38.2	-0.0270615	0.0399385	-0.0149615	0.03725	0.181539	0.05395	0.09645							-38.3	-0.2033	0	-0.155402	0	-0.100802	0	-0.06	0
	-38.1	-0.141357	-0.1392	-0.0398643	-0.01785	-0.184357	0.0497	0.0489						-38.2	-0.04815	-0.0972563	-0.150456	-0.0935437	-0.02725	0.0424563	0.00895633						-38.1	-0.011863	0.0533239	0.000523937	0.05135	0.195137	0.07965	0.12775							-38.2	-0.2251	0	-0.161807	0	-0.0813133	0	-0.0154	0
	-38	-0.129554	-0.13005	-0.0244634	-0.00485407	-0.167954	0.06045	0.06065						-38.1	-0.05985	-0.109809	-0.152509	-0.0995412	-0.02615	0.0450588	0.0136588						-38	-0.00420638	0.0606818	0.00748175	0.0590936	0.210694	0.11125	0.15465							-38.1	-0.2454	0	-0.169013	0	-0.0671257	0	0.0356872	0
	-37.9	-0.115555	-0.110245	-0.00846469	0.00994538	-0.150165	0.0833555	0.0781555						-38	-0.0732001	-0.113653	-0.154053	-0.0974001	-0.0222001	0.0524089	0.0150089						-37.9	0.00489322	0.0744801	0.0248801	0.0699932	0.22368	0.133906	0.171606							-38	-0.2575	0	-0.16602	0	-0.0437404	0	0.0917797	0
	-37.8	-0.1071	-0.090144	0.00369018	0.0199	-0.13441	0.101456	0.099056						-37.9	-0.0827431	-0.113354	-0.149054	-0.0905431	-0.027653	0.0616678	0.0170678						-37.8	0.0159	0.0831868	0.0385868	0.0855	0.226687	0.153106	0.184706							-37.9	-0.2543	0	-0.1755	0	-0.0523179	0	0.1339	0
	-37.7	-0.0877616	-0.0784	0.0151384	0.03435	-0.113162	0.118	0.1128						-37.8	-0.0905432	-0.1177	-0.1426	-0.0834432	-0.0290542	0.0712568	0.0245568						-37.7	0.024136	0.088736	0.055736	0.10235	0.229736	0.1653	0.1978							-37.8	-0.2689	0	-0.172924	0	-0.0397245	0	0.1659	0
	-37.6	-0.0717629	-0.05665	0.0401242	0.05745	-0.0923629	0.13535	0.13245						-37.7	-0.0971	-0.121763	-0.136663	-0.0769871	-0.0204	0.0678129	0.0372129						-37.6	0.0457839	0.100068	0.0730679	0.1185	0.243384	0.18075	0.21055							-37.7	-0.2682	0	-0.120241	0	0.010519	0	0.1989	0
	-37.5	-0.0576066	-0.03115	0.0594812	0.0731934	-0.0793066	0.16015	0.15455						-37.6	-0.10515	-0.119713	-0.130313	-0.0723367	-0.00865002	0.0741633	0.0385633						-37.5	0.0627412	0.101626	0.0886263	0.126641	0.248241	0.208	0.2236							-37.6	-0.3754	0	0.00423549	0	0.143571	0	0.301835	0
	-37.4	-0.0455561	-0.00899464	0.0694325	0.0768439	-0.0609675	0.181205	0.174205						-37.5	-0.1144	-0.122207	-0.133207	-0.0683	0.000700013	0.0826132	0.0450132						-37.4	0.0829422	0.112926	0.105426	0.137542	0.245226	0.217358	0.228258							-37.5	-0.2607	0	-0.108128	0	0.153345	0	0.0916723	0
	-37.3	-0.03915	0.00475518	0.0838392	0.08055	-0.0490608	0.196755	0.189455						-37.4	-0.122092	-0.121657	-0.127057	-0.0636919	0.00829331	0.0846234	0.0484234						-37.3	0.1013	0.124483	0.122083	0.148	0.245683	0.230458	0.246058							-37.4	-0.2678	0	-0.0776	0	0.099565	0	0.0844	0
	-37.2	-0.019715	0.01005	0.100685	0.0972	-0.031015	0.20745	0.20035						-37.3	-0.134541	-0.11735	-0.11925	-0.053141	0.0173428	0.081959	0.054359						-37.2	0.117134	0.137134	0.139434	0.15565	0.232434	0.2391	0.2695							-37.3	-0.2495	0	-0.0717326	0	0.0708674	0	0.0577	0
	-37.1	0.00183606	0.0391	0.113322	0.10925	-0.0127639	0.2261	0.2161						-37.2	-0.14455	-0.108518	-0.104018	-0.0359319	0.03455	0.0850681	0.0698681						-37.1	0.131982	0.150464	0.157564	0.1658	0.240582	0.24785	0.28165							-37.2	-0.2414	0	-0.0803271	0	0.0555458	0	0.0169	0
	-37	0.0187428	0.05515	0.132228	0.121243	0.00304281	0.24395	0.22765						-37.1	-0.1531	-0.107017	-0.0933167	-0.0206833	0.0495	0.0951167	0.0804167						-37	0.15839	0.159471	0.178971	0.17989	0.24119	0.2541	0.2995							-37.1	-0.2047	0	-0.13801	0	-0.0179194	0	-0.0848097	0
	-36.9	0.0394424	0.0781592	0.156226	0.135842	0.0265257	0.269159	0.249559						-37	-0.171	-0.10011	-0.08751	-0.0174	0.0597	0.0881186	0.0795186						-36.9	0.17079	0.165772	0.197372	0.18619	0.231672	0.267208	0.317708							-37	-0.2036	0	-0.193511	0	-0.0767229	0	-0.129211	0
	-36.8	0.05075	0.104358	0.171734	0.14835	0.043434	0.289358	0.274358						-36.9	-0.186291	-0.0968098	-0.0746098	-0.00839067	0.07149	0.0883284	0.0919284						-36.8	0.18865	0.177431	0.213531	0.19815	0.218631	0.280809	0.331809							-36.9	-0.23	0	-0.2557	0	-0.137807	0	-0.2124	0
	-36.7	0.0664843	0.12065	0.180784	0.1578	0.0598843	0.30475	0.28995						-36.8	-0.191991	-0.0912	-0.0631	0.00120917	0.0893902	0.0880092	0.106109						-36.7	0.187587	0.169087	0.210387	0.186	0.198487	0.29065	0.34215							-36.8	-0.2635	0	-0.279814	0	-0.175414	0	-0.2612	0
	-36.6	0.0698376	0.1384	0.181625	0.15675	0.0615376	0.3206	0.3034						-36.7	-0.1855	-0.0911686	-0.0537686	0.0154186	0.1085	0.0886186	0.113219						-36.6	0.169142	0.142134	0.195134	0.15715	0.147142	0.2784	0.3426							-36.7	-0.2336	0	-0.305006	0	-0.214612	0	-0.3245	0
	-36.5	0.0552967	0.14215	0.156791	0.134597	0.0437967	0.32075	0.30555						-36.6	-0.16335	-0.0956158	-0.0532158	0.0189658	0.11895	0.0854658	0.122666						-36.5	0.13185	0.112547	0.156047	0.11505	0.0825499	0.25385	0.32115							-36.6	-0.2174	0	-0.292604	0	-0.248008	0	-0.354804	0
	-36.4	0.00989952	0.1218	0.119499	0.0887995	0.00879919	0.3042	0.274						-36.5	-0.1375	-0.0703619	-0.0504619	0.0179	0.1186	0.0701153	0.116615						-36.4	0.114847	0.112442	0.136042	0.0835466	0.0664417	0.214051	0.281751							-36.5	-0.1914	0	-0.247304	0	-0.218208	0	-0.343104	0
	-36.3	-0.0268	0.0889004	0.0805993	0.0423	-0.0210007	0.2651	0.2347						-36.4	-0.101049	-0.0441123	-0.0453123	0.00765051	0.112338	0.0485633	0.108463						-36.3	0.0935	0.113201	0.0935008	0.0516	0.0358008	0.169749	0.242649							-36.4	-0.1822	0	-0.2744	0	-0.239993	0	-0.3549	0
	-36.2	-0.0497993	0.053	0.0393007	-0.000100008	-0.0579993	0.2234	0.184						-36.3	-0.0611991	-0.01545	-0.03765	0.00760088	0.104588	0.0293009	0.0892009						-36.2	0.0792992	0.108799	0.0730992	0.0528	0.0345992	0.1131	0.196							-36.3	-0.1781	0	-0.246801	0	-0.207601	0	-0.3105	0
	-36.1	-0.0705478	0.0155	0.00695431	-0.03675	-0.112648	0.1792	0.1317						-36.2	-0.04895	0.00179587	-0.0282041	-0.00254587	0.09635	0.00975413	0.0698541						-36.1	0.0804503	0.111151	0.0583505	0.03575	0.0267503	0.0692	0.1422							-36.2	-0.1718	0	-0.222198	0	-0.209495	0	-0.2925	0
	-36	-0.0694994	-0.02205	-0.000598971	-0.0484994	-0.141599	0.12965	0.08345						-36.1	-0.0262	0.00979615	-0.0172038	-0.00119615	0.0794	0.00120385	0.0533038						-36	0.0717501	0.110051	0.0548509	0.0377501	0.0141501	0.04065	0.08645							-36.1	-0.1698	0	-0.217998	0	-0.193496	0	-0.302298	0
	-35.9	-0.0727005	-0.0449994	-0.00570164	-0.0447005	-0.148302	0.0832006	0.0438006						-36	-0.01	0.01405	-0.03175	0.0146	0.0791	-0.00100005	0.0448						-35.9	0.080749	0.116148	0.0602476	0.046049	0.0193476	0.0170504	0.0505504							-36	-0.1732	0	-0.200098	0	-0.181595	0	-0.273398	0
	-35.8	-0.07145	-0.0527004	-0.00854923	-0.04085	-0.149749	0.0487996	0.0168996						-35.9	-0.0131499	0.0241475	-0.0222525	0.0136501	0.07555	-0.00584727	0.0395527						-35.8	0.0775	0.122601	0.0540009	0.0445	0.0162009	0.0319499	0.0375499							-35.9	-0.1659	0	-0.2012	0	-0.176098	0	-0.2644	0
	-35.7	-0.0670002	-0.05185	-0.00810019	-0.0391	-0.1577	0.02715	0.00325						-35.8	-0.00525011	0.0313	-0.0252	0.00584989	0.0787475	-0.000150106	0.0325499						-35.7	0.0874513	0.115351	0.0527513	0.03155	0.0169513	0.0358	0.033							-35.8	-0.1678	0	-0.223096	0	-0.193296	0	-0.2429	0
	-35.6	-0.0630993	-0.0525	-0.00689865	-0.0445	-0.162999	0.0168	0.00269999						-35.7	-0.0013	0.0421496	-0.0268504	0.0104004	0.0792	-0.00369965	0.0265004						-35.6	0.0878019	0.118904	0.0527037	0.0296	0.0118019	0.02955	0.01895							-35.7	-0.1588	0	-0.2008	0	-0.182099	0	-0.2376	0
	-35.5	-0.0605994	-0.0579	-0.00739892	-0.0456994	-0.171799	0.00890001	-0.00269999						-35.6	0.00215	0.0491493	-0.0194507	0.00955067	0.07595	-0.00634933	0.0212507						-35.5	0.089101	0.117802	0.0493024	0.025001	0.00520096	0.0316	0.0151							-35.6	-0.1543	0	-0.182498	0	-0.175897	0	-0.227798	0
	-35.4	-0.0637996	-0.0607009	-0.0101984	-0.0462996	-0.177098	-0.00210094	-0.00620094						-35.5	0.01135	0.0493006	-0.0202994	0.01505	0.07155	-0.00155105	0.0266489						-35.4	0.0971509	0.117653	0.0444527	0.0187509	0.000952699	0.0316992	0.0183992							-35.5	-0.1571	0	-0.151602	0	-0.143504	0	-0.197802	0
	-35.3	-0.06755	-0.0632005	-0.0138492	-0.04455	-0.182449	-0.00210054	-0.0184005						-35.4	0.00929986	0.0590008	-0.0235992	0.0119999	0.0659006	-0.00240105	0.0229989						-35.3	0.09915	0.112353	0.0331534	0.00884999	-0.0101466	0.0343485	0.0172485							-35.4	-0.1284	0	-0.1443	0	-0.1388	0	-0.1743	0
	-35.2	-0.0729483	-0.06475	-0.0145483	-0.05215	-0.188748	-0.000250006	-0.01605						-35.3	0.0117993	0.06325	-0.02745	0.0131993	0.0650008	-0.0124007	0.0238993						-35.2	0.0936534	0.114653	0.0343534	0.00675	-0.0153466	0.02805	0.00734999							-35.3	-0.1219	0	-0.143799	0	-0.150699	0	-0.1874	0
	-35.1	-0.0791476	-0.07205	-0.0200451	-0.05765	-0.198448	-0.00435001	-0.02615						-35.2	0.01005	0.0736003	-0.0209997	0.0116497	0.05805	-0.00655029	0.0211497						-35.1	0.0900038	0.116708	0.0327075	0.000299993	-0.0141962	0.01645	-0.00445							-35.2	-0.1243	0	-0.1442	0	-0.1247	0	-0.1626	0
	-35	-0.0853491	-0.07795	-0.0180468	-0.0584491	-0.202949	-0.00495	-0.03165						-35.1	0.0148	0.0736527	-0.0229473	0.00929733	0.0587	-0.00210267	0.0160973						-35	0.0867019	0.112205	0.0326054	-0.0011981	-0.0168981	0.0178	-0.0105							-35.1	-0.123	0	-0.169794	0	-0.123489	0	-0.182294	0
	-34.9	-0.0897991	-0.0805517	-0.0172966	-0.0598991	-0.209597	-0.00725167	-0.0326517						-35	0.01325	0.0664511	-0.0192489	0.00805	0.05485	-0.0110528	-0.00415284						-34.9	0.0828504	0.113352	0.0383525	0.00215042	-0.0122475	0.0278984	-0.0104016							-35	-0.1374	0	-0.172794	0	-0.127088	0	-0.193794	0
	-34.8	-0.09415	-0.0839009	-0.0152483	-0.05905	-0.211348	-0.0114009	-0.0388009						-34.9	0.014849	0.0595509	-0.0157491	0.00444902	0.0531511	-0.0141528	-0.0111528						-34.8	0.07105	0.100554	0.0358535	-0.00945001	-0.0120465	0.0333479	-0.0101521							-34.9	-0.1539	0	-0.1862	0	-0.148493	0	-0.2128	0
	-34.7	-0.0979486	-0.08595	-0.0164486	-0.05995	-0.209649	-0.01015	-0.04055						-34.8	0.0109489	0.0515	-0.0112	0.0072489	0.0537509	-0.0102511	-0.0110511						-34.7	0.0660022	0.0943022	0.0284022	-0.0116	-0.0104978	0.03445	-0.01315							-34.8	-0.1687	0	-0.193996	0	-0.145196	0	-0.2192	0
	-34.6	-0.0975993	-0.08035	-0.0156987	-0.0585	-0.207499	-0.00735	-0.04255						-34.7	0.00880001	0.0418021	-0.0138979	0.00799792	0.051	-0.00770208	-0.00690208						-34.6	0.0629018	0.0888035	0.0249035	-0.00480001	-0.00159823	0.0355	-0.00940001							-34.7	-0.1758	0	-0.208294	0	-0.159988	0	-0.2176	0
	-34.5	-0.0959499	-0.0775	-0.0121502	-0.0479499	-0.19995	-0.0049	-0.0395						-34.6	0.0106	0.0358024	-0.0167976	0.00629758	0.0518	-0.000702418	-0.00390242						-34.5	0.062701	0.0806026	0.0281026	-0.00289902	0.00550098	0.0359	-0.00640001							-34.6	-0.1892	0	-0.223995	0	-0.17209	0	-0.232595	0
	-34.4	-0.0931498	-0.0749497	-0.0134499	-0.0451498	-0.19465	0.00645034	-0.0381497						-34.5	0.0066	0.0286015	-0.0204985	0.0072	0.0524	0.000997836	-0.00460216						-34.4	0.0573509	0.0755526	0.0290526	-0.00224909	0.00775264	0.0341992	0.00239917							-34.5	-0.2038	0	-0.231896	0	-0.168093	0	-0.227696	0
	-34.3	-0.0929	-0.0742502	-0.0140996	-0.0413	-0.191	0.00864978	-0.0341502						-34.4	0.00329955	0.0218008	-0.0223992	0.00629955	0.0530015	0.00329833	-0.0124017						-34.3	0.05655	0.0778505	0.0298505	5.00021e-05	0.0114505	0.0232497	0.00954969							-34.4	-0.2141	0	-0.2358	0	-0.1732	0	-0.2115	0
	-34.2	-0.0935493	-0.0738	-0.0167493	-0.04425	-0.189949	0.0115	-0.0242						-34.3	0.000599749	0.01585	-0.02365	0.00939975	0.0539008	0.000199749	-0.00740025						-34.2	0.0542998	0.0797998	0.0318998	0.0035	0.0193998	0.02205	0.01695							-34.3	-0.2018	0	-0.233799	0	-0.174299	0	-0.2089	0
	-34.1	-0.0934498	-0.07515	-0.0144496	-0.04445	-0.18915	0.01165	-0.01885						-34.2	-0.00565	0.0139508	-0.0264492	0.00374955	0.05195	0.00234955	-0.00915045						-34.1	0.04975	0.08235	0.03225	0.00885	0.02025	0.0214	0.0252							-34.2	-0.1905	0	-0.223399	0	-0.173798	0	-0.2109	0
	-34	-0.0947503	-0.07265	-0.0158503	-0.0437503	-0.18885	0.01625	-0.01505						-34.1	-0.00925004	0.0111503	-0.0295497	0.00444967	0.05325	0.00594967	-0.00755033						-34	0.0468002	0.0798003	0.0302003	0.00640019	0.0245002	0.02265	0.03145							-34.1	-0.1811	0	-0.213899	0	-0.171999	0	-0.210399	0
	-33.9	-0.0949005	-0.0683501	-0.0137009	-0.0413005	-0.187801	0.0177499	-0.0168501						-34	-0.01155	0.00995023	-0.0354498	0.00235	0.05345	0.00824957	-0.00555043						-33.9	0.0467499	0.0789497	0.0302497	0.00704994	0.0236497	0.0257001	0.0352001							-34	-0.1732	0	-0.210698	0	-0.174196	0	-0.213498	0
	-33.8	-0.09655	-0.0646001	-0.0152498	-0.04335	-0.18865	0.0184999	-0.0158001						-33.9	-0.0152499	0.00880011	-0.0355999	0.00345008	0.0511502	0.01225	-0.00315004						-33.8	0.04695	0.0793498	0.0307498	0.00865	0.0244498	0.0314503	0.0401503							-33.9	-0.1773	0	-0.2016	0	-0.1655	0	-0.2135	0
	-33.7	-0.0997	-0.06195	-0.0169	-0.0444	-0.1868	0.01665	-0.01445						-33.8	-0.0193	0.00715001	-0.03345	9.99935e-05	0.0494001	0.00919999	-0.00420001						-33.7	0.0438003	0.0763003	0.0261003	0.00629999	0.0231003	0.03235	0.04205							-33.8	-0.1724	0	-0.198799	0	-0.158599	0	-0.2025	0
	-33.6	-0.1039	-0.0612	-0.0134005	-0.0447	-0.1879	0.0182	-0.0152						-33.7	-0.02115	0.00600035	-0.0354997	0.000749858	0.04625	0.00774986	-0.00475014						-33.6	0.0455	0.0742999	0.0264999	0.0033	0.0213	0.0274	0.0413							-33.7	-0.1743	0	-0.200499	0	-0.153698	0	-0.1951	0
	-33.5	-0.10445	-0.0627	-0.0105505	-0.0442502	-0.19015	0.0182	-0.0154						-33.6	-0.0236998	0.00764922	-0.0333508	-0.00079904	0.0430002	0.00880096	-0.00579904						-33.5	0.0467999	0.0729996	0.0255996	0.00109992	0.0200999	0.0271	0.0408							-33.6	-0.1744	0	-0.1983	0	-0.153399	0	-0.1943	0
	-33.4	-0.1057	-0.0613498	-0.0109997	-0.0444997	-0.1912	0.0160502	-0.0167498						-33.5	-0.02335	0.0106493	-0.0298507	-0.00335	0.04515	0.0102512	-0.00644881						-33.4	0.0449504	0.0708506	0.0225506	-0.00034961	0.0202506	0.0271002	0.0426002							-33.5	-0.1728	0	-0.197199	0	-0.150698	0	-0.195199	0
	-33.3	-0.10335	-0.0623994	-0.00795052	-0.04345	-0.190551	0.0157006	-0.0189994						-33.4	-0.0227494	0.011399	-0.027501	-0.00164943	0.0513493	0.00975152	-0.00444848						-33.3	0.0445	0.0697002	0.0174002	5.74801e-10	0.0185002	0.02515	0.04285							-33.4	-0.1699	0	-0.195	0	-0.1442	0	-0.193	0
	-33.2	-0.1036	-0.06425	-0.00490024	-0.0445996	-0.189	0.01525	-0.01945						-33.3	-0.0231	0.0102	-0.0271	0.00130001	0.050999	0.0101	-0.000499995						-33.2	0.0415002	0.0696002	0.0156002	-0.00179994	0.0180002	0.0239	0.044							-33.3	-0.1669	0	-0.192999	0	-0.142099	0	-0.1892	0
	-33.1	-0.10295	-0.0621996	-0.00285089	-0.04465	-0.18555	0.0180004	-0.0185996						-33.2	-0.0228	0.00835009	-0.0277499	0.00150005	0.051	0.00850005	-0.00109995						-33.1	0.0418996	0.0722993	0.0161993	-0.000899993	0.0147996	0.0241001	0.0419001							-33.2	-0.165	0	-0.1906	0	-0.138099	0	-0.1867	0
	-33	-0.1071	-0.06425	-0.00479988	-0.0433	-0.1806	0.01945	-0.01835						-33.1	-0.0226499	0.00964957	-0.0271504	0.00395052	0.0506501	0.0102505	-0.00124948						-33	0.0426	0.0750995	0.0174995	0.00309999	0.0149	0.0249	0.0419							-33.1	-0.1623	0	-0.191599	0	-0.139298	0	-0.184599	0
	-32.9	-0.11015	-0.0641	-0.00544998	-0.04585	-0.18105	0.0149	-0.0223						-33	-0.02275	0.0119997	-0.0238003	0.00515	0.05005	0.00915105	-0.00164895						-32.9	0.0457503	0.0716503	0.0148503	0.00225016	0.0127503	0.0247998	0.0412998							-33	-0.1638	0	-0.1909	0	-0.138899	0	-0.1848	0
	-32.8	-0.11165	-0.06535	-0.00425012	-0.04445	-0.18395	0.01225	-0.02455						-32.9	-0.0207003	0.0133982	-0.0217018	0.00800093	0.0492997	0.0111018	0.000301814						-32.8	0.04335	0.0693505	0.0107505	-0.00165	0.0110502	0.02525	0.04125							-32.9	-0.1667	0	-0.1852	0	-0.135101	0	-0.1825	0
	-32.7	-0.110351	-0.06675	-0.00505092	-0.0465509	-0.185551	0.01105	-0.02475						-32.8	-0.0159	0.01335	-0.01945	0.0087	0.0473	0.0149	0.0058						-32.7	0.0432502	0.0697502	0.0101502	-0.000849838	0.00785016	0.02165	0.04255							-32.8	-0.1634	0	-0.181201	0	-0.130401	0	-0.1753	0
	-32.6	-0.11285	-0.0659498	-0.00724988	-0.04495	-0.18575	0.0110496	-0.0256504						-32.7	-0.01645	0.0129503	-0.0184497	0.00855	0.04705	0.0176499	0.00214994						-32.6	0.04005	0.0676501	0.00805013	0.000150009	0.00725013	0.0201501	0.0417501							-32.7	-0.1579	0	-0.1779	0	-0.128901	0	-0.1715	0
	-32.5	-0.11225	-0.06585	-0.00845	-0.04095	-0.18345	0.00965	-0.02955						-32.6	-0.0168492	0.01125	-0.02035	0.00945078	0.0456503	0.0173508	0.000350782						-32.5	0.03795	0.06645	0.00565	-0.00225	0.00955	0.01995	0.04085							-32.6	-0.1594	0	-0.174199	0	-0.131599	0	-0.171999	0
	-32.4	-0.109502	-0.06395	-0.0119016	-0.0383	-0.184302	0.00995	-0.02865						-32.5	-0.01965	0.01435	-0.02005	0.01105	0.04415	0.01615	0.00295						-32.4	0.0396992	0.0665992	0.00329923	-0.0014	0.00779923	0.01865	0.04155							-32.5	-0.1614	0	-0.173899	0	-0.133698	0	-0.170899	0
	-32.3	-0.10925	-0.0614	-0.011551	-0.04125	-0.18565	0.013	-0.028						-32.4	-0.01785	0.0170485	-0.0182515	0.0151515	0.04645	0.0184515	0.00755146						-32.3	0.0399	0.0685988	0.00709883	-0.00180001	0.00929999	0.0195	0.0404							-32.4	-0.1666	0	-0.1711	0	-0.1321	0	-0.1693	0
	-32.2	-0.108951	-0.05585	-0.00615115	-0.0416512	-0.185451	0.01255	-0.02905						-32.3	-0.01575	0.01815	-0.01725	0.01695	0.04875	0.01895	0.00725001						-32.2	0.0401502	0.0663502	0.00755016	-0.00144984	0.00915016	0.021	0.0428							-32.3	-0.1657	0	-0.166201	0	-0.131501	0	-0.1691	0
	-32.1	-0.1101	-0.0541498	-0.00600096	-0.0421	-0.186901	0.0153502	-0.0271498						-32.2	-0.01425	0.0157997	-0.0177003	0.01785	0.04755	0.0206499	0.00754991						-32.1	0.0434	0.0664992	0.00849917	-0.0013	0.00769917	0.0244505	0.0405505							-32.2	-0.1642	0	-0.1626	0	-0.130001	0	-0.1686	0
	-32	-0.1122	-0.0533	-0.0069	-0.0423	-0.189	0.0143	-0.0253						-32.1	-0.0185006	0.016	-0.0194	0.0175994	0.0456997	0.0212994	0.00609939						-32	0.0426	0.0687	0.00699999	0.000499987	0.00869999	0.0219	0.0439							-32.1	-0.1626	0	-0.1624	0	-0.1296	0	-0.1673	0
	-31.9	-0.107152	-0.0518	-0.00665223	-0.04085	-0.188152	0.0116	-0.0318						-32	-0.0216	0.01365	-0.02385	0.0158	0.0454	0.0202	0.0034						-31.9	0.0412495	0.0696495	0.00674947	-0.000149991	0.00844947	0.0244	0.0459							-32	-0.165	0	-0.1616	0	-0.1257	0	-0.1666	0
	-31.8	-0.10505	-0.04695	-0.00695201	-0.03955	-0.18635	0.01335	-0.03115						-31.9	-0.02465	0.0138487	-0.0212513	0.0110513	0.03875	0.0159513	0.00065134						-31.8	0.04255	0.0684484	0.00754841	0.00284999	0.00844999	0.02425	0.04905							-31.9	-0.167	0	-0.1619	0	-0.1253	0	-0.1691	0
	-31.7	-0.107651	-0.04525	-0.00845084	-0.0385508	-0.184751	0.01385	-0.02845						-31.8	-0.02745	0.01595	-0.02025	0.01085	0.03905	0.01615	0.000650007						-31.7	0.0423495	0.0669495	0.00554954	0.00254954	0.00934954	0.02845	0.05165							-31.8	-0.1668	0	-0.1622	0	-0.1227	0	-0.1653	0
	-31.6	-0.10735	-0.0438492	-0.00675068	-0.04135	-0.180251	0.0131508	-0.0270492						-31.7	-0.02655	0.0176992	-0.0226008	0.01405	0.03825	0.0226509	0.000650948						-31.6	0.04185	0.0652496	0.00724957	0.00125001	0.00794957	0.02835	0.05365							-31.7	-0.1647	0	-0.1595	0	-0.1225	0	-0.1655	0
	-31.5	-0.1038	-0.04275	-0.00320001	-0.0424	-0.1818	0.01315	-0.02905						-31.6	-0.0274992	0.01395	-0.02175	0.0139008	0.0361992	0.0244008	-0.000199242						-31.5	0.04375	0.06475	0.00935001	-0.00334999	0.00715001	0.02765	0.05405							-31.6	-0.1669	0	-0.158301	0	-0.120802	0	-0.160501	0
	-31.4	-0.106301	-0.0399	-0.00330062	-0.0437	-0.184501	0.0137	-0.0254						-31.5	-0.02285	0.0138	-0.019	0.01305	0.03595	0.02305	-0.00155						-31.4	0.0483479	0.0686479	0.0128479	-0.00134999	0.0105479	0.02675	0.05465							-31.5	-0.1681	0	-0.1574	0	-0.120801	0	-0.1573	0
	-31.3	-0.1079	-0.0386	-0.00400182	-0.04	-0.1821	0.00780001	-0.028						-31.4	-0.0214	0.0152495	-0.0200505	0.0137005	0.0352	0.0234005	-0.00219947						-31.3	0.04945	0.0677491	0.0148491	-0.00135001	0.01185	0.02885	0.05695							-31.4	-0.1673	0	-0.1556	0	-0.120101	0	-0.1552	0
	-31.2	-0.107701	-0.0377	-0.00350124	-0.0382012	-0.180401	0.0055	-0.0283						-31.3	-0.01835	0.01435	-0.02365	0.01665	0.03275	0.01885	-0.00315						-31.2	0.0472996	0.0638996	0.0141996	-0.00460045	0.0101996	0.02745	0.05885							-31.3	-0.1644	0	-0.153601	0	-0.116201	0	-0.153	0
	-31.1	-0.10825	-0.0375995	-0.00295081	-0.04055	-0.181851	0.000700514	-0.0277995						-31.2	-0.01345	0.0150492	-0.0242508	0.01795	0.03275	0.0164511	-0.0048489						-31.1	0.04675	0.0644494	0.0157494	-0.00595001	0.0107494	0.0278004	0.0583004							-31.2	-0.1631	0	-0.149401	0	-0.111403	0	-0.1504	0
	-31	-0.10905	-0.03915	0.00165	-0.04025	-0.17935	0.00144999	-0.02915						-31.1	-0.0105489	0.0142	-0.0251	0.0158511	0.0312492	0.0157511	-0.00184887						-31	0.0431	0.0667	0.0149	-0.0067	0.0093	0.02915	0.05885							-31.1	-0.158	0	-0.1489	0	-0.114099	0	-0.1517	0
	-30.9	-0.109951	-0.03855	0.00154927	-0.04155	-0.178451	0.00265	-0.02855						-31	-0.0071	0.01685	-0.02175	0.0162	0.0336	0.0147	-9.99993e-05						-30.9	0.0436986	0.0649986	0.0163986	-0.0053	0.0108986	0.0289	0.0578							-31	-0.1608	0	-0.144901	0	-0.115102	0	-0.147401	0
	-30.8	-0.1097	-0.03745	0.00459833	-0.0385	-0.1756	0.000749988	-0.02815						-30.9	-0.00905	0.0139488	-0.0204512	0.0177512	0.03455	0.0162512	0.000951164						-30.8	0.0439	0.0593004	0.0120004	-0.00620001	0.013	0.0326	0.0601							-30.9	-0.1588	0	-0.1416	0	-0.111701	0	-0.1446	0
	-30.7	-0.110049	-0.0337	0.00235068	-0.0406493	-0.176249	0.0034	-0.0249						-30.8	-0.01105	0.01575	-0.02145	0.01885	0.03375	0.01465	-0.00115						-30.7	0.0423502	0.0580502	0.0102502	-0.00654982	0.0139502	0.0316	0.0604							-30.8	-0.1588	0	-0.138701	0	-0.108001	0	-0.1433	0
	-30.6	-0.1085	-0.034849	0.00359868	-0.0441	-0.176001	0.00485104	-0.023449						-30.7	-0.00825	0.0163989	-0.0203011	0.01815	0.03255	0.0132506	-0.000449363						-30.6	0.0436	0.0580983	0.0135983	-0.00400001	0.0158983	0.0304505	0.0596505							-30.7	-0.1593	0	-0.1406	0	-0.1107	0	-0.1434	0
	-30.5	-0.11095	-0.0367	0.00275001	-0.04655	-0.17675	0.00699999	-0.0256						-30.6	-0.00740022	0.01275	-0.01955	0.0163998	0.0338989	0.0148998	-0.00150022						-30.5	0.04575	0.05635	0.01895	-0.000750011	0.01475	0.032	0.0594							-30.6	-0.1585	0	-0.1422	0	-0.1105	0	-0.1453	0
	-30.4	-0.11385	-0.03905	0.00184971	-0.04585	-0.17905	0.00515001	-0.03045						-30.5	-0.01195	0.00905	-0.02205	0.01705	0.03415	0.01295	-0.00365001						-30.4	0.0429491	0.0538491	0.0202491	-0.000750001	0.0151491	0.03225	0.06225							-30.5	-0.1621	0	-0.136401	0	-0.110302	0	-0.145001	0
	-30.3	-0.11505	-0.04035	0.00284872	-0.04475	-0.17635	0.00385001	-0.03205						-30.4	-0.01275	0.0104989	-0.0230011	0.0154511	0.03125	0.00815113	-0.00334887						-30.3	0.04015	0.0521492	0.0229492	-0.000350007	0.01515	0.03385	0.06035							-30.4	-0.1625	0	-0.1319	0	-0.109401	0	-0.1414	0
	-30.2	-0.1136	-0.04035	0.00209993	-0.0458001	-0.1788	0.00485	-0.03015						-30.3	-0.0113	0.0116	-0.0244	0.015	0.0341	0.0061	-0.0047						-30.2	0.0378996	0.0497996	0.0220996	-0.000600399	0.0134996	0.02975	0.06345							-30.3	-0.16	0	-0.1302	0	-0.1109	0	-0.1444	0
	-30.1	-0.1082	-0.0392985	0.00369816	-0.0441	-0.177502	0.00720154	-0.0308985						-30.2	-0.0142	0.012549	-0.023651	0.0154	0.0313	0.001801	-0.003899						-30.1	0.0387	0.0487993	0.0209993	-0.00289999	0.0113993	0.0289002	0.0620002							-30.2	-0.1596	0	-0.128	0	-0.1112	0	-0.1475	0
	-30	-0.10425	-0.0358	0.000150014	-0.04075	-0.17695	0.0102	-0.0313						-30.1	-0.0121505	0.01225	-0.02735	0.0178495	0.029549	0.00274951	-0.00265049						-30	0.0384	0.0487	0.0193	-0.0016	0.0099	0.029	0.0585							-30.1	-0.1638	0	-0.123701	0	-0.112401	0	-0.148001	0
	-29.9	-0.1038	-0.03585	0.00189973	-0.0393	-0.1795	0.01255	-0.03135						-30	-0.01445	0.01045	-0.02655	0.01595	0.02895	0.00135	-0.000850002						-29.9	0.0397987	0.0481987	0.0180987	-0.000700013	0.0118987	0.0305	0.0546							-30	-0.1621	0	-0.119601	0	-0.109401	0	-0.147001	0
	-29.8	-0.10045	-0.0426	0.000849108	-0.03815	-0.18205	0.0103	-0.0338						-29.9	-0.01455	0.0111997	-0.0286003	0.0145503	0.03045	0.00285027	-0.00184973						-29.8	0.0417	0.0506987	0.0181987	0.000699994	0.0131	0.0356	0.0555							-29.9	-0.1607	0	-0.1181	0	-0.1048	0	-0.1456	0
	-29.7	-0.0987001	-0.04045	-0.000400138	-0.0393001	-0.1846	0.00905	-0.03425						-29.8	-0.0109	0.0112	-0.0287	0.0135	0.0282	0.0046	-0.0026						-29.7	0.0451988	0.0542988	0.0184988	0.000398783	0.0135988	0.0391	0.0571							-29.8	-0.1598	0	-0.114301	0	-0.104401	0	-0.1453	0
	-29.6	-0.09865	-0.0404003	-0.00165027	-0.04055	-0.18385	0.00819974	-0.0324003						-29.7	-0.0083	0.00895033	-0.0301497	0.0138	0.0274	0.00439893	9.89315e-05						-29.6	0.0439	0.054999	0.020599	0.00129999	0.013099	0.0362005	0.0565005							-29.7	-0.1594	0	-0.1143	0	-0.103301	0	-0.146	0
	-29.5	-0.09525	-0.04225	-0.000750003	-0.03985	-0.18305	0.00605	-0.03315						-29.6	-0.0118501	0.0071	-0.034	0.0128499	0.0235503	0.00224994	-0.00345006						-29.5	0.0382	0.0529	0.0202	0.0021	0.0112	0.033	0.0532							-29.6	-0.16	0	-0.111901	0	-0.102201	0	-0.146301	0
	-29.4	-0.0941017	-0.04165	0.000998265	-0.0394	-0.181002	0.00525	-0.02995						-29.5	-0.0148	0.00795	-0.03445	0.0099	0.0247	0.0019	-0.0059						-29.4	0.0405496	0.0522496	0.0219496	0.00304999	0.0106496	0.0319	0.0509							-29.5	-0.1564	0	-0.110901	0	-0.100201	0	-0.144901	0
	-29.3	-0.093	-0.0427	0.00539805	-0.0372	-0.1798	0.00579999	-0.029						-29.4	-0.01505	0.00804939	-0.0310506	0.0130506	0.02665	0.00385061	-0.00554939						-29.3	0.0434	0.0535987	0.0232987	0.00150001	0.0118	0.02975	0.04935							-29.4	-0.1554	0	-0.1086	0	-0.096701	0	-0.1435	0
	-29.2	-0.0885007	-0.0379	0.0089993	-0.0327007	-0.176001	0.00689999	-0.0264						-29.3	-0.01565	0.00635	-0.03275	0.01465	0.02795	0.00045	-0.00195						-29.2	0.042199	0.054799	0.026399	0.00139899	0.010999	0.0308	0.0493							-29.3	-0.153	0	-0.103701	0	-0.0955009	0	-0.1421	0
	-29.1	-0.08625	-0.0355988	0.011448	-0.03095	-0.172352	0.00780124	-0.0257988						-29.2	-0.01295	0.00540049	-0.0328995	0.01465	0.02765	0.0002504	-0.0065496						-29.1	0.03995	0.0524495	0.0230495	0.00114999	0.00894955	0.0294001	0.0499001							-29.2	-0.1512	0	-0.0960016	0	-0.0928031	0	-0.1372	0
	-29	-0.08335	-0.03425	0.00995001	-0.02745	-0.17175	0.00835001	-0.02345						-29.1	-0.00909814	0.00985	-0.03375	0.0148019	0.0272005	1.86431e-06	-0.00669814						-29	0.03975	0.04795	0.01765	-0.000449995	0.00925	0.02575	0.04825							-29.1	-0.1512	0	-0.0930016	0	-0.0910032	0	-0.132702	0
	-28.9	-0.080452	-0.03325	0.011948	-0.02655	-0.170752	0.00565001	-0.02095						-29	-0.00595	0.00705	-0.03285	0.01585	0.02765	0.00435	-0.00665						-28.9	0.0397997	0.0460997	0.0158997	0.000700006	0.00489966	0.02205	0.04605							-29	-0.1495	0	-0.0938007	0	-0.0900015	0	-0.132101	0
	-28.8	-0.0795	-0.03275	0.0126974	-0.0271	-0.1671	0.00564999	-0.01965						-28.9	-0.01035	0.00679893	-0.0315011	0.0127511	0.02725	0.00315106	-0.00674894						-28.8	0.03785	0.04475	0.01405	-0.00135	0.00105	0.0206	0.0444							-28.9	-0.1493	0	-0.087	0	-0.0820024	0	-0.1261	0
	-28.7	-0.0809995	-0.0297	0.0128005	-0.0271995	-0.167899	0.011	-0.0186						-28.8	-0.0101	0.0049	-0.0307	0.016	0.0281	0.0033	-0.0055						-28.7	0.0341503	0.0422503	0.0132503	-0.00224967	0.00115033	0.01915	0.04135							-28.8	-0.1444	0	-0.0863011	0	-0.0794011	0	-0.1265	0
	-28.6	-0.07785	-0.030599	0.0169484	-0.02435	-0.168952	0.00830102	-0.022899						-28.7	-0.0072	0.00129924	-0.0313008	0.018	0.0281	0.00610122	-0.00639878						-28.6	0.0346	0.0445985	0.0127985	0.000300007	0.0016985	0.0158507	0.0377507							-28.7	-0.1449	0	-0.0845011	0	-0.0750023	0	-0.124	0
	-28.5	-0.07905	-0.02805	0.01995	-0.02515	-0.17065	0.00605	-0.02165						-28.6	-0.00479984	0.0042	-0.0294	0.0193002	0.0263992	0.00440016	-0.00759984						-28.5	0.03525	0.04905	0.01395	4.99947e-05	0.00254999	0.0169	0.0413							-28.6	-0.1434	0	-0.0804018	0	-0.0721036	0	-0.119102	0
	-28.4	-0.0783015	-0.02865	0.0250985	-0.0249	-0.168502	0.00865	-0.02115						-28.5	-0.006	0.00495	-0.02775	0.0185	0.0267	0.0034	-0.004						-28.4	0.0358989	0.0511989	0.0180989	0.0022	0.00139893	0.01975	0.04415							-28.5	-0.1407	0	-0.0781004	0	-0.0739009	0	-0.1178	0
	-28.3	-0.08105	-0.0268	0.0263487	-0.02605	-0.16905	0.00910001	-0.0209						-28.4	-0.00875	0.00224964	-0.0261504	0.0174504	0.02675	0.00145036	-0.00484964						-28.3	0.0356	0.0502983	0.0184983	0.000900003	0.000100003	0.0203	0.0441							-28.4	-0.1413	0	-0.078	0	-0.0767001	0	-0.1185	0
	-28.2	-0.0813003	-0.02435	0.0236997	-0.0261003	-0.164	0.00834999	-0.02355						-28.3	-0.01055	0.000300003	-0.028	0.01745	0.02325	-0.000249998	-0.00795						-28.2	0.0335006	0.0473006	0.0179006	0.00400058	0.00320058	0.0214	0.0447							-28.3	-0.1452	0	-0.0767014	0	-0.0752014	0	-0.1166	0
	-28.1	-0.0765	-0.0242983	0.0261972	-0.0217	-0.162203	0.00740169	-0.0245983						-28.2	-0.0104	0.0032989	-0.0275011	0.015	0.0246	0.000301955	-0.00849805						-28.1	0.03545	0.0440494	0.0192494	0.000949995	0.00444935	0.020501	0.038201							-28.2	-0.1445	0	-0.0769004	0	-0.0766009	0	-0.1191	0
	-28	-0.0705	-0.0201	0.0277	-0.0224	-0.159	0.0117	-0.0209						-28.1	-0.0101997	0.000850001	-0.02585	0.0180003	0.0254989	0.00110027	-0.00519973						-28	0.03755	0.04195	0.01925	-0.00395	0.00595	0.01775	0.03505							-28.1	-0.1461	0	-0.0743014	0	-0.0737027	0	-0.114501	0
	-27.9	-0.0689501	-0.0204	0.0243499	-0.02285	-0.15985	0.0135	-0.0181						-28	-0.01155	4.99984e-05	-0.02545	0.01865	0.02585	0.000850001	-0.00805						-27.9	0.0369992	0.0430992	0.0215992	-0.0036	0.00639917	0.01805	0.03325							-28	-0.1431	0	-0.0695006	0	-0.0734013	0	-0.115901	0
	-27.8	-0.06945	-0.02325	0.024249	-0.02105	-0.15745	0.01275	-0.02075						-27.9	-0.01275	-0.00010064	-0.0248006	0.0176506	0.02475	-0.000549361	-0.00954936						-27.8	0.03525	0.0432502	0.0195502	-0.00385001	0.00894999	0.0167	0.0328							-27.9	-0.1416	0	-0.0702	0	-0.0734005	0	-0.1193	0
	-27.7	-0.0679509	-0.02415	0.0280491	-0.0179509	-0.158051	0.01235	-0.02125						-27.8	-0.0123	-0.0021	-0.023	0.0151	0.0248	0.000900001	-0.0089						-27.7	0.0314999	0.0406999	0.0180999	-0.00630009	0.00899991	0.01665	0.03065							-27.8	-0.1409	0	-0.0690002	0	-0.0737002	0	-0.1228	0
	-27.6	-0.06435	-0.0246497	0.0287485	-0.01905	-0.160251	0.0136503	-0.0217497						-27.7	-0.0135	-0.00250034	-0.0232003	0.0163	0.026	0.00100098	-0.00929902						-27.6	0.0304	0.0374994	0.0169994	-0.0071	0.0114994	0.0146	0.0288							-27.7	-0.144	0	-0.0687009	0	-0.0737018	0	-0.1211	0
	-27.5	-0.0594	-0.02275	0.0252	-0.0208	-0.1588	0.01575	-0.01935						-27.6	-0.011601	-0.00245	-0.02425	0.016599	0.0298997	0.000498964	-0.00820104						-27.5	0.02775	0.03685	0.01875	-0.00444999	0.01215	0.0164	0.0281							-27.6	-0.1414	0	-0.0662012	0	-0.0723023	0	-0.121001	0
	-27.4	-0.0606003	-0.0226	0.0203997	-0.0215	-0.1598	0.0162	-0.0185						-27.5	-0.01465	-0.000699999	-0.0248	0.01565	0.03025	-0.00145	-0.01105						-27.4	0.0270505	0.0353505	0.0163505	-0.00565001	0.00985049	0.01545	0.02975							-27.5	-0.141	0	-0.0655016	0	-0.0681032	0	-0.117302	0
	-27.3	-0.05865	-0.0225	0.0213479	-0.01965	-0.15925	0.0165	-0.0177						-27.4	-0.0132	-0.00315058	-0.0262506	0.0169006	0.029	-0.00439942	-0.0122994						-27.3	0.02775	0.0332493	0.0157493	-0.00655	0.01015	0.01415	0.02755							-27.4	-0.1383	0	-0.0609	0	-0.065402	0	-0.1109	0
	-27.2	-0.0579512	-0.02065	0.0230488	-0.0186512	-0.158151	0.01825	-0.01525						-27.3	-0.01055	-0.0015	-0.0262	0.01305	0.02515	-0.00235	-0.01035						-27.2	0.0240999	0.0342999	0.0202999	-0.0106001	0.0112999	0.01735	0.02795							-27.3	-0.1334	0	-0.0569011	0	-0.0655011	0	-0.1083	0
	-27.1	-0.05755	-0.0181482	0.0245484	-0.01905	-0.159552	0.0226518	-0.0121482						-27.2	-0.0064	-0.000800303	-0.0248003	0.015	0.0285	0.00110097	-0.012199						-27.1	0.02225	0.0321497	0.0199497	-0.01105	0.0113497	0.0194001	0.0275001							-27.2	-0.1325	0	-0.0583009	0	-0.0677017	0	-0.108	0
	-27	-0.05745	-0.01975	0.02415	-0.01845	-0.16015	0.02135	-0.01265						-27.1	-0.00529957	-0.0007	-0.0221	0.0153004	0.0278997	0.00160043	-0.00909957						-27	0.0209	0.0282	0.018	-0.0111	0.0124	0.01925	0.02835							-27.1	-0.1313	0	-0.0573007	0	-0.0679014	0	-0.105001	0
	-26.9	-0.0531521	-0.01675	0.0230479	-0.01565	-0.158252	0.02255	-0.01225						-27	-0.0038	-0.0043	-0.0229	0.0138	0.029	0.0037	-0.0059						-26.9	0.0191494	0.0237494	0.0178494	-0.01215	0.0142494	0.0185	0.0281							-27	-0.1315	0	-0.0542016	0	-0.0646032	0	-0.101902	0
	-26.8	-0.05235	-0.01655	0.0232478	-0.01185	-0.16025	0.02525	-0.00705						-26.9	-0.000300001	-0.00674924	-0.0274492	0.0128992	0.0297	0.00869924	-0.00410076						-26.8	0.01735	0.027148	0.021348	-0.00935	0.01725	0.01855	0.03165							-26.9	-0.1291	0	-0.0542	0	-0.064001	0	-0.0984	0
	-26.7	-0.0527003	-0.01495	0.0215997	-0.0111003	-0.1582	0.02845	-0.00385						-26.8	-0.00145	-0.00655	-0.02875	0.00835	0.02755	0.00785	-0.00545						-26.7	0.0167996	0.0281996	0.0241996	-0.00740036	0.0169996	0.02045	0.03265							-26.8	-0.1272	0	-0.0544011	0	-0.0664011	0	-0.0954	0
	-26.6	-0.0555	-0.0134983	0.0208991	-0.00899999	-0.156301	0.0308017	-0.00409835						-26.7	-0.00455	-0.00595024	-0.0272502	0.00585	0.02835	0.00835134	-0.00864866						-26.6	0.0136	0.0269003	0.0237003	-0.0096	0.0165003	0.0220996	0.0290996							-26.7	-0.1271	0	-0.0531008	0	-0.0646016	0	-0.0953	0
	-26.5	-0.053	-0.0149	0.0223	-0.0112	-0.1563	0.0293	-0.00609999						-26.6	-0.00134957	-0.0069	-0.0243	0.00535043	0.0305498	0.00595043	-0.00664957						-26.5	0.0126	0.0235	0.0242	-0.0132	0.0167	0.0217	0.0268							-26.6	-0.1284	0	-0.0529003	0	-0.0640006	0	-0.0981003	0
	-26.4	-0.0508004	-0.0164	0.0203996	-0.0152	-0.1572	0.0307	-0.00519999						-26.5	-9.99992e-05	-0.0071	-0.0221	0.003	0.0287	0.0063	-0.0068						-26.4	0.00889934	0.0248993	0.0248993	-0.0126	0.0139993	0.0207	0.0242							-26.5	-0.1274	0	-0.0522012	0	-0.0603024	0	-0.0974012	0
	-26.3	-0.05275	-0.0178	0.021749	-0.01875	-0.15545	0.0308	-0.0046						-26.4	0.000300003	-0.00839951	-0.0251995	0.00189951	0.0281	0.00419951	-0.00830049						-26.3	0.00675001	0.0246497	0.0233497	-0.01325	0.01165	0.021	0.0211							-26.4	-0.1263	0	-0.0504	0	-0.0539017	0	-0.0946	0
	-26.2	-0.0499503	-0.01735	0.0228497	-0.0164503	-0.15155	0.03025	-0.00394999						-26.3	-3.57613e-09	-0.0108	-0.0255	-0.0027	0.0265	0.0017	-0.0119						-26.2	0.00719969	0.0223997	0.0212997	-0.0136003	0.00959969	0.02125	0.01765							-26.3	-0.1232	0	-0.0495015	0	-0.0485015	0	-0.0907	0
	-26.1	-0.04825	-0.0203487	0.0206495	-0.01755	-0.148551	0.0315513	-0.00154865						-26.2	-0.000600001	-0.0142009	-0.0256009	-0.002	0.0264	0.00230092	-0.0124991						-26.1	0.00545001	0.02045	0.02075	-0.01555	0.00965004	0.0209995	0.0148995							-26.2	-0.1199	0	-0.0491013	0	-0.0454026	0	-0.0841	0
	-26	-0.04775	-0.01925	0.02055	-0.01895	-0.14485	0.02945	-0.00214999						-26.1	-0.00159924	-0.0102	-0.026	-0.000499238	0.0264991	0.00140076	-0.0148992						-26	0.00440001	0.0179	0.0201	-0.0147	0.00570001	0.01765	0.01155							-26.1	-0.1151	0	-0.0499009	0	-0.0437018	0	-0.0831009	0
	-25.9	-0.0485515	-0.01925	0.0199485	-0.01825	-0.142752	0.03125	-0.00114999						-26	0.0028	-0.01135	-0.02605	0.003	0.031	-0.000700002	-0.0132						-25.9	0.00839976	0.0175998	0.0195998	-0.0155	0.00349976	0.0173	0.00780001							-26	-0.1167	0	-0.0465012	0	-0.0425024	0	-0.0841012	0
	-25.8	-0.0507	-0.01995	0.0214988	-0.0181	-0.1424	0.03255	0.00595						-25.9	0.00505	-0.0138513	-0.0269513	0.00275134	0.02975	0.000351341	-0.0137487						-25.8	0.00824999	0.0160504	0.0164504	-0.01615	0.00314999	0.0171	0.0072							-25.9	-0.1125	0	-0.0454	0	-0.0408013	0	-0.0836	0
	-25.7	-0.0497005	-0.02	0.0230995	-0.0175005	-0.1423	0.0317	0.0104						-25.8	0.00655	-0.01365	-0.02935	0.00735	0.03105	4.99996e-05	-0.01425						-25.7	0.00575061	0.0151506	0.0155506	-0.0213494	0.00435061	0.01705	0.00234999							-25.8	-0.1087	0	-0.0474007	0	-0.0406007	0	-0.0831	0
	-25.6	-0.0465	-0.0209993	0.0240993	-0.0149	-0.141701	0.0323007	0.0113007						-25.7	0.00765	-0.0143501	-0.0302501	0.00975	0.03255	-0.00104994	-0.0149499						-25.6	0.00689999	0.0152	0.0166	-0.0213	0.00589996	0.0134504	-0.00154957							-25.7	-0.1104	0	-0.0468005	0	-0.040601	0	-0.0878	0
	-25.5	-0.04235	-0.0235	0.02435	-0.01275	-0.13895	0.0346	0.0119						-25.6	0.00305046	-0.01495	-0.03125	0.00995046	0.0307499	-0.00684954	-0.0135495						-25.5	0.00895	0.01625	0.01495	-0.02305	0.00625	0.0122	-0.00450001							-25.6	-0.1144	0	-0.0500999	0	-0.0424998	0	-0.0896999	0
	-25.4	-0.0430512	-0.02435	0.0244488	-0.01025	-0.135651	0.03865	0.01465						-25.5	0.00275	-0.01135	-0.03365	0.01025	0.02855	-0.00925	-0.01305						-25.4	0.0104479	0.0196479	0.0148479	-0.01845	0.00904793	0.01515	-0.00665							-25.5	-0.1175	0	-0.0513999	0	-0.0459999	0	-0.0925	0
	-25.3	-0.0406	-0.02825	0.0261993	-0.0103	-0.1348	0.04035	0.01415						-25.4	-0.00105	-0.0122506	-0.0349506	0.0114506	0.02585	-0.00634939	-0.0109494						-25.3	0.00840001	0.0149005	0.0101005	-0.0214	0.00510001	0.01975	-0.00635							-25.4	-0.1202	0	-0.0542	0	-0.0484007	0	-0.0968	0
	-25.2	-0.0401003	-0.0304	0.0252997	-0.0145003	-0.1343	0.0422	0.0165						-25.3	-0.00105	-0.01285	-0.03585	0.01505	0.02575	-0.00575	-0.01085						-25.2	0.00695021	0.0123502	0.00905021	-0.0234498	0.00535021	0.0167	-0.00899999							-25.3	-0.1233	0	-0.0549002	0	-0.0478002	0	-0.0987002	0
	-25.1	-0.0381	-0.0308996	0.0245991	-0.019	-0.135101	0.0440004	0.0152004						-25.2	-0.00255	-0.01435	-0.03535	0.01325	0.02855	-0.000849449	-0.00854945						-25.1	0.00745	0.0133494	0.00584939	-0.02325	0.00634939	0.0167506	-0.0122494							-25.2	-0.1241	0	-0.0562	0	-0.0485008	0	-0.1004	0
	-25	-0.03565	-0.0299	0.02305	-0.01685	-0.13455	0.0489	0.0167						-25.1	-0.00645006	-0.0178	-0.0383	0.0101499	0.02885	-0.00165006	-0.00875006						-25	0.00745	0.01325	0.00475	-0.02135	0.00625	0.01855	-0.01165							-25.1	-0.1259	0	-0.0566	0	-0.0505	0	-0.1042	0
	-24.9	-0.0332513	-0.03055	0.0213487	-0.01195	-0.134851	0.05205	0.02135						-25	-0.0065	-0.0172	-0.0379	0.0125	0.0281	-0.0017	-0.0136						-24.9	0.00734897	0.012249	0.00694897	-0.02125	0.00834897	0.01665	-0.01385							-25	-0.1295	0	-0.0556019	0	-0.0478019	0	-0.1041	0
	-24.8	-0.0328	-0.03005	0.018799	-0.0127	-0.1339	0.05225	0.02135						-24.9	-0.0089	-0.0184995	-0.0414995	0.0131995	0.0265	-0.00180049	-0.0168005						-24.8	0.00575	0.0137498	0.00484982	-0.02495	0.00815	0.01455	-0.01285							-24.9	-0.13	0	-0.0563	0	-0.0457011	0	-0.1062	0
	-24.7	-0.0309003	-0.0306	0.0166997	-0.0148003	-0.1358	0.054	0.0207						-24.8	-0.0098	-0.0165	-0.0423	0.0086	0.0236	-0.0025	-0.0179						-24.7	0.00404967	0.0160497	0.00494967	-0.0254503	0.00774967	0.01285	-0.01405							-24.8	-0.1289	0	-0.0600008	0	-0.0475008	0	-0.111401	0
	-24.6	-0.03045	-0.0309998	0.0156495	-0.01655	-0.13705	0.0522002	0.0211002						-24.7	-0.0095	-0.0193503	-0.0419503	0.0093	0.0246	-0.000499299	-0.0143993						-24.6	0.0025	0.0174991	0.00639912	-0.0257	0.00549912	0.0133503	-0.0125497							-24.7	-0.1294	0	-0.0548	0	-0.0480025	0	-0.109	0
	-24.5	-0.03285	-0.03065	0.01555	-0.01345	-0.13515	0.05055	0.02045						-24.6	-0.0123487	-0.01815	-0.04295	0.00595134	0.0250497	-0.00154866	-0.0163487						-24.5	0.00205	0.01675	0.00585	-0.02625	0.00625	0.0148	-0.0127							-24.6	-0.124	0	-0.0488	0	-0.048	0	-0.107	0
	-24.4	-0.0292524	-0.03055	0.0169476	-0.00595001	-0.130852	0.05015	0.02205						-24.5	-0.01065	-0.01725	-0.04415	0.00965	0.02545	-0.00295	-0.01345						-24.4	-0.00159942	0.0180006	0.00250058	-0.0283	0.00610058	0.01635	-0.01185							-24.5	-0.1231	0	-0.0432037	0	-0.0457037	0	-0.1044	0
	-24.3	-0.0267	-0.02945	0.0160984	-0.0055	-0.1283	0.05535	0.02465						-24.4	-0.01055	-0.0146012	-0.0415012	0.00755119	0.02315	-0.00424881	-0.0143488						-24.3	-0.000450006	0.0199498	0.00294979	-0.02905	0.00784999	0.0158	-0.0158							-24.4	-0.1183	0	-0.0452	0	-0.0463007	0	-0.1069	0
	-24.2	-0.0269495	-0.0286	0.0138505	-0.00744954	-0.13255	0.0581	0.0262						-24.3	-0.0079	-0.0134	-0.0407	0.0054	0.0241	-0.000299997	-0.0179						-24.2	-0.000649566	0.0211504	0.00295043	-0.0278496	0.00975043	0.01655	-0.01585							-24.3	-0.1197	0	-0.0463003	0	-0.0472003	0	-0.1112	0
	-24.1	-0.0276	-0.0308492	0.016898	-0.0058	-0.129902	0.0568508	0.0243508						-24.2	-0.0109	-0.013451	-0.037951	0.005	0.0211	-0.00189894	-0.0174989						-24.1	0.00299999	0.024499	0.00509899	-0.0242	0.013899	0.0164508	-0.0167492							-24.2	-0.1201	0	-0.0482	0	-0.0486009	0	-0.11	0
	-24	-0.03025	-0.0273	0.01785	-0.00425	-0.12875	0.0555	0.0272						-24.1	-0.00854914	-0.00735	-0.03685	0.00405086	0.026449	0.00105086	-0.0165491						-24	0.00275001	0.02335	0.00475001	-0.02175	0.01625	0.0181	-0.0139							-24.1	-0.1209	0	-0.0487	0	-0.0474	0	-0.1067	0
	-23.9	-0.0322013	-0.02625	0.0207987	-0.00640001	-0.126901	0.05325	0.02935						-24	-0.00895	-0.008	-0.0331	0.000349998	0.02775	0.00215	-0.01495						-23.9	-0.000398507	0.0229015	-9.85074e-05	-0.027	0.0115015	0.01535	-0.00884999							-24	-0.1178	0	-0.0515004	0	-0.0488004	0	-0.1086	0
	-23.8	-0.03175	-0.0224	0.023248	-0.00655	-0.12575	0.0532	0.0295						-23.9	-0.0077	-0.00585082	-0.0303508	0.00290082	0.0303	0.00340082	-0.0127992						-23.8	0.00245	0.0245489	-0.000251136	-0.02515	0.01085	0.0114	-0.0096							-23.9	-0.1198	0	-0.054	0	-0.0516018	0	-0.1097	0
	-23.7	-0.0311018	-0.01685	0.0274982	-0.0019018	-0.121602	0.05575	0.02955						-23.8	-0.00775	-0.00725	-0.02785	0.00505	0.03275	0.00115	-0.00975						-23.7	0.00259942	0.0217994	0.000499422	-0.0233006	0.00919942	0.01075	-0.00625							-23.8	-0.1188	0	-0.054703	0	-0.050503	0	-0.108103	0
	-23.6	-0.0311	-0.0148996	0.0291984	0.0013	-0.120002	0.0624004	0.0296004						-23.7	-0.01105	-0.00900098	-0.028701	0.00775	0.03195	-0.000849667	-0.00954967						-23.6	4.99979e-05	0.0156505	0.00015046	-0.02365	0.00745046	0.00799988	-0.00770012							-23.7	-0.1148	0	-0.0533	0	-0.0481027	0	-0.1036	0
	-23.5	-0.03195	-0.0125	0.02995	0.00255001	-0.11955	0.0642	0.0281						-23.6	-0.0132993	-0.00965	-0.02935	0.0066007	0.030899	-0.0008993	-0.0117993						-23.5	-9.99958e-05	0.0118	-0.0025	-0.0247	0.0044	0.00945	-0.00815							-23.6	-0.1146	0	-0.0512	0	-0.0465	0	-0.1031	0
	-23.4	-0.0321505	-0.01085	0.0311495	0.00125001	-0.11705	0.06535	0.02875						-23.5	-0.01105	-0.0077	-0.0284	0.00575	0.03025	-0.00285	-0.01235						-23.4	0.00534917	0.0123492	-0.00355083	-0.02545	0.00524917	0.0106	-0.0078							-23.5	-0.1132	0	-0.0533016	0	-0.0462016	0	-0.1029	0
	-23.3	-0.02995	-0.01035	0.0356479	0.00175001	-0.11345	0.06565	0.02725						-23.4	-0.0081	-0.00815107	-0.0255511	0.00710107	0.03	-0.00169893	-0.0106989						-23.3	0.00235001	0.0093494	-0.0042506	-0.02485	0.00535001	0.01095	-0.00595							-23.4	-0.1147	0	-0.0581	0	-0.0491009	0	-0.102	0
	-23.2	-0.0314005	-0.00764999	0.0328995	0.000799537	-0.1135	0.06905	0.03005						-23.3	-0.00885	-0.0082	-0.0298	0.00675	0.02925	-0.00205	-0.01075						-23.2	0.00164979	0.00954979	-0.00525021	-0.0218502	0.00444979	0.01355	-0.00514999							-23.3	-0.1156	0	-0.0619004	0	-0.0522004	0	-0.1006	0
	-23.1	-0.0342	-0.0119001	0.0317002	-0.00120001	-0.1152	0.0686999	0.0281999						-23.2	-0.0101	-0.00825027	-0.0300503	0.0073	0.0258	-0.00349936	-0.0126994						-23.1	0.0019	0.00759936	-0.00170064	-0.0237	0.00549936	0.014651	-0.00584902							-23.2	-0.1165	0	-0.0673	0	-0.0543	0	-0.1011	0
	-23	-0.03525	-0.0137	0.03085	0.00155001	-0.11915	0.0664	0.0269						-23.1	-0.0140491	-0.0039	-0.0277	0.00775088	0.0233497	-0.00624912	-0.0102491						-23	0.0035	0.0096	0.000200001	-0.0236	0.0065	0.015	-0.0054							-23.1	-0.1203	0	-0.0732	0	-0.0557	0	-0.1054	0
	-22.9	-0.0356512	-0.01525	0.0325488	-0.00205001	-0.117151	0.06585	0.02605						-23	-0.0168	-0.0023	-0.0242	0.0114	0.0236	-0.0046	-0.0066						-22.9	0.00140006	0.00950006	-0.000399941	-0.0262	0.00720006	0.0182	-0.0066							-23	-0.1254	0	-0.0735009	0	-0.0559009	0	-0.1043	0
	-22.8	-0.0368	-0.01525	0.0332988	-0.00129999	-0.1154	0.06495	0.02695						-22.9	-0.0179	0.000149605	-0.0235504	0.0137004	0.0234	-0.00699961	-0.00539961						-22.8	0.0011	0.0120983	0.00119829	-0.0252	0.0091	0.0186	-0.0074							-22.9	-0.1255	0	-0.0711	0	-0.057602	0	-0.1026	0
	-22.7	-0.0368501	-0.016	0.0327499	-0.00265012	-0.11635	0.0664	0.0299						-22.8	-0.01575	0.000800001	-0.0253	0.01705	0.02205	-0.00745	-0.00365						-22.7	0.00144973	0.0132497	0.00434973	-0.0252503	0.0118497	0.0209	-0.0054							-22.8	-0.1215	0	-0.0754993	0	-0.0611993	0	-0.105799	0
	-22.6	-0.0353	-0.0180499	0.0348986	-0.0014	-0.114601	0.0658501	0.0293501						-22.7	-0.0177	0.000700275	-0.0225997	0.0119	0.022	-0.00899994	-0.00279994						-22.6	0.00389999	0.0159998	0.00849984	-0.0267	0.0113998	0.0229504	-0.0035496							-22.7	-0.1245	0	-0.0732	0	-0.0581022	0	-0.1037	0
	-22.5	-0.0369	-0.0195	0.0331	-0.0037	-0.1167	0.068	0.0306						-22.6	-0.0196003	0.000500001	-0.0221	0.00979966	0.0200003	-0.0122003	-0.000200336						-22.5	0.0021	0.0131	0.0086	-0.0294	0.0082	0.0255	-0.000100007							-22.6	-0.1226	0	-0.0744	0	-0.0594	0	-0.1096	0
	-22.4	-0.0349993	-0.0246	0.0318007	-0.0066	-0.117899	0.0674	0.0286						-22.5	-0.0196	-0.001	-0.0231	0.0083	0.02	-0.0103	-9.99991e-05						-22.4	0.00350408	0.0137041	0.00970408	-0.0276	0.00990408	0.0237	0.000399995							-22.5	-0.1256	0	-0.075799	0	-0.061299	0	-0.108	0
	-22.3	-0.03785	-0.0238	0.0273494	-0.00774999	-0.11725	0.0649	0.0256						-22.4	-0.0195	-0.00160097	-0.021401	0.00830098	0.0208	-0.00609902	0.000300976						-22.3	-0.000199999	0.0143027	-0.000897317	-0.0344	0.0134	0.0238	-0.0088							-22.4	-0.1262	0	-0.0781	0	-0.0590007	0	-0.1095	0
	-22.2	-0.0367015	-0.02105	0.0260985	-0.00510149	-0.116201	0.06445	0.02735						-22.3	-0.0172	0.0014	-0.0195	0.008	0.0197	-0.0038	0.000800001						-22.2	0.00204929	0.0137493	0.00144929	-0.0340507	0.0129493	0.0246	-0.014							-22.3	-0.1257	0	-0.0796015	0	-0.0580015	0	-0.109802	0
	-22.1	-0.0441	-0.0204022	0.026803	-0.014	-0.121797	0.0671978	0.0281978						-22.2	-0.0137	0.000901404	-0.0180986	0.0108	0.0233	-0.00240104	0.00509896						-22.1	-0.000650004	0.0164494	-0.00275056	-0.03565	0.0113494	0.0244507	-0.0107493							-22.2	-0.1249	0	-0.077	0	-0.0556029	0	-0.1058	0
	-22	-0.05295	-0.0299	0.02575	-0.01445	-0.12385	0.0614	0.023						-22.1	-0.0181996	0.0026	-0.021	0.00860039	0.0226014	-0.00579961	0.00550039						-22	-0.000199993	0.0194	-0.00709999	-0.036	0.0139	0.02155	-0.01325							-22.1	-0.1146	0	-0.0823	0	-0.0598	0	-0.1035	0
	-21.9	-0.0573486	-0.03575	0.0252514	-0.01165	-0.122849	0.05455	0.02035						-22	-0.0149	0.0024	-0.0194	0.0042	0.021	-0.008	0.0131						-21.9	-0.00310128	0.0148987	-0.0115013	-0.0383	0.00999872	0.02	-0.0153							-22	-0.1175	0	-0.0772009	0	-0.0510009	0	-0.0995	0
	-21.8	-0.05755	-0.03835	0.0208511	-0.01475	-0.12015	0.04615	0.02105						-21.9	-0.0132	-0.00269945	-0.0161995	-0.00270055	0.0225	-0.00800055	0.0132995						-21.8	-0.00970001	0.010999	-0.017201	-0.0345	0.00729999	0.0171	-0.0194							-21.9	-0.1117	0	-0.0751	0	-0.0475992	0	-0.0962	0
	-21.7	-0.0591501	-0.04275	0.0126499	-0.0218501	-0.11805	0.04575	0.02445						-21.8	-0.0171	-0.00625	-0.00925	-0.0065	0.0241	-0.0148	0.014						-21.7	-0.0191494	0.00235064	-0.0267494	-0.0321494	-0.00314936	0.0144	-0.0238							-21.8	-0.1099	0	-0.0735962	0	-0.0492962	0	-0.105496	0
	-21.6	-0.0561	-0.0464528	0.00520205	-0.0302	-0.126298	0.0424472	0.0263472						-21.7	-0.02275	-0.00569847	-0.0124985	-0.01005	0.02335	-0.0193502	0.0227498						-21.6	-0.0275	-0.00279935	-0.0330994	-0.0279	-0.00779935	0.0133497	-0.0214503							-21.7	-0.1097	0	-0.0728	0	-0.0521961	0	-0.1133	0
	-21.5	-0.0564	-0.0528	0.007	-0.0271	-0.1252	0.0368	0.0281						-21.6	-0.0230985	-0.00495	-0.00985	-0.0129985	0.0192015	-0.0203985	0.0320015						-21.5	-0.0208	0.0032	-0.0419	-0.0256	-0.0091	0.0173	-0.0203							-21.6	-0.1168	0	-0.071	0	-0.0501	0	-0.1206	0
	-21.4	-0.0563016	-0.0498	0.00409835	-0.0241	-0.125202	0.0379	0.0358						-21.5	-0.02625	-0.00155	-0.00535	-0.01345	0.02055	-0.02105	0.03735						-21.4	-0.0158466	0.00535338	-0.0420466	-0.02435	-0.0103466	0.018	-0.0191							-21.5	-0.1252	0	-0.073602	0	-0.049202	0	-0.122	0
	-21.3	-0.05265	-0.0486	0.00434753	-0.02195	-0.12535	0.0343	0.0336						-21.4	-0.02295	-0.00240156	-0.00270156	-0.0121484	0.02695	-0.0180484	0.0482516						-21.3	-0.0139	0.00210284	-0.0398972	-0.0249	-0.0099	0.02095	-0.01865							-21.4	-0.1276	0	-0.0723	0	-0.0478029	0	-0.1201	0
	-21.2	-0.0544001	-0.04765	-0.000100118	-0.0229001	-0.1216	0.03275	0.03145						-21.3	-0.0226	-0.000149999	-0.00265	-0.0078	0.0322	-0.0159	0.0625						-21.2	-0.00979914	0.00360086	-0.0346991	-0.0233991	-0.00989914	0.0215	-0.0193							-21.3	-0.1258	0	-0.077199	0	-0.045299	0	-0.122399	0
	-21.1	-0.05085	-0.0476999	-0.000650398	-0.02325	-0.12205	0.0363001	0.0304001						-21.2	-0.02515	0.00159939	-0.00410061	-0.00175	0.03845	-0.012549	0.075251						-21.1	-0.00745	0.00255296	-0.030447	-0.01905	-0.00814704	0.0197983	-0.0215017							-21.2	-0.1292	0	-0.0884	0	-0.0490976	0	-0.1277	0
	-21	-0.04945	-0.04875	0.000849993	-0.02595	-0.11845	0.03625	0.03225						-21.1	-0.0263985	0.00475	-0.00245	-0.00349854	0.0458994	-0.0100985	0.0724015						-21	-0.0089	-0.0019	-0.0311	-0.0183	-0.0116	0.02005	-0.01995							-21.1	-0.1344	0	-0.0925	0	-0.0522	0	-0.1319	0
	-20.9	-0.0469515	-0.04915	-0.00115147	-0.02645	-0.115451	0.03135	0.03275						-21	-0.02635	0.0039	-0.0032	-0.01285	0.04755	-0.00885	0.07455						-20.9	-0.0083972	0.000702802	-0.0275972	-0.0174	-0.0105972	0.0181	-0.0242							-21	-0.1373	0	-0.0932989	0	-0.0542989	0	-0.1364	0
	-20.8	-0.04825	-0.04755	-0.00335129	-0.03265	-0.11535	0.03035	0.03615						-20.9	-0.0297	-0.00105113	-0.00565113	-0.0103989	0.0471	-0.0127989	0.0743011						-20.8	-0.00695	0.00245394	-0.0252461	-0.01665	-0.01025	0.0197	-0.0218							-20.9	-0.1381	0	-0.0982	0	-0.0516024	0	-0.132	0
	-20.7	-0.0466506	-0.04985	-0.00855064	-0.0403506	-0.115551	0.02725	0.03585						-20.8	-0.03235	-0.0028	-0.0085	-0.00885	0.03855	-0.01795	0.07325						-20.7	-0.00924825	0.00575175	-0.0221483	-0.0158483	-0.0103483	0.02095	-0.01845							-20.8	-0.1309	0	-0.0880053	0	-0.0435053	0	-0.125305	0
	-20.6	-0.04675	-0.0409495	-0.0130524	-0.04365	-0.113552	0.0261505	0.0344505						-20.7	-0.0363	-0.00355116	-0.0105512	-0.0088	0.0334	-0.0242974	0.0698026						-20.6	-0.00649999	0.00660388	-0.0187961	-0.0138	-0.00869612	0.0209475	-0.0153525							-20.7	-0.1193	0	-0.0868	0	-0.0464002	0	-0.1173	0
	-20.5	-0.0469	-0.04385	-0.0121	-0.0388	-0.1139	0.02415	0.03195						-20.6	-0.0412493	-0.00355	-0.01775	-0.00694927	0.0257488	-0.0264493	0.0670507						-20.5	0.00125	0.00695	-0.01145	-0.01095	-0.00655	0.0229	-0.00789999							-20.6	-0.1198	0	-0.0834	0	-0.0452	0	-0.1257	0
	-20.4	-0.0474541	-0.0421	-0.0133541	-0.03595	-0.115754	0.0244	0.0292						-20.5	-0.04305	-0.00145	-0.01995	-0.00335	0.02105	-0.02855	0.06675						-20.4	0.0116519	0.0139519	0.0003519	-0.00735001	-0.0038481	0.02605	-0.00095							-20.5	-0.1261	0	-0.0742036	0	-0.0446036	0	-0.1261	0
	-20.3	-0.0488	-0.04015	-0.00900455	-0.0336	-0.1159	0.02475	0.02855						-20.4	-0.04135	-0.0023021	-0.0227021	0.00265211	0.02105	-0.0254479	0.0640521						-20.3	0.0224	0.0167034	0.00350344	-0.00519999	0.000600008	0.03385	0.00854999							-20.4	-0.1269	0	-0.0699	0	-0.050004	0	-0.1305	0
	-20.2	-0.0480023	-0.0399	-0.00510235	-0.0250023	-0.114502	0.0269	0.0305						-20.3	-0.0401	-0.00245	-0.01785	0.002	0.016	-0.0229	0.0586						-20.2	0.0205019	0.0187019	0.00380195	-0.00839805	0.00250195	0.0394	0.0128							-20.3	-0.1324	0	-0.0686066	0	-0.0570066	0	-0.127107	0
	-20.1	-0.0487	-0.0343981	-0.00330354	-0.0236	-0.114204	0.0287019	0.0300019						-20.2	-0.03525	-0.00275122	-0.0124512	0.00615	0.01655	-0.0163494	0.0496506						-20.1	0.01675	0.0183539	0.00735395	-0.01015	0.00495395	0.0383979	0.0165979							-20.2	-0.1323	0	-0.0718	0	-0.0616068	0	-0.124	0
	-20	-0.044	-0.0316	-0.0013	-0.0188	-0.1135	0.0286	0.0291						-20.1	-0.0359494	0.0006	-0.0106	0.00195061	0.0180488	-0.0123494	0.0397506						-20	0.0193	0.017	0.015	-0.00920001	0.00609999	0.03735	0.01225							-20.1	-0.1265	0	-0.0719	0	-0.0608	0	-0.1195	0
	-19.9	-0.0424022	-0.0304	0.0021978	-0.0156	-0.114102	0.037	0.0268						-20	-0.0328	0.00215	-0.00355	-0.001	0.019	-0.0092	0.0341						-19.9	0.0225007	0.0216007	0.0217007	-0.0118	0.0103007	0.038	0.0122							-20	-0.118	0	-0.0658081	0	-0.0574081	0	-0.1097	0
	-19.8	-0.04505	-0.0274	0.00944923	-0.01405	-0.11355	0.0383	0.0209						-19.9	-0.03165	0.00309936	-0.00360064	-0.00514936	0.02905	-0.0110494	0.0262506						-19.8	0.02775	0.0271493	0.0311493	-0.01235	0.01495	0.0396	0.0126							-19.9	-0.1071	0	-0.0678	0	-0.0497069	0	-0.0981	0
	-19.7	-0.0472981	-0.02525	0.00830192	-0.0212981	-0.118898	0.03845	0.02225						-19.8	-0.0341	0.00145	0.00335	-0.0093	0.0267	-0.0098	0.0183						-19.7	0.0319997	0.0288997	0.0412997	-0.0137003	0.0188997	0.04015	0.01395							-19.8	-0.0962	0	-0.0635059	0	-0.0404059	0	-0.0864059	0
	-19.6	-0.04135	-0.0308979	0.0149458	-0.01635	-0.109854	0.0336021	0.0143021						-19.7	-0.01765	0.00459814	0.00799814	-0.00875	0.03175	-0.0013471	0.0154529						-19.6	0.03735	0.0262494	0.0533494	-0.00885001	0.0175494	0.0415001	0.0209001							-19.7	-0.0869	0	-0.0674	0	-0.0445042	0	-0.0773	0
	-19.5	-0.03745	-0.03235	0.02365	-0.00415	-0.09705	0.02715	0.00965						-19.6	-0.010202	0.0008	0.0065	-0.00710204	0.0326981	-0.00190204	0.012598						-19.5	0.04525	0.02695	0.06565	-0.00894999	0.01695	0.04205	0.02335							-19.6	-0.0851	0	-0.0674	0	-0.0422	0	-0.0777	0
	-19.4	-0.0375997	-0.03525	0.0277003	0.0013	-0.0950997	0.02665	0.00935						-19.5	-0.0075	0.00475	0.01385	-0.014	0.0256	-0.0069	0.0092						-19.4	0.0524016	0.0295016	0.0776016	-0.00839999	0.0178016	0.04685	0.02315							-19.5	-0.0767	0	-0.0694029	0	-0.0451029	0	-0.0794	0
	-19.3	-0.0412	-0.0349	0.0280015	0.0016	-0.0948	0.0284	0.000499999						-19.4	-0.00685	0.00590412	0.0161041	-0.00175412	0.03225	0.00294588	0.0112459						-19.3	0.05975	0.0287542	0.0829542	-0.00775001	0.01335	0.0513	0.0269							-19.4	-0.0625	0	-0.0642	0	-0.0429045	0	-0.0697	0
	-19.2	-0.0466499	-0.0294	0.0207501	0.00165009	-0.10115	0.0327	-0.0027						-19.3	-0.0151	0.0084	0.0147	-0.0048	0.0316	-0.0024	0.0061						-19.2	0.0655542	0.0216542	0.0908542	-0.0100458	0.00465419	0.05515	0.02685							-19.3	-0.0493	0	-0.0594033	0	-0.0459033	0	-0.0556033	0
	-19.1	-0.0483	-0.0252516	0.0194996	-0.000800001	-0.1062	0.0340484	-0.00375155						-19.2	-0.0212	0.00454823	0.0168482	-0.003	0.0297	-0.00459851	0.00380149						-19.1	0.06635	0.0112594	0.0913594	-0.01325	-0.00194059	0.0629465	0.0260465							-19.2	-0.0395	0	-0.0514	0	-0.0452034	0	-0.0464	0
	-19	-0.04225	-0.0293	0.01685	0.00685	-0.10135	0.0353	-0.003						-19.1	-0.0247498	-0.0015	0.0141	0.00515021	0.0298482	0.00185021	0.00705021						-19	0.0651	0.00219999	0.0933	-0.0191	-0.00470001	0.05995	0.01635							-19.1	-0.0352	0	-0.0443	0	-0.0441	0	-0.0373	0
	-18.9	-0.0399068	-0.03325	0.0173932	0.0022	-0.100207	0.02965	-0.00115						-19	-0.0322	-0.01175	0.00795	0.0132	0.0296	0.003	0.0117						-18.9	0.0621616	-0.00313839	0.0938616	-0.02795	-0.00703839	0.06	0.00909999							-19	-0.038	0	-0.0359056	0	-0.0288056	0	-0.024	0
	-18.8	-0.0403	-0.0325	0.0235912	0.001	-0.1022	0.0261	0.0087						-18.9	-0.03665	-0.0187041	0.00749588	0.0207541	0.02525	0.00715412	0.0115541						-18.8	0.06345	-0.00523754	0.0957625	-0.03055	-0.00895	0.06195	0.00724999							-18.9	-0.0367	0	-0.0348	0	-0.0226028	0	-0.0199	0
	-18.7	-0.0363552	-0.0269	0.0310448	0.00134485	-0.0995552	0.0271	0.0164						-18.8	-0.0436	-0.0213	0.0061	0.0253	0.0166	0.0025	0.009						-18.7	0.0634051	-0.00279491	0.0976051	-0.0276949	-0.00359491	0.06605	0.00545							-18.8	-0.0427	0	-0.0316068	0	-0.0133068	0	-0.0163068	0
	-18.6	-0.04115	-0.0135464	0.0344421	0.000649999	-0.0972579	0.0305536	0.0200536						-18.7	-0.041	-0.0180047	0.00329527	0.0284	0.0156	0.00140909	0.0141091						-18.6	0.0624	0.00611014	0.0946101	-0.0185	0.00461014	0.0652937	0.0102937							-18.7	-0.0384	0	-0.0429	0	-0.0204011	0	-0.0279	0
	-18.5	-0.0447	-0.00455	0.0415	-0.0025	-0.091	0.02785	0.02205						-18.6	-0.0333949	-0.01415	0.00315	0.0240051	0.0141953	0.00390506	0.0151051						-18.5	0.061	0.0167	0.088	-0.00370001	0.0171	0.0618	0.0162							-18.6	-0.047	0	-0.0587	0	-0.0279	0	-0.0453	0
	-18.4	-0.0404592	0.0025	0.0514408	-0.00095	-0.0844592	0.0312	0.0159						-18.5	-0.02145	-0.01195	0.000449998	0.02895	0.01655	0.00485	0.01485						-18.4	0.0580088	0.0262088	0.0856088	0.00879999	0.0295088	0.0601	0.029							-18.5	-0.0608	0	-0.0803974	0	-0.0504974	0	-0.0623	0
	-18.3	-0.04085	0.01685	0.052645	0.00075	-0.08205	0.04115	0.00825						-18.4	-0.01845	-0.0113047	-0.00460473	0.0287547	0.01485	0.00525473	0.00995473						-18.3	0.062	0.0359072	0.0932072	0.0241	0.0391	0.059	0.0377							-18.4	-0.0905	0	-0.0862	0	-0.0611056	0	-0.0653	0
	-18.2	-0.045153	0.02325	0.056847	0.00124701	-0.086053	0.04135	-0.00665						-18.3	-0.0189	-0.0061	-0.0028	0.0287	0.0116	0.0036	0.0089						-18.2	0.0595553	0.0409553	0.0944553	0.0332553	0.0404553	0.0612	0.0476							-18.3	-0.1061	0	-0.0712121	0	-0.0593121	0	-0.0567121	0
	-18.1	-0.05075	0.0289505	0.0501468	-0.00315	-0.0930532	0.0417505	-0.0238495						-18.2	-0.0228	-0.00615259	-0.00835259	0.028	0.0092	0.00260412	0.0112041						-18.1	0.0572	0.0369118	0.0945118	0.0375	0.0379118	0.0559448	0.0516448							-18.2	-0.1117	0	-0.0568	0	-0.0568111	0	-0.0548	0
	-18	-0.05195	0.02675	0.04235	-0.00505	-0.09715	0.03515	-0.03845						-18.1	-0.0298466	-0.00545	-0.01195	0.0239534	0.00714741	0.00515342	0.0120534						-18	0.05535	0.02985	0.09405	0.03725	0.03285	0.0568	0.0552							-18.1	-0.1094	0	-0.0392	0	-0.0449	0	-0.0443	0
	-17.9	-0.0516578	0.03045	0.0437422	-0.00685	-0.103558	0.03405	-0.04875						-18	-0.03755	-0.0023	-0.0124	0.02485	0.00875	0.00495	0.01615						-17.9	0.0534659	0.0312659	0.0922659	0.03215	0.0273659	0.05285	0.05305							-18	-0.0977	0	-0.0129156	0	-0.0198156	0	-0.0255	0
	-17.8	-0.0553	0.03315	0.0376911	-0.0166	-0.1029	0.02615	-0.05195						-17.9	-0.0443	0.00439	-0.01661	0.02151	0.0113	0.00601	0.02181						-17.8	0.0507	0.0321146	0.0937146	0.031	0.0331	0.05295	0.04705							-17.9	-0.0796	0	-0.0018	0	0.00378516	0	-0.0059	0
	-17.7	-0.0574063	0.0354	0.0367937	-0.0192063	-0.105506	0.0199	-0.0535						-17.8	-0.0484	0.00554999	-0.01715	0.0212	0.0142	0.0073	0.019						-17.7	0.0463574	0.0295574	0.0927574	0.0243574	0.0348574	0.0564	0.0461							-17.8	-0.0506	0	0.00268859	0	0.0186886	0	-0.000111409	0
	-17.6	-0.0529	0.0447053	0.0338874	-0.0241	-0.108413	0.0193053	-0.0583947						-17.7	-0.05105	0.0080432	-0.0143568	0.02055	0.00944999	0.00886507	0.0171651						-17.6	0.04205	0.0223659	0.0899659	0.01585	0.0318659	0.054441	0.041241							-17.7	-0.0319	0	0.0177	0	0.0209896	0	0.0083	0
	-17.5	-0.0493	0.0586	0.0347	-0.0296	-0.1103	0.018	-0.0533						-17.6	-0.0457435	0.01005	-0.01155	0.0300565	0.0145432	0.0109565	0.0171565						-17.5	0.0415	0.0189	0.0834	0.0124	0.0241	0.05065	0.03685							-17.6	-0.0219	0	0.0168	0	0.0172	0	0.0046	0
	-17.4	-0.0479142	0.0796	0.0377858	-0.0323	-0.109614	0.0183	-0.0498						-17.5	-0.03955	0.0116	-0.00619999	0.02735	0.01375	0.00925	0.01495						-17.4	0.0426087	0.0204087	0.0786087	0.0162	0.0242087	0.0485	0.0303							-17.5	-0.0116	0	0.021395	0	0.022195	0	0.0139	0
	-17.3	-0.0519	0.0957	0.03709	-0.0401	-0.1113	0.022	-0.0431						-17.4	-0.032	0.0153894	-0.00131062	0.0306106	0.0161	0.00371062	0.0144106						-17.3	0.04	0.0210055	0.0784055	0.0254	0.0298	0.0525	0.0325							-17.4	0.009	0	0.0148	0	0.0268968	0	0.012	0
	-17.2	-0.0570535	0.1106	0.0323465	-0.0431535	-0.111553	0.0191	-0.0446						-17.3	-0.0303	0.02045	0.00435001	0.0335	0.0247	-0.000199998	0.0192						-17.2	0.040501	0.023901	0.071101	0.036901	0.037901	0.0576	0.0362							-17.3	0.0273	0	0.000400306	0	0.0215003	0	-0.00449969	0
	-17.1	-0.06155	0.117352	0.0268461	-0.04645	-0.112754	0.0150521	-0.0471479						-17.2	-0.03405	0.0230493	0.0178493	0.04075	0.03115	-0.00414645	0.0203536						-17.1	0.03715	0.0248527	0.0638527	0.04695	0.0464527	0.0605984	0.0381984							-17.2	0.0258	0	-0.0168	0	0.00539866	0	-0.0223	0
	-17	-0.06765	0.12025	0.02265	-0.05255	-0.11375	0.00494999	-0.05975						-17.1	-0.0365477	0.0294	0.0194	0.0437523	0.0328493	-0.00474766	0.0166523						-17	0.0342	0.0268	0.0541	0.0518	0.0494	0.06115	0.04255							-17.1	0.0161	0	-0.0309	0	-0.0136	0	-0.0415	0
	-16.9	-0.0681518	0.11695	0.0226482	-0.04885	-0.114552	-0.00185	-0.07925						-17	-0.0402	0.0315	0.0217	0.0452	0.0323	-0.0055	0.0244						-16.9	0.0315547	0.0237547	0.0541547	0.05435	0.0513547	0.061	0.0381							-17	0.0028	0	-0.0461014	0	-0.0397014	0	-0.0599	0
	-16.8	-0.07165	0.11475	0.0190498	-0.05045	-0.11895	-0.00465001	-0.09345						-16.9	-0.0458	0.0326993	0.0221993	0.0497007	0.0266	-0.00509934	0.0242007						-16.8	0.02985	0.0201551	0.0447551	0.05085	0.05205	0.05885	0.03475							-16.9	-0.0217	0	-0.0606	0	-0.0579067	0	-0.0689	0
	-16.7	-0.0711506	0.11165	0.0181494	-0.0510506	-0.120351	-0.00985	-0.10835						-16.8	-0.0474	0.03495	0.02555	0.052	0.0225	-0.00289999	0.0266						-16.7	0.0236051	0.0150051	0.0224051	0.0423051	0.0510051	0.05495	0.03675							-16.8	-0.0387	0	-0.0623102	0	-0.0618102	0	-0.0730102	0
	-16.6	-0.06755	0.107253	0.0202446	-0.04975	-0.120055	-0.0142466	-0.118247						-16.7	-0.05005	0.0350484	0.0257484	0.05645	0.01815	0.000853234	0.0246532						-16.6	0.01795	0.0140564	-0.00114363	0.03955	0.0529564	0.0526977	0.0317977							-16.7	-0.0444	0	-0.0518	0	-0.0543148	0	-0.0619	0
	-16.5	-0.064	0.10915	0.023	-0.0445	-0.1205	-0.01655	-0.11635						-16.6	-0.0534473	0.0373	0.0256	0.0565527	0.0158484	0.00105271	0.0228527						-16.5	0.0137	0.0146	-0.0267	0.0403	0.0564	0.05035	0.02905							-16.6	-0.0404	0	-0.0352	0	-0.0405	0	-0.0502	0
	-16.4	-0.0575099	0.1151	0.0292901	-0.0413	-0.11421	-0.0171	-0.1092						-16.5	-0.0552	0.0372	0.0266	0.057	0.0164	0.000499992	0.0269						-16.4	0.0105546	0.0200546	-0.0420454	0.03945	0.0596546	0.0503	0.0297							-16.5	-0.0363	0	-0.0292071	0	-0.0406071	0	-0.0437	0
	-16.3	-0.0595	0.1245	0.0274926	-0.0413	-0.1209	-0.0131	-0.1015						-16.4	-0.0512	0.045793	0.032393	0.054507	0.0278	-0.000292984	0.024107						-16.3	0.0137	0.0235033	-0.0532967	0.0423	0.0695	0.04775	0.02905							-16.4	-0.0349	0	-0.0223	0	-0.0260101	0	-0.0331	0
	-16.2	-0.0596048	0.1333	0.0350952	-0.0426048	-0.124605	-0.0103	-0.0963						-16.3	-0.0459	0.05295	0.03675	0.0559	0.035	-0.00569999	0.0258						-16.2	0.00860345	0.0263035	-0.0635965	0.0447035	0.0728035	0.0468	0.0372							-16.3	-0.0257	0	-0.0145107	0	-0.00521068	0	-0.0186107	0
	-16.1	-0.0574	0.139802	0.0378937	-0.0394	-0.128306	-0.00749811	-0.0935981						-16.2	-0.03955	0.061798	0.035598	0.05605	0.04875	-0.00864398	0.025956						-16.1	-0.0028	0.0332046	-0.0754954	0.0505	0.0772046	0.0397968	0.0404968							-16.2	-0.0086	0	-0.0115	0	0.0121919	0	-0.011	0
	-16	-0.0535	0.1456	0.039	-0.0368	-0.1247	-0.0065	-0.0931						-16.1	-0.0306984	0.0625	0.0371	0.0576016	0.053998	-0.00709839	0.0366016						-16	-0.014	0.0357	-0.084	0.0575	0.0759	0.0354	0.044							-16.1	0.0093	0	-0.0126	0	0.0196	0	-0.0063	0
	-15.9	-0.0610019	0.1506	0.0412981	-0.0355	-0.126502	-0.00580001	-0.0946						-16	-0.0288	0.065	0.0376	0.058	0.0578	-0.00989999	0.0408						-15.9	-0.0241947	0.0381053	-0.0935947	0.0637	0.0773053	0.0298	0.0479							-16	0.0144	0	-0.00231166	0	0.0287883	0	0.0066	0
	-15.8	-0.05635	0.1529	0.046948	-0.02925	-0.12045	-0.0083	-0.0973						-15.9	-0.0236	0.0656996	0.0281996	0.0618004	0.0563	-0.00689958	0.0393004						-15.8	-0.03405	0.045653	-0.097247	0.06915	0.08435	0.0255	0.05							-15.9	0.0203	0	0.0124	0	0.0377852	0	0.0144	0
	-15.7	-0.0582002	0.15535	0.0496998	-0.0251002	-0.1193	-0.01035	-0.10265						-15.8	-0.0192	0.0668	0.0236	0.064	0.0547	-0.0023	0.0367						-15.7	-0.0417506	0.0517494	-0.102151	0.0770494	0.0925494	0.02055	0.05545							-15.8	0.025	0	0.02998	0	0.04758	0	0.03418	0
	-15.6	-0.0581	0.151699	0.0517022	-0.0211	-0.119298	-0.0164015	-0.115701						-15.7	-0.0167	0.0716979	0.0236979	0.0683	0.0508	-0.00139665	0.0318033						-15.6	-0.0429	0.0566	-0.1053	0.084	0.1012	0.0187496	0.0620496							-15.7	0.0346	0	0.0558	0	0.0509788	0	0.0559	0
	-15.5	-0.0471	0.1489	0.0606	-0.0185	-0.1092	-0.0193	-0.1234						-15.6	-0.00729946	0.0707	0.0247	0.0752005	0.0457979	0.00290054	0.0278005						-15.5	-0.047	0.0605	-0.1123	0.0887	0.0993	0.0166	0.0724							-15.6	0.0416	0	0.0627	0	0.0483	0	0.0642	0
	-15.4	-0.0398507	0.149	0.0701493	-0.01595	-0.108951	-0.0149	-0.1308						-15.5	0.0011	0.074	0.0207	0.0731	0.0378	0.0061	0.0206						-15.4	-0.0478001	0.0632999	-0.1172	0.0913	0.0999999	0.0158	0.078							-15.5	0.0468	0	0.0645883	0	0.0443883	0	0.0636	0
	-15.3	-0.04025	0.15285	0.0696506	-0.01615	-0.10505	-0.01205	-0.13605						-15.4	0.00650001	0.0716004	0.0134004	0.0720996	0.0334	0.00689956	0.0152996						-15.3	-0.0526	0.0587995	-0.1172	0.085	0.0996	0.0192	0.0798							-15.4	0.0535	0	0.0614	0	0.0412912	0	0.0651	0
	-15.2	-0.038301	0.15045	0.073499	-0.016501	-0.097901	-0.01345	-0.14595						-15.3	0.000600012	0.0784	0.0167	0.0597	0.0252	0.00270001	0.00380001						-15.2	-0.0518504	0.0541496	-0.11585	0.0621496	0.0944496	0.0204	0.0789							-15.3	0.055	0	0.0463021	0	0.0282021	0	0.0452021	0
	-15.1	-0.0315	0.154401	0.078096	-0.0114	-0.095504	-0.0124991	-0.150499						-15.2	0.00139999	0.0802003	0.0184003	0.0562	0.0216	0.0023016	0.0044016						-15.1	-0.0489	0.0344968	-0.114003	0.0448	0.0732968	0.0238522	0.0722522							-15.2	0.0447	0	0.0184	0	0.00551373	0	0.0136	0
	-15	-0.02515	0.1632	0.08195	-0.01115	-0.08925	-0.008	-0.1423						-15.1	-0.000899488	0.07745	0.02615	0.0611005	0.0281003	-0.00169949	0.00520051						-15	-0.0354	0.0373	-0.1016	0.0331	0.0593	0.0301	0.053							-15.1	0.0273	0	0.016	0	0.00920001	0	0.00800001	0
	-14.9	-0.0262007	0.16845	0.0799993	-0.0071	-0.0905007	-0.00614999	-0.11315						-15	-0.00445001	0.0755	0.0485	0.06275	0.03105	-0.00455001	0.00564999						-14.9	-0.00751746	0.0464825	-0.0748175	0.0505	0.0762825	0.043	0.0413							-15	0.043	0	-0.0173787	0	-0.0113787	0	-0.0235	0
	-14.8	-0.0298	0.1722	0.0732015	-0.0085	-0.097	-0.0058	-0.0877						-14.9	-0.0104	0.071304	0.066504	0.067196	0.053	0.000996023	0.030396						-14.8	0.00304997	0.0402407	-0.0630593	0.04235	0.06435	0.0675	0.0471							-14.9	0.0257	0	-0.0368	0	-0.0203833	0	-0.0471	0
	-14.7	-0.0413428	0.1714	0.0587572	-0.0179428	-0.110243	-0.0126	-0.0669						-14.8	-0.0144	0.05475	0.05265	0.0856	0.0645	0.00370001	0.0381						-14.7	0.00804365	0.0303436	-0.0526564	0.0328436	0.0562436	0.07365	0.04985							-14.8	0.0141	0	-0.0323956	0	-0.00639555	0	-0.0381956	0
	-14.6	-0.05225	0.159748	0.0466575	-0.02065	-0.105743	-0.0240518	-0.0668518						-14.7	-0.02925	0.0451051	0.0536051	0.08625	0.05265	0.00693818	0.0394382						-14.6	0.01185	0.027438	-0.038162	0.03135	0.051638	0.0805557	0.0390557							-14.7	0.0179	0	-0.0268	0	0.001205	0	-0.0312	0
	-14.5	-0.05795	0.14985	0.03645	-0.01645	-0.10145	-0.03665	-0.05705						-14.6	-0.0309064	0.04605	0.05345	0.0852936	0.0510051	0.0127936	0.0371936						-14.5	0.0211	0.0279	-0.0215	0.0291	0.0463	0.07625	0.04185							-14.6	0.0101	0	-0.0226	0	-0.00139999	0	-0.0292	0
	-14.4	-0.0504413	0.13665	0.0380587	-0.00935	-0.110741	-0.04935	-0.05435						-14.5	-0.04265	0.0547	0.0506	0.07765	0.05025	0.00675	0.03305						-14.4	0.0126414	0.0211414	-0.0118586	0.01945	0.0360414	0.0777	0.0406							-14.5	-0.00959999	0	0.000394206	0	0.00669421	0	-0.00440001	0
	-14.3	-0.0413	0.12235	0.0422083	-0.005	-0.1056	-0.05675	-0.05415						-14.4	-0.0307	0.0534527	0.0477527	0.0889973	0.0509	0.0139973	0.0316973						-14.3	0.00869999	0.0240878	0.000787832	0.023	0.0343	0.07145	0.03535							-14.4	-0.00790001	0	0.0158	0	0.00409706	0	0.00830001	0
	-14.2	-0.0321979	0.1085	0.0476021	-0.00699787	-0.0922979	-0.0515	-0.0629						-14.3	-0.01785	0.05085	0.03475	0.09095	0.05155	0.01745	0.03195						-14.2	0.00279459	0.0235946	0.0137946	0.0199946	0.0285946	0.0702	0.037							-14.3	-0.00339999	0	0.0173956	0	0.00489556	0	0.0186956	0
	-14.1	-0.0292	0.0978988	0.0520057	-0.0041	-0.0872943	-0.0606012	-0.0665012						-14.2	-0.01315	0.0463009	0.0310009	0.08205	0.04625	0.0145435	0.0231435						-14.1	0.00205002	0.0199414	0.0185414	0.01615	0.0261414	0.068205	0.041105							-14.2	0.0067	0	0.0176	0	0.0137977	0	0.024	0
	-14	-0.02695	0.1018	0.05445	-0.00105001	-0.07925	-0.0623	-0.07						-14.1	-0.0126043	0.03315	0.02635	0.0771957	0.0407009	0.0172957	0.0172957						-14	0.000950023	0.02155	0.01735	0.00845002	0.02125	0.06535	0.04085							-14.1	0.0193	0	0.0278	0	0.0298	0	0.0355	0
	-13.9	-0.0291963	0.10465	0.0548037	-0.0041	-0.0765963	-0.05315	-0.06445						-14	-0.01695	0.03345	0.02625	0.06525	0.03265	0.01295	0.00475001						-13.9	0.00179256	0.0199926	0.0156926	0.00250001	0.0117926	0.06065	0.03895							-14	0.0522	0	0.0358992	0	0.0414992	0	0.045	0
	-13.8	-0.03295	0.0952	0.0467534	-0.00684999	-0.07565	-0.052	-0.0633						-13.9	-0.02295	0.031052	0.023852	0.065748	0.03125	0.017948	0.00664798						-13.8	-0.00249997	0.0147947	0.0111947	-0.00609997	0.00390003	0.0505	0.0374							-13.9	0.0765	0	0.0514	0	0.0500995	0	0.0566	0
	-13.7	-0.0344991	0.08685	0.0395009	-0.0138991	-0.0778991	-0.05325	-0.06255						-13.8	-0.02555	0.0383	0.0213	0.06485	0.03385	0.01815	0.00385						-13.7	-0.0125016	0.00859844	0.0146984	-0.0165016	-0.00940156	0.0444	0.0403							-13.8	0.0924	0	0.0584032	0	0.0633032	0	0.0577032	0
	-13.6	-0.0245	0.0734961	0.0372012	-0.0167	-0.0741988	-0.0617039	-0.0637039						-13.7	-0.0255	0.037101	0.017801	0.0645	0.0331	0.0194977	0.0186977						-13.6	-0.0167	0.000599146	0.0211991	-0.016	-0.0153009	0.032901	0.045401							-13.7	0.1073	0	0.0783	0	0.0738015	0	0.0697	0
	-13.5	-0.02145	0.0672	0.04825	-0.02005	-0.07405	-0.0624	-0.0691						-13.6	-0.0292017	0.02945	0.01725	0.0661983	0.027801	0.0205983	0.0165983						-13.5	-0.0289	0.00760003	0.0166	-0.0256	-0.0143	0.0273	0.0473							-13.6	0.1202	0	0.0799	0	0.074	0	0.0726	0
	-13.4	-0.0204489	0.07465	0.0489511	-0.03065	-0.0837489	-0.05585	-0.06185						-13.5	-0.03345	0.02545	0.02245	0.06525	0.01955	0.02195	0.00705						-13.4	-0.0302568	0.0222432	0.0119432	-0.02325	0.00134318	0.026	0.0416							-13.5	0.119	0	0.0740089	0	0.0702089	0	0.0786	0
	-13.3	-0.0342	0.08095	0.0418042	-0.034	-0.0961	-0.06035	-0.05975						-13.4	-0.02965	0.0242493	0.0287493	0.0668507	0.01715	0.0263507	-0.00144932						-13.3	-0.018	0.0366874	0.0121874	-0.0083	0.0165	0.03815	0.04075							-13.4	0.1046	0	0.069	0	0.0691038	0	0.0828	0
	-13.2	-0.0472985	0.0792	0.0384015	-0.0323985	-0.0992985	-0.0759	-0.0645						-13.3	-0.03195	0.02225	0.03365	0.07375	0.01555	0.02295	-0.00595						-13.2	-0.0103054	0.0414946	0.0083946	-0.0018054	0.0183946	0.0624	0.0439							-13.3	0.1077	0	0.0615041	0	0.0645041	0	0.0765041	0
	-13.1	-0.04695	0.0771976	0.0419548	-0.02675	-0.0956452	-0.0819024	-0.0640024						-13.2	-0.02265	0.0249515	0.0382515	0.07605	0.01955	0.0270464	-0.000953607						-13.1	-0.0108	0.0403912	-0.00260879	-0.00270003	0.0143912	0.0782056	0.0407056							-13.2	0.0983	0	0.0569	0	0.0572028	0	0.0702	0
	-13	-0.04685	0.06195	0.05005	-0.01775	-0.08535	-0.08325	-0.06715						-13.1	-0.0195534	0.026	0.0417	0.0754466	0.0236515	0.0303466	0.00844662						-13	-0.00639999	0.0365	-0.00649999	-0.00409999	0.0114	0.0686	0.0324							-13.1	0.0913	0	0.0525	0	0.0509	0	0.0644	0
	-12.9	-0.0443955	0.05395	0.0427045	-0.0087	-0.0746955	-0.07445	-0.06425						-13	-0.0185	0.02975	0.04195	0.0716	0.0319	0.0292	0.0134						-12.9	-0.00416188	0.0412381	-0.00636188	-0.00464999	0.00743812	0.0655	0.0283							-13	0.0851	0	0.0536066	0	0.0449066	0	0.0646	0
	-12.8	-0.0389	0.0571	0.0349048	0.000200002	-0.0632	-0.0678	-0.0584						-12.9	-0.01545	0.035306	0.041606	0.066244	0.03595	0.028444	0.015544						-12.8	0.00114999	0.0491371	-0.00196295	-0.000250015	0.00894999	0.06345	0.03345							-12.9	0.0784	0	0.0559	0	0.0386086	0	0.0683	0
	-12.7	-0.0370964	0.0604	0.0289036	0.00480362	-0.0615964	-0.0561	-0.0561						-12.8	-0.011	0.0423	0.0451	0.0566	0.0311	0.0271	0.0158						-12.7	-0.000254925	0.0546451	0.00254507	0.00374507	0.00824507	0.06425	0.03995							-12.8	0.0686	0	0.0586054	0	0.0398054	0	0.0736054	0
	-12.6	-0.03555	0.0506981	0.021455	0.01005	-0.064245	-0.0502019	-0.0526019						-12.7	-0.0073	0.044301	0.048701	0.0542	0.0287	0.0319971	0.0210971						-12.6	-0.00140001	0.0516907	0.00689069	0.00459999	0.0114907	0.060354	0.044154							-12.7	0.062	0	0.0603	0	0.041807	0	0.0748	0
	-12.5	-0.0349	0.04305	0.0199	0.0105	-0.0654	-0.04945	-0.05055						-12.6	-0.00640107	0.0423	0.0467	0.0538989	0.029701	0.0339989	0.0257989						-12.5	-0.00149999	0.0496	0.00940001	0.00700001	0.016	0.0593	0.0538							-12.6	0.0553	0	0.0478	0	0.0352	0	0.0703	0
	-12.4	-0.0357976	0.0361	0.0178024	0.0075	-0.0644976	-0.0504	-0.0459						-12.5	-0.007	0.03795	0.04395	0.0558	0.0273	0.0367	0.0254						-12.4	0.00363984	0.0455398	0.0151398	0.01125	0.0203398	0.0648	0.063							-12.5	0.0452	0	0.0374072	0	0.0334072	0	0.0653	0
	-12.3	-0.0348	0.0351	0.0227021	0.0051	-0.0647	-0.0495	-0.0434						-12.4	-0.01115	0.0312554	0.0389554	0.0495446	0.02805	0.0372446	0.0269446						-12.3	0.0082	0.0421897	0.0210897	0.0204	0.0261	0.06905	0.06445							-12.4	0.0442	0	0.0287	0	0.0340035	0	0.065	0
	-12.2	-0.0345477	0.0338	0.0240523	0.00605226	-0.0629477	-0.0462	-0.0457						-12.3	-0.01835	0.026	0.0371	0.04355	0.02555	0.03535	0.02065						-12.2	0.0116436	0.0350436	0.0211436	0.0274436	0.0281436	0.0719	0.0671							-12.3	0.0371	0	0.0270049	0	0.0259049	0	0.0584049	0
	-12.1	-0.03555	0.0319482	0.0237531	0.00635	-0.0583469	-0.0482518	-0.0449518						-12.2	-0.0199	0.024652	0.035552	0.0456	0.0266	0.0361968	0.0211968						-12.1	0.0196	0.0284905	0.0185905	0.0329	0.0299905	0.0732534	0.0678534							-12.2	0.0321	0	0.0303	0	0.0193048	0	0.0469	0
	-12	-0.0366	0.03405	0.0247	0.0057	-0.0475	-0.04715	-0.04475						-12.1	-0.0164535	0.0223	0.0289	0.0457465	0.026652	0.0360465	0.0211465						-12	0.02715	0.02535	0.02075	0.04075	0.02975	0.0736	0.0674							-12.1	0.0291	0	0.0285	0	0.0071	0	0.0325	0
	-11.9	-0.0373475	0.0357	0.0225525	0.00715	-0.0398475	-0.0486	-0.0483						-12	-0.0165	0.01945	0.02325	0.0411	0.0234	0.032	0.0186						-11.9	0.0304896	0.0234896	0.0188896	0.0449	0.0304896	0.07295	0.06545							-12	0.0198	0	0.0267054	0	0.00260543	0	0.0261	0
	-11.8	-0.0366	0.03635	0.0171031	0.005	-0.0281	-0.04205	-0.04955						-11.9	-0.01985	0.0212022	0.0236022	0.0369478	0.02315	0.0296478	0.0185478						-11.8	0.0296	0.0189918	0.0165918	0.0418	0.0291	0.0738	0.0613							-11.9	0.0151	0	0.0265	0	-0.00419384	0	0.0229	0
	-11.7	-0.0333482	0.0302	0.0168518	0.0134518	-0.0198482	-0.0386	-0.0496						-11.8	-0.0161	0.0217	0.0222	0.0351	0.024	0.0262	0.0245						-11.7	0.0275958	0.0164958	0.0148958	0.0399958	0.0288958	0.0695	0.0582							-11.8	0.0082	0	0.025907	0	-0.00959305	0	0.020507	0
	-11.6	-0.03135	0.0303492	0.0129535	0.01565	-0.0137465	-0.0328508	-0.0513508						-11.7	-0.0117	0.0239005	0.0188005	0.0331	0.0271	0.0222965	0.0295965						-11.6	0.0223	0.0146932	0.0186932	0.0385	0.0269932	0.0646034	0.0597034							-11.7	-0.0014	0	0.021	0	-0.0171911	0	0.0184	0
	-11.5	-0.03385	0.02605	0.00815	0.01725	-0.01205	-0.03005	-0.05585						-11.6	-0.00830202	0.0285	0.0241	0.031598	0.0270005	0.023698	0.028698						-11.5	0.01715	0.01715	0.01845	0.03465	0.02765	0.0624	0.0618							-11.6	-0.0149	0	0.0171	0	-0.0219	0	0.0209	0
	-11.4	-0.0378455	0.02375	0.00255446	0.01245	-0.0176455	-0.02745	-0.05415						-11.5	-0.0051	0.0284	0.0261	0.0314	0.0294	0.0291	0.0286						-11.4	0.0120939	0.0242939	0.0195939	0.0313	0.0267939	0.06205	0.05955							-11.5	-0.022	0	0.00960696	0	-0.026793	0	0.0234	0
	-11.3	-0.0408	0.01915	-0.00149624	0.0096	-0.0293	-0.02715	-0.05475						-11.4	-0.0074	0.0307515	0.0244515	0.0333985	0.0287	0.0347985	0.0275985						-11.3	0.00645	0.0252455	0.0216455	0.03045	0.02335	0.0603	0.0602							-11.4	-0.028	0	-0.0028	0	-0.0329931	0	0.0198	0
	-11.2	-0.042547	0.015	-0.00534701	0.00465299	-0.038447	-0.0286	-0.054						-11.3	-0.00725	0.0307	0.0228	0.03695	0.03015	0.04055	0.02775						-11.2	0.00449932	0.0275993	0.0211993	0.0284993	0.0220993	0.05575	0.05735							-11.3	-0.0342	0	-0.00299738	0	-0.0340974	0	0.0238026	0
	-11.1	-0.03835	0.0124493	-0.0030478	0.00545	-0.0421478	-0.0347507	-0.0571507						-11.2	-0.0072	0.0301516	0.0210516	0.0356	0.0309	0.0391972	0.0220972						-11.1	-0.000849997	0.0290467	0.0225467	0.02435	0.0179467	0.0501019	0.0527019							-11.2	-0.0346	0	-0.0164	0	-0.0349973	0	0.0301	0
	-11	-0.04365	0.00985	-0.00345	0.000349998	-0.04815	-0.03835	-0.05345						-11.1	-0.0019511	0.032	0.0221	0.0330489	0.0292516	0.0389489	0.0201489						-11	-0.00524999	0.02915	0.02215	0.02035	0.01865	0.04725	0.04635							-11.1	-0.0341	0	-0.0136	0	-0.0317	0	0.0273	0
	-10.9	-0.0429473	0.00545	-0.00644725	-0.00545	-0.0490473	-0.03965	-0.05365						-11	-0.0036	0.03295	0.02255	0.0334	0.0285	0.0353	0.0191						-10.9	-0.00785262	0.0240474	0.0252474	0.01655	0.0163474	0.04445	0.04485							-11	-0.0343	0	-0.0135019	0	-0.0324019	0	0.0336	0
	-10.8	-0.0397	0.00335	-0.00399838	-0.0098	-0.0454	-0.04095	-0.05185						-10.9	-0.00305	0.0328001	0.0253001	0.0343499	0.02935	0.0329499	0.0199499						-10.8	-0.00585	0.0210462	0.0268462	0.01485	0.01565	0.04125	0.04285							-10.9	-0.0269	0	-0.0151	0	-0.0294013	0	0.0327	0
	-10.7	-0.0422489	0.0035	-0.00204887	-0.00914887	-0.0457489	-0.0432	-0.053						-10.8	0.0023	0.03235	0.02565	0.041	0.0331	0.0397	0.023						-10.7	-0.0008529	0.0227471	0.0304471	0.0161471	0.0218471	0.04235	0.04195							-10.8	-0.0234	0	-0.0213976	0	-0.0334976	0	0.0307024	0
	-10.6	-0.0412	0.00535015	0.000401435	-0.0093	-0.0408986	-0.0424498	-0.0479498						-10.7	0.00595	0.0337512	0.0256512	0.04225	0.03075	0.0395472	0.0266472						-10.6	0.000999999	0.0204957	0.0281957	0.0171	0.0232957	0.0412514	0.0430514							-10.7	-0.0235	0	-0.0248	0	-0.0351979	0	0.028	0
	-10.5	-0.03535	0.0087	0.00035	-0.00865	-0.03555	-0.0398	-0.0462						-10.6	0.00674887	0.0306	0.0277	0.0387489	0.0258512	0.0383489	0.0276489						-10.5	0.00455	0.01695	0.02825	0.01905	0.02425	0.0385	0.0424							-10.6	-0.0208	0	-0.0259	0	-0.0344	0	0.0296	0
	-10.4	-0.0347982	0.01035	-0.0016982	-0.0093	-0.0306982	-0.03635	-0.04305						-10.5	0.0088	0.02715	0.02685	0.0373	0.0212	0.0356	0.0286						-10.4	0.00554561	0.0141456	0.0267456	0.01745	0.0274456	0.04145	0.04235							-10.5	-0.0151	0	-0.0250985	0	-0.0356985	0	0.0263	0
	-10.3	-0.03485	0.0094	-0.00164838	-0.00615	-0.02335	-0.0343	-0.0447						-10.4	0.01165	0.0226518	0.0209518	0.0375482	0.01945	0.0334482	0.0274482						-10.3	0.01045	0.013244	0.032744	0.02085	0.02785	0.04435	0.03825							-10.4	-0.0156	0	-0.0298	0	-0.0389957	0	0.0204	0
	-10.2	-0.0360486	0.00945	-0.00234863	-0.00834863	-0.0199486	-0.03065	-0.04175						-10.3	0.01315	0.0204	0.0185	0.03475	0.02325	0.03345	0.02915						-10.2	0.0120465	0.0149465	0.0345465	0.0258465	0.0291465	0.04795	0.03845							-10.3	-0.0217	0	-0.0327961	0	-0.0415961	0	0.0130039	0
	-10.1	-0.03565	0.00915003	-0.0041486	-0.00915	-0.0134486	-0.02625	-0.03835						-10.2	0.0105	0.0195503	0.0205503	0.0369	0.0238	0.0307978	0.0258978						-10.1	0.01265	0.0174444	0.0338444	0.02865	0.0322444	0.048652	0.037152							-10.2	-0.0245	0	-0.0342	0	-0.0453964	0	0.0086	0
	-10	-0.0308	0.00605	-0.0061	-0.0087	-0.0107	-0.02195	-0.03655						-10.1	0.00984798	0.0184	0.0188	0.038648	0.0233503	0.027048	0.027948						-10	0.0148	0.0151	0.0312	0.0299	0.0318	0.04685	0.03995							-10.1	-0.0265	0	-0.0396	0	-0.0497	0	0.0049	0
	-9.90002	-0.0270977	0.0065	-0.00939768	-0.0077	-0.00999768	-0.0193	-0.0356						-10	0.0088	0.0188	0.014	0.0317	0.0279	0.0268	0.0273						-9.90002	0.0184434	0.0162434	0.0324434	0.03425	0.0346434	0.0444	0.0416							-10	-0.0288	0	-0.0354973	0	-0.0498973	0	0.0024	0
	-9.79999	-0.0232	0.0039	-0.0115985	-0.0049	-0.0062	-0.0191	-0.0345						-9.90002	0.0086	0.0185532	0.0146532	0.0257968	0.0261	0.0230968	0.0252968						-9.79999	0.0213	0.0145939	0.0324939	0.0379	0.0342	0.04375	0.04755							-9.90002	-0.0302	0	-0.0355	0	-0.0541977	0	-0.000200001	0
	-9.70001	-0.0216485	0.0038	-0.0145485	-0.00164851	-0.00394851	-0.0153	-0.0338						-9.79999	0.00535	0.0215	0.0153	0.02005	0.02575	0.02065	0.02395						-9.70001	0.0257965	0.0105965	0.0305965	0.0418965	0.0352965	0.0433	0.052							-9.79999	-0.033	0	-0.0382952	0	-0.0614952	0	-0.00629518	0
	-9.59998	-0.0214	-5.09759e-05	-0.015897	-0.0023	-0.00719698	-0.016451	-0.031251						-9.70001	0.0058	0.0252503	0.0140503	0.017	0.0239	0.0190975	0.0236975						-9.59998	0.0322	0.00719402	0.033194	0.0443	0.037194	0.0468022	0.0521022							-9.70001	-0.0393	0	-0.0382	0	-0.0637981	0	-0.008	0
	-9.5	-0.0246	-0.0034	-0.0174	-0.0063	-0.0067	-0.0175	-0.0301						-9.59998	0.00784783	0.0231	0.0136	0.0123478	0.0218503	0.0171478	0.0221478						-9.5	0.0361	0.0032	0.0316	0.0446	0.0409	0.0446	0.0512							-9.59998	-0.039	0	-0.0406	0	-0.0674	0	-0.0093	0
	-9.40002	-0.0254985	-0.0069	-0.0202985	-0.0077	-0.00629847	-0.0188	-0.0292						-9.5	0.0077	0.0248	0.0134	0.0056	0.0236	0.0153	0.021						-9.40002	0.0383934	0.00399341	0.0309934	0.0491	0.0466934	0.0442	0.0516							-9.5	-0.0421	0	-0.0347987	0	-0.0705987	0	-0.0122	0
	-9.29999	-0.02485	-0.0102	-0.0219488	-0.00575	-0.00095	-0.0146	-0.0289						-9.40002	0.0111	0.0298509	0.0119509	0.00349911	0.0277	0.0139991	0.0226991						-9.29999	0.0397	0.00649341	0.0340934	0.0532	0.0495	0.0422	0.0531							-9.40002	-0.0433	0	-0.0379	0	-0.0754967	0	-0.0139	0
	-9.20001	-0.0216497	-0.01275	-0.0214497	-0.000649664	0.000150336	-0.01075	-0.02545						-9.29999	0.01285	0.03075	0.00955	0.00425	0.02775	0.01695	0.02555						-9.20001	0.0410965	0.00749652	0.0311965	0.0541965	0.0494965	0.0417	0.0535							-9.29999	-0.0453	0	-0.0419965	0	-0.0757965	0	-0.0149965	0
	-9.09998	-0.0208	-0.0157505	-0.0208987	0.0047	0.000201312	-0.00645049	-0.0227505						-9.20001	0.01365	0.0316005	0.00830046	0.00345	0.02975	0.0158475	0.0280475						-9.09998	0.04675	0.00744277	0.0324428	0.05835	0.0497428	0.0438022	0.0510022							-9.20001	-0.0482	0	-0.0487	0	-0.0787957	0	-0.0161	0
	-9	-0.01825	-0.0186	-0.02315	0.00565	0.00555	-0.002	-0.0234						-9.09998	0.0153973	0.02775	0.00195	-0.00240268	0.0301005	0.0133973	0.0269973						-9	0.0489	0.0083	0.0348	0.0644	0.0513	0.04675	0.05175							-9.09998	-0.0564	0	-0.0517	0	-0.0804	0	-0.0164	0
	-8.90002	-0.0139984	-0.02055	-0.0249984	0.009	0.00870156	0.00015	-0.02215						-9	0.01245	0.02875	0.00105	-0.00935	0.02745	0.01035	0.02355						-8.90002	0.0507936	0.00759359	0.0338936	0.0655	0.0506936	0.0479	0.0497							-9	-0.0581	0	-0.050798	0	-0.082498	0	-0.0181	0
	-8.79999	-0.011	-0.0214	-0.0275993	0.0132	0.0181	0.0045	-0.0216						-8.90002	0.00945	0.0315008	0.00490082	-0.0116508	0.03045	0.0107492	0.0275492						-8.79999	0.04725	-0.00395333	0.0272467	0.06245	0.04885	0.0495	0.053							-8.90002	-0.0615	0	-0.0566	0	-0.0904941	0	-0.0304	0
	-8.70001	-0.0106988	-0.0225	-0.0256988	0.0146012	0.0231012	0.0087	-0.0196						-8.79999	0.0095	0.03495	0.00725	-0.0154	0.0375	0.0102	0.0293						-8.70001	0.0450511	-0.0158489	0.0173511	0.0562511	0.0437511	0.04715	0.04905							-8.79999	-0.0719	0	-0.0564963	0	-0.0941963	0	-0.0357963	0
	-8.59998	-0.00965	-0.0244005	-0.0268488	0.01745	0.0238512	0.0124995	-0.0175005						-8.70001	0.00885	0.0348513	0.00285134	-0.01985	0.04435	0.011247	0.032647						-8.59998	0.0429	-0.0223028	0.0142972	0.0546	0.0396972	0.0390531	0.0407531							-8.70001	-0.0791	0	-0.0597	0	-0.099696	0	-0.0384	0
	-8.5	-0.00605	-0.02525	-0.02795	0.01955	0.02535	0.01455	-0.01895						-8.59998	0.00654838	0.036	0.0029	-0.0222516	0.0444513	0.00874838	0.0296484						-8.5	0.0391	-0.0226	0.015	0.0528	0.0331	0.0336	0.0346							-8.59998	-0.0853	0	-0.0589	0	-0.1056	0	-0.0451	0
	-8.40002	-0.000701007	-0.02645	-0.026401	0.0284	0.026199	0.01785	-0.01855						-8.5	0.0071	0.0368	0.0005	-0.0237	0.0444	0.0072	0.029						-8.40002	0.0317494	-0.0213506	0.0198494	0.04835	0.0251494	0.0328	0.031							-8.5	-0.0933	0	-0.0611976	0	-0.107498	0	-0.0443	0
	-8.29999	0.001	-0.0273	-0.0274987	0.0298	0.0188	0.0258	-0.0149						-8.40002	0.0109	0.0403993	0.00439933	-0.0256993	0.0406	0.00290067	0.0270007						-8.29999	0.0246	-0.0145006	0.0240994	0.0545	0.0185	0.02445	0.03295							-8.40002	-0.0972	0	-0.0571	0	-0.0981051	0	-0.0308	0
	-8.20001	0.00530052	-0.0306	-0.0278995	0.0238005	0.0105005	0.0226	-0.013						-8.29999	0.0149	0.04575	0.01105	-0.024	0.0337	0.0054	0.031						-8.20001	0.0123512	-0.0130488	0.0220512	0.0501512	0.0106512	0.0235	0.0392							-8.29999	-0.0885	0	-0.0549058	0	-0.0870058	0	-0.0179058	0
	-8.09998	0.0008	-0.0299974	-0.0214032	0.0165	0.00769683	0.0161026	-0.0109974						-8.20001	0.02075	0.0458996	0.0153996	-0.01855	0.02775	0.00995156	0.0272516						-8.09998	0.00855	-0.0146469	0.0206531	0.03755	0.0113531	0.0209489	0.0399489							-8.20001	-0.0792	0	-0.0588	0	-0.081402	0	-0.0159	0
	-8	-0.00275	-0.0273	-0.02415	0.00795	-0.00395	0.0213	-0.0016						-8.09998	0.0202016	0.03605	0.00945	-0.0138984	0.0242996	0.0173016	0.0188016						-8	0.007	-0.0182	0.0182	0.0256	0.0102	0.01955	0.03615							-8.09998	-0.0736	0	-0.0565	0	-0.0695	0	-0.0121	0
	-7.90002	-0.0112513	-0.02695	-0.0166513	0.00445	-0.0109513	0.00885	-0.01265						-8	0.01415	0.0278	0.0128	-0.01035	0.01505	0.01255	0.01325						-7.90002	-0.000598902	-0.0177989	0.0244011	0.0225	0.0137011	0.0159	0.0349							-8	-0.0615	0	-0.0552056	0	-0.0678056	0	-0.0126	0
	-7.79999	-0.0188	-0.02525	-0.0159978	-0.0037	-0.0207	0.00375	-0.01495						-7.90002	0.0069	0.0174516	0.0137516	-0.00930156	0.0095	0.00549844	0.00879844						-7.79999	-0.00205	-0.0148477	0.0204523	0.02085	0.01745	0.0193	0.038							-7.90002	-0.0501	0	-0.0535	0	-0.0567035	0	-0.0126	0
	-7.70001	-0.0169498	-0.0204	-0.0143498	-0.00474985	-0.0211498	-0.0018	-0.0134						-7.79999	0.00035	0.0156	0.0164	-0.01175	0.00085	0.00565	0.00375						-7.70001	-0.00119994	-0.00859994	0.0214001	0.0207001	0.0163001	0.02145	0.03505							-7.79999	-0.0404	0	-0.0519035	0	-0.0474035	0	-0.0119035	0
	-7.59998	-0.0121	-0.0110485	-0.0130022	0.0013	-0.0173022	-0.00454851	-0.0119485						-7.70001	-0.0016	0.0176504	0.0165504	-0.0064	0.0025	0.0123009	0.00720095						-7.59998	-0.00125	-0.00495095	0.0208491	0.01705	0.0185491	0.0231013	0.0350013							-7.70001	-0.0327	0	-0.0405	0	-0.0412036	0	-0.0068	0
	-7.5	-0.01115	-0.0067	-0.01515	0.00135	-0.01395	-0.0039	-0.0093						-7.59998	-0.00195043	0.02115	0.01625	-0.00295043	0.00455043	0.0165496	0.00544957						-7.5	-0.0037	-0.0067	0.0175	0.0146	0.0186	0.02515	0.03355							-7.59998	-0.0285	0	-0.0372	0	-0.0398	0	-0.0069	0
	-7.40002	-0.0142981	-0.01035	-0.0138981	-0.0029	-0.0201981	-0.00275	-0.01255						-7.5	-0.00505	0.02015	0.01705	-0.00535	0.00295	0.01745	0.00175						-7.40002	-0.00370091	-0.00580091	0.0156991	0.0142	0.0178991	0.026	0.0311							-7.5	-0.0276	0	-0.0368013	0	-0.0355013	0	-0.0072	0
	-7.29999	-0.01635	-0.012	-0.0126498	-0.00385	-0.02445	-0.0051	-0.0173						-7.40002	-0.00245	0.0192995	0.0190995	-0.00934948	0.00015	0.0146505	-0.000749482						-7.29999	-0.00105	-0.0039518	0.0194482	0.01315	0.01745	0.027	0.0308							-7.40002	-0.0261	0	-0.0348	0	-0.0337009	0	-0.009	0
	-7.20001	-0.01495	-0.01085	-0.01135	-0.00365003	-0.02235	-0.01015	-0.01695						-7.29999	-0.0026	0.0167	0.019	-0.0077	0.0016	0.017	0.0014						-7.20001	0.000399511	-0.00280049	0.0181995	0.0131995	0.0174995	0.03035	0.03155							-7.29999	-0.0245	0	-0.0376994	0	-0.0332994	0	-0.0132994	0
	-7.09998	-0.0146	-0.00874887	-0.00780113	-0.0016	-0.0198011	-0.0107489	-0.0171489						-7.20001	-0.0051	0.0148995	0.0162995	-0.0069	-0.0007	0.0160001	0.00200012						-7.09998	-0.0012	-0.00530031	0.0167997	0.0128	0.0161997	0.0284998	0.0271998							-7.20001	-0.0249	0	-0.0406	0	-0.0325998	0	-0.017	0
	-7	-0.01495	-0.0087	-0.01015	-0.00135	-0.02375	-0.0113	-0.0141						-7.09998	-0.00389976	0.0163	0.0136	-0.00629976	-0.00400049	0.0200002	-0.000299756						-7	-0.00235	-0.00775	0.01475	0.00945	0.01315	0.0252	0.0262							-7.09998	-0.025	0	-0.0405	0	-0.0355	0	-0.0187	0
	-6.90002	-0.0125012	-0.00855	-0.00800119	-0.0007	-0.0209012	-0.01035	-0.01315						-7	-0.0009	0.0147	0.0142	-0.0027	-0.0018	0.0215	-0.0002						-6.90002	-0.00435098	-0.00655098	0.014249	0.00735	0.010849	0.02385	0.02295							-7	-0.0237	0	-0.0386997	0	-0.0380997	0	-0.0224	0
	-6.79999	-0.01385	-0.0074	-0.00694985	-0.00265	-0.01945	-0.0078	-0.0117						-6.90002	0.001	0.0153495	0.0139495	-0.00139954	0.0023	0.0217005	0.000200458						-6.79999	-0.00255	-0.00765085	0.0111491	0.00735	0.00885	0.02005	0.01935							-6.90002	-0.0254	0	-0.0349	0	-0.0363023	0	-0.0182	0
	-6.70001	-0.0166489	-0.00935	-0.00674887	-0.00604887	-0.0208489	-0.01125	-0.01115						-6.79999	0.00015	0.01395	0.01035	-0.00035	0.00275	0.02255	-0.00255						-6.70001	-0.00345061	-0.00775061	0.0124494	0.00794939	0.0107494	0.01525	0.01575							-6.79999	-0.0222	0	-0.0348012	0	-0.0346012	0	-0.0172012	0
	-6.59998	-0.01405	-0.0139483	-0.0047514	-0.00985	-0.0174514	-0.0115483	-0.0125483						-6.70001	0.00025	0.00930021	0.00950021	0.00205	0.00145	0.0238499	-0.00535009						-6.59998	-0.0003	-0.00870217	0.0119978	0.007	0.0132978	0.0156507	0.0149507							-6.70001	-0.0179	0	-0.0333	0	-0.0290027	0	-0.0141	0
	-6.5	-0.0133	-0.00985	-0.0039	-0.0119	-0.0117	-0.00925	-0.01165						-6.59998	0.00190092	0.012	0.0131	0.00190092	0.00250021	0.0218009	-0.00849908						-6.5	6.18456e-11	-0.0039	0.0096	0.0052	0.0118	0.02	0.0156							-6.59998	-0.0147	0	-0.0344	0	-0.0292	0	-0.0127	0
	-6.40002	-0.01365	-0.005	-0.00644997	-0.01205	-0.01455	-0.0064	-0.0101						-6.5	0.004	0.0093	0.0117	0.0034	0.0051	0.0208	-0.0038						-6.40002	0.000749359	-0.00615064	0.00864936	0.00785	0.00754936	0.0182	0.0125							-6.5	-0.0131	0	-0.0314031	0	-0.0241031	0	-0.0086	0
	-6.29999	-0.0118	-0.00625	-0.0051007	-0.0118	-0.0116	-0.00835	-0.01135						-6.40002	0.001	0.00640085	0.0100009	0.00599915	0.003	0.0181991	-0.00510085						-6.29999	3.92902e-10	-0.00739991	0.00650009	0.0058	0.0062	0.01735	0.00875							-6.40002	-0.0078	0	-0.0326	0	-0.0256996	0	-0.011	0
	-6.20001	-0.0112994	-0.0043	-0.00859939	-0.0110994	-0.0128994	-0.0073	-0.0113						-6.29999	0.0006	0.0034	0.0101	0.0054	0.001	0.016	-0.0068						-6.20001	-0.00165052	-0.00675052	0.00434948	0.00504948	0.00104948	0.0145	0.007							-6.29999	-0.0107	0	-0.0294004	0	-0.0237004	0	-0.0101004	0
	-6.09998	-0.0117	-0.00519921	-0.00920098	-0.0116	-0.011301	-0.00669921	-0.0134992						-6.20001	-0.002	-0.00029997	0.013	0.007	0.0004	0.0155001	-0.00519988						-6.09998	-0.00425	-0.00555073	0.00244927	0.00245	0.000649267	0.0141499	0.00694991							-6.20001	-0.0121	0	-0.0288	0	-0.0254993	0	-0.0099	0
	-6	-0.0109	-0.0024	-0.0105	-0.0113	-0.013	-0.0047	-0.0141						-6.09998	-0.00149973	0.0016	0.0093	0.00780027	0.00340003	0.0170003	-0.00359973						-6	-0.00295	-0.00785	0.00395	-0.00025	-0.00325	0.01245	0.00325							-6.09998	-0.0142	0	-0.0272	0	-0.0214	0	-0.0059	0
	-5.90002	-0.0102001	-0.0038	-0.0130001	-0.0094	-0.0141001	-0.0069	-0.012						-6	-0.0008	0.0011	0.0093	0.0054	0.002	0.016	-0.0029						-5.90002	-0.00555031	-0.00995031	0.00304969	-0.00345	-0.00655031	0.01165	0.00325							-6	-0.0123	0	-0.0166036	0	-0.0108036	0	-0.0008	0
	-5.79999	-0.00835	-0.0072	-0.01285	-0.00425	-0.01165	-0.0066	-0.0108						-5.90002	-0.0041	-0.000801037	0.013999	0.00750104	0.0013	0.015301	-0.00189896						-5.79999	-0.00745	-0.00824939	0.00405061	-0.00605	-0.00635	0.00855	0.00455							-5.90002	-0.0076	0	-0.0156	0	-0.00910012	0	-0.0017	0
	-5.70001	-0.00609988	-0.00805	-0.00989988	-0.00209988	-0.00919988	-0.00665	-0.00825						-5.79999	-0.003	-0.00035	0.00855	0.0084	0.0018	0.0143	-0.0025						-5.70001	-0.00699991	-0.00679991	0.00390009	-0.00679991	-0.00499991	0.00485	0.00715							-5.79999	-0.0095	0	-0.0106012	0	-0.00680116	0	0.00109884	0
	-5.59998	-0.0083	-0.00510024	-0.0112991	-0.0058	-0.00799914	-0.00440024	-0.00780024						-5.70001	-0.00275	0.00204976	0.00834976	0.00645	0.00095	0.0110502	-0.00364982						-5.59998	-0.00505	-0.00485009	0.00504991	-0.00725	-0.00575009	0.00590006	0.00290006							-5.70001	-0.0096	0	-0.0077	0	0.000998352	0	0.0031	0
	-5.5	-0.00925	-0.0065	-0.01015	-0.00715	-0.00765	-0.0045	-0.0075						-5.59998	-0.00224988	-0.0007	0.0048	0.00485012	0.000149756	0.00645012	-0.00384988						-5.5	-0.0053	-0.0026	0.0048	-0.008	-0.0041	0.00605	-0.00215							-5.59998	-0.005	0	-0.0076	0	0.0036	0	-0.0006	0
	-5.40002	-0.00905006	-0.00785	-0.0108501	-0.00815	-0.00835006	-0.00425	-0.00405						-5.5	-0.0033	0.0009	0.0004	-0.0006	-0.0027	0.0002	-0.0058						-5.40002	-0.00575076	0.000349237	0.00564924	-0.00675	-0.00335076	0.0032	-0.0037							-5.5	-0.0044	0	-0.00540055	0	0.00719945	0	-0.0019	0
	-5.29999	-0.00375	-0.00935	-0.0056514	-0.00775	-0.00165	-0.00685	-0.00515						-5.40002	-0.0066	0.000649604	-0.000450396	-0.0015996	-0.0045	-0.0030996	-0.0046996						-5.29999	-0.005	0.00040003	0.00230003	-0.0058	-0.0041	0.00265	-0.00215							-5.40002	-0.0048	0	-0.0051	0	0.00780024	0	-0.005	0
	-5.20001	0.00134924	-0.00835	0.000349237	-0.00145076	0.00334924	-0.00235	-0.00035						-5.29999	-0.00325	0.00045	-0.00255	-0.00455	-0.00495	-0.00515	-0.00145						-5.20001	-0.00270052	-0.000400519	-0.00160052	-0.00350052	-0.00250052	0.0016	-0.0041							-5.29999	-0.0059	0	-0.00230165	0	0.0113984	0	-0.00300165	0
	-5.09998	0.00035	-0.00535021	-0.000850183	-0.00235	0.00214982	0.00154979	0.00264979						-5.20001	-0.00065	0.00264994	-0.00185006	-0.00475	-0.00175	-0.00414933	0.00315067						-5.09998	0.00175	0.0013493	-0.0010507	0.00055	-0.0018507	0.000800702	-0.0030993							-5.20001	-0.0042	0	-0.0006	0	0.00869902	0	-0.0028	0
	-5	0.0037	-0.00385	0.0008	-0.0021	0.0041	-0.00025	0.00225						-5.09998	-0.00104951	-0.0002	-0.0046	-0.00384951	0.00114994	-0.00174951	0.00105049						-5	0.00135	-0.00125	-0.00445	0.00205	0.00025	0.00215	-0.00205							-5.09998	-0.0018	0	0.0029	0	0.0101	0	0.0001	0
	-4.90002	0.00294954	0.0009	0.00214954	-0.00185	0.00404954	-0.001	0.0052						-5	-0.0047	-0.001	-0.0026	-0.0013	-0.0007	-0.0029	0.0016						-4.90002	0.000849695	-0.000850305	-0.00135031	0.00475	-0.000950305	-0.00185	-0.00205							-5	0.0004	0	0.00299915	0	0.0105991	0	0.0012	0
	-4.79999	-0.0008	0.00075	0.000900702	-0.0023	0.004	-0.00065	0.00385						-4.90002	-0.003	-0.00130067	-0.00230067	0.000500671	0.0009	-0.00139933	0.00460067						-4.79999	0.0018	0.00169875	-0.00380125	0.0074	0.0006	-0.00235	-0.00135							-4.90002	-0.0003	0	0.0079	0	0.0119973	0	0.0032	0
	-4.70001	-0.000300671	-0.0006	0.00309933	-0.00120067	0.00449933	-0.0042	-0.0012						-4.79999	-0.0026	-0.001	-0.0046	-0.0002	-0.0003	0.0007	0.0043						-4.70001	0.00239963	0.00479963	-0.00280037	0.00669963	0.00159963	-0.0027	0.0011							-4.79999	-0.0004	0	0.010698	0	0.013498	0	0.00449805	0
	-4.59998	0.003	-0.00089939	0.00679817	0.0035	0.00579817	-0.00339939	0.00090061						-4.70001	-0.0003	0.00124921	-0.00425079	-0.0023	0.0005	0.000100518	0.00320052						-4.59998	0.0017	0.000600122	-0.00349988	0.0055	-0.000899878	-0.00180037	0.00359963							-4.70001	0.0023	0	0.0131	0	0.0134986	0	0.0054	0
	-4.5	0.0023	-0.0007	0.0017	0.0017	0.0048	-0.0049	2.91038e-11						-4.59998	-0.0014496	0.0024	-0.0051	-0.000749603	0.000349207	-0.000749603	0.0025504						-4.5	-0.00355	-0.00255	-0.00645	0.00085	-0.00415	-0.0007	0.0005							-4.59998	0.0035	0	0.0158	0	0.0141	0	0.0057	0
	-4.40002	0.00424826	-0.0034	0.00464826	0.00215	0.00454826	-0.008	0.0022						-4.5	0.0015	0.00695	-0.00345	0.0023	-0.001	0.0003	0.0009						-4.40002	-0.00235055	-0.00135055	-0.00615055	-0.00265	-0.00485055	-0.00455	-0.00395							-4.5	1.45519e-11	0	0.0142999	0	0.0157999	0	0.0034	0
	-4.29999	0.00325	-0.00185	0.00644945	0.00055	0.00365	-0.00655	0.00175						-4.40002	0.00415	0.00879973	-0.00170027	0.00505027	0.00225	0.00205027	0.00385027						-4.29999	0.00315	-0.00105244	-0.000152442	0.00165	-0.00285	-0.00445	-0.00625							-4.40002	-0.0041	0	0.0159	0	0.0155987	0	0.0059	0
	-4.20001	-9.99996e-05	-0.00035	0.0057	0.0011	0.0075	-0.00735	0.00015						-4.29999	0.0033	0.003	-0.003	0.0052	0.0012	-0.0001	0.0042						-4.20001	0.0054993	-0.000900702	0.000199298	0.0014993	0.0020993	-0.00435	-0.00485							-4.29999	-0.0041	0	0.0156999	0	0.0125999	0	0.00519994	0
	-4.09998	-0.00165	0.00149991	0.00564954	0.00085	0.00734954	-0.00630009	-0.00300009						-4.20001	-0.0015	0.00144875	-0.00465125	0.0049	-0.0003	0.00170095	0.00370095						-4.09998	0.00495	-0.00144979	-0.00134979	-0.00505	0.000650214	-0.00250015	-0.00480015							-4.20001	-0.0037	0	0.0209	0	0.0144981	0	0.0054	0
	-4	0.0019	0.00095	0.0087	0.0022	0.0113	-0.00855	-0.00555						-4.09998	0.00235043	-0.00195	-0.00825	0.00405043	0.00204875	0.00225043	0.00705043						-4	0.00425	-0.00455	-0.00015	-0.00565	0.00045	-0.00295	-0.00715							-4.09998	-0.0015	0	0.0227	0	0.0151	0	0.0085	0
	-3.90002	0.0041482	0.0034	0.0095482	0.00555	0.0136482	-0.0058	-0.0063						-4	0.00335	-0.00575	-0.00625	-0.00065	0.00145	0.00255	0.00515						-3.90002	0.00105	-0.00625	-5.00002e-05	-0.00595	-0.00095	-0.00455	-0.00855							-4	-0.0001	0	0.0187999	0	0.0148999	0	0.0073	0
	-3.79999	0.0054	0.00515	0.0106988	0.0066	0.0172	-0.00465	-0.00265						-3.90002	0.00245	-0.00514951	-0.0105495	0.00144951	0.00125	0.000849512	0.00614951						-3.79999	0.0027	-0.00890186	0.00229814	-0.0043	-0.001	-0.00575	-0.00995							-3.90002	-0.0034	0	0.015	0	0.0151003	0	0.0026	0
	-3.70001	0.00384939	0.0055	0.0121494	0.00514939	0.0193494	-0.0011	-0.0025						-3.79999	0.00135	-0.005	-0.0111	-0.00105	-0.00185	-0.00185	0.00675						-3.70001	0.00409942	-0.0101006	0.00389942	-0.00520058	0.00139942	-0.002	-0.0095							-3.79999	-0.005	0	0.0188985	0	0.0152985	0	0.00459847	0
	-3.59998	0.0033	0.00434954	0.0117017	0.0034	0.0170017	-0.00115046	-0.00325046						-3.70001	-0.0034	-0.00474902	-0.012549	-0.0035	-0.0038	-0.00230107	0.00559893						-3.59998	0.0003	-0.00969878	0.00530122	-0.0061	-0.00039878	-0.00240058	-0.00610058							-3.70001	-0.0033	0	0.0255	0	0.0203985	0	0.0082	0
	-3.5	0.00405	0.0005	0.00925	0.00445	0.01735	-0.0041	-0.0042						-3.59998	4.94814e-05	-0.0048	-0.013	-0.00305052	-0.00164902	-0.00285052	0.00914948						-3.5	-0.0035	-0.0099	-0.0003	-0.0085	-0.0013	-0.0075	-0.0051							-3.59998	0.0033	0	0.0229	0	0.0177	0	0.0089	0
	-3.40002	0.00344793	0.00155	0.0145479	0.00935	0.0217479	-0.00145	-0.00315						-3.5	0.0023	-0.01375	-0.01035	-0.0016	-0.0021	-0.0012	0.0091						-3.40002	-0.00420024	-0.00770024	-0.00180024	-0.0114	-0.00350024	-0.0106	-0.0058							-3.5	-9.99996e-05	0	0.0203016	0	0.0162016	0	0.0071	0
	-3.29999	-0.0026	0.00555	0.0120016	0.0061	0.0159	0.00245	-0.00475						-3.40002	-0.00265	-0.0209992	-0.0102992	0.000649176	-0.00385	0.000549176	0.00624918						-3.29999	-0.00285	-0.00695089	-0.000650886	-0.01395	-0.00485	-0.0111	-0.0067							-3.40002	-0.0044	0	0.0222	0	0.0179999	0	0.0061	0
	-3.20001	-0.00664878	0.0035	0.00995122	0.00285122	0.0142512	-0.0045	-0.0045						-3.29999	-0.0016	-0.03025	-0.01055	0.0015	-0.0043	-0.0006	0.002						-3.20001	-0.00430018	-0.00660018	-0.00290018	-0.0166002	-0.00600018	-0.00995	-0.01085							-3.29999	-0.0062	0	0.0244988	0	0.0164988	0	0.00579878	0
	-3.09998	-0.01275	0.00735058	0.0105501	0.00435	0.0111501	-0.00794942	5.058e-05						-3.20001	-0.00115	-0.0290493	-0.0146493	0.00025	-0.00745	-0.00135104	0.000748963						-3.09998	-0.0032	-0.00940146	0.000498535	-0.0137	-0.00380146	-0.0110992	-0.0133992							-3.20001	-0.0081	0	0.0299	0	0.0161982	0	0.0066	0
	-3	-0.00505	0.00655	0.01055	0.00445	0.01685	-0.00475	0.00105						-3.09998	0.0010507	-0.0277	-0.0115	0.000850702	-0.0111493	-0.0034493	-0.000449298						-3	-0.00265	-0.00935	-0.00115	-0.01525	0.00025	-0.0118	-0.0136							-3.09998	-0.0054	0	0.0312	0	0.0151	0	0.0065	0
	-2.90002	-0.0115469	0.00815	0.00795311	-0.00265	0.0120531	-0.000649999	0.00495						-3	0.0049	-0.0238	-0.005	0.0049	-0.0128	-0.0009	0.0026						-2.90002	-0.000303631	-0.00880363	0.00649637	-0.0135	0.00319637	-0.01315	-0.01365							-3	-0.0015	0	0.0217016	0	0.0248016	0	0.0139	0
	-2.79999	-0.00525	0.00105	0.00585128	-0.00535	0.00765	-0.00715	0.00285						-2.90002	0.0051	-0.024949	-0.00774899	0.00909899	-0.0069	-0.00210101	0.016099						-2.79999	-0.0027	-0.0103987	0.00200128	-0.0178	0.0064	-0.0127	-0.014							-2.90002	-0.004	0	0.0236	0	0.0310973	0	0.017	0
	-2.70001	-0.00360009	0.00125	0.00769991	0.00989991	0.00939991	-0.02025	-0.00095						-2.79999	0.00425	-0.02045	-0.00485	0.00935	-0.00645	-0.00495	0.01565						-2.70001	-0.000450916	-0.00795092	0.00394908	-0.0155509	-0.00395092	-0.0189	-4.47471e-10							-2.79999	0.0033	0	0.0254993	0	0.0346993	0	0.0166993	0
	-2.59998	-0.0025	0.00619939	0.00870104	0.0103	0.019001	-0.0180006	-0.00070061						-2.70001	0.00575	-0.0202003	-0.000500305	0.01235	-0.00305	0.00275089	0.0171509						-2.59998	0.0035	-0.00880186	0.00789814	-0.0177	-0.00160186	-0.0233492	0.00265076							-2.70001	0.0047	0	0.0269	0	0.0355999	0	0.0163	0
	-2.5	-0.0005	0.0029	0.0124	0.0148	0.025	-0.0182	-0.0024						-2.59998	0.00689957	-0.02025	0.00095	0.0150996	-0.00340031	0.00659957	0.0234996						-2.5	0.00535	-0.00655	0.01245	-0.01785	-0.00295	-0.0141	0.0064							-2.59998	0.0037	0	0.0288	0	0.0336	0	0.0147	0
	-2.40002	-0.00460091	0.0063	0.0127991	0.0184	0.0271991	-0.0166	0.004						-2.5	0.00635	-0.02085	0.00105	0.01495	-0.00305	0.00835	0.02335						-2.40002	0.0071503	-0.0077497	0.0097503	-0.01735	-0.0049497	-0.01465	0.00425							-2.5	0.0016	0	0.0308995	0	0.0335995	0	0.0151	0
	-2.29999	-0.00265	0.0069	0.0115505	0.01835	0.02595	-0.019	0.0039						-2.40002	0.00825	-0.0184518	0.00574823	0.0136518	-0.00485	0.00965177	0.0228518						-2.29999	0.00305	-0.00984957	0.00665043	-0.01645	-0.00855	-0.01145	0.00185							-2.40002	0.0011	0	0.0355	0	0.0360993	0	0.0156	0
	-2.20001	-0.00189915	0.00675	0.00890085	0.0156009	0.0231009	-0.02035	-0.00015						-2.29999	0.01085	-0.0165	0.0037	0.02235	0.00075	0.01105	0.02585						-2.20001	0.00524963	-0.00785037	0.00904963	-0.0173504	-0.00845037	-0.01585	0.00335							-2.29999	-0.0001	0	0.0302002	0	0.0361002	0	0.0155002	0
	-2.09998	-0.00045	0.00289966	0.0141497	0.01315	0.0190497	-0.0262003	0.00159966						-2.20001	0.0096	-0.0163003	0.00239966	0.0181	0.0025	0.00970165	0.0243016						-2.09998	0.00815	-0.00675214	0.0134479	-0.01225	-0.00755214	-0.0165503	0.0057497							-2.20001	0.0024	0	0.0299	0	0.0363993	0	0.0182	0
	-2	0.00235	0.00225	0.01435	0.01855	0.02185	-0.02855	0.00365						-2.09998	0.0127989	-0.01485	-0.00165	0.0264989	0.00589966	0.0113989	0.0297989						-2	0.0075	-0.0113	0.0145	-0.0123	-0.0071	-0.01405	0.00975							-2.09998	0.0004	0	0.0403	0	0.0407	0	0.0254	0
	-1.90002	0.00724799	0.00625	0.015848	0.01985	0.029648	-0.02275	0.00335						-2	0.01395	-0.0172	-0.0014	0.02325	0.00545	0.00815	0.03005						-1.90002	0.00659896	-0.010401	0.015399	-0.0141	-0.00540104	-0.0222	0.0068							-2	0.002	0	0.0420974	0	0.0448974	0	0.0288	0
	-1.79999	0.0094	0.00645	0.0132002	0.0163	0.0303	-0.01625	0.00665						-1.90002	0.0104	-0.00969951	-0.00319951	0.0127995	0.0021	0.00479951	0.0261995						-1.79999	0.0071	-0.00710098	0.013499	-0.01	-0.0045	-0.024	0.0091							-1.90002	0.0065	0	0.0406	0	0.0496004	0	0.0314	0
	-1.70001	0.0157501	0.0078	0.0138501	0.0190501	0.0308501	-0.0146	0.007						-1.79999	0.016	-0.005	-0.0006	0.0137	-0.0042	0.0003	0.0272						-1.70001	0.00175162	-0.0113484	0.00935162	-0.0164484	-0.00734838	-0.0245	0.0129							-1.79999	0.000499999	0	0.0435021	0	0.0498021	0	0.0326021	0
	-1.59998	0.01805	0.01195	0.0116505	0.02555	0.0311505	-0.01705	0.01555						-1.70001	0.018	-0.000998932	-0.00419893	0.0127	-0.0033	0.000699024	0.034999						-1.59998	0.00475	-0.00835061	0.0127494	-0.01665	-0.00995061	-0.0256498	0.0126502							-1.70001	0.000400001	0	0.0433	0	0.0426034	0	0.0306	0
	-1.5	0.0151	0.01015	0.0138	0.0327	0.0347	-0.02005	0.01685						-1.59998	0.0154007	0.0002	-0.0011	0.0102007	-0.000198932	0.00120073	0.0282007						-1.5	0.00465	-0.00845	0.01135	-0.02035	-0.00685	-0.02705	0.01395							-1.59998	-0.0032	0	0.0477	0	0.048	0	0.0379	0
	-1.40002	0.0122513	0.0111	0.0168513	0.03005	0.0370513	-0.0204	0.0229						-1.5	0.0243	0.0103	-0.0011	0.0117	0.0038	0.0106	0.0351						-1.40002	0.00465	-0.00270271	0.0132973	-0.0159	-0.00240271	-0.02425	0.02335							-1.5	0.0051	0	0.0456	0	0.047	0	0.037	0
	-1.29999	0.01195	0.0111	0.0203508	0.03005	0.0370513	-0.01865	0.02075						-1.40002	0.0263	0.0103	-0.0008	0.0123	0.0014	0.0106	0.0351						-1.29999	0.00754768	0.00344853	0.0232439	-0.00465	0.00544853	-0.022	0.0248							-1.40002	0.0051	0	0.0453	0	0.0405002	0	0.037	0
	-1.20001	0.01105	0.0114508	0.0203508	0.03025	0.0370513	-0.0177492	0.0176						-1.29999	0.0311	0.01385	0.00655	0.0129	0.00195	0.015	0.0367						-1.20001	0.00805	0.00344853	0.0270477	-0.00495	0.00384603	-0.00975	0.03785							-1.29999	0.0051	0	0.0399033	0	0.0364	0	0.037	0
	-1.09998	0.01195	0.0118	0.0203508	0.03025	0.0370513	-0.0163	0.01615						-1.20001	0.0311	0.01795	0.01685	0.01315	0.0014	0.0196497	0.0367						-1.09998	0.00935	0.00344853	0.0294485	-0.00695	0.00335	-0.00495027	0.0430497							-1.20001	0.0036	0	0.0359	0	0.0364	0	0.0379	0
	-1	0.0122513	0.0118	0.0185024	0.03025	0.0370513	-0.01715	0.01585						-1.09998	0.03225	0.01945	0.01895	0.014748	0.0008	0.025348	0.0351						-1	0.00805	0.00175	0.0294485	-0.00785	-0.00240271	-0.00255	0.04745							-1.09998	0.0028	0	0.0339	0	0.0405002	0	0.039	0
	-0.900024	0.0151	0.0114508	0.0168513	0.03025	0.03715	-0.0177492	0.01535						-1	0.0317467	0.01795	0.01985	0.01485	0.00045	0.0315	0.0346						-0.900024	0.00754768	-0.00270271	0.0270477	-0.01365	-0.00245	-0.00255	0.04745							-1	0.0022	0	0.0259041	0	0.0429041	0	0.039	0
	-0.799988	0.01995	0.0111	0.0138	0.03005	0.03715	-0.01865	0.0149						-0.900024	0.0311	0.01795	0.0235013	0.0166487	-0.00365	0.0328948	0.0332						-0.799988	0.00465	-0.00275	0.02415	-0.0157977	-0.00685	-0.00365	0.04635							-0.900024	0.0013	0	0.0247	0	0.047	0	0.0401	0
	-0.700012		0.00925				-0.0204	0.0108508						-0.799988	0.0305947			0.0247	-0.0058	0.0328948	0.0324487						-0.700012						-0.00495027	0.0430497							-0.799988	-0.0013	0		0		0		0
	-0.599976													-0.700012													-0.599976														-0.700012		0		0		0		0
	-0.5													-0.599976													-0.5														-0.599976		0		0		0		0
	-0.400024													-0.5													-0.400024														-0.5		0		0		0		0
	-0.299988													-0.400024													-0.299988														-0.400024		0		0		0		0
	-0.200012													-0.299988													-0.200012														-0.299988		0		0		0		0
	-0.0999756													-0.200012													-0.0999756														-0.200012		0		0		0		0
	0													-0.0999756													0														-0.0999756		0		0		0		0
	0.0999756													0													0.0999756														0		0		0		0		0
	0.200012													0.0999756													0.200012														0.0999756		0		0.000370361		0.00111584		0.00334749
	0.299988													0.200012													0.299988														0.200012		0.000125193		0.000740477		0.00223231		0.00669473
	0.400024													0.299988													0.400024														0.299988		0.000250456		0.0011108		0.00334802		0.0100438
	0.5													0.400024													0.5														0.400024		0.000375637		0.00148088		0.00446436		0.0133905
	0.599976													0.5													0.599976														0.5		0.000500813		0.00185095		0.00557996		0.016739
	0.700012													0.599976													0.700012														0.599976		0.000626059		0.00222122		0.00669549		0.0200852
	0.799988													0.700012													0.799988														0.700012		0.000751222		0.00259124		0.00781165		0.0234312
	0.900024													0.799988													0.900024														0.799988		0.000876457		0.00296148		0.00892706		0.026779
	1													0.900024													1														0.900024		0.00100161		0.00333147		0.0100431		0.0301244
	1.09998													1													1.09998														1		0.00112676		0.00370144		0.0111584		0.0334717
	1.20001													1.09998													1.20001														1.09998		0.00125197		0.00407162		0.0122736		0.0368166
	1.29999													1.20001													1.29999														1.20001		0.00137711		0.00444156		0.0133894		0.0401613
	1.40002													1.29999													1.40002														1.29999		0.00150231		0.00481171		0.0145045		0.0435078
	1.5													1.40002													1.5														1.40002		0.00162744		0.00518161		0.0156203		0.046852
	1.59998													1.5													1.59998														1.5		0.00175255		0.00555149		0.0167352		0.050198
	1.70001													1.59998													1.70001														1.59998		0.00187774		0.00592158		0.0178502		0.0535416
	1.79999	-0.0245952		0.700005	2.555	7.2823								1.70001		0.174436	0.7784										1.79999	-0.328543	-0.121843	0.193357	1.01386	3.08596									1.70001		0.00200285	-0.150355	0.00629143	-0.116655	0.0189657	-0.1216	0.0568851
	1.90002	0.0723	0.0899556	0.903724	2.9212	8.21312	17.6964	34.2232						1.79999	0.1252	0.192495	0.876836	2.1413	6.3009	15.2555	31.2127						1.90002	-0.30475	-0.0803808	0.243819	1.16055	3.52642	9.03171	24.0123							1.79999	-0.2052	0.00212802	-0.1554	0.00666148	-0.124794	0.0200805	-0.1216	0.0602303
	2	0.0771	0.214	1.0175	3.2055	8.835	19.2502	35.2071						1.90002	0.1252	0.2386	0.9746	2.47306	7.09414	16.5934	32.1555						2	-0.20955	0.02195	0.39115	1.40235	4.04175	10.1075	25.2195							1.90002	-0.2181	0.00225312	-0.1554	0.0070313	-0.124794	0.0211959	-0.1216	0.0635732
	2.09998	0.131758	0.2466	1.15556	3.5459	9.59456	20.2354	35.6858						2	0.1252	0.26905	1.07855	2.7181	7.596	17.6628	32.9368						2.09998	-0.204416	0.0256839	0.430684	1.5339	4.37888	11.029	26.6316							2	-0.2181	0.00237821	-0.150355	0.00740109	-0.116655	0.0223106	-0.0176554	0.0669179
	2.20001	0.16615	0.3163	1.29232	3.85975	10.1953	21.3524	36.2465						2.09998	0.14725	0.335307	1.18371	2.85099	8.31865	18.5566	33.262						2.20001	-0.15105	0.100145	0.544945	1.7303	4.7948	12.0222	27.675							2.09998	-0.1651	0.00250337	-0.150355	0.00777109	0.00638154	0.0234252	-0.00800002	0.0702603
	2.29999	0.21655	0.37025	1.45187	4.18977	10.9196	22.371	36.3954						2.20001	0.17735	0.37755	1.29385	3.18115	8.91285	19.4751	33.502						2.29999	-0.13325	0.110098	0.577698	1.843	5.1294	12.8631	28.8259							2.20001	-0.1651	0.00262844	-0.128018	0.00814085	0.0204293	0.0245404	0.0689	0.0736025
	2.40002	0.220371	0.482502	1.54354	4.45875	11.4413	23.2161	36.6447						2.29999	0.2191	0.4064	1.37264	3.51405	9.42255	20.3594	33.6839						2.40002	-0.13325	0.135731	0.617731	1.98375	5.49253	13.7755	29.6674							2.29999	-0.1618	0.00275359	-0.00699999	0.00851082	0.1013	0.0256549	0.1579	0.0769464
	2.5	0.21655	0.50165	1.64425	4.71375	11.9971	24.0257	36.6643						2.40002	0.22455	0.4064	1.4245	3.74285	9.93524	21.0764	33.775						2.5	-0.15105	0.13745	0.62915	2.08715	5.80845	14.5017	30.4338							2.40002	-0.0296	0.00287866	0.0558	0.00888054	0.1013	0.02677	0.2191	0.0802881
	2.59998	0.231077	0.50885	1.77578	5.0169	12.5685	24.62	36.8145						2.5	0.2191	0.4226	1.4989	3.9389	10.5297	21.711	33.7825						2.59998	-0.12457	0.16633	0.69323	2.21935	6.15113	15.266	30.9889							2.5	0.0332	0.00300372	0.0358073	0.00925024	0.0184073	0.0278844	0.1584	0.0836315
	2.70001	0.25405	0.5799	1.90623	5.29355	13.0443	25.2485	36.7757						2.59998	0.2216	0.460582	1.56998	4.15642	10.9552	22.0707	33.7604						2.70001	-0.0962	0.168586	0.747486	2.3574	6.4849	15.8864	31.5548							2.59998	0.0245	0.00312885	-0.0401	0.00962015	0.0131173	0.0289987	0.1005	0.0869726
	2.79999	0.258798	0.61395	2.0139	5.5676	13.5204	25.6555	36.663						2.70001	0.2337	0.49875	1.64935	4.3916	11.42	22.6062	33.6448						2.79999	-0.0597595	0.21894	0.81714	2.47484	6.82554	16.472	31.9444							2.70001	-0.0367	0.00325389	-0.0371264	0.00998982	0.00607364	0.0301136	0.0879736	0.0903135
	2.90002	0.26075	0.634401	2.11594	5.82385	13.9958	26.042	36.6325						2.79999	0.23785	0.546039	1.72674	4.61455	11.7916	23.0163	33.5158						2.90002	-0.0578	0.23209	0.86389	2.6167	7.14109	17.1729	32.3434							2.79999	-0.0193	0.00337901	-0.0196	0.0103597	0.0257756	0.0312277	0.0926	0.0936562
	3	0.2846	0.68745	2.2086	6.0978	14.439	26.3262	36.4771						2.90002	0.254059	0.5891	1.8269	4.86556	12.2272	23.2777	33.5145						3	-0.03235	0.27565	0.89965	2.76875	7.47465	17.7053	32.6093							2.90002	-0.0159	0.00350405	-0.0267	0.0107293	0.0483	0.0323425	0.099	0.0969966
	3.09998	0.291696	0.7215	2.3002	6.3508	14.8801	26.6313	36.3814						3	0.266	0.62065	1.91215	5.1136	12.6475	23.5489	33.3957						3.09998	-0.00996287	0.305037	0.963037	2.89315	7.78654	18.2787	32.9475							3	-0.0066	0.00362908	-0.0178185	0.0110989	0.0508815	0.0334566	0.116	0.100339
	3.20001	0.31015	0.7626	2.39665	6.56635	15.3012	26.8384	36.2002						3.09998	0.26095	0.645795	1.98979	5.30476	13.0391	23.8874	33.1664						3.20001	0.01265	0.327931	1.01883	3.03195	8.10515	18.7442	33.1319							3.09998	0.0135	0.00375418	-0.0252	0.0114688	0.06028	0.0345706	0.141	0.103679
	3.29999	0.335396	0.78265	2.4981	6.809	15.6894	27.0539	36.0477						3.20001	0.2798	0.66825	2.06165	5.5125	13.4111	24.0733	32.9248						3.29999	0.0184999	0.3502	1.0598	3.1486	8.3982	19.2725	33.2471							3.20001	0.0093	0.0038792	-0.012312	0.0118383	0.046788	0.0356852	0.133888	0.107018
	3.40002	0.3311	0.812103	2.5862	7.0205	16.0731	27.2146	35.8944						3.29999	0.25395	0.679146	2.15305	5.71265	13.7578	24.3316	32.7566						3.40002	0.01905	0.334852	1.10735	3.24165	8.67945	19.7414	33.3983							3.29999	0.0099	0.00400429	-0.0392	0.0122081	0.0364933	0.0367991	0.1315	0.11036
	3.5	0.34175	0.8561	2.67545	7.24005	16.4203	27.4058	35.7579						3.40002	0.28005	0.7148	2.2145	5.93255	14.0998	24.4452	32.5826						3.5	0.02815	0.35445	1.14405	3.36635	8.99385	20.1784	33.4731							3.40002	0.0126	0.0041293	-0.042	0.0125777	0.0516	0.0379135	0.1459	0.113699
	3.59998	0.375492	0.87695	2.77459	7.4627	16.7577	27.5642	35.6133						3.5	0.2938	0.7517	2.3159	6.1291	14.406	24.5482	32.3862						3.59998	0.0351945	0.383995	1.19499	3.4985	9.29269	20.6217	33.5822							3.5	-0.0066	0.0042543	-0.0096155	0.0129472	0.0593845	0.0390273	0.1697	0.11704
	3.70001	0.38305	0.9228	2.85415	7.65825	17.083	27.6942	35.4815						3.59998	0.2897	0.7765	2.3858	6.3243	14.7239	24.7015	32.2062						3.70001	0.0374	0.381299	1.2277	3.5984	9.5581	21.0181	33.6678							3.59998	0.0239	0.00437937	-0.0086	0.0133169	0.0426033	0.040141	0.1584	0.120378
	3.79999	0.3978	0.94575	2.9453	7.8608	17.3914	27.8036	35.3329						3.70001	0.2925	0.8276	2.4481	6.5284	15.026	24.818	32.0083						3.79999	0.0599912	0.413091	1.27599	3.73419	9.84019	21.4012	33.7288							3.70001	0.0069	0.00450436	-0.0189048	0.0136864	0.0545952	0.0412553	0.170295	0.123717
	3.90002	0.4117	0.980905	3.03289	8.0707	17.7094	27.9261	35.1927						3.79999	0.3236	0.866197	2.5263	6.7247	15.2949	24.9273	31.8366						3.90002	0.06665	0.431744	1.32534	3.86025	10.112	21.7606	33.7775							3.79999	-0.0159	0.00462942	0.0106	0.0140561	0.0810889	0.0423688	0.1843	0.127057
	4	0.43515	1.0253	3.12685	8.26435	18.0053	28.0283	35.0679						3.90002	0.331503	0.90675	2.60895	6.9	15.5685	25.005	31.6737						4	0.07155	0.44735	1.37825	3.96735	10.3589	22.0963	33.793							3.90002	0.0029	0.0047544	-0.0031	0.0144256	0.082	0.043483	0.1689	0.130395
	4.09998	0.445999	1.06685	3.2105	8.4362	18.2739	28.104	34.94						4	0.34815	0.9246	2.6676	7.08105	15.8478	25.077	31.5182						4.09998	0.0849444	0.461544	1.41994	4.08685	10.6218	22.4288	33.8031							4	0.0069	0.00487938	-0.00800372	0.014795	0.0822963	0.0445964	0.1629	0.133734
	4.20001	0.45985	1.0991	3.28845	8.61575	18.5461	28.1764	34.7962						4.09998	0.3696	0.948599	2.7407	7.2538	16.11	25.1293	31.3607						4.20001	0.096	0.480593	1.46229	4.2105	10.8711	22.7328	33.8211							4.09998	-0.0051	0.00500442	0.0106	0.0151647	0.0888947	0.0457098	0.1658	0.137072
	4.29999	0.475648	1.13005	3.38155	8.81225	18.7988	28.2297	34.6582						4.20001	0.3699	0.9831	2.8114	7.4064	16.3469	25.2111	31.2277						4.29999	0.0997496	0.48985	1.50185	4.30805	11.0983	23.0209	33.8296							4.20001	-0.0062	0.00512938	0.0247951	0.0155341	0.0912951	0.0468238	0.178195	0.140409
	4.40002	0.48135	1.16245	3.46225	8.98145	19.0104	28.2755	34.5484						4.29999	0.3657	1.00075	2.88505	7.574	16.5651	25.2695	31.0952						4.40002	0.10815	0.504547	1.53935	4.42195	11.3316	23.2688	33.8088							4.29999	0.0069	0.00525441	0.0167	0.0159037	0.0875029	0.0479371	0.169	0.143747
	4.5	0.4934	1.18435	3.544	9.1621	19.2425	28.3074	34.4204						4.40002	0.38565	1.0254	2.9557	7.74175	16.7917	25.3243	30.9623						4.5	0.11835	0.52015	1.57945	4.53725	11.5455	23.5264	33.7874							4.40002	-0.0014	0.00537936	0.0123	0.016273	0.0828	0.0490509	0.1726	0.147084
	4.59998	0.505847	1.2118	3.62645	9.32705	19.4658	28.337	34.3168						4.5	0.3951	1.05495	3.02925	7.9076	17.0148	25.3865	30.8405						4.59998	0.118999	0.530699	1.6121	4.6339	11.7641	23.7701	33.7773							4.5	-0.0116	0.00550431	0.0211908	0.0166424	0.103491	0.0501641	0.1872	0.150422
	4.70001	0.5219	1.23985	3.7072	9.4996	19.6737	28.3833	34.2164						4.59998	0.39745	1.0791	3.0972	8.06225	17.2075	25.4192	30.72						4.70001	0.12745	0.537548	1.64965	4.73835	11.9858	24.0003	33.7574							4.59998	-0.0017	0.00562932	0.0151	0.0170119	0.0988019	0.0512771	0.1803	0.153758
	4.79999	0.527849	1.272	3.78565	9.66215	19.8558	28.4145	34.1217						4.70001	0.4095	1.106	3.1642	8.2162	17.4026	25.4541	30.6151						4.79999	0.134747	0.550147	1.68505	4.85125	12.1994	24.1975	33.7318							4.70001	-0.0143	0.00575426	0.0146979	0.0173812	0.103698	0.0523908	0.182098	0.157094
	4.90002	0.53685	1.30185	3.85945	9.83035	20.0323	28.4236	34.0216						4.79999	0.4213	1.12605	3.23105	8.366	17.585	25.4774	30.5268						4.90002	0.14835	0.563845	1.72764	4.95965	12.4045	24.4052	33.7139							4.79999	-0.0157	0.00587926	0.0162	0.0177507	0.112595	0.0535038	0.1905	0.160432
	5	0.54505	1.32035	3.93085	9.97615	20.1926	28.4491	33.9171						4.90002	0.43155	1.14515	3.29535	8.49895	17.7597	25.4966	30.4185						5	0.15825	0.58255	1.76785	5.05255	12.6173	24.5987	33.6602							4.90002	-0.0125	0.00600418	0.018	0.01812	0.1085	0.0546173	0.192	0.163767
	5.09998	0.551698	1.35085	4.0121	10.1251	20.353	28.4557	33.8461						5	0.43915	1.16805	3.36565	8.61875	17.9215	25.5095	30.3173						5.09998	0.166347	0.596447	1.80235	5.15165	12.8265	24.7966	33.6405							5	-0.016	0.00612909	0.0149986	0.0184893	0.112799	0.0557301	0.1938	0.167104
	5.20001	0.55925	1.3767	4.07945	10.2696	20.5032	28.4705	33.7433						5.09998	0.44845	1.1914	3.4221	8.75395	18.0743	25.5098	30.2289						5.20001	0.17255	0.609547	1.83765	5.24105	13.021	24.9716	33.6351							5.09998	-0.0172	0.00625408	0.015	0.0188587	0.120497	0.0568429	0.2007	0.170439
	5.29999	0.5668	1.40535	4.1547	10.4224	20.642	28.4765	33.6683						5.20001	0.4598	1.21845	3.49105	8.8905	18.2189	25.5305	30.1396						5.29999	0.180549	0.621449	1.87065	5.32615	13.2066	25.147	33.6202							5.20001	-0.0125	0.00637898	0.0169982	0.019228	0.122798	0.0579563	0.206598	0.173774
	5.40002	0.57375	1.4305	4.21695	10.5772	20.7832	28.4952	33.5884						5.29999	0.47225	1.24235	3.56045	9.02865	18.357	25.5321	30.0547						5.40002	0.1824	0.631298	1.9117	5.414	13.3897	25.3164	33.6048							5.29999	-0.0034	0.00650396	0.0182	0.0195974	0.121399	0.0590689	0.209	0.17711
	5.5	0.5876	1.45255	4.2748	10.7182	20.9226	28.499	33.5298						5.40002	0.483051	1.2633	3.6188	9.15705	18.4966	25.5588	29.9821						5.5	0.184	0.646	1.9383	5.5062	13.5662	25.4771	33.5916							5.40002	0.0018	0.00662885	0.0139	0.0199666	0.1169	0.0601822	0.2136	0.180444
	5.59998	0.596399	1.47	4.3364	10.8516	21.0322	28.4999	33.4923						5.5	0.4908	1.28755	3.67635	9.2846	18.6225	25.5533	29.9098						5.59998	0.193496	0.659996	1.9826	5.6004	13.7527	25.6221	33.563							5.5	-0.0026	0.00675374	0.0131972	0.0203357	0.115297	0.0612947	0.2185	0.18378
	5.70001	0.60735	1.4935	4.39645	10.9727	21.1451	28.4993	33.426						5.59998	0.49345	1.3095	3.7306	9.40885	18.7393	25.5546	29.8279						5.70001	0.19805	0.669847	2.00505	5.67915	13.9136	25.7567	33.573							5.59998	-0.0016	0.00687869	0.0111	0.0207051	0.114798	0.0624071	0.2247	0.187113
	5.79999	0.618549	1.51755	4.46415	11.1036	21.2501	28.4988	33.374						5.70001	0.5016	1.32795	3.79285	9.5327	18.8496	25.5529	29.76						5.79999	0.204398	0.682098	2.0278	5.7681	14.0806	25.8809	33.5415							5.70001	-0.0019	0.00700357	0.0100991	0.0210742	0.109699	0.0635202	0.225299	0.190447
	5.90002	0.6241	1.54095	4.5303	11.2213	21.3623	28.5137	33.3192						5.79999	0.50795	1.351	3.8549	9.64765	18.9472	25.5508	29.6831						5.90002	0.2083	0.691898	2.0476	5.8539	14.2352	25.9854	33.5493							5.79999	-0.0038	0.00712851	0.0088	0.0214436	0.109799	0.0646325	0.2295	0.193782
	6	0.63225	1.5581	4.58775	11.3391	21.4754	28.5177	33.2617						5.90002	0.515701	1.3708	3.9153	9.7683	19.0565	25.5474	29.6442						6	0.2069	0.7009	2.0797	5.93	14.3789	26.098	33.5247							5.90002	-0.0056	0.00725338	0.0056	0.0218127	0.1121	0.0657455	0.2394	0.197114
	6.09998	0.637299	1.58115	4.651	11.4512	21.5682	28.5393	33.2221						6	0.523	1.3867	3.9685	9.8892	19.1447	25.5477	29.6016						6.09998	0.210298	0.710498	2.1116	6.0003	14.5051	26.2138	33.5							6	-0.0018	0.00737824	0.0067997	0.0221818	0.1104	0.0668577	0.2407	0.200449
	6.20001	0.64635	1.6078	4.71595	11.5624	21.6626	28.5276	33.184						6.09998	0.535	1.4059	4.0192	10.0007	19.2153	25.5455	29.5763						6.20001	0.2168	0.722096	2.1469	6.0792	14.6474	26.3049	33.5158							6.09998	-0.000999999	0.00750316	0.0084	0.022551	0.113599	0.0679698	0.2477	0.203781
	6.29999	0.656949	1.63515	4.77955	11.6755	21.7617	28.5433	33.1586						6.20001	0.5467	1.4196	4.0702	10.1007	19.3001	25.5436	29.5485						6.29999	0.227148	0.734248	2.16995	6.15805	14.7892	26.4092	33.498							6.20001	2.80852e-09	0.00762801	0.00889811	0.0229201	0.111298	0.0690826	0.248198	0.207113
	6.40002	0.66645	1.65975	4.83905	11.7859	21.8305	28.5482	33.1494						6.29999	0.554	1.4362	4.1231	10.2039	19.3841	25.534	29.5201						6.40002	0.2266	0.747597	2.1999	6.2359	14.9268	26.4747	33.507							6.29999	-0.0015	0.00775293	0.009	0.0232893	0.115198	0.0701946	0.2543	0.210447
	6.5	0.6766	1.67875	4.895	11.8833	21.9155	28.5662	33.1254						6.40002	0.563001	1.4595	4.1792	10.3057	19.4313	25.5478	29.5011						6.5	0.22895	0.75735	2.23115	6.30635	15.0543	26.5725	33.489							6.40002	-0.0024	0.00787776	0.01	0.0236583	0.1175	0.0713072	0.2569	0.213779
	6.59998	0.688947	1.7017	4.95525	11.9918	21.9849	28.559	33.1253						6.5	0.5707	1.47935	4.22245	10.409	19.5107	25.5445	29.4683						6.59998	0.236097	0.767797	2.2607	6.3806	15.1876	26.628	33.5017							6.5	-0.000700002	0.00800259	0.00999896	0.0240273	0.114599	0.0724191	0.259	0.217112
	6.70001	0.6993	1.72615	5.015	12.1001	22.059	28.5646	33.083						6.59998	0.57905	1.49895	4.27545	10.4924	19.5682	25.5607	29.4374						6.70001	0.24045	0.776647	2.29655	6.45545	15.3199	26.7138	33.4877							6.59998	-0.0019	0.00812749	0.0109	0.0243965	0.115397	0.0735309	0.2649	0.220443
	6.79999	0.709849	1.7538	5.07415	12.2013	22.1252	28.5713	33.0706						6.70001	0.58565	1.52135	4.32975	10.5932	19.6413	25.5657	29.4088						6.79999	0.246498	0.788998	2.3328	6.5214	15.4298	26.7918	33.4929							6.70001	-0.0026	0.00825231	0.00640043	0.0247655	0.1113	0.0746434	0.2631	0.223774
	6.90002	0.72185	1.77125	5.12855	12.292	22.1938	28.5777	33.0567						6.79999	0.59505	1.5438	4.3822	10.6872	19.6994	25.5838	29.3878						6.90002	0.2534	0.801397	2.3667	6.5965	15.5494	26.8363	33.4819							6.79999	-0.0074	0.00837719	0.0034	0.0251346	0.112199	0.0757551	0.2676	0.227106
	7	0.7309	1.79665	5.1887	12.3925	22.2646	28.5665	33.0246						6.90002	0.600901	1.5632	4.4278	10.7854	19.7687	25.569	29.3685						7	0.2548	0.8109	2.3945	6.6658	15.6645	26.8964	33.4832							6.90002	-0.0078	0.008502	0.0085	0.0255036	0.1152	0.0768674	0.2721	0.230436
	7.09998	0.742447	1.821	5.24105	12.4902	22.3137	28.5881	33.0182						7	0.6075	1.58475	4.47955	10.8695	19.8314	25.5707	29.3618						7.09998	0.260147	0.823247	2.42715	6.72725	15.7775	26.9269	33.4807							7	-0.0041	0.0086268	0.0103968	0.0258725	0.118197	0.077979	0.2786	0.233768
	7.20001	0.74565	1.84685	5.29415	12.5774	22.3743	28.5809	32.9916						7.09998	0.61585	1.60665	4.53295	10.9614	19.8822	25.5755	29.3431						7.20001	0.2666	0.835097	2.4572	6.8015	15.8796	26.9825	33.4844							7.09998	-0.0031	0.00875167	0.0121	0.0262416	0.120399	0.0790905	0.2791	0.237098
	7.29999	0.755149	1.86885	5.33875	12.6587	22.4179	28.5692	32.9907						7.20001	0.62445	1.626	4.5811	11.0504	19.9422	25.565	29.3346						7.29999	0.273348	0.848748	2.49145	6.86485	15.9886	27.0289	33.4999							7.20001	-0.0065	0.00887646	0.0142976	0.0266104	0.122598	0.0802027	0.282698	0.240428
	7.40002	0.76235	1.89175	5.39415	12.742	22.4756	28.5736	32.9689						7.29999	0.6314	1.6418	4.624	11.1385	19.9875	25.5676	29.3227						7.40002	0.2785	0.860498	2.5182	6.933	16.095	27.0891	33.5056							7.29999	-0.0096	0.00900132	0.0137	0.0269795	0.124399	0.0813141	0.2861	0.243759
	7.5	0.76855	1.91375	5.43675	12.8296	22.5338	28.5622	32.9568						7.40002	0.640701	1.65975	4.67315	11.2109	20.0366	25.5544	29.3154						7.5	0.2804	0.8685	2.5434	7.0001	16.1877	27.1306	33.5173							7.40002	-0.0075	0.00912609	0.0136	0.0273483	0.1258	0.0824261	0.2898	0.247088
	7.59998	0.776198	1.93425	5.4835	12.9046	22.5723	28.5612	32.9488						7.5	0.64995	1.6782	4.7229	11.2943	20.0765	25.5498	29.3209						7.59998	0.283648	0.877748	2.57055	7.05715	16.2871	27.1754	33.5099							7.5	-0.0058	0.00925086	0.0114983	0.0277171	0.125198	0.0835374	0.2912	0.250419
	7.70001	0.7832	1.9582	5.5269	12.9873	22.6171	28.5643	32.953						7.59998	0.6569	1.6937	4.7683	11.3746	20.1283	25.5351	29.296						7.70001	0.2902	0.889097	2.6004	7.1228	16.3836	27.2038	33.5155							7.59998	-0.00579999	0.00937571	0.0106	0.0280861	0.124797	0.0846486	0.2956	0.253747
	7.79999	0.7924	1.9756	5.5781	13.0651	22.6518	28.5657	32.9367						7.70001	0.6648	1.71055	4.81525	11.4523	20.159	25.5476	29.2937						7.79999	0.294549	0.896749	2.62705	7.18545	16.4701	27.2452	33.5217							7.70001	-0.0033	0.00950047	0.0104994	0.0284549	0.122799	0.0857604	0.299499	0.257075
	7.90002	0.79845	1.9952	5.61635	13.1313	22.6948	28.5694	32.9501						7.79999	0.66995	1.7245	4.8528	11.5159	20.1996	25.5404	29.273						7.90002	0.29945	0.903149	2.65225	7.24195	16.5638	27.2706	33.5109							7.79999	-0.0024	0.0096253	0.012	0.0288239	0.124498	0.0868715	0.3035	0.260405
	8	0.80535	2.01475	5.66375	13.2077	22.7402	28.5699	32.9525						7.90002	0.672901	1.7429	4.8956	11.5902	20.229	25.5501	29.2693						8	0.3029	0.9087	2.6772	7.3051	16.6536	27.3116	33.5134							7.90002	-0.00120001	0.00975004	0.0111	0.0291926	0.1268	0.0879833	0.3095	0.263733
	8.09998	0.813047	2.03715	5.71285	13.2843	22.7672	28.5707	32.9531						8	0.681	1.75875	4.93745	11.6591	20.2675	25.543	29.2818						8.09998	0.310148	0.920248	2.70465	7.36625	16.7297	27.3356	33.5138							8	-0.00170001	0.00987479	0.0153968	0.0295614	0.127497	0.0890942	0.3173	0.267062
	8.20001	0.8174	2.06255	5.7499	13.3566	22.7952	28.5669	32.9499						8.09998	0.68545	1.7753	4.9719	11.7233	20.2939	25.552	29.2668						8.20001	0.314	0.931098	2.7301	7.4287	16.82	27.3617	33.5186							8.09998	-0.00340001	0.0099996	0.0141	0.0299303	0.128098	0.0902051	0.322	0.27039
	8.29999	0.822399	2.0825	5.7961	13.4141	22.8208	28.5711	32.9617						8.20001	0.693	1.79205	5.01505	11.7852	20.3192	25.56	29.2601						8.29999	0.317399	0.939999	2.7562	7.4804	16.9072	27.3828	33.5227							8.20001	-0.000400002	0.0101243	0.0122977	0.030299	0.132498	0.0913167	0.328698	0.273717
	8.40002	0.82685	2.1022	5.83885	13.4808	22.856	28.574	32.9527						8.29999	0.69835	1.80935	5.05845	11.851	20.3562	25.5599	29.2408						8.40002	0.323	0.946298	2.7812	7.5403	16.9773	27.4021	33.5368							8.29999	0.0022	0.0102491	0.0116	0.0306679	0.137797	0.0924275	0.3378	0.277045
	8.5	0.8323	2.11755	5.8818	13.5451	22.8769	28.572	32.9506						8.40002	0.70615	1.8242	5.0994	11.9152	20.3776	25.5714	29.2509						8.5	0.32895	0.95845	2.80185	7.59525	17.0581	27.422	33.5437							8.40002	0.003	0.0103738	0.0135	0.0310365	0.1416	0.0935389	0.3456	0.280372
	8.59998	0.837049	2.1357	5.92125	13.606	22.896	28.5726	32.9508						8.5	0.7175	1.84355	5.14275	11.9754	20.3966	25.5643	29.2398						8.59998	0.330999	0.967399	2.8263	7.6422	17.1338	27.4451	33.5517							8.5	0.00650001	0.0104986	0.0179957	0.0314051	0.148796	0.0946495	0.3544	0.2837
	8.70001	0.84535	2.15155	5.96645	13.66	22.9178	28.573	32.9448						8.59998	0.72875	1.8614	5.1738	12.0297	20.4314	25.5564	29.2539						8.70001	0.3328	0.977497	2.8549	7.7029	17.1979	27.479	33.5541							8.59998	0.01	0.0106233	0.0176	0.031774	0.150599	0.0957601	0.3569	0.287026
	8.79999	0.84955	2.17005	6.00715	13.721	22.9407	28.5743	32.9489						8.70001	0.7358	1.8757	5.2134	12.0859	20.4489	25.5518	29.2558						8.79999	0.33385	0.98425	2.87475	7.75495	17.2711	27.4953	33.5587							8.70001	0.0098	0.010748	0.0153987	0.0321426	0.149999	0.0968713	0.362499	0.290352
	8.90002	0.8549	2.18475	6.0509	13.7716	22.976	28.5721	32.9601						8.79999	0.7427	1.89235	5.25295	12.1393	20.4752	25.5518	29.2408						8.90002	0.33695	0.98795	2.89505	7.80335	17.344	27.5198	33.5655							8.79999	0.00680001	0.0108728	0.0176	0.0325114	0.150697	0.0979818	0.3685	0.293679
	9	0.86345	2.2047	6.09115	13.829	23.0065	28.5775	32.9748						8.90002	0.749952	1.9086	5.2898	12.194	20.4917	25.5555	29.2454						9	0.3404	0.9969	2.9214	7.8482	17.4057	27.5302	33.5747							8.90002	0.00549999	0.0109975	0.0205	0.0328799	0.1476	0.0990929	0.3723	0.297004
	9.09998	0.869198	2.22325	6.1217	13.8729	23.0203	28.581	32.977						9	0.7573	1.9256	5.3255	12.2534	20.5069	25.5639	29.2481						9.09998	0.343799	1.0052	2.9448	7.8991	17.4693	27.5453	33.5741							9	0.0068	0.0111222	0.0216988	0.0332485	0.147799	0.100203	0.3745	0.300331
	9.20001	0.8775	2.2407	6.1636	13.9323	23.0492	28.5789	32.9916						9.09998	0.7654	1.94365	5.35335	12.2962	20.5342	25.5645	29.2506						9.20001	0.34645	1.01255	2.96795	7.95195	17.5269	27.5672	33.5737							9.09998	0.00659999	0.011247	0.02	0.0336172	0.149498	0.101314	0.3786	0.303656
	9.29999	0.888249	2.2596	6.20055	13.9871	23.0658	28.5837	33.0046						9.20001	0.77235	1.95705	5.39235	12.349	20.5476	25.5636	29.2479						9.29999	0.349899	1.0183	2.9896	8.0032	17.5895	27.5788	33.5775							9.20001	0.00859999	0.0113716	0.0193987	0.0339857	0.151099	0.102424	0.381899	0.30698
	9.40002	0.89175	2.27585	6.22565	14.0267	23.0763	28.5843	33.0212						9.29999	0.78335	1.9707	5.4271	12.3936	20.5751	25.5669	29.2568						9.40002	0.3504	1.0207	3.0102	8.042	17.641	27.601	33.5813							9.29999	0.0098	0.0114964	0.0204	0.0343544	0.150598	0.103535	0.3868	0.310306
	9.5	0.8977	2.29045	6.2623	14.0792	23.0998	28.5846	33.0275						9.40002	0.7897	1.9845	5.4598	12.445	20.5916	25.5687	29.2515						9.5	0.3528	1.0292	3.031	8.0913	17.703	27.6108	33.5862							9.40002	0.00829999	0.011621	0.0168	0.0347229	0.1474	0.104645	0.3892	0.31363
	9.59998	0.906848	2.3069	6.29985	14.1222	23.1136	28.5894	33.0364						9.5	0.7941	1.9972	5.497	12.4861	20.6115	25.5694	29.253						9.59998	0.355149	1.03385	3.05295	8.14085	17.7515	27.6217	33.5888							9.5	0.00470001	0.0117457	0.0115995	0.0350914	0.144699	0.105755	0.3926	0.316956
	9.70001	0.9133	2.32395	6.3357	14.1742	23.1287	28.5906	33.0474						9.59998	0.7995	2.0164	5.5297	12.526	20.6265	25.5731	29.2614						9.70001	0.3588	1.038	3.0757	8.1893	17.8073	27.6315	33.5889							9.59998	0.000900006	0.0118704	0.0128	0.03546	0.142499	0.106865	0.3963	0.320279
	9.79999	0.920598	2.3419	6.3668	14.2144	23.144	28.5929	33.0522						9.70001	0.8053	2.0335	5.5653	12.5756	20.65	25.5767	29.2607						9.79999	0.36395	1.04435	3.09825	8.23825	17.8524	27.6391	33.5909							9.70001	-0.000499998	0.0119951	0.00979933	0.0358284	0.141399	0.107976	0.400299	0.323603
	9.90002	0.92745	2.3598	6.40525	14.2653	23.1608	28.597	33.0542						9.79999	0.8096	2.04835	5.59955	12.6251	20.662	25.5784	29.263						9.90002	0.3648	1.0504	3.1221	8.2756	17.9082	27.6499	33.5953							9.79999	-0.00339999	0.0121198	0.0117	0.036197	0.144397	0.109086	0.4076	0.326928
	10	0.93415	2.37505	6.43135	14.2998	23.1722	28.5999	33.0556						9.90002	0.812751	2.0611	5.634	12.665	20.6807	25.579	29.27						10	0.3639	1.059	3.144	8.3235	17.9536	27.6696	33.5962							9.90002	0.0005	0.0122444	0.0102	0.0365654	0.1459	0.110196	0.4128	0.33025
	10.1	0.938748	2.38975	6.46365	14.349	23.1974	28.6012	33.0567						10	0.8206	2.07525	5.66905	12.7118	20.7051	25.5828	29.2717						10.1	0.365449	1.06745	3.16355	8.36645	18.0058	27.6906	33.6014							10	0.0035	0.012369	0.00909994	0.0369338	0.1415	0.111306	0.4134	0.333575
	10.2	0.94235	2.40285	6.49995	14.3801	23.2188	28.6002	33.0561						10.1	0.82645	2.08825	5.69165	12.7599	20.7298	25.5862	29.2724						10.2	0.36835	1.07695	3.18505	8.41025	18.0503	27.7116	33.6029							10.1	0.0005	0.0124937	0.0108	0.0373024	0.139899	0.112416	0.4151	0.336897
	10.3	0.952499	2.41795	6.529	14.4243	23.2393	28.6022	33.0545						10.2	0.83085	2.10245	5.72065	12.7962	20.7504	25.5877	29.2667						10.3	0.36965	1.08455	3.20305	8.44455	18.0932	27.7326	33.6072							10.2	-0.00199999	0.0126183	0.0109984	0.0376707	0.140498	0.113526	0.419198	0.340219
	10.4	0.95605	2.4343	6.56165	14.457	23.2594	28.6075	33.0567						10.3	0.83865	2.11285	5.74225	12.841	20.7704	25.5888	29.2735						10.4	0.37035	1.09165	3.22205	8.48875	18.1444	27.7484	33.6085							10.3	-0.000599995	0.012743	0.014	0.0380392	0.143697	0.114636	0.4247	0.343542
	10.5	0.96515	2.44945	6.59385	14.5029	23.2824	28.6054	33.059						10.4	0.838051	2.12755	5.77545	12.8774	20.7874	25.5876	29.2683						10.5	0.37065	1.09805	3.24165	8.53495	18.1972	27.7622	33.6131							10.4	-0.00560001	0.0128676	0.0117	0.0384075	0.1417	0.115746	0.4261	0.346864
	10.6	0.973097	2.46745	6.625	14.5434	23.3032	28.6066	33.0622						10.5	0.84445	2.14295	5.80745	12.9145	20.8061	25.5916	29.273						10.6	0.373049	1.10155	3.25935	8.57535	18.244	27.7774	33.6171							10.5	-0.00949999	0.0129922	0.0102987	0.0387758	0.143199	0.116855	0.4277	0.350187
	10.7	0.98005	2.4842	6.66205	14.5764	23.3208	28.6113	33.0627						10.6	0.85065	2.15745	5.83335	12.9492	20.8252	25.5981	29.2741						10.7	0.3725	1.1072	3.2806	8.6095	18.2808	27.7887	33.6204							10.6	-0.0127	0.0131169	0.011	0.0391443	0.146997	0.117965	0.4322	0.353508
	10.8	0.984149	2.49615	6.69745	14.6142	23.3358	28.6137	33.0658						10.7	0.85305	2.17375	5.85925	12.9871	20.8257	25.602	29.2723						10.8	0.377449	1.11735	3.30115	8.65375	18.3303	27.8044	33.6246							10.7	-0.0111	0.0132415	0.0133971	0.0395125	0.148997	0.119075	0.433097	0.356828
	10.9	0.99105	2.51005	6.72245	14.6448	23.3503	28.614	33.0674						10.8	0.86295	2.1853	5.8846	13.0143	20.8367	25.61	29.2783						10.9	0.37885	1.12315	3.32005	8.68575	18.3674	27.823	33.6324							10.8	-0.0101	0.0133661	0.0173	0.0398809	0.155497	0.120184	0.4385	0.360151
	11	0.9941	2.52845	6.7546	14.6852	23.363	28.6154	33.0698						10.9	0.864501	2.1965	5.9152	13.0386	20.843	25.6106	29.2774						11	0.3786	1.1309	3.3359	8.725	18.4116	27.8337	33.6348							10.9	-0.0099	0.0134907	0.0163	0.0402491	0.1585	0.121294	0.4414	0.363471
	11.1	1.00255	2.5455	6.79185	14.7308	23.38	28.6194	33.0772						11	0.8686	2.20675	5.94425	13.0691	20.8567	25.6116	29.2759						11.1	0.375349	1.13695	3.35275	8.76205	18.4456	27.8474	33.6371							11	-0.0133	0.0136153	0.0146994	0.0406173	0.159299	0.122403	0.4421	0.366793
	11.2	1.01135	2.56385	6.82185	14.7631	23.3966	28.6243	33.0842						11.1	0.87465	2.21995	5.97045	13.095	20.8722	25.609	29.2757						11.2	0.3742	1.1393	3.3672	8.7999	18.4848	27.8636	33.6409							11.1	-0.0135	0.0137399	0.0129	0.0409857	0.1579	0.123512	0.4453	0.370112
	11.3	1.01945	2.57995	6.85195	14.7968	23.415	28.6289	33.0889						11.2	0.88345	2.229	5.998	13.1296	20.8813	25.6103	29.2831						11.3	0.375299	1.1459	3.3834	8.8276	18.5192	27.8742	33.6449							11.2	-0.0138	0.0138645	0.0152979	0.0413539	0.160698	0.124622	0.448898	0.373432
	11.4	1.02475	2.59325	6.88435	14.8249	23.4289	28.6306	33.0923						11.3	0.887	2.24245	6.02685	13.1668	20.8893	25.6086	29.2827						11.4	0.3758	1.1513	3.3973	8.8601	18.5591	27.887	33.6496							11.3	-0.0135	0.0139891	0.0152	0.0417222	0.163299	0.125731	0.4517	0.376753
	11.5	1.033	2.60805	6.9129	14.8615	23.4463	28.6314	33.0977						11.4	0.892551	2.2539	6.0533	13.1956	20.9022	25.6085	29.2882						11.5	0.3812	1.1583	3.4173	8.898	18.6028	27.8951	33.6488							11.4	-0.0156	0.0141137	0.0186	0.0420903	0.1672	0.12684	0.4568	0.380072
	11.6	1.03815	2.6224	6.94085	14.8933	23.4595	28.6327	33.1056						11.5	0.8932	2.26845	6.08345	13.2275	20.9146	25.6126	29.2895						11.6	0.3835	1.1658	3.4314	8.9345	18.6316	27.9058	33.6508							11.5	-0.017	0.0142382	0.0204982	0.0424584	0.169598	0.127949	0.4615	0.383392
	11.7	1.043	2.63495	6.9703	14.9219	23.4727	28.6329	33.1093						11.6	0.89735	2.28145	6.10855	13.2617	20.9263	25.6177	29.2938						11.7	0.38525	1.17475	3.44965	8.96835	18.6721	27.9179	33.6509							11.6	-0.0184	0.0143628	0.0143	0.0428267	0.167101	0.129058	0.4604	0.386711
	11.8	1.04635	2.6493	6.99585	14.9536	23.4861	28.6359	33.1125						11.7	0.90105	2.292	6.1332	13.2941	20.9364	25.6188	29.2987						11.8	0.38635	1.18145	3.46685	9.00195	18.698	27.9274	33.6552							11.7	-0.0209	0.0144873	0.00989999	0.0431948	0.164	0.130167	0.4599	0.390029
	11.9	1.0536	2.66255	7.0232	14.9834	23.4964	28.6368	33.1183						11.8	0.9073	2.3025	6.1554	13.3172	20.951	25.6243	29.301						11.9	0.38965	1.19315	3.48885	9.03845	18.7373	27.9347	33.6573							11.8	-0.0204	0.0146119	0.0112	0.0435631	0.167699	0.131276	0.4593	0.393349
	12	1.0626	2.6792	7.0552	15.0184	23.5113	28.6416	33.1259						11.9	0.9112	2.3139	6.1804	13.3464	20.9598	25.6243	29.3023						12	0.3917	1.1983	3.508	9.0721	18.7633	27.9486	33.6626							11.9	-0.0193	0.0147365	0.0157	0.0439311	0.1737	0.132385	0.4658	0.396666
	12.1	1.065	2.6952	7.0798	15.0409	23.5217	28.647	33.134						12	0.9179	2.32225	6.20625	13.3767	20.9704	25.6234	29.3037						12.1	0.3932	1.2035	3.5229	9.1026	18.7969	27.9589	33.6658							12	-0.0164	0.014861	0.0173983	0.0442991	0.175498	0.133494	0.4697	0.399986
	12.2	1.07105	2.7075	7.10645	15.0712	23.5297	28.6461	33.1382						12.1	0.92215	2.3335	6.2302	13.4055	20.977	25.6238	29.3026						12.2	0.3983	1.2092	3.5387	9.1341	18.8316	27.9648	33.6678							12.1	-0.0154	0.0149855	0.0186	0.0446673	0.175898	0.134602	0.4706	0.403303
	12.3	1.07695	2.72105	7.13315	15.1019	23.5367	28.6466	33.1416						12.2	0.9235	2.34275	6.25455	13.4235	20.9845	25.6245	29.3053						12.3	0.40165	1.21325	3.55495	9.16825	18.8633	27.9721	33.6711							12.2	-0.0121	0.01511	0.0187991	0.0450353	0.175999	0.135711	0.470799	0.40662
	12.4	1.08025	2.73225	7.15635	15.1269	23.5443	28.6517	33.1457						12.3	0.92545	2.35675	6.27875	13.4479	20.9923	25.6261	29.3034						12.4	0.4021	1.2181	3.572	9.2006	18.8954	27.9793	33.6745							12.3	-0.0114	0.0152346	0.0173	0.0454034	0.177399	0.136819	0.4743	0.409938
	12.5	1.08515	2.74045	7.17815	15.1501	23.5508	28.6522	33.1485						12.4	0.932251	2.3667	6.3022	13.4764	21.0022	25.6261	29.3075						12.5	0.40725	1.22615	3.58905	9.23255	18.9272	27.9836	33.6778							12.4	-0.0114	0.0153591	0.0193	0.0457714	0.177	0.137928	0.4789	0.413255
	12.6	1.0892	2.74975	7.1978	15.1773	23.5575	28.6529	33.1497						12.5	0.9369	2.3765	6.3249	13.5056	21.0113	25.6277	29.3086						12.6	0.412198	1.2365	3.6025	9.2633	18.9587	27.9922	33.6865							12.5	-0.00859999	0.0154836	0.0199993	0.0461393	0.174199	0.139037	0.4816	0.416573
	12.7	1.09535	2.763	7.22255	15.1987	23.5645	28.6543	33.1515						12.6	0.9405	2.38325	6.34735	13.5314	21.0138	25.6294	29.3061						12.7	0.4143	1.2428	3.6176	9.2905	18.9873	28.0001	33.6922							12.6	-0.0105	0.0156081	0.0182	0.0465074	0.173999	0.140145	0.4808	0.419889
	12.8	1.1012	2.77665	7.2514	15.226	23.5718	28.6571	33.1544						12.7	0.94345	2.39215	6.37085	13.5547	21.0184	25.6333	29.3073						12.8	0.41575	1.24725	3.63135	9.31975	19.0156	28.0039	33.6954							12.7	-0.0102	0.0157326	0.0174989	0.0468753	0.175699	0.141253	0.483099	0.423204
	12.9	1.10685	2.7875	7.27665	15.2544	23.579	28.6597	33.1588						12.8	0.94695	2.402	6.3921	13.5782	21.0235	25.6391	29.3096						12.9	0.41335	1.24885	3.64215	9.34675	19.0421	28.0126	33.6979							12.8	-0.00770001	0.0158572	0.0236	0.0472434	0.182596	0.142361	0.4914	0.426522
	13	1.11085	2.80025	7.30045	15.2804	23.5869	28.6625	33.1622						12.9	0.948401	2.4105	6.4091	13.603	21.0285	25.6435	29.31						13	0.40975	1.25165	3.65425	9.37195	19.068	28.0167	33.7014							12.9	-0.00210001	0.0159816	0.0249	0.0476112	0.1838	0.14347	0.4953	0.429837
	13.1	1.1159	2.81345	7.3228	15.3039	23.5935	28.6625	33.1664						13	0.9548	2.4238	6.4297	13.6272	21.0351	25.6449	29.3121						13.1	0.413249	1.25735	3.66985	9.40205	19.0972	28.0239	33.7014							13	-0.000600011	0.0161061	0.0223993	0.0479791	0.185199	0.144578	0.4992	0.433154
	13.2	1.12235	2.828	7.34755	15.328	23.6062	28.6643	33.1698						13.1	0.9612	2.43425	6.45215	13.6488	21.0416	25.645	29.3129						13.2	0.41505	1.26005	3.68365	9.43045	19.1251	28.0338	33.7014							13.1	-0.00139999	0.0162306	0.0209	0.0483471	0.185398	0.145686	0.5067	0.436468
	13.3	1.1336	2.83755	7.3725	15.3501	23.6135	28.6685	33.1737						13.2	0.96505	2.44305	6.47015	13.6722	21.0472	25.6466	29.3152						13.3	0.416249	1.26585	3.69875	9.45455	19.1474	28.0408	33.7049							13.2	-0.0012	0.016355	0.0184	0.0487149	0.1855	0.146794	0.5105	0.439783
	13.4	1.137	2.851	7.3958	15.3705	23.6222	28.673	33.18						13.3	0.96685	2.4539	6.4929	13.6924	21.0513	25.6514	29.3137						13.4	0.419	1.2683	3.7101	9.4805	19.1693	28.0462	33.7067							13.3	0.000800004	0.0164796	0.0159	0.0490829	0.1846	0.147902	0.5134	0.443099
	13.5	1.14515	2.8613	7.41715	15.395	23.6273	28.6776	33.1862						13.4	0.972102	2.46775	6.51315	13.7123	21.0575	25.6546	29.3192						13.5	0.41835	1.26915	3.72115	9.50835	19.1873	28.053	33.7093							13.4	0.00179999	0.016604	0.014	0.0494506	0.1842	0.14901	0.515	0.446412
	13.6	1.15165	2.87305	7.43885	15.4159	23.6304	28.6786	33.1923						13.5	0.97595	2.47895	6.53365	13.7333	21.0672	25.6605	29.3219						13.6	0.4201	1.2739	3.733	9.5332	19.2082	28.0565	33.7086							13.5	-0.000800006	0.0167284	0.0147978	0.0498184	0.186798	0.150118	0.521	0.449728
	13.7	1.15675	2.88355	7.46025	15.4347	23.6326	28.6793	33.1958						13.6	0.98135	2.4928	6.5551	13.7555	21.0783	25.6626	29.3238						13.7	0.42165	1.28175	3.74535	9.55965	19.2283	28.0598	33.7138							13.6	-0.000200004	0.0168529	0.0103	0.0501863	0.184601	0.151225	0.523	0.453041
	13.8	1.16325	2.89265	7.48445	15.4545	23.6405	28.6808	33.1988						13.7	0.9864	2.50195	6.57745	13.7776	21.0813	25.6654	29.3267						13.8	0.424699	1.2886	3.7598	9.5884	19.255	28.0634	33.7132							13.7	-0.00370001	0.0169773	0.00760013	0.050554	0.1846	0.152334	0.5248	0.456354
	13.9	1.16425	2.90585	7.49935	15.4732	23.6451	28.685	33.2009						13.8	0.98805	2.51045	6.59565	13.798	21.0892	25.672	29.3301						13.9	0.43	1.2933	3.773	9.6146	19.2791	28.0659	33.7197							13.8	-0.00469999	0.0171018	0.00689999	0.0509219	0.186198	0.153441	0.5301	0.459669
	14	1.1693	2.91595	7.5192	15.4902	23.6525	28.6889	33.2033						13.9	0.993151	2.5209	6.614	13.8177	21.0943	25.6773	29.3315						14	0.4306	1.2998	3.7903	9.6378	19.2985	28.068	33.7268							13.9	-0.00520001	0.0172262	0.0051	0.0512896	0.1864	0.154549	0.5356	0.462982
	14.1	1.1753	2.9262	7.5369	15.509	23.6539	28.6937	33.2061						14	0.9977	2.5258	6.6305	13.8374	21.1018	25.6834	29.3352						14.1	0.435548	1.30695	3.80635	9.66465	19.3195	28.0737	33.7321							14	-0.005	0.0173506	0.00509829	0.0516572	0.184098	0.155656	0.539	0.466296
	14.2	1.18125	2.9352	7.55475	15.5276	23.6593	28.6944	33.2116						14.1	1.0014	2.53685	6.65025	13.8567	21.1066	25.6817	29.3361						14.2	0.43715	1.31245	3.81905	9.69005	19.3386	28.0813	33.7383							14.1	-0.00349999	0.0174751	0.00549999	0.0520251	0.187598	0.156764	0.5428	0.469608
	14.3	1.18635	2.94205	7.57465	15.5451	23.667	28.6939	33.2131						14.2	1.00495	2.54655	6.67005	13.8798	21.1152	25.6799	29.3393						14.3	0.433501	1.3108	3.826	9.7085	19.3507	28.0887	33.7382							14.2	-0.000700014	0.0175995	0.0101966	0.0523927	0.190297	0.157871	0.552597	0.47292
	14.4	1.19185	2.95125	7.59595	15.5622	23.6729	28.6924	33.2118						14.3	1.00925	2.5573	6.6876	13.8962	21.1214	25.6828	29.3432						14.4	0.4352	1.3139	3.8362	9.7325	19.3675	28.0873	33.7333							14.3	0.00379999	0.0177239	0.0133	0.0527605	0.189699	0.158979	0.5565	0.476234
	14.5	1.19795	2.96155	7.61845	15.5818	23.6768	28.6953	33.2146						14.4	1.0135	2.5657	6.7053	13.9103	21.1239	25.6875	29.3464						14.5	0.4347	1.3203	3.8475	9.7552	19.3836	28.0923	33.7348							14.4	0.0039	0.0178483	0.00900001	0.0531281	0.185	0.160086	0.5583	0.479545
	14.6	1.2003	2.97285	7.638	15.5999	23.6815	28.7023	33.2155						14.5	1.013	2.57455	6.72355	13.9285	21.1283	25.6888	29.3502						14.6	0.43465	1.32195	3.85935	9.77825	19.4005	28.0937	33.7363							14.5	0.000800012	0.0179727	0.00659952	0.0534957	0.1838	0.161193	0.5601	0.482858
	14.7	1.2056	2.9832	7.657	15.6206	23.6883	28.7047	33.2165						14.6	1.00985	2.58235	6.73845	13.9444	21.1311	25.6889	29.3509						14.7	0.43695	1.32585	3.87215	9.80185	19.4191	28.095	33.7374							14.6	-0.0023	0.0180971	0.00480001	0.0538634	0.182799	0.1623	0.5611	0.486169
	14.8	1.21185	2.9925	7.67805	15.6379	23.6952	28.7109	33.2209						14.7	1.00845	2.5912	6.7554	13.9589	21.1304	25.687	29.3487						14.8	0.4407	1.3277	3.881	9.8225	19.4339	28.0996	33.7418							14.7	-0.00289999	0.0182214	0.00459914	0.054231	0.182299	0.163408	0.562599	0.489479
	14.9	1.2202	3.00465	7.6991	15.6519	23.7024	28.7181	33.2272						14.8	1.013	2.6008	6.7721	13.9765	21.1356	25.6909	29.3484						14.9	0.44535	1.33385	3.89725	9.84365	19.4546	28.1017	33.7437							14.8	-0.0035	0.0183459	0.00299999	0.0545987	0.181599	0.164514	0.566	0.492792
	15	1.22665	3.0186	7.71955	15.6685	23.7084	28.7242	33.2309						14.9	1.018	2.60935	6.78925	13.9926	21.1415	25.6941	29.3507						15	0.4428	1.335	3.9059	9.8636	19.4679	28.109	33.7489							14.9	-1.2973e-08	0.0184702	-0.000400006	0.0549662	0.182	0.165622	0.5683	0.496102
	15.1	1.23135	3.02855	7.73775	15.6864	23.7149	28.7262	33.2332						15	1.01825	2.61725	6.80565	14.0093	21.1468	25.6991	29.3526						15.1	0.4417	1.336	3.9112	9.8822	19.4808	28.1092	33.7511							15	0.00149999	0.0185946	0.00149756	0.0553336	0.186198	0.166729	0.5729	0.499414
	15.2	1.23845	3.03995	7.75785	15.7043	23.7212	28.731	33.2365						15.1	1.02105	2.62855	6.82295	14.0227	21.1504	25.7011	29.3558						15.2	0.442	1.3392	3.9199	9.9022	19.4968	28.1097	33.7512							15.1	0.0046	0.018719	0.0004	0.0557013	0.189198	0.167835	0.5764	0.502723
	15.3	1.24455	3.04935	7.77475	15.7166	23.7251	28.7383	33.2393						15.2	1.02605	2.6381	6.8388	14.039	21.1547	25.7042	29.3608						15.3	0.4458	1.347	3.9291	9.9195	19.5112	28.1132	33.7547							15.2	0.0071	0.0188433	0.00209878	0.0560688	0.189799	0.168942	0.582599	0.506032
	15.4	1.2492	3.05665	7.7935	15.7292	23.7273	28.7409	33.2429						15.3	1.0284	2.649	6.8536	14.0512	21.1582	25.7066	29.3633						15.4	0.44915	1.35455	3.94395	9.94145	19.526	28.1146	33.759							15.3	0.0082	0.0189677	0.00480001	0.0564364	0.191497	0.170049	0.5908	0.509343
	15.5	1.25445	3.0687	7.81085	15.7447	23.7297	28.7432	33.2485						15.4	1.0298	2.6596	6.8715	14.0657	21.1629	25.7062	29.3638						15.5	0.4522	1.3616	3.9567	9.9631	19.5419	28.118	33.7613							15.4	0.0116	0.019092	0.00850001	0.0568038	0.1953	0.171156	0.5949	0.512652
	15.6	1.2576	3.07875	7.8264	15.7596	23.7326	28.7483	33.2522						15.5	1.0323	2.6665	6.8856	14.0772	21.1654	25.7063	29.362						15.6	0.454849	1.36345	3.96565	9.98345	19.5557	28.1249	33.7633							15.5	0.0201	0.0192163	0.00959903	0.0571712	0.194099	0.172262	0.5979	0.515963
	15.7	1.2582	3.0898	7.8396	15.77	23.7332	28.747	33.2525						15.6	1.0371	2.67345	6.89625	14.0881	21.1709	25.7106	29.3647						15.7	0.45755	1.37055	3.97765	10.0032	19.5707	28.1307	33.7677							15.6	0.0204	0.0193407	0.0141	0.0575388	0.193998	0.173369	0.601	0.519271
	15.8	1.2636	3.0972	7.8588	15.7851	23.7385	28.7465	33.2564						15.7	1.03995	2.6793	6.9097	14.099	21.1727	25.7105	29.3645						15.8	0.459549	1.37945	3.98645	10.0199	19.5871	28.1394	33.7755							15.7	0.0252	0.019465	0.0161979	0.0579061	0.198998	0.174476	0.604698	0.522579
	15.9	1.2657	3.1097	7.8746	15.799	23.7366	28.748	33.2586						15.8	1.0447	2.68735	6.92415	14.1141	21.1784	25.711	29.3685						15.9	0.4561	1.3836	3.9943	10.038	19.5997	28.1447	33.7805							15.8	0.0281	0.0195894	0.0158	0.0582737	0.200599	0.175582	0.607	0.525889
	16	1.2674	3.1201	7.892	15.8085	23.7388	28.7483	33.2603						15.9	1.04965	2.69495	6.93775	14.1273	21.1828	25.7174	29.3716						16	0.4555	1.389	4.001	10.0564	19.6113	28.1469	33.784							15.9	0.0275	0.0197137	0.0151	0.058641	0.201	0.176689	0.6115	0.529196
	16.1	1.27015	3.1288	7.90925	15.8218	23.7422	28.7499	33.2645						16	1.05265	2.7036	6.9539	14.1388	21.1861	25.7222	29.3749						16.1	0.4568	1.3909	4.0077	10.0761	19.6231	28.15	33.7853							16	0.031	0.0198379	0.0163986	0.0590083	0.202899	0.177795	0.6172	0.532506
	16.2	1.2724	3.14015	7.9243	15.8314	23.7403	28.755	33.2676						16.1	1.0552	2.71185	6.96825	14.1508	21.1902	25.7258	29.377						16.2	0.45775	1.39255	4.01365	10.0924	19.6351	28.1512	33.7859							16.1	0.0304	0.0199623	0.0148	0.0593758	0.207398	0.178901	0.6232	0.535813
	16.3	1.2743	3.1481	7.9395	15.8445	23.7398	28.7576	33.2714						16.2	1.05885	2.719	6.9813	14.1617	21.1923	25.7258	29.3816						16.3	0.459801	1.393	4.0176	10.105	19.646	28.1521	33.7861							16.2	0.0335	0.0200866	0.0142984	0.059743	0.211298	0.180007	0.628198	0.53912
	16.4	1.2787	3.1533	7.952	15.8591	23.7442	28.7577	33.2764						16.3	1.0611	2.7272	7.0006	14.1742	21.1961	25.7277	29.3831						16.4	0.4657	1.3962	4.0288	10.1228	19.6582	28.1517	33.7876							16.3	0.0347	0.0202109	0.016	0.0601105	0.212199	0.181113	0.6339	0.542428
	16.5	1.28365	3.1619	7.96355	15.8709	23.7472	28.7608	33.2812						16.4	1.0656	2.7373	7.0192	14.1876	21.2	25.7323	29.3853						16.5	0.4679	1.3983	4.0371	10.1391	19.6676	28.1538	33.7925							16.4	0.0337	0.0203352	0.0162	0.0604777	0.2117	0.18222	0.6388	0.545734
	16.6	1.2856	3.16855	7.9772	15.8787	23.7456	28.7622	33.2834						16.5	1.0749	2.742	7.0313	14.2023	21.2075	25.7402	29.3897						16.6	0.468699	1.4014	4.0457	10.1555	19.6777	28.1575	33.7946							16.5	0.038	0.0204594	0.0168988	0.0608449	0.212599	0.183325	0.6432	0.549042
	16.7	1.28995	3.1749	7.99275	15.8898	23.748	28.7658	33.2866						16.6	1.0748	2.749	7.0463	14.2129	21.2116	25.7415	29.3896						16.7	0.46915	1.40865	4.05425	10.1727	19.6871	28.1628	33.7967							16.6	0.0398	0.0205837	0.0176	0.0612123	0.211599	0.184431	0.6468	0.552348
	16.8	1.293	3.18475	8.007	15.8993	23.7476	28.7692	33.2892						16.7	1.0786	2.7568	7.0597	14.2227	21.2164	25.7422	29.3913						16.8	0.4718	1.4126	4.0621	10.1854	19.6972	28.1641	33.7997							16.7	0.037	0.020708	0.0214981	0.0615795	0.213698	0.185537	0.654898	0.555654
	16.9	1.30195	3.195	8.02325	15.9123	23.7501	28.7699	33.2912						16.8	1.081	2.7605	7.0694	14.2352	21.2215	25.7442	29.3933						16.9	0.47035	1.41305	4.06815	10.1981	19.706	28.1654	33.8036							16.8	0.0367	0.0208323	0.0229	0.0619469	0.213099	0.186643	0.6594	0.558961
	17	1.30625	3.20575	8.03475	15.9201	23.7515	28.775	33.2955						16.9	1.0796	2.76825	7.08285	14.2431	21.2226	25.7406	29.3938						17	0.47375	1.41375	4.07705	10.2149	19.7155	28.1654	33.801							16.9	0.0358	0.0209565	0.0216	0.062314	0.2124	0.187749	0.6629	0.562266
	17.1	1.31205	3.21075	8.04795	15.9317	23.7555	28.7785	33.2963						17	1.08445	2.77395	7.09315	14.2484	21.2234	25.7437	29.399						17.1	0.4793	1.4137	4.0834	10.2294	19.726	28.1709	33.8051							17	0.0348	0.0210807	0.021498	0.0626811	0.213798	0.188855	0.6682	0.565573
	17.2	1.31125	3.21595	8.05855	15.9404	23.7596	28.7781	33.2982						17.1	1.08355	2.78245	7.10425	14.2566	21.2246	25.7428	29.4015						17.2	0.48115	1.41425	4.09235	10.246	19.7352	28.1732	33.8074							17.1	0.036	0.021205	0.0258	0.0630484	0.217196	0.18996	0.678	0.568877
	17.3	1.31185	3.21985	8.06855	15.9472	23.7604	28.7822	33.3027						17.2	1.08435	2.78955	7.11625	14.2654	21.2291	25.7458	29.3982						17.3	0.48165	1.41925	4.10115	10.2592	19.743	28.1725	33.8076							17.2	0.0405	0.0213293	0.0278985	0.0634155	0.217098	0.191066	0.684198	0.572182
	17.4	1.31405	3.22535	8.08175	15.9562	23.761	28.7836	33.3034						17.3	1.08505	2.79775	7.12775	14.272	21.234	25.7509	29.4014						17.4	0.4851	1.4222	4.1113	10.2714	19.7512	28.1761	33.8101							17.3	0.0408	0.0214535	0.0312	0.0637828	0.220697	0.192171	0.6907	0.575488
	17.5	1.3154	3.23175	8.0945	15.9643	23.7609	28.7868	33.3069						17.4	1.08855	2.8026	7.1364	14.2797	21.2432	25.7576	29.4047						17.5	0.4894	1.4268	4.121	10.2866	19.7613	28.1796	33.8095							17.4	0.0444	0.0215777	0.0315	0.0641498	0.2198	0.193277	0.6948	0.578791
	17.6	1.31465	3.2382	8.10465	15.9698	23.7607	28.7884	33.3089						17.5	1.0903	2.80705	7.15115	14.2897	21.242	25.7595	29.4017						17.6	0.489999	1.4283	4.1271	10.3015	19.7679	28.1841	33.8116							17.5	0.0422	0.0217019	0.0284991	0.0645169	0.219699	0.194382	0.6995	0.582097
	17.7	1.3169	3.24375	8.1151	15.9798	23.7639	28.7913	33.309						17.6	1.09415	2.8136	7.1603	14.2973	21.2448	25.7601	29.4033						17.7	0.4927	1.4287	4.1358	10.3159	19.7751	28.1861	33.8141							17.6	0.043	0.0218262	0.029	0.0648841	0.221598	0.195487	0.7047	0.5854
	17.8	1.323	3.2525	8.1278	15.9909	23.7698	28.7939	33.3144						17.7	1.1004	2.8182	7.1705	14.3046	21.2497	25.7585	29.4045						17.8	0.4939	1.43	4.1427	10.3296	19.7811	28.1879	33.8175							17.7	0.0479	0.0219504	0.0313979	0.0652511	0.223798	0.196593	0.712298	0.588703
	17.9	1.32445	3.2626	8.13795	15.9982	23.7709	28.7968	33.3236						17.8	1.1061	2.8235	7.1834	14.3133	21.2513	25.7592	29.4023						17.9	0.4952	1.4353	4.1503	10.3417	19.7934	28.1899	33.8196							17.8	0.0509	0.0220746	0.0369	0.0656183	0.227197	0.197698	0.7205	0.592008
	18	1.32775	3.26905	8.14855	16.0101	23.7765	28.8011	33.324						17.9	1.1096	2.82615	7.19525	14.3184	21.2518	25.761	29.4023						18	0.4978	1.438	4.1551	10.3556	19.8022	28.1936	33.8237							17.9	0.0518	0.0221988	0.0411	0.0659852	0.2263	0.198804	0.7299	0.595311
	18.1	1.32655	3.27765	8.15195	16.014	23.776	28.8008	33.3269						18	1.11105	2.83065	7.20495	14.3272	21.2538	25.7665	29.4036						18.1	0.49735	1.44155	4.15965	10.3694	19.8091	28.1961	33.8282							18	0.0539	0.022323	0.041199	0.0663522	0.224999	0.199908	0.7343	0.598615
	18.2	1.33185	3.28215	8.16395	16.0225	23.7788	28.7985	33.3252						18.1	1.11325	2.8396	7.2136	14.3355	21.2546	25.7669	29.4084						18.2	0.49925	1.44605	4.16585	10.3838	19.8187	28.1949	33.8304							18.1	0.0547	0.0224472	0.0407	0.0667193	0.227098	0.201013	0.7389	0.601917
	18.3	1.33495	3.28645	8.17445	16.0297	23.7827	28.8003	33.3259						18.2	1.1178	2.84595	7.22275	14.3436	21.2575	25.7687	29.4124						18.3	0.49885	1.45115	4.17395	10.3984	19.8277	28.2	33.8345							18.2	0.0536	0.0225714	0.0387997	0.0670862	0.2273	0.202119	0.7424	0.605219
	18.4	1.33975	3.29325	8.18495	16.0407	23.7839	28.8028	33.3302						18.3	1.12535	2.85355	7.23155	14.3525	21.2634	25.7709	29.4109						18.4	0.4984	1.4554	4.1809	10.4072	19.8313	28.204	33.8385							18.3	0.0509	0.0226956	0.0422	0.0674533	0.232797	0.203223	0.7527	0.608522
	18.5	1.34515	3.30115	8.19785	16.0518	23.7879	28.8027	33.331						18.4	1.13015	2.8587	7.2415	14.3604	21.2648	25.7735	29.4146						18.5	0.4978	1.4613	4.1853	10.4189	19.8357	28.2073	33.8381							18.4	0.053	0.0228197	0.0403	0.0678202	0.2329	0.204328	0.7573	0.611823
	18.6	1.3539	3.31185	8.2097	16.0651	23.7939	28.8117	33.334						18.5	1.1318	2.86455	7.25035	14.3658	21.2685	25.7793	29.417						18.6	0.49715	1.46295	4.19235	10.4301	19.8435	28.2127	33.8412							18.5	0.0519	0.0229439	0.0391989	0.068187	0.234299	0.205433	0.7596	0.615126
	18.7	1.35925	3.3233	8.22275	16.0735	23.8004	28.8184	33.3405						18.6	1.13405	2.87155	7.26135	14.3731	21.27	25.7826	29.4175						18.7	0.5003	1.4603	4.2008	10.4445	19.8518	28.2162	33.8429							18.6	0.0482	0.0230681	0.0398	0.0685541	0.237598	0.206537	0.7658	0.618427
	18.8	1.3581	3.33375	8.2307	16.0809	23.8013	28.8245	33.3427						18.7	1.13765	2.8826	7.2691	14.384	21.2767	25.7869	29.4236						18.8	0.49955	1.46145	4.20775	10.4585	19.8601	28.2207	33.8452							18.7	0.0516	0.0231922	0.0426978	0.0689209	0.241898	0.207643	0.776598	0.621728
	18.9	1.3602	3.3356	8.24	16.0891	23.8049	28.8249	33.3401						18.8	1.1418	2.88905	7.27515	14.3912	21.2814	25.7892	29.4256						18.9	0.5012	1.465	4.2144	10.4703	19.8686	28.2231	33.8463							18.8	0.0517	0.0233164	0.0441	0.0692879	0.246199	0.208747	0.7797	0.62503
	19	1.3605	3.3407	8.2482	16.0911	23.8084	28.825	33.3399						18.9	1.14655	2.89645	7.28515	14.3964	21.286	25.7937	29.4253						19	0.5045	1.4664	4.2216	10.4804	19.8745	28.2256	33.8479							18.9	0.05	0.0234405	0.0435	0.0696547	0.2445	0.209852	0.7811	0.62833
	19.1	1.3623	3.3466	8.2556	16.0969	23.8116	28.8288	33.3398						19	1.15315	2.9032	7.2956	14.4057	21.2892	25.7989	29.4274						19.1	0.5052	1.4662	4.2287	10.4902	19.8784	28.2295	33.8497							19	0.0483	0.0235646	0.0437999	0.0700215	0.2456	0.210956	0.7843	0.631632
	19.2	1.36255	3.3534	8.26115	16.1	23.8127	28.8348	33.3431						19.1	1.1537	2.908	7.3069	14.4128	21.2913	25.7997	29.4305						19.2	0.50405	1.46595	4.23535	10.5006	19.8834	28.2314	33.854							19.1	0.0475	0.0236888	0.0441	0.0703884	0.248199	0.21206	0.7869	0.634931
	19.3	1.3661	3.35545	8.2719	16.1102	23.8129	28.8371	33.3446						19.2	1.1568	2.91465	7.31515	14.4207	21.2943	25.8042	29.4364						19.3	0.5028	1.4684	4.2433	10.5126	19.8895	28.2291	33.8562							19.2	0.048	0.0238129	0.0466992	0.0707551	0.251399	0.213165	0.789699	0.63823
	19.4	1.3711	3.3624	8.2815	16.1187	23.8162	28.8385	33.3468						19.3	1.15985	2.92125	7.32455	14.4255	21.2987	25.8056	29.4389						19.4	0.5041	1.4676	4.2489	10.5222	19.8985	28.2295	33.8598							19.3	0.0488	0.0239371	0.049	0.0711221	0.254596	0.214269	0.7956	0.641531
	19.5	1.37625	3.3696	8.29105	16.1241	23.8169	28.8414	33.3486						19.4	1.16375	2.9279	7.3359	14.4361	21.3058	25.8072	29.4413						19.5	0.5045	1.4672	4.2562	10.5334	19.9069	28.2342	33.8648							19.4	0.048	0.0240612	0.0525	0.0714888	0.2582	0.215374	0.7981	0.64483
	19.6	1.3759	3.38025	8.3001	16.1283	23.8176	28.8434	33.3501						19.5	1.1657	2.9314	7.3439	14.4457	21.3077	25.8093	29.4397						19.6	0.506349	1.46795	4.26205	10.5424	19.9162	28.2368	33.8651							19.5	0.0483	0.0241852	0.0538989	0.0718554	0.261999	0.216478	0.8021	0.648131
	19.7	1.37785	3.3846	8.30655	16.1363	23.8199	28.8495	33.3498						19.6	1.1672	2.9364	7.3514	14.4524	21.307	25.8097	29.4407						19.7	0.50895	1.46875	4.26905	10.5513	19.9201	28.2399	33.869							19.6	0.047	0.0243094	0.056	0.0722223	0.2612	0.217582	0.8035	0.651429
	19.8	1.3798	3.39375	8.3116	16.1409	23.8214	28.8514	33.3539						19.7	1.1662	2.9409	7.3568	14.4585	21.3071	25.8137	29.4409						19.8	0.50945	1.46895	4.27535	10.5638	19.9293	28.2403	33.8695							19.7	0.0459	0.0244335	0.0653957	0.0725889	0.267996	0.218686	0.812496	0.654727
	19.9	1.382	3.3977	8.3165	16.145	23.8235	28.8492	33.3558						19.8	1.1684	2.94715	7.36115	14.4666	21.3099	25.8159	29.4425						19.9	0.50885	1.46905	4.27685	10.572	19.9312	28.2451	33.8747							19.8	0.0508	0.0245576	0.0672	0.0729558	0.273098	0.21979	0.816	0.658027
	20	1.38625	3.4023	8.32395	16.1508	23.8272	28.8506	33.3611						19.9	1.17175	2.9554	7.3686	14.4723	21.3094	25.8141	29.4404						20	0.50725	1.47095	4.28015	10.5814	19.9352	28.2492	33.8751							19.9	0.0506	0.0246817	0.0649	0.0733224	0.2749	0.220894	0.818	0.661324
	20.1	1.3902	3.40625	8.3335	16.1568	23.8273	28.8518	33.3606						20	1.1745	2.96085	7.37595	14.478	21.3143	25.8149	29.444						20.1	0.5067	1.4709	4.2854	10.5931	19.9406	28.2512	33.8734							20	0.0494	0.0248057	0.0649998	0.073689	0.2743	0.221998	0.8172	0.664623
	20.2	1.39105	3.4141	8.34445	16.1625	23.8315	28.8533	33.365						20.1	1.17805	2.96515	7.38645	14.4812	21.3142	25.813	29.4434						20.2	0.50635	1.47335	4.28725	10.599	19.9463	28.2525	33.8722							20.1	0.052	0.0249298	0.0664	0.0740557	0.2766	0.223101	0.8207	0.66792
	20.3	1.39385	3.41905	8.35455	16.1706	23.8332	28.8559	33.3657						20.2	1.17725	2.96265	7.39195	14.4877	21.315	25.8173	29.4434						20.3	0.50305	1.46965	4.28995	10.6051	19.9512	28.25	33.8737							20.2	0.0517	0.0250539	0.069299	0.0744223	0.277099	0.224205	0.826299	0.671217
	20.4	1.39865	3.42515	8.36375	16.1747	23.8301	28.8591	33.3708						20.3	1.17655	2.96615	7.39715	14.4874	21.3113	25.8175	29.4419						20.4	0.50575	1.47265	4.29815	10.6143	19.9578	28.2458	33.8749							20.3	0.0495	0.025178	0.069	0.074789	0.277601	0.225309	0.8285	0.674516
	20.5	1.39945	3.43065	8.36795	16.1768	23.828	28.8634	33.3778						20.4	1.17485	2.9678	7.4044	14.4919	21.3094	25.8196	29.4396						20.5	0.5035	1.4748	4.3033	10.6214	19.9648	28.2501	33.8781							20.4	0.0472	0.025302	0.0672	0.0751555	0.2772	0.226413	0.8301	0.677812
	20.6	1.40205	3.43445	8.37635	16.1836	23.8303	28.8649	33.3806						20.5	1.176	2.9697	7.4086	14.4967	21.3124	25.8196	29.439						20.6	0.50165	1.47545	4.30935	10.6296	19.9684	28.2499	33.881							20.5	0.048	0.025426	0.0711987	0.075522	0.277799	0.227516	0.834	0.68111
	20.7	1.4084	3.43995	8.3844	16.1886	23.8301	28.8658	33.3835						20.6	1.1769	2.97375	7.41625	14.5008	21.3127	25.8204	29.4381						20.7	0.5035	1.4794	4.3172	10.6367	19.9731	28.2526	33.8814							20.6	0.0482	0.0255501	0.0718	0.0758887	0.2794	0.228619	0.8363	0.684406
	20.8	1.41235	3.4449	8.39015	16.1902	23.8325	28.8685	33.3859						20.7	1.18405	2.97905	7.42395	14.5071	21.318	25.8227	29.4428						20.8	0.5053	1.4811	4.323	10.6462	19.9797	28.2577	33.8856							20.7	0.0489	0.0256742	0.0761985	0.0762552	0.283298	0.229723	0.845998	0.687701
	20.9	1.41725	3.44755	8.39705	16.1923	23.8331	28.8689	33.3868						20.8	1.18925	2.9824	7.4305	14.5104	21.3237	25.8294	29.4463						20.9	0.5027	1.4829	4.3286	10.6528	19.9846	28.2605	33.8878							20.8	0.0516	0.0257982	0.0789	0.0766219	0.287498	0.230826	0.8529	0.690998
	21	1.4161	3.45235	8.4032	16.198	23.8304	28.8725	33.3875						20.9	1.1923	2.9868	7.4388	14.515	21.3263	25.8294	29.4469						21	0.50185	1.48485	4.33315	10.6614	19.988	28.2639	33.8903							20.9	0.0534	0.0259222	0.0826	0.0769883	0.2905	0.23193	0.8572	0.694293
	21.1	1.4168	3.4556	8.4064	16.1993	23.8296	28.8737	33.3903						21	1.1926	2.99465	7.44335	14.5205	21.327	25.8311	29.4473						21.1	0.507698	1.49	4.3394	10.6719	19.9948	28.2613	33.8899							21	0.0549	0.0260462	0.0862993	0.0773547	0.292899	0.233033	0.8603	0.69759
	21.2	1.41545	3.4574	8.41455	16.2007	23.8293	28.8768	33.3942						21.1	1.19845	2.9985	7.4498	14.5245	21.3263	25.8326	29.4497						21.2	0.50865	1.49505	4.34815	10.6824	20.003	28.2675	33.8925							21.1	0.0558	0.0261703	0.0847	0.0777213	0.294199	0.234136	0.8649	0.700885
	21.3	1.4143	3.45955	8.4193	16.2051	23.8324	28.8791	33.3969						21.2	1.2026	3.00285	7.45515	14.5286	21.3307	25.836	29.4509						21.3	0.508	1.4964	4.3541	10.6901	20.0067	28.2686	33.8993							21.2	0.0551	0.0262943	0.087699	0.0780877	0.295499	0.23524	0.867699	0.704179
	21.4	1.4141	3.465	8.4262	16.2082	23.834	28.881	33.4008						21.3	1.20305	3.005	7.4605	14.5345	21.3321	25.8356	29.4511						21.4	0.508	1.4961	4.3587	10.6988	20.0133	28.2709	33.9008							21.3	0.0523	0.0264183	0.0919	0.0784542	0.300797	0.236342	0.8767	0.707475
	21.5	1.41505	3.4693	8.43405	16.2127	23.8377	28.8822	33.4031						21.4	1.2024	3.00645	7.46645	14.5396	21.3327	25.8378	29.4544						21.5	0.5057	1.4971	4.3612	10.7055	20.0166	28.2764	33.9018							21.4	0.0557	0.0265423	0.0921	0.0788206	0.3049	0.237446	0.8817	0.710769
	21.6	1.414	3.47235	8.4411	16.2146	23.8403	28.8839	33.4028						21.5	1.20385	3.00905	7.47225	14.5425	21.3308	25.8406	29.4577						21.6	0.5042	1.4982	4.3638	10.7105	20.0187	28.2794	33.9034							21.5	0.0559	0.0266663	0.0900013	0.0791869	0.304101	0.238549	0.8843	0.714064
	21.7	1.415	3.4766	8.4498	16.2191	23.8433	28.8846	33.4054						21.6	1.20605	3.01425	7.47805	14.5459	21.3312	25.8444	29.4612						21.7	0.50695	1.50385	4.37075	10.7162	20.0265	28.2797	33.9061							21.6	0.0502	0.0267903	0.0915	0.0795534	0.311297	0.239651	0.8961	0.717357
	21.8	1.4168	3.4837	8.4546	16.224	23.8473	28.8901	33.4097						21.7	1.20535	3.02095	7.48825	14.5511	21.3316	25.847	29.4599						21.8	0.505102	1.5037	4.3756	10.721	20.028	28.2824	33.9099							21.7	0.0559	0.0269143	0.0890996	0.0799197	0.313	0.240754	0.9002	0.72065
	21.9	1.4174	3.486	8.4566	16.2285	23.8462	28.893	33.408						21.8	1.20725	3.02415	7.49455	14.5561	21.3333	25.8499	29.4624						21.9	0.50675	1.50305	4.37985	10.7277	20.0298	28.2809	33.9098							21.8	0.0548	0.0270383	0.0857	0.0802862	0.310702	0.241857	0.8997	0.723945
	22	1.41975	3.4856	8.46195	16.2319	23.8516	28.8936	33.408						21.9	1.20915	3.02665	7.49915	14.5589	21.3292	25.8495	29.4625						22	0.5098	1.5033	4.3844	10.7314	20.0341	28.2829	33.9096							21.9	0.0517	0.0271622	0.0916	0.0806524	0.3168	0.24296	0.9076	0.727238
	22.1	1.42375	3.48845	8.46315	16.2382	23.8538	28.8978	33.4099						22	1.21195	3.0338	7.5082	14.5632	21.33	25.8481	29.4626						22.1	0.513499	1.5076	4.3911	10.74	20.0401	28.2889	33.9089							22	0.0565	0.0272862	0.0950979	0.0810186	0.322398	0.244063	0.9105	0.730532
	22.2	1.42535	3.49495	8.46805	16.2423	23.856	28.8999	33.4127						22.1	1.2165	3.03935	7.51485	14.5694	21.3338	25.8511	29.466						22.2	0.51315	1.50995	4.39605	10.7466	20.0453	28.2945	33.9128							22.1	0.0554	0.0274102	0.0951	0.0813851	0.324499	0.245165	0.916	0.733824
	22.3	1.4303	3.49755	8.4731	16.2439	23.8577	28.9014	33.4159						22.2	1.21925	3.04285	7.51955	14.5728	21.3333	25.8539	29.4664						22.3	0.515699	1.5146	4.4037	10.7532	20.0501	28.2993	33.9158							22.2	0.0577	0.0275341	0.100099	0.0817512	0.326999	0.246268	0.922399	0.737116
	22.4	1.43195	3.5013	8.47745	16.2435	23.8588	28.9044	33.417						22.3	1.22365	3.04595	7.52565	14.5782	21.3361	25.8594	29.4679						22.4	0.5142	1.5165	4.4113	10.7601	20.0536	28.3001	33.9216							22.3	0.0567	0.0276581	0.1025	0.0821176	0.326798	0.24737	0.927	0.740409
	22.5	1.43355	3.50765	8.48505	16.2457	23.8617	28.9069	33.417						22.4	1.22775	3.0494	7.5293	14.5808	21.3353	25.8612	29.4693						22.5	0.51235	1.51635	4.41545	10.7642	20.057	28.3007	33.9251							22.4	0.0594	0.027782	0.1022	0.0824838	0.33	0.248473	0.9306	0.7437
	22.6	1.43815	3.50835	8.49645	16.2496	23.8627	28.9065	33.4144						22.5	1.2264	3.05295	7.53285	14.5834	21.3347	25.8604	29.4693						22.6	0.514849	1.51845	4.41865	10.7684	20.0633	28.3028	33.9252							22.5	0.0634	0.0279059	0.100899	0.0828499	0.331199	0.249575	0.9334	0.746993
	22.7	1.4433	3.51485	8.5078	16.2597	23.8658	28.9112	33.4166						22.6	1.22405	3.05965	7.54065	14.5873	21.3351	25.8593	29.4739						22.7	0.5149	1.5193	4.4227	10.7737	20.0661	28.3057	33.9253							22.6	0.0629	0.0280299	0.0975	0.0832163	0.330001	0.250677	0.9336	0.750284
	22.8	1.44205	3.5199	8.51215	16.2595	23.8654	28.9153	33.4216						22.7	1.22885	3.061	7.5422	14.593	21.3365	25.8631	29.4734						22.8	0.51705	1.51755	4.43015	10.7804	20.0745	28.3063	33.927							22.7	0.0591	0.0281538	0.0994979	0.0835824	0.332298	0.25178	0.940398	0.753574
	22.9	1.44585	3.52035	8.51715	16.2612	23.869	28.9152	33.4245						22.8	1.2277	3.06535	7.54835	14.5937	21.3347	25.8641	29.471						22.9	0.5174	1.5194	4.4356	10.7889	20.0815	28.311	33.9299							22.8	0.0625	0.0282778	0.0956	0.0839487	0.3333	0.252881	0.9408	0.756867
	23	1.44665	3.52365	8.52515	16.2629	23.8734	28.9201	33.4278						22.9	1.23405	3.06925	7.55555	14.5957	21.3355	25.8668	29.4729						23	0.5183	1.5221	4.4416	10.7946	20.0882	28.3143	33.9305							22.9	0.0596	0.0284017	0.0944	0.0843148	0.3316	0.253984	0.9464	0.760157
	23.1	1.44305	3.52695	8.52975	16.2631	23.874	28.9216	33.4276						23	1.23975	3.07115	7.56165	14.5958	21.3349	25.8676	29.4772						23.1	0.517448	1.52745	4.44805	10.8025	20.0934	28.315	33.9344							23	0.0589	0.0285255	0.0951995	0.0846808	0.3308	0.255086	0.9488	0.763448
	23.2	1.44555	3.53065	8.53315	16.2654	23.8758	28.9226	33.4293						23.1	1.24145	3.07605	7.56735	14.6007	21.3394	25.869	29.4757						23.2	0.518	1.5317	4.458	10.8102	20.0998	28.3153	33.935							23.1	0.0588	0.0286495	0.0956	0.0850471	0.3303	0.256188	0.9492	0.766738
	23.3	1.45125	3.53155	8.53695	16.2671	23.8761	28.9257	33.4279						23.2	1.24405	3.0795	7.5708	14.6018	21.3444	25.8712	29.4773						23.3	0.519399	1.5341	4.4624	10.8144	20.1068	28.3195	33.939							23.2	0.0586	0.0287734	0.0962988	0.0854131	0.333299	0.25729	0.953999	0.770027
	23.4	1.45225	3.53325	8.54195	16.2704	23.8783	28.9248	33.4296						23.3	1.2464	3.0819	7.5788	14.6052	21.3456	25.8727	29.4813						23.4	0.5216	1.5336	4.4636	10.8189	20.1099	28.326	33.9449							23.3	0.0599	0.0288973	0.098	0.0857793	0.338498	0.258391	0.9596	0.773318
	23.5	1.4525	3.53665	8.5477	16.2757	23.8797	28.9272	33.4317						23.4	1.2513	3.082	7.5831	14.6104	21.3459	25.8732	29.483						23.5	0.522	1.5336	4.4672	10.8267	20.1123	28.3258	33.9464							23.4	0.0633	0.0290211	0.0943	0.0861453	0.3369	0.259494	0.9604	0.776607
	23.6	1.4538	3.54	8.5484	16.2782	23.8834	28.9305	33.4325						23.5	1.252	3.0882	7.5904	14.613	21.3426	25.8739	29.4816						23.6	0.521549	1.53365	4.47435	10.8329	20.1134	28.3256	33.9487							23.5	0.061	0.029145	0.095298	0.0865112	0.340198	0.260595	0.965	0.779897
	23.7	1.4584	3.543	8.5524	16.283	23.8894	28.9334	33.4351						23.6	1.257	3.09555	7.59305	14.6175	21.3517	25.8793	29.4857						23.7	0.5231	1.533	4.4789	10.8343	20.1144	28.3289	33.9527							23.6	0.068	0.0292689	0.101	0.0868774	0.346997	0.261697	0.9713	0.783186
	23.8	1.46045	3.5477	8.55765	16.2831	23.891	28.9369	33.4411						23.7	1.26195	3.099	7.5968	14.6251	21.3557	25.8829	29.4865						23.8	0.522499	1.5339	4.4837	10.8384	20.1178	28.3298	33.9524							23.7	0.0726	0.0293928	0.101499	0.0872433	0.351099	0.262799	0.976299	0.786474
	23.9	1.45855	3.55035	8.56165	16.2841	23.8917	28.94	33.4384						23.8	1.2612	3.1013	7.6002	14.627	21.3517	25.8843	29.486						23.9	0.5218	1.5359	4.4911	10.8431	20.1251	28.3285	33.955							23.8	0.0738	0.0295167	0.1026	0.0876094	0.3503	0.2639	0.9771	0.789763
	24	1.46185	3.55275	8.56835	16.2894	23.8951	28.9412	33.4362						23.9	1.2589	3.1044	7.6048	14.6245	21.3541	25.8855	29.487						24	0.5217	1.5339	4.4967	10.8481	20.1257	28.3295	33.9582							23.9	0.0733	0.0296405	0.1029	0.0879753	0.3541	0.265002	0.9816	0.793051
	24.1	1.4612	3.55975	8.5736	16.2906	23.8944	28.9439	33.4392						24	1.2591	3.1084	7.6114	14.6272	21.3541	25.8877	29.4856						24.1	0.5195	1.531	4.5018	10.8509	20.1271	28.3292	33.9607							24	0.0765	0.0297643	0.1007	0.0883412	0.3551	0.266103	0.9824	0.79634
	24.2	1.46395	3.5623	8.58125	16.2956	23.8946	28.9502	33.4412						24.1	1.2601	3.1142	7.6175	14.6306	21.3552	25.8899	29.4857						24.2	0.5236	1.5318	4.5073	10.8575	20.1301	28.3317	33.9609							24.1	0.0759	0.0298882	0.0982	0.0887073	0.3561	0.267204	0.9847	0.799627
	24.3	1.46635	3.56375	8.58615	16.2981	23.8971	28.9574	33.4443						24.2	1.2601	3.11625	7.61945	14.6358	21.3581	25.894	29.4858						24.3	0.529649	1.53425	4.51535	10.8658	20.1374	28.3333	33.9627							24.2	0.0733	0.030012	0.0994989	0.0890731	0.361999	0.268306	0.989499	0.802914
	24.4	1.46555	3.57035	8.58875	16.2983	23.8985	28.9637	33.4489						24.3	1.25845	3.11895	7.62135	14.6414	21.3583	25.8986	29.4867						24.4	0.53065	1.53605	4.51915	10.8709	20.1401	28.3368	33.9659							24.3	0.0739	0.0301359	0.1043	0.0894391	0.366998	0.269407	0.9962	0.806202
	24.5	1.46285	3.57435	8.59185	16.2972	23.901	28.9658	33.4484						24.4	1.25945	3.1229	7.6261	14.6461	21.3564	25.904	29.4885						24.5	0.53575	1.53765	4.52275	10.8761	20.1429	28.338	33.9689							24.4	0.0756	0.0302597	0.1014	0.0898049	0.3635	0.270508	0.9984	0.809489
	24.6	1.46175	3.57405	8.59425	16.2974	23.9013	28.9693	33.4479						24.5	1.2608	3.124	7.6294	14.6501	21.3587	25.9032	29.4888						24.6	0.5355	1.5365	4.529	10.8806	20.1474	28.3372	33.9757							24.5	0.0738	0.0303835	0.103199	0.0901707	0.364599	0.271609	1.004	0.812776
	24.7	1.45945	3.57485	8.60145	16.2994	23.902	28.9672	33.448						24.6	1.2613	3.12575	7.63055	14.6532	21.3561	25.9017	29.4849						24.7	0.5373	1.535	4.5312	10.8804	20.146	28.3368	33.9793							24.6	0.0731	0.0305074	0.1023	0.0905367	0.3637	0.27271	1.0087	0.816062
	24.8	1.4566	3.57675	8.601	16.3012	23.9008	28.9651	33.4505						24.7	1.26045	3.12705	7.63295	14.6574	21.3562	25.903	29.4852						24.8	0.536849	1.53845	4.53825	10.8837	20.1502	28.335	33.9783							24.7	0.0753	0.0306312	0.0986012	0.0909025	0.362201	0.273811	1.0115	0.819348
	24.9	1.4579	3.5766	8.6046	16.3038	23.9058	28.9673	33.4523						24.8	1.26175	3.12845	7.63955	14.66	21.3594	25.9039	29.4845						24.9	0.53745	1.53865	4.54195	10.8888	20.1523	28.3364	33.9832							24.8	0.0719	0.030755	0.0971	0.0912684	0.3623	0.274912	1.0148	0.822635
	25	1.45785	3.5815	8.60515	16.2996	23.9069	28.9724	33.4579						24.9	1.26195	3.13005	7.64345	14.6654	21.3593	25.9077	29.4854						25	0.53645	1.53725	4.54315	10.8907	20.1503	28.3409	33.987							24.9	0.0679	0.0308788	0.0965	0.0916341	0.361	0.276013	1.0193	0.82592
	25.1	1.46175	3.58055	8.60825	16.3028	23.9081	28.9756	33.4604						25	1.26335	3.1324	7.6439	14.6686	21.3608	25.9039	29.4864						25.1	0.538499	1.5427	4.5459	10.8991	20.1532	28.34	33.9893							25	0.066	0.0310025	0.0961001	0.0919998	0.3634	0.277114	1.0244	0.829207
	25.2	1.4655	3.58155	8.6114	16.303	23.9082	28.9783	33.4643						25.1	1.2637	3.133	7.6446	14.6689	21.3633	25.9023	29.4907						25.2	0.54325	1.54435	4.54685	10.905	20.1585	28.3391	33.9906							25.1	0.0653	0.0311264	0.0981	0.0923657	0.364699	0.278215	1.0263	0.832491
	25.3	1.46915	3.5791	8.61555	16.3069	23.9086	28.9763	33.4663						25.2	1.2647	3.13285	7.64575	14.6714	21.3611	25.9053	29.4905						25.3	0.54405	1.54645	4.54965	10.9098	20.1606	28.3408	33.9927							25.2	0.0649	0.0312501	0.099999	0.0927314	0.364399	0.279316	1.0316	0.835775
	25.4	1.47095	3.58335	8.61495	16.3056	23.9089	28.9753	33.4683						25.3	1.26415	3.1372	7.6468	14.6726	21.3633	25.9073	29.4897						25.4	0.5467	1.5463	4.5482	10.9144	20.1628	28.3452	33.9965							25.3	0.0628	0.031374	0.1005	0.0930972	0.367099	0.280416	1.0339	0.839061
	25.5	1.47115	3.58415	8.61785	16.3053	23.9082	28.9764	33.4676						25.4	1.2651	3.13845	7.65105	14.6741	21.3672	25.9117	29.4898						25.5	0.54905	1.54805	4.54965	10.9194	20.161	28.3496	33.9971							25.4	0.0651	0.0314977	0.0999	0.0934629	0.3676	0.281517	1.0377	0.842345
	25.6	1.4697	3.58445	8.6191	16.3061	23.906	28.9761	33.4681						25.5	1.26655	3.1383	7.6497	14.6732	21.3643	25.9123	29.4925						25.6	0.550149	1.55075	4.55265	10.9248	20.1598	28.3476	33.9972							25.5	0.0697	0.0316214	0.0959993	0.0938285	0.367399	0.282617	1.0433	0.845631
	25.7	1.4717	3.5814	8.6189	16.3073	23.9096	28.9725	33.4671						25.6	1.2647	3.1391	7.6541	14.6704	21.3644	25.9109	29.4918						25.7	0.5537	1.557	4.5587	10.9293	20.1616	28.3501	34.0008							25.6	0.0711	0.0317452	0.0983	0.0941943	0.369098	0.283717	1.0512	0.848914
	25.8	1.4715	3.5854	8.6228	16.3094	23.9149	28.9716	33.4684						25.7	1.2659	3.1407	7.6564	14.671	21.3646	25.9118	29.4941						25.8	0.555149	1.56225	4.56425	10.937	20.1635	28.3544	34.0054							25.7	0.0769	0.031869	0.0950995	0.0945598	0.372099	0.284818	1.0581	0.852197
	25.9	1.47285	3.5862	8.62775	16.3121	23.9203	28.9759	33.4683						25.8	1.2677	3.14175	7.66245	14.6693	21.3663	25.9084	29.4953						25.9	0.55645	1.56695	4.57165	10.9409	20.1635	28.3593	34.0095							25.8	0.0788	0.0319928	0.0925	0.0949256	0.370501	0.285918	1.059	0.855482
	26	1.47635	3.59205	8.63325	16.3127	23.9216	28.9815	33.4705						25.9	1.27065	3.14405	7.67005	14.6706	21.3676	25.9113	29.4977						26	0.55725	1.57085	4.57795	10.9439	20.1683	28.3603	34.0095							25.9	0.0798	0.0321165	0.0983	0.0952912	0.3715	0.287019	1.067	0.858764
	26.1	1.4815	3.59405	8.6395	16.3129	23.923	28.98	33.4673						26	1.27425	3.14265	7.67245	14.6715	21.3727	25.9168	29.502						26.1	0.5547	1.5738	4.5819	10.9452	20.1715	28.3627	34.0125							26	0.0811	0.0322402	0.102099	0.0956567	0.372799	0.288119	1.072	0.862048
	26.2	1.4836	3.5973	8.6416	16.3153	23.9258	28.9835	33.4694						26.1	1.27665	3.14405	7.67545	14.6722	21.3724	25.9181	29.503						26.2	0.5537	1.5756	4.5824	10.9454	20.1726	28.3648	34.0183							26.1	0.0827	0.032364	0.1052	0.0960224	0.376298	0.289219	1.0814	0.86533
	26.3	1.48705	3.6005	8.64535	16.3151	23.9255	28.9876	33.4719						26.2	1.27565	3.1501	7.6809	14.6744	21.373	25.9216	29.5037						26.3	0.553999	1.5777	4.5869	10.9511	20.1748	28.3641	34.0216							26.2	0.0809	0.0324877	0.107098	0.0963879	0.377998	0.290319	1.0878	0.868612
	26.4	1.4885	3.60465	8.6497	16.314	23.9299	28.9897	33.4724						26.3	1.2788	3.15755	7.68445	14.6753	21.3736	25.9231	29.5061						26.4	0.55715	1.58375	4.59125	10.9557	20.1772	28.3694	34.0251							26.3	0.0822	0.0326114	0.1029	0.0967536	0.3794	0.291419	1.0881	0.871896
	26.5	1.48925	3.6088	8.65195	16.3154	23.9324	28.9915	33.471						26.4	1.28585	3.1623	7.6881	14.6828	21.3766	25.9278	29.5118						26.5	0.55765	1.58645	4.59335	10.9587	20.1826	28.3745	34.0288							26.4	0.0821	0.0327351	0.1005	0.097119	0.3802	0.29252	1.0871	0.875177
	26.6	1.49275	3.61285	8.65695	16.3239	23.9338	28.9933	33.469						26.5	1.2912	3.1669	7.6894	14.687	21.3813	25.9283	29.5176						26.6	0.562798	1.593	4.5956	10.9648	20.1848	28.3772	34.0322							26.5	0.0794	0.0328588	0.0974995	0.0974844	0.384099	0.293619	1.0914	0.87846
	26.7	1.4953	3.61745	8.6568	16.3248	23.9338	28.996	33.4675						26.6	1.293	3.1696	7.6921	14.691	21.3813	25.93	29.5243						26.7	0.56595	1.59605	4.59615	10.9681	20.1888	28.382	34.0366							26.6	0.077	0.0329825	0.0994	0.0978501	0.388597	0.294719	1.0981	0.881741
	26.8	1.49485	3.6179	8.65775	16.3267	23.9378	28.9968	33.4689						26.7	1.2961	3.17065	7.69525	14.6911	21.3832	25.9308	29.5247						26.8	0.56265	1.59225	4.59415	10.9688	20.1889	28.3846	34.041							26.7	0.0788	0.0331062	0.101098	0.0982155	0.391198	0.295819	1.1038	0.885021
	26.9	1.49555	3.61935	8.66105	16.3298	23.9361	29.0001	33.4701						26.8	1.29355	3.1689	7.6985	14.6907	21.3809	25.9302	29.5219						26.9	0.5606	1.5923	4.5966	10.97	20.1885	28.3821	34.0388							26.8	0.0798	0.03323	0.0994	0.0985811	0.3896	0.296918	1.1018	0.888303
	27	1.49885	3.62425	8.66305	16.3328	23.9377	29.0029	33.4689						26.9	1.2941	3.17045	7.70135	14.6911	21.3832	25.9277	29.5227						27	0.5593	1.593	4.6011	10.9741	20.1905	28.3805	34.0417							26.9	0.0775	0.0333536	0.0977	0.0989464	0.3879	0.298018	1.1049	0.891583
	27.1	1.5044	3.62415	8.6652	16.3364	23.9434	29.0027	33.4684						27	1.29515	3.17295	7.70185	14.692	21.3821	25.9316	29.5241						27.1	0.559999	1.5954	4.6052	10.9794	20.1926	28.3825	34.0452							27	0.0786	0.0334773	0.100698	0.0993117	0.390698	0.299118	1.1094	0.894865
	27.2	1.50715	3.6275	8.66535	16.3391	23.9459	29.0066	33.4687						27.1	1.29945	3.17115	7.70435	14.6948	21.3849	25.9371	29.5256						27.2	0.55785	1.59505	4.60695	10.9819	20.1934	28.3849	34.0487							27.1	0.0795	0.033601	0.1026	0.0996773	0.393698	0.300217	1.1169	0.898145
	27.3	1.51235	3.63145	8.66505	16.3394	23.9477	29.0074	33.4658						27.2	1.29725	3.1739	7.7059	14.6953	21.3886	25.9381	29.5254						27.3	0.55635	1.59585	4.60745	10.9831	20.193	28.3871	34.0521							27.2	0.08	0.0337246	0.103399	0.100043	0.395499	0.301317	1.1225	0.901424
	27.4	1.515	3.63635	8.6684	16.3392	23.9479	29.0081	33.463						27.3	1.2947	3.17405	7.71195	14.6968	21.3903	25.9377	29.5248						27.4	0.55995	1.59795	4.61285	10.9874	20.1964	28.3922	34.0513							27.3	0.0796	0.0338483	0.1066	0.100408	0.399798	0.302416	1.1334	0.904705
	27.5	1.5148	3.6384	8.6715	16.3406	23.9495	29.0075	33.4625						27.4	1.29595	3.17545	7.71585	14.6955	21.3918	25.9417	29.5267						27.5	0.56365	1.60015	4.61875	10.9915	20.197	28.3939	34.0557							27.4	0.0808	0.033972	0.1052	0.100773	0.3997	0.303516	1.1339	0.907984
	27.6	1.51475	3.6399	8.67115	16.3428	23.9483	29.0091	33.4636						27.5	1.29935	3.17815	7.71815	14.6962	21.3932	25.9435	29.5267						27.6	0.567599	1.6	4.6207	10.9926	20.2003	28.3955	34.0594							27.5	0.0804	0.0340956	0.106599	0.101139	0.401799	0.304615	1.1402	0.911264
	27.7	1.5203	3.63985	8.6722	16.3458	23.9514	29.0108	33.4645						27.6	1.30215	3.17995	7.71835	14.6938	21.397	25.9453	29.5286						27.7	0.5715	1.6017	4.6249	10.9979	20.2038	28.3957	34.0617							27.6	0.0805	0.0342193	0.1101	0.101504	0.402999	0.305714	1.148	0.914542
	27.8	1.5276	3.641	8.6722	16.347	23.9536	29.0113	33.4681						27.7	1.30425	3.182	7.7223	14.6916	21.3996	25.9459	29.53						27.8	0.5718	1.6011	4.6263	11.0019	20.2028	28.3984	34.0621							27.7	0.0826	0.0343429	0.1114	0.101869	0.404	0.306814	1.1476	0.91782
	27.9	1.5323	3.6436	8.6752	16.3454	23.9534	29.013	33.4699						27.8	1.3069	3.1831	7.7219	14.6911	21.3999	25.9456	29.5308						27.9	0.57075	1.60095	4.62705	11.0044	20.2044	28.3997	34.0642							27.8	0.081	0.0344666	0.1137	0.102235	0.4047	0.307912	1.1512	0.9211
	28	1.53665	3.6455	8.67775	16.3446	23.9547	29.0158	33.4737						27.9	1.3077	3.18545	7.72395	14.6902	21.3976	25.9453	29.5292						28	0.5693	1.6013	4.6312	11.0052	20.2086	28.4006	34.066							27.9	0.0813	0.0345902	0.1179	0.1026	0.407	0.309012	1.1599	0.924378
	28.1	1.5407	3.64805	8.6791	16.348	23.9546	29.0179	33.477						28	1.30715	3.18645	7.72985	14.6905	21.4011	25.9468	29.5273						28.1	0.570549	1.60505	4.63255	11.0098	20.2084	28.403	34.0708							28	0.0854	0.0347138	0.1173	0.102965	0.4054	0.310111	1.1598	0.927657
	28.2	1.54125	3.652	8.68555	16.3508	23.9576	29.0191	33.4791						28.1	1.30705	3.1848	7.7295	14.6891	21.4005	25.9482	29.5278						28.2	0.56925	1.60125	4.63535	11.0116	20.2108	28.4025	34.0768							28.1	0.086	0.0348374	0.1179	0.10333	0.405	0.311209	1.1622	0.930934
	28.3	1.54345	3.65025	8.68515	16.3516	23.9589	29.0222	33.4815						28.2	1.3087	3.1856	7.7299	14.6863	21.4025	25.9481	29.5243						28.3	0.56945	1.60175	4.63545	11.0125	20.2126	28.4003	34.0808							28.2	0.0856	0.034961	0.118899	0.103696	0.402299	0.312309	1.1633	0.934211
	28.4	1.54515	3.65395	8.68895	16.3545	23.9635	29.0226	33.4845						28.3	1.3072	3.1902	7.7343	14.6847	21.4043	25.9487	29.5233						28.4	0.5676	1.6012	4.6365	11.018	20.2136	28.401	34.0852							28.3	0.0848	0.0350847	0.119	0.104061	0.402599	0.313407	1.1657	0.937489
	28.5	1.54955	3.65735	8.69315	16.3599	23.9681	29.0238	33.4882						28.4	1.3072	3.19465	7.73465	14.6843	21.4062	25.9476	29.5227						28.5	0.57335	1.60525	4.64065	11.0253	20.2168	28.4048	34.0894							28.4	0.0857	0.0352082	0.1183	0.104426	0.4045	0.314506	1.1738	0.940765
	28.6	1.55215	3.65815	8.69855	16.3637	23.9704	29.027	33.4895						28.5	1.30505	3.19435	7.73725	14.686	21.4071	25.9493	29.5241						28.6	0.576449	1.60855	4.64065	11.0294	20.2181	28.4125	34.096							28.5	0.0882	0.0353318	0.121499	0.104791	0.404199	0.315605	1.1802	0.944043
	28.7	1.5526	3.66665	8.6964	16.3653	23.9731	29.0313	33.4957						28.6	1.30715	3.19345	7.73755	14.6881	21.411	25.9518	29.5275						28.7	0.576	1.6113	4.6458	11.0344	20.2178	28.415	34.099							28.6	0.0897	0.0354554	0.1247	0.105156	0.403999	0.316703	1.1866	0.947319
	28.8	1.5505	3.6684	8.6918	16.3597	23.9743	29.0333	33.4997						28.7	1.30805	3.18995	7.73835	14.6889	21.4099	25.9523	29.5239						28.8	0.5781	1.61	4.6453	11.0379	20.2189	28.4172	34.1032							28.7	0.0923	0.035579	0.129897	0.105521	0.409497	0.317802	1.195	0.950595
	28.9	1.5539	3.6713	8.6919	16.361	23.9754	29.0337	33.4969						28.8	1.30555	3.1925	7.74	14.6897	21.4097	25.952	29.526						28.9	0.5826	1.6124	4.6472	11.0455	20.22	28.4189	34.1042							28.8	0.0976	0.0357026	0.1343	0.105887	0.412199	0.3189	1.2007	0.953872
	29	1.5551	3.6732	8.6937	16.3641	23.9778	29.0338	33.4966						28.9	1.3065	3.1952	7.7429	14.6936	21.4115	25.953	29.5262						29	0.5827	1.6105	4.6469	11.0508	20.2187	28.4216	34.1073							28.9	0.1008	0.0358262	0.137	0.106252	0.4125	0.319999	1.207	0.957147
	29.1	1.55625	3.6775	8.69335	16.3647	23.9783	29.0355	33.4974						29	1.3054	3.1993	7.7446	14.6974	21.4145	25.957	29.5277						29.1	0.5833	1.6105	4.6459	11.056	20.2173	28.4213	34.1122							29	0.1066	0.0359497	0.137499	0.106617	0.418899	0.321097	1.2123	0.960424
	29.2	1.5612	3.67825	8.6956	16.3684	23.984	29.0364	33.4976						29.1	1.3043	3.20355	7.74515	14.7056	21.4188	25.9608	29.5277						29.2	0.5856	1.61	4.6443	11.0576	20.2186	28.4235	34.1149							29.1	0.1036	0.0360733	0.1366	0.106982	0.422599	0.322195	1.2169	0.963698
	29.3	1.5628	3.6797	8.7015	16.3687	23.9842	29.0381	33.4982						29.2	1.30535	3.20715	7.74715	14.7075	21.4185	25.96	29.5288						29.3	0.58575	1.61175	4.64195	11.0563	20.2147	28.4244	34.1196							29.2	0.1027	0.0361968	0.136199	0.107347	0.424199	0.323294	1.2211	0.966972
	29.4	1.56235	3.684	8.70565	16.3701	23.9852	29.0409	33.5049						29.3	1.30915	3.21125	7.74995	14.7116	21.4179	25.9614	29.5317						29.4	0.58745	1.61375	4.64275	11.0558	20.209	28.4233	34.1214							29.3	0.1023	0.0363204	0.1362	0.107712	0.426299	0.324392	1.2242	0.970248
	29.5	1.5635	3.68715	8.7085	16.371	23.9868	29.0416	33.5062						29.4	1.31415	3.2136	7.7494	14.714	21.4196	25.9627	29.535						29.5	0.58945	1.61665	4.64665	11.0601	20.2123	28.4215	34.1196							29.4	0.1015	0.0364439	0.1341	0.108077	0.4276	0.325491	1.2247	0.973522
	29.6	1.56835	3.6887	8.71245	16.3733	23.9922	29.041	33.5087						29.5	1.312	3.2134	7.7514	14.7168	21.42	25.964	29.5323						29.6	0.589	1.6168	4.648	11.0603	20.2131	28.4241	34.1228							29.5	0.0981	0.0365675	0.132	0.108442	0.4283	0.326588	1.2279	0.976798
	29.7	1.5735	3.69505	8.7152	16.3765	23.9966	29.0454	33.5131						29.6	1.3136	3.2112	7.7518	14.7179	21.4231	25.9634	29.5349						29.7	0.5888	1.6159	4.6477	11.0622	20.2125	28.4236	34.1256							29.6	0.0972	0.036691	0.1337	0.108807	0.4302	0.327686	1.2312	0.980071
	29.8	1.57515	3.6983	8.71945	16.3783	23.9962	29.0502	33.5151						29.7	1.3123	3.2103	7.7536	14.7182	21.4195	25.9615	29.5335						29.8	0.5871	1.6177	4.648	11.0694	20.2149	28.4225	34.1249							29.7	0.097	0.0368145	0.1316	0.109172	0.4286	0.328785	1.2328	0.983344
	29.9	1.5778	3.70005	8.7216	16.3812	23.9958	29.0527	33.5127						29.8	1.3137	3.2149	7.7586	14.7186	21.4188	25.9579	29.5329						29.9	0.58995	1.61785	4.64715	11.0748	20.2177	28.4243	34.1304							29.8	0.0966	0.0369381	0.132	0.109537	0.429499	0.329882	1.2356	0.986619
	30	1.58065	3.7027	8.72285	16.3809	23.9951	29.0535	33.5166						29.9	1.3152	3.21885	7.76495	14.7232	21.4237	25.9593	29.5332						30	0.59025	1.61355	4.64515	11.0765	20.2156	28.4263	34.1346							29.9	0.0939	0.0370616	0.1328	0.109902	0.4333	0.33098	1.2427	0.989891
	30.1	1.5814	3.70165	8.7244	16.3786	23.9963	29.0533	33.5179						30	1.31745	3.2234	7.7673	14.7284	21.4254	25.9616	29.5364						30.1	0.590699	1.6151	4.6457	11.0801	20.2178	28.4272	34.1349							30	0.0908	0.0371851	0.1332	0.110266	0.4346	0.332078	1.2444	0.993166
	30.2	1.5882	3.7011	8.7246	16.379	24.0001	29.0539	33.5167						30.1	1.3193	3.22635	7.76735	14.7319	21.4298	25.963	29.5376						30.2	0.59385	1.61855	4.64925	11.0867	20.2157	28.4295	34.1386							30.1	0.0883	0.0373086	0.1331	0.110631	0.437499	0.333175	1.25	0.996438
	30.3	1.5946	3.7034	8.7251	16.3818	24.0048	29.0546	33.518						30.2	1.32095	3.22625	7.76745	14.7318	21.4331	25.9635	29.5395						30.3	0.5922	1.6189	4.6515	11.0884	20.217	28.4282	34.1423							30.2	0.0896	0.0374321	0.134899	0.110996	0.439299	0.334273	1.2524	0.999709
	30.4	1.59405	3.7097	8.72635	16.3808	24.0051	29.0545	33.5198						30.3	1.32205	3.2256	7.7704	14.7319	21.4353	25.9659	29.5399						30.4	0.59155	1.61835	4.65095	11.0887	20.214	28.4311	34.1438							30.3	0.0914	0.0375556	0.1387	0.111361	0.438598	0.335371	1.2578	1.00298
	30.5	1.59635	3.71055	8.72745	16.3817	24.0043	29.0528	33.5192						30.4	1.3224	3.2252	7.7727	14.7313	21.4389	25.9633	29.5384						30.5	0.59395	1.61785	4.65225	11.0912	20.2135	28.4331	34.1437							30.4	0.0922	0.0376791	0.138	0.111726	0.4378	0.336469	1.2602	1.00625
	30.6	1.5985	3.71115	8.7273	16.3811	24.0065	29.0532	33.5199						30.5	1.3208	3.2267	7.7743	14.7307	21.443	25.9603	29.5392						30.6	0.591349	1.61725	4.65565	11.0936	20.2186	28.4365	34.1479							30.5	0.0919	0.0378025	0.137	0.112091	0.4412	0.337566	1.2605	1.00953
	30.7	1.60385	3.7124	8.72785	16.3825	24.0105	29.0545	33.521						30.6	1.3203	3.22905	7.77495	14.7307	21.4463	25.9653	29.5432						30.7	0.5928	1.6198	4.6586	11.0946	20.2225	28.4393	34.146							30.6	0.0904	0.0379261	0.1391	0.112455	0.445998	0.338663	1.2641	1.0128
	30.8	1.60735	3.71525	8.72655	16.3832	24.0141	29.0564	33.522						30.7	1.31975	3.231	7.7803	14.7347	21.4512	25.9668	29.549						30.8	0.592	1.6225	4.6587	11.1	20.2266	28.4422	34.1469							30.7	0.0922	0.0380495	0.142297	0.11282	0.455097	0.339761	1.2672	1.01607
	30.9	1.61105	3.71435	8.73265	16.3824	24.0167	29.0607	33.5196						30.8	1.3221	3.23065	7.78095	14.7334	21.4546	25.9673	29.5501						30.9	0.59025	1.62215	4.65635	11.1043	20.225	28.4455	34.1474							30.8	0.095	0.038173	0.1468	0.113185	0.460897	0.340858	1.2714	1.01934
	31	1.616	3.71445	8.7347	16.383	24.016	29.0608	33.5197						30.9	1.32035	3.2309	7.7808	14.7296	21.4506	25.9656	29.5478						31	0.5902	1.6243	4.6571	11.1068	20.2256	28.4463	34.1486							30.9	0.098	0.0382964	0.1504	0.11355	0.4656	0.341956	1.2735	1.02261
	31.1	1.621	3.7159	8.741	16.3899	24.0191	29.0604	33.5205						31	1.3193	3.236	7.7866	14.7273	21.4517	25.962	29.5457						31.1	0.590649	1.62795	4.65975	11.1118	20.228	28.4466	34.1471							31	0.1028	0.0384199	0.153998	0.113914	0.468598	0.343052	1.2799	1.02588
	31.2	1.62295	3.7244	8.74515	16.391	24.0218	29.062	33.5205						31.1	1.3203	3.2336	7.7908	14.7328	21.453	25.9653	29.5491						31.2	0.59095	1.62725	4.66055	11.1147	20.2313	28.448	34.1507							31.1	0.1062	0.0385433	0.1532	0.114279	0.4667	0.344149	1.2808	1.02915
	31.3	1.6233	3.72715	8.748	16.3944	24.0264	29.0614	33.5222						31.2	1.3207	3.2339	7.7957	14.7315	21.4518	25.9655	29.5478						31.3	0.590599	1.6301	4.6649	11.1182	20.2324	28.4503	34.1515							31.2	0.1054	0.0386668	0.153198	0.114644	0.470698	0.345247	1.2894	1.03242
	31.4	1.6262	3.7311	8.7503	16.3962	24.0299	29.0635	33.5229						31.3	1.3206	3.23615	7.79805	14.731	21.4538	25.9669	29.5494						31.4	0.59375	1.63135	4.66745	11.1213	20.2332	28.4514	34.1551							31.3	0.1075	0.0387902	0.1573	0.115009	0.476297	0.346344	1.2942	1.03569
	31.5	1.62485	3.7292	8.75195	16.3976	24.0303	29.0674	33.5232						31.4	1.32295	3.23855	7.80385	14.7315	21.4544	25.9683	29.5498						31.5	0.59505	1.63305	4.66975	11.1234	20.232	28.4536	34.1577							31.4	0.1115	0.0389136	0.1577	0.115373	0.4783	0.347441	1.3011	1.03896
	31.6	1.6232	3.73165	8.7501	16.3983	24.0338	29.0671	33.5262						31.5	1.32465	3.2401	7.8014	14.7359	21.4558	25.9661	29.5525						31.6	0.591649	1.63425	4.66935	11.1255	20.2356	28.4516	34.1581							31.5	0.1084	0.039037	0.160199	0.115738	0.480599	0.348537	1.3033	1.04223
	31.7	1.6252	3.7343	8.7499	16.4005	24.0375	29.068	33.5259						31.6	1.3257	3.24345	7.80325	14.7374	21.4549	25.9647	29.5507						31.7	0.591	1.6339	4.6685	11.1259	20.2381	28.4545	34.1596							31.6	0.1044	0.0391605	0.1646	0.116102	0.486598	0.349634	1.3085	1.0455
	31.8	1.6293	3.734	8.7548	16.4031	24.0425	29.0704	33.5247						31.7	1.32865	3.2443	7.8026	14.7423	21.4563	25.9652	29.5536						31.8	0.5871	1.6314	4.668	11.1275	20.239	28.4535	34.162							31.7	0.1036	0.0392839	0.1656	0.116467	0.4854	0.350731	1.3108	1.04877
	31.9	1.63265	3.7362	8.75705	16.3997	24.0402	29.0749	33.5271						31.8	1.3304	3.24445	7.80205	14.7418	21.4571	25.9653	29.5525						31.9	0.58975	1.63205	4.66945	11.1335	20.2463	28.4524	34.1625							31.8	0.1004	0.0394073	0.166	0.116832	0.4854	0.351828	1.3126	1.05204
	32	1.6358	3.73735	8.7579	16.4028	24.0372	29.0751	33.5249						31.9	1.32915	3.24235	7.80235	14.7444	21.4562	25.9668	29.5528						32	0.5926	1.6349	4.6692	11.1349	20.2502	28.4532	34.1663							31.9	0.0995	0.0395307	0.1685	0.117196	0.489	0.352925	1.3189	1.05531
	32.1	1.6345	3.7366	8.7573	16.4064	24.0412	29.0749	33.5208						32	1.32945	3.24355	7.79965	14.7441	21.4571	25.9652	29.5516						32.1	0.5955	1.6356	4.6694	11.1364	20.2524	28.4537	34.172							32	0.1008	0.0396541	0.165799	0.117561	0.492299	0.354021	1.3238	1.05857
	32.2	1.635	3.739	8.7556	16.4102	24.0462	29.0789	33.5214						32.1	1.32775	3.2505	7.8036	14.7474	21.4566	25.9655	29.5543						32.2	0.60035	1.63765	4.67325	11.1401	20.2566	28.4561	34.1761							32.1	0.1035	0.0397775	0.1671	0.117925	0.498298	0.355117	1.33	1.06184
	32.3	1.6387	3.7408	8.7575	16.4147	24.0496	29.0797	33.5218						32.2	1.3293	3.2525	7.8027	14.7489	21.463	25.9674	29.5531						32.3	0.605799	1.64	4.6757	11.1451	20.2594	28.4609	34.1765							32.2	0.1045	0.0399009	0.164201	0.11829	0.498901	0.356214	1.3298	1.06511
	32.4	1.6427	3.7416	8.7572	16.4194	24.0532	29.0814	33.5238						32.3	1.3311	3.2496	7.7978	14.7502	21.4682	25.9682	29.554						32.4	0.60615	1.64035	4.67645	11.1465	20.2619	28.4655	34.1819							32.3	0.1012	0.0400243	0.1648	0.118654	0.497801	0.35731	1.3277	1.06838
	32.5	1.64405	3.7443	8.75525	16.4214	24.0531	29.0812	33.5261						32.4	1.3279	3.2518	7.8011	14.7468	21.4725	25.967	29.5504						32.5	0.60635	1.63965	4.67885	11.1493	20.2634	28.4651	34.184							32.4	0.0985	0.0401476	0.1694	0.119019	0.5	0.358407	1.3335	1.07164
	32.6	1.6467	3.74145	8.754	16.4232	24.0573	29.0827	33.5262						32.5	1.3245	3.2532	7.8021	14.7459	21.4766	25.9713	29.5511						32.6	0.609398	1.6442	4.6817	11.1566	20.2672	28.4683	34.1868							32.5	0.1004	0.040271	0.171999	0.119383	0.504299	0.359503	1.3412	1.07491
	32.7	1.64785	3.7416	8.75175	16.4215	24.0612	29.0843	33.5293						32.6	1.3235	3.25315	7.80385	14.7464	21.4761	25.9709	29.5479						32.7	0.6085	1.6405	4.684	11.1581	20.2683	28.4706	34.1907							32.6	0.103	0.0403944	0.1795	0.119748	0.507098	0.360599	1.3466	1.07818
	32.8	1.64625	3.74225	8.75355	16.4216	24.0628	29.0858	33.5316						32.7	1.32345	3.25365	7.80545	14.7417	21.4778	25.9691	29.5418						32.8	0.6086	1.6386	4.6864	11.1583	20.2664	28.4711	34.1905							32.7	0.1036	0.0405177	0.181001	0.120112	0.507501	0.361695	1.3486	1.08144
	32.9	1.64675	3.74675	8.75315	16.4251	24.0622	29.0859	33.5323						32.8	1.32355	3.2559	7.8041	14.7435	21.4793	25.9704	29.5451						32.9	0.613	1.6402	4.691	11.1612	20.2705	28.4716	34.1896							32.8	0.1046	0.0406411	0.1846	0.120476	0.512498	0.362791	1.3559	1.08471
	33	1.6447	3.74905	8.7539	16.4267	24.0664	29.083	33.5336						32.9	1.3236	3.2608	7.8049	14.7473	21.4812	25.9736	29.5491						33	0.61675	1.64525	4.69095	11.1655	20.274	28.4774	34.193							32.9	0.1073	0.0407644	0.1829	0.120841	0.5152	0.363888	1.3577	1.08798
	33.1	1.6389	3.7488	8.7534	16.4294	24.0676	29.0827	33.5346						33	1.3244	3.26095	7.80675	14.7518	21.4828	25.979	29.551						33.1	0.622049	1.64845	4.69125	11.168	20.276	28.4827	34.1931							33	0.1094	0.0408877	0.1841	0.121205	0.5174	0.364983	1.362	1.09124
	33.2	1.6383	3.7502	8.758	16.4297	24.0649	29.0834	33.5344						33.1	1.32425	3.26175	7.80945	14.7554	21.4869	25.9777	29.5527						33.2	0.62245	1.64585	4.69105	11.1669	20.2787	28.4833	34.1966							33.1	0.1079	0.0410111	0.1836	0.12157	0.517199	0.366079	1.3675	1.09451
	33.3	1.6416	3.7504	8.7635	16.4315	24.0693	29.0824	33.5364						33.2	1.32135	3.2629	7.8141	14.754	21.4878	25.9732	29.5533						33.3	0.620399	1.6495	4.6934	11.1659	20.277	28.4867	34.1999							33.2	0.1072	0.0411344	0.1817	0.121934	0.5156	0.367175	1.3703	1.09777
	33.4	1.64405	3.7538	8.76845	16.4346	24.074	29.0845	33.5393						33.3	1.3234	3.26185	7.81325	14.7561	21.4886	25.9735	29.5539						33.4	0.62285	1.65105	4.69665	11.1675	20.2803	28.4862	34.2022							33.3	0.1055	0.0412578	0.1823	0.122298	0.519299	0.368271	1.3745	1.10104
	33.5	1.64575	3.75325	8.77055	16.4378	24.0761	29.0857	33.5458						33.4	1.32335	3.26085	7.81155	14.7541	21.4865	25.9725	29.5539						33.5	0.6227	1.6526	4.6956	11.1697	20.2809	28.4879	34.2079							33.4	0.1031	0.0413811	0.1756	0.122662	0.5169	0.369367	1.3747	1.1043
	33.6	1.64685	3.75425	8.76945	16.4404	24.0801	29.0887	33.546						33.5	1.32415	3.2612	7.8118	14.7558	21.4865	25.9697	29.5547						33.6	0.620049	1.65525	4.69585	11.1738	20.2836	28.4905	34.2079							33.5	0.1012	0.0415043	0.1712	0.123027	0.5139	0.370462	1.3748	1.10757
	33.7	1.6498	3.75875	8.7733	16.4418	24.0855	29.0893	33.5465						33.6	1.3254	3.2607	7.8128	14.7605	21.4871	25.9692	29.5559						33.7	0.61785	1.65715	4.69735	11.1789	20.284	28.4917	34.2103							33.6	0.0959	0.0416277	0.1716	0.123391	0.5147	0.371558	1.3743	1.11083
	33.8	1.64845	3.7663	8.77425	16.4428	24.0853	29.0934	33.5492						33.7	1.3223	3.2636	7.8172	14.7618	21.4842	25.9668	29.5535						33.8	0.613901	1.6572	4.6957	11.1805	20.2844	28.4932	34.2139							33.7	0.0965	0.041751	0.172997	0.123755	0.522197	0.372654	1.382	1.11409
	33.9	1.64665	3.76895	8.77695	16.443	24.0876	29.0929	33.5477						33.8	1.3232	3.26515	7.81595	14.7677	21.4865	25.9698	29.5565						33.9	0.6143	1.6583	4.6975	11.1832	20.285	28.4942	34.2153							33.8	0.1011	0.0418743	0.1751	0.12412	0.526298	0.373749	1.3883	1.11736
	34	1.6466	3.76565	8.7805	16.4468	24.0902	29.0951	33.5473						33.9	1.32295	3.26785	7.82145	14.7699	21.4863	25.9707	29.5586						34	0.61945	1.66295	4.69825	11.187	20.286	28.496	34.2164							33.9	0.1004	0.0419976	0.1781	0.124484	0.5349	0.374845	1.397	1.12062
	34.1	1.647	3.766	8.7803	16.4497	24.0935	29.0978	33.5472						34	1.32525	3.26825	7.82315	14.7718	21.4919	25.9721	29.5609						34.1	0.620098	1.6655	4.698	11.1962	20.2889	28.5012	34.2178							34	0.1017	0.0421208	0.179098	0.124848	0.538098	0.37594	1.4023	1.12388
	34.2	1.64525	3.7695	8.78295	16.449	24.0957	29.1008	33.5504						34.1	1.32415	3.2715	7.8219	14.7722	21.494	25.9721	29.5634						34.2	0.61955	1.66375	4.70045	11.1995	20.2922	28.5066	34.2191							34.1	0.1027	0.0422441	0.1771	0.125212	0.540399	0.377035	1.4077	1.12715
	34.3	1.64635	3.76855	8.78265	16.4523	24.0995	29.1014	33.5535						34.2	1.323	3.27035	7.82055	14.7736	21.4962	25.9738	29.5654						34.3	0.6205	1.6647	4.7011	11.1999	20.292	28.5096	34.2171							34.2	0.1013	0.0423674	0.1759	0.125576	0.5385	0.37813	1.4127	1.13041
	34.4	1.651	3.77025	8.7832	16.4539	24.1008	29.1022	33.5558						34.3	1.31915	3.2692	7.8206	14.7735	21.494	25.9723	29.5656						34.4	0.62335	1.66845	4.70535	11.1992	20.2917	28.5134	34.2166							34.3	0.0989	0.0424907	0.1756	0.12594	0.541999	0.379225	1.419	1.13367
	34.5	1.65215	3.7727	8.78545	16.4558	24.1018	29.1033	33.5595						34.4	1.3185	3.2681	7.8185	14.7791	21.4952	25.9706	29.5683						34.5	0.62415	1.66835	4.70795	11.2009	20.2939	28.511	34.2159							34.4	0.0986	0.0426139	0.1766	0.126304	0.5438	0.380321	1.4219	1.13693
	34.6	1.65335	3.77585	8.78635	16.4569	24.1052	29.1022	33.5606						34.5	1.3207	3.26845	7.82335	14.7798	21.4954	25.9704	29.5685						34.6	0.62265	1.66675	4.70955	11.2009	20.2959	28.5135	34.2145							34.5	0.0988	0.0427371	0.179099	0.126668	0.547599	0.381416	1.4256	1.1402
	34.7	1.6559	3.78005	8.782	16.4558	24.1082	29.1032	33.5634						34.6	1.32425	3.26875	7.82565	14.78	21.4985	25.9738	29.5719						34.7	0.62325	1.66585	4.71365	11.2038	20.2976	28.5149	34.2121							34.6	0.0987	0.0428604	0.1777	0.127033	0.552799	0.38251	1.4291	1.14346
	34.8	1.65535	3.7773	8.78225	16.4541	24.1126	29.1021	33.5618						34.7	1.32365	3.27205	7.83085	14.78	21.5	25.9742	29.5707						34.8	0.6254	1.6662	4.7117	11.2069	20.3012	28.5178	34.214							34.7	0.0954	0.0429836	0.1752	0.127397	0.5562	0.383606	1.4287	1.14672
	34.9	1.65835	3.77815	8.78485	16.4581	24.1156	29.1021	33.5589						34.8	1.32595	3.27435	7.83025	14.7785	21.5047	25.9763	29.5744						34.9	0.62685	1.66915	4.71595	11.2119	20.3065	28.5203	34.2149							34.8	0.0919	0.0431069	0.1769	0.127761	0.558099	0.3847	1.433	1.14998
	35	1.6604	3.77775	8.7889	16.4648	24.12	29.1009	33.5606						34.9	1.32645	3.27385	7.83245	14.7774	21.5062	25.9746	29.5755						35	0.62285	1.66775	4.71215	11.2088	20.3048	28.5236	34.2192							34.9	0.0906	0.0432301	0.1747	0.128125	0.5598	0.385795	1.4373	1.15324
	35.1	1.6618	3.7803	8.7886	16.4661	24.1219	29.1055	33.5623						35	1.32535	3.26985	7.83245	14.7775	21.5107	25.9736	29.5786						35.1	0.6226	1.6693	4.7139	11.2078	20.3059	28.5223	34.2212							35	0.0908	0.0433533	0.1723	0.128489	0.5645	0.38689	1.4406	1.1565
	35.2	1.6612	3.7783	8.7915	16.4663	24.1271	29.1071	33.5622						35.1	1.32715	3.2706	7.8332	14.7762	21.5108	25.9698	29.58						35.2	0.62325	1.66875	4.71925	11.2089	20.3101	28.5265	34.2237							35.1	0.0882	0.0434766	0.1711	0.128853	0.566599	0.387984	1.4451	1.15976
	35.3	1.6581	3.7815	8.7947	16.4669	24.1299	29.1082	33.5649						35.2	1.3272	3.26875	7.83155	14.7764	21.5107	25.97	29.5799						35.3	0.620099	1.6709	4.7226	11.2111	20.3123	28.5323	34.2276							35.2	0.0909	0.0435998	0.171099	0.129217	0.568399	0.389079	1.4505	1.16302
	35.4	1.65535	3.7839	8.79185	16.4665	24.1326	29.1089	33.5673						35.3	1.32705	3.2666	7.8327	14.7785	21.5103	25.974	29.5821						35.4	0.6163	1.6677	4.7234	11.214	20.315	28.5382	34.23							35.3	0.0928	0.043723	0.1747	0.129581	0.572998	0.390174	1.4548	1.16628
	35.5	1.657	3.78335	8.7911	16.4674	24.1332	29.1085	33.5624						35.4	1.3273	3.26575	7.83285	14.7803	21.5114	25.9758	29.5825						35.5	0.6155	1.6692	4.7248	11.2186	20.3182	28.5402	34.2317							35.4	0.0942	0.0438462	0.1789	0.129945	0.5759	0.391269	1.461	1.16954
	35.6	1.65895	3.7846	8.79125	16.4694	24.1329	29.1094	33.5623						35.5	1.32385	3.26595	7.83505	14.7804	21.5141	25.9785	29.5789						35.6	0.614499	1.6738	4.7272	11.2225	20.3205	28.5434	34.2344							35.5	0.0978	0.0439694	0.184298	0.130308	0.576998	0.392363	1.4687	1.1728
	35.7	1.66005	3.78535	8.79045	16.4686	24.1344	29.1112	33.5621						35.6	1.32615	3.2664	7.836	14.7833	21.5165	25.9788	29.583						35.7	0.6168	1.6773	4.7287	11.2294	20.3238	28.5499	34.2395							35.6	0.1006	0.0440926	0.1896	0.130673	0.583298	0.393457	1.4746	1.17606
	35.8	1.6595	3.78635	8.7907	16.4667	24.1329	29.1094	33.5605						35.7	1.3265	3.27255	7.83605	14.7859	21.5164	25.9797	29.5809						35.8	0.618748	1.67945	4.73095	11.2346	20.3261	28.5563	34.2455							35.7	0.1031	0.0442157	0.188699	0.131036	0.584099	0.394552	1.4794	1.17932
	35.9	1.662	3.7878	8.7897	16.4676	24.1355	29.1051	33.5604						35.8	1.33085	3.27225	7.83465	14.7868	21.5194	25.9822	29.5831						35.9	0.6208	1.6822	4.7352	11.2332	20.3268	28.561	34.2525							35.8	0.1032	0.044339	0.1851	0.1314	0.585501	0.395646	1.4858	1.18258
	36	1.66135	3.7902	8.78575	16.47	24.1395	29.1017	33.5613						35.9	1.33035	3.27055	7.83365	14.7855	21.5223	25.9841	29.5853						36	0.6191	1.6816	4.7391	11.2327	20.3269	28.5649	34.2573							35.9	0.1007	0.0444621	0.1874	0.131764	0.5883	0.39674	1.4918	1.18584
	36.1	1.66045	3.79045	8.78665	16.4701	24.1413	29.0993	33.5609						36	1.32805	3.27035	7.83115	14.7863	21.5206	25.9855	29.5897						36.1	0.619249	1.68295	4.73935	11.233	20.3272	28.5694	34.2591							36	0.102	0.0445853	0.1885	0.132128	0.589	0.397834	1.4957	1.1891
	36.2	1.66335	3.79245	8.78765	16.4737	24.1421	29.1028	33.5616						36.1	1.33095	3.2723	7.8321	14.7874	21.5187	25.9853	29.5899						36.2	0.6197	1.6833	4.7386	11.2328	20.3261	28.573	34.2635							36.1	0.105	0.0447085	0.1871	0.132492	0.5882	0.398928	1.5004	1.19235
	36.3	1.65765	3.79635	8.79045	16.4737	24.143	29.1023	33.5643						36.2	1.331	3.27535	7.83395	14.7914	21.5201	25.9891	29.5948						36.3	0.618499	1.6825	4.7353	11.2344	20.332	28.5745	34.2638							36.2	0.1056	0.0448316	0.190699	0.132855	0.591299	0.400022	1.5039	1.19561
	36.4	1.65415	3.79805	8.79325	16.4735	24.1424	29.1008	33.5632						36.3	1.32885	3.27615	7.83365	14.7969	21.5235	25.9921	29.5978						36.4	0.6204	1.6859	4.7337	11.2357	20.335	28.5783	34.2655							36.3	0.1052	0.0449548	0.1907	0.133219	0.5924	0.401116	1.5089	1.19887
	36.5	1.65725	3.79865	8.79515	16.4742	24.1433	29.1008	33.5605						36.4	1.32865	3.27685	7.83485	14.8004	21.5246	25.9915	29.5991						36.5	0.6196	1.6856	4.735	11.241	20.3398	28.5806	34.2703							36.4	0.1032	0.0450779	0.1896	0.133583	0.5922	0.40221	1.5098	1.20212
	36.6	1.6601	3.79905	8.7989	16.4773	24.1501	29.101	33.5583						36.5	1.33175	3.2787	7.8376	14.7984	21.5264	25.9916	29.6007						36.6	0.619649	1.68535	4.73495	11.2431	20.3439	28.582	34.2752							36.5	0.1033	0.045201	0.190398	0.133947	0.597498	0.403304	1.5151	1.20538
	36.7	1.66425	3.8018	8.80125	16.4797	24.1523	29.1036	33.5605						36.6	1.3324	3.2771	7.8387	14.7998	21.5254	25.9945	29.6015						36.7	0.6209	1.6884	4.7342	11.2464	20.3466	28.5854	34.2746							36.6	0.1037	0.0453242	0.1961	0.134311	0.601098	0.404397	1.5254	1.20864
	36.8	1.66245	3.80555	8.80375	16.4797	24.1531	29.1015	33.5615						36.7	1.3328	3.27615	7.83775	14.8024	21.521	25.9928	29.6005						36.8	0.619401	1.6836	4.7333	11.247	20.3445	28.5862	34.2783							36.7	0.1051	0.0454473	0.1959	0.134674	0.6028	0.405492	1.5312	1.21189
	36.9	1.6631	3.80485	8.8074	16.4801	24.1552	29.0997	33.5624						36.8	1.33545	3.274	7.8365	14.8012	21.5204	25.9929	29.5983						36.9	0.6192	1.6811	4.7358	11.2487	20.3443	28.5869	34.2766							36.8	0.1058	0.0455705	0.2006	0.135038	0.605098	0.406585	1.5409	1.21515
	37	1.6638	3.8075	8.809	16.4818	24.1563	29.0992	33.5639						36.9	1.3331	3.2762	7.838	14.8012	21.5188	25.9899	29.5972						37	0.619	1.682	4.736	11.2464	20.3448	28.5893	34.2805							36.9	0.1089	0.0456935	0.2002	0.135402	0.6056	0.407679	1.5442	1.21841
	37.1	1.66375	3.812	8.81305	16.4852	24.1609	29.0991	33.5681						37	1.3348	3.27515	7.83885	14.8055	21.5211	25.9935	29.5995						37.1	0.6163	1.6811	4.7371	11.2479	20.3465	28.589	34.2815							37	0.1083	0.0458166	0.200499	0.135765	0.606299	0.408772	1.5499	1.22166
	37.2	1.6636	3.81325	8.8109	16.4832	24.1624	29.1	33.5711						37.1	1.33455	3.2703	7.8373	14.8112	21.5206	25.9953	29.603						37.2	0.6175	1.6818	4.7389	11.2481	20.351	28.588	34.2841							37.1	0.1113	0.0459398	0.2019	0.136129	0.608099	0.409865	1.5563	1.22492
	37.3	1.6621	3.812	8.8099	16.4828	24.1616	29.1044	33.5717						37.2	1.3327	3.27075	7.83685	14.8089	21.521	25.9953	29.6011						37.3	0.617099	1.6804	4.7394	11.2473	20.3507	28.5896	34.2847							37.2	0.1155	0.0460628	0.204498	0.136493	0.613198	0.410959	1.5646	1.22817
	37.4	1.66385	3.8131	8.80995	16.4836	24.1607	29.1042	33.569						37.3	1.33155	3.27705	7.83805	14.8109	21.5214	25.9949	29.598						37.4	0.6175	1.6818	4.74	11.248	20.3536	28.5922	34.2877							37.3	0.1175	0.046186	0.2067	0.136856	0.6138	0.412052	1.5695	1.23143
	37.5	1.6652	3.81545	8.8098	16.4848	24.1617	29.1072	33.5685						37.4	1.33375	3.2799	7.8366	14.8157	21.5253	25.9943	29.5985						37.5	0.6152	1.6822	4.7398	11.2472	20.3593	28.5939	34.2885							37.4	0.1182	0.046309	0.2068	0.13722	0.6154	0.413146	1.5755	1.23468
	37.6	1.66735	3.8198	8.81195	16.4869	24.1664	29.1084	33.5716						37.5	1.3336	3.2757	7.8342	14.8176	21.5269	25.9934	29.5967						37.6	0.614499	1.6839	4.7446	11.2469	20.364	28.5961	34.2913							37.5	0.1202	0.0464321	0.209599	0.137583	0.615299	0.414239	1.5788	1.23794
	37.7	1.66915	3.82025	8.81635	16.4915	24.1692	29.1114	33.5709						37.6	1.3321	3.27635	7.83415	14.8157	21.5252	25.9946	29.5974						37.7	0.6181	1.6881	4.7499	11.2517	20.3657	28.5987	34.2964							37.6	0.1234	0.0465552	0.2062	0.137947	0.6163	0.415332	1.5872	1.24119
	37.8	1.6716	3.81955	8.821	16.496	24.173	29.1185	33.5749						37.7	1.32785	3.275	7.8344	14.8139	21.5255	25.9956	29.5962						37.8	0.621648	1.69205	4.75385	11.2555	20.3692	28.6035	34.3011							37.7	0.1255	0.0466783	0.2065	0.13831	0.6138	0.416425	1.5914	1.24445
	37.9	1.6714	3.8253	8.8202	16.4953	24.1728	29.1213	33.5798						37.8	1.326	3.2779	7.8391	14.8115	21.5259	25.9994	29.5948						37.9	0.6272	1.6974	4.7594	11.2608	20.3726	28.6104	34.3051							37.8	0.1277	0.0468014	0.2088	0.138674	0.616698	0.417518	1.5975	1.2477
	38	1.67235	3.8246	8.82225	16.4977	24.177	29.1197	33.5806						37.9	1.3265	3.28105	7.84455	14.8161	21.5289	26.0034	29.596						38	0.62695	1.70075	4.76015	11.2605	20.3739	28.6148	34.3098							37.9	0.1308	0.0469244	0.2108	0.139037	0.6175	0.418612	1.6027	1.25095
	38.1	1.6733	3.82605	8.8228	16.4982	24.1808	29.1205	33.5853						38	1.33125	3.28685	7.84605	14.8192	21.53	26.0076	29.5993						38.1	0.625249	1.69995	4.76065	11.2625	20.3754	28.6193	34.3128							38	0.1334	0.0470474	0.211801	0.139401	0.617101	0.419704	1.6039	1.25421
	38.2	1.67635	3.8276	8.82685	16.4988	24.1806	29.1231	33.5895						38.1	1.33205	3.2871	7.8455	14.8235	21.5329	26.0108	29.6017						38.2	0.6222	1.7007	4.7619	11.2659	20.378	28.6224	34.3128							38.1	0.1311	0.0471705	0.2147	0.139764	0.616999	0.420797	1.6055	1.25746
	38.3	1.6777	3.82825	8.8331	16.4999	24.1808	29.1258	33.5934						38.2	1.3338	3.28145	7.84215	14.8219	21.5302	26.011	29.6014						38.3	0.619249	1.70475	4.76535	11.27	20.3775	28.6228	34.3135							38.2	0.1315	0.0472935	0.216399	0.140128	0.615199	0.42189	1.6079	1.26071
	38.4	1.67535	3.8304	8.83395	16.4984	24.1819	29.1268	33.597						38.3	1.33135	3.2791	7.8427	14.8236	21.5248	26.0096	29.602						38.4	0.61705	1.70755	4.76785	11.2727	20.3811	28.6239	34.3177							38.3	0.1343	0.0474166	0.2219	0.140491	0.617896	0.422983	1.617	1.26397
	38.5	1.6732	3.83075	8.835	16.4988	24.1814	29.1257	33.5958						38.4	1.33	3.2812	7.8489	14.8253	21.524	26.0079	29.6044						38.5	0.618	1.71	4.771	11.275	20.3833	28.6259	34.32							38.4	0.139	0.0475396	0.223	0.140855	0.6268	0.424076	1.6277	1.26722
	38.6	1.67155	3.8283	8.83645	16.5	24.1806	29.1281	33.598						38.5	1.3359	3.28195	7.84865	14.8284	21.525	26.0115	29.6116						38.6	0.620048	1.71105	4.77325	11.2774	20.386	28.6291	34.3234							38.5	0.1428	0.0476626	0.221999	0.141218	0.627499	0.425168	1.6298	1.27047
	38.7	1.6703	3.83145	8.8401	16.5014	24.1839	29.1294	33.6029						38.6	1.33965	3.2813	7.85	14.8289	21.5252	26.0116	29.6133						38.7	0.61875	1.71075	4.77415	11.2756	20.3848	28.6336	34.3256							38.6	0.1406	0.0477857	0.2203	0.141582	0.6274	0.42626	1.6317	1.27372
	38.8	1.66865	3.8321	8.84195	16.5005	24.1836	29.1277	33.6048						38.7	1.3403	3.28055	7.85165	14.8279	21.5278	26.0148	29.617						38.8	0.618599	1.7114	4.7767	11.2771	20.387	28.6346	34.327							38.7	0.1386	0.0479087	0.2175	0.141945	0.6272	0.427353	1.6353	1.27697
	38.9	1.67055	3.83045	8.84355	16.5002	24.1902	29.1256	33.6048						38.8	1.34215	3.2808	7.8522	14.8334	21.5289	26.019	29.6229						38.9	0.6184	1.7114	4.7766	11.2777	20.3938	28.6367	34.3305							38.8	0.1372	0.0480317	0.2171	0.142308	0.628899	0.428445	1.64	1.28022
	39	1.67165	3.83055	8.84695	16.4988	24.1946	29.1285	33.6056						38.9	1.3432	3.28325	7.85535	14.8336	21.5309	26.0177	29.6234						39	0.61665	1.71235	4.77765	11.2818	20.3944	28.6386	34.3325							38.9	0.1379	0.0481547	0.2152	0.142672	0.6252	0.429538	1.6404	1.28347
	39.1	1.67615	3.83015	8.84645	16.4988	24.1941	29.1308	33.6052						39	1.34855	3.2846	7.8554	14.8319	21.53	26.018	29.6248						39.1	0.616498	1.712	4.7815	11.2832	20.3987	28.6372	34.3344							39	0.1336	0.0482777	0.217098	0.143035	0.629098	0.43063	1.6481	1.28673
	39.2	1.6786	3.83185	8.8463	16.4986	24.1972	29.1319	33.6059						39.1	1.349	3.2846	7.8586	14.8315	21.529	26.0179	29.6254						39.2	0.6172	1.7093	4.7823	11.2847	20.4009	28.6382	34.3386							39.1	0.1347	0.0484007	0.2199	0.143398	0.631199	0.431722	1.6538	1.28998
	39.3	1.68045	3.8336	8.84765	16.5003	24.2049	29.1345	33.6077						39.2	1.3488	3.28175	7.85885	14.8298	21.5295	26.0205	29.628						39.3	0.616849	1.71005	4.78275	11.288	20.402	28.6395	34.3383							39.2	0.1363	0.0485237	0.2207	0.143761	0.6326	0.432815	1.6546	1.29323
	39.4	1.6785	3.83515	8.8471	16.5023	24.2064	29.1366	33.6095						39.3	1.35095	3.2826	7.8562	14.8306	21.5292	26.024	29.628						39.4	0.62	1.7092	4.7845	11.2929	20.4088	28.6408	34.3385							39.3	0.1361	0.0486467	0.2221	0.144125	0.633999	0.433907	1.6565	1.29648
	39.5	1.67805	3.8345	8.84675	16.5	24.2066	29.1385	33.6101						39.4	1.349	3.28415	7.85655	14.83	21.5309	26.0257	29.6279						39.5	0.61995	1.71005	4.78595	11.2974	20.4092	28.6443	34.3404							39.4	0.137	0.0487696	0.2217	0.144488	0.6308	0.434999	1.6578	1.29973
	39.6	1.6813	3.83465	8.8482	16.5017	24.2121	29.1408	33.6098						39.5	1.35165	3.2848	7.8566	14.8335	21.5322	26.0255	29.6301						39.6	0.620899	1.7097	4.7872	11.2992	20.4112	28.645	34.3412							39.5	0.1364	0.0488926	0.2225	0.144851	0.6319	0.436091	1.6588	1.30298
	39.7	1.68705	3.8393	8.85245	16.5051	24.2134	29.1415	33.6147						39.6	1.3508	3.28515	7.85765	14.8349	21.5348	26.0271	29.6294						39.7	0.6209	1.7056	4.786	11.2979	20.41	28.646	34.3455							39.6	0.1373	0.0490156	0.2258	0.145214	0.6353	0.437183	1.662	1.30622
	39.8	1.68795	3.84245	8.85155	16.505	24.2129	29.1443	33.6132						39.7	1.35005	3.28495	7.85775	14.8322	21.5388	26.0301	29.6267						39.8	0.619399	1.7062	4.7864	11.2981	20.4109	28.6466	34.3454							39.7	0.141	0.0491385	0.2269	0.145577	0.6368	0.438275	1.6669	1.30947
	39.9	1.68995	3.83985	8.85505	16.5048	24.2162	29.1435	33.6099						39.8	1.35365	3.28365	7.85795	14.8333	21.5417	26.03	29.6263						39.9	0.62405	1.70595	4.78625	11.3001	20.4114	28.6484	34.3462							39.8	0.1388	0.0492615	0.2286	0.145941	0.636501	0.439367	1.6662	1.31272
	40	1.69075	3.84065	8.85465	16.5064	24.2189	29.1465	33.6107						39.9	1.35405	3.28185	7.86005	14.8352	21.5428	26.0306	29.6264						40	0.6285	1.7093	4.7872	11.3036	20.4149	28.6498	34.3492							39.9	0.1353	0.0493844	0.2268	0.146304	0.6337	0.440459	1.6643	1.31597
	40.1	1.69055	3.84025	8.85275	16.5063	24.2165	29.1446	33.6122						40	1.35345	3.2792	7.8575	14.8376	21.5454	26.0308	29.6255						40.1	0.626299	1.7091	4.7895	11.3088	20.4186	28.653	34.3519							40	0.1348	0.0495073	0.227101	0.146667	0.630701	0.44155	1.6621	1.31922
	40.2	1.69185	3.84035	8.85555	16.5102	24.22	29.141	33.6129						40.1	1.3531	3.2777	7.8566	14.8401	21.5438	26.033	29.627						40.2	0.6306	1.7101	4.7916	11.3066	20.4176	28.6542	34.3555							40.1	0.133	0.0496303	0.224	0.14703	0.629502	0.442642	1.6605	1.32247
	40.3	1.69645	3.84175	8.85765	16.5116	24.2221	29.1418	33.615						40.2	1.3555	3.2771	7.8561	14.8445	21.5449	26.0357	29.6265						40.3	0.631948	1.71405	4.79215	11.3097	20.4185	28.6539	34.3569							40.2	0.1276	0.0497532	0.227698	0.147393	0.631398	0.443734	1.6661	1.32571
	40.4	1.6993	3.84515	8.8618	16.5122	24.2235	29.1426	33.6147						40.3	1.3556	3.28005	7.85665	14.8476	21.544	26.0372	29.6283						40.4	0.6322	1.7173	4.7901	11.3135	20.421	28.6544	34.3621							40.3	0.13	0.0498762	0.227	0.147756	0.6343	0.444825	1.6709	1.32896
	40.5	1.69715	3.8491	8.86775	16.5147	24.2279	29.1456	33.6153						40.4	1.35715	3.28185	7.85655	14.8489	21.5446	26.0367	29.6308						40.5	0.63545	1.71915	4.79005	11.319	20.4258	28.6526	34.3657							40.4	0.1283	0.0499991	0.2327	0.148119	0.6358	0.445917	1.6762	1.33221
	40.6	1.6962	3.84895	8.8679	16.5151	24.2312	29.1502	33.6117						40.5	1.36245	3.2802	7.8588	14.8489	21.5458	26.0366	29.6334						40.6	0.63385	1.72055	4.78955	11.3186	20.4247	28.6568	34.3717							40.5	0.1283	0.0501219	0.2322	0.148482	0.6364	0.447008	1.6831	1.33546
	40.7	1.69615	3.8468	8.86795	16.5151	24.231	29.1526	33.6088						40.6	1.3612	3.28125	7.85965	14.849	21.5449	26.0397	29.6336						40.7	0.63225	1.72285	4.78995	11.3208	20.4254	28.6563	34.3735							40.6	0.1279	0.0502449	0.235	0.148845	0.637699	0.448099	1.6866	1.3387
	40.8	1.6985	3.84595	8.8718	16.5197	24.2306	29.1518	33.6088						40.7	1.36075	3.28545	7.85935	14.8504	21.5446	26.0391	29.6336						40.8	0.6349	1.7254	4.7907	11.3249	20.4274	28.6528	34.3774							40.7	0.1258	0.0503678	0.236599	0.149208	0.636099	0.449191	1.6909	1.34195
	40.9	1.7022	3.8494	8.8725	16.5262	24.2344	29.1551	33.6139						40.8	1.36305	3.28545	7.85645	14.8522	21.5454	26.0446	29.637						40.9	0.63315	1.72685	4.79255	11.3263	20.427	28.655	34.3785							40.8	0.126	0.0504907	0.2393	0.149571	0.636799	0.450282	1.6989	1.3452
	41	1.70435	3.8509	8.87445	16.5294	24.2352	29.157	33.6158						40.9	1.35945	3.2869	7.8593	14.8555	21.5431	26.0456	29.6337						41	0.6326	1.7266	4.793	11.3232	20.4255	28.6569	34.3812							40.9	0.1297	0.0506136	0.239	0.149934	0.6387	0.451373	1.7014	1.34844
	41.1	1.70565	3.85035	8.87595	16.5273	24.2366	29.1585	33.6184						41	1.3626	3.2879	7.858	14.8584	21.544	26.0484	29.6347						41.1	0.634949	1.72895	4.79695	11.3239	20.4275	28.6566	34.3829							41	0.1282	0.0507364	0.2387	0.150297	0.6394	0.452464	1.7028	1.35169
	41.2	1.70565	3.85095	8.87735	16.528	24.2395	29.159	33.6186						41.1	1.3656	3.2872	7.8601	14.8591	21.5457	26.0515	29.6344						41.2	0.636	1.7312	4.7995	11.3259	20.4292	28.6595	34.3835							41.1	0.1262	0.0508593	0.2421	0.15066	0.638599	0.453555	1.7071	1.35493
	41.3	1.7098	3.85545	8.8774	16.5306	24.2391	29.1586	33.6197						41.2	1.362	3.283	7.8603	14.8564	21.5416	26.0508	29.631						41.3	0.63465	1.73425	4.79935	11.3279	20.4306	28.6583	34.3849							41.2	0.1273	0.0509822	0.245699	0.151023	0.638299	0.454646	1.7088	1.35818
	41.4	1.7129	3.8558	8.8753	16.5314	24.2371	29.1611	33.6212						41.3	1.3632	3.28365	7.86235	14.8536	21.5392	26.0496	29.6287						41.4	0.63845	1.73595	4.80145	11.3298	20.4327	28.6559	34.3846							41.3	0.131	0.0511051	0.2495	0.151386	0.642698	0.455737	1.7152	1.36143
[truncated: 8,087 more rows]
[truncated: 93 more columns]
