# Supplementary material for: ISB 2001 trispecific T cell engager shows strong tumor cytotoxicity and overcomes immune escape mechanisms of multiple myeloma cells
Source: Nat Cancer. 2024 Sep 11;5(10):1494–514. doi: 10.1038/s43018-024-00821-1 (PMC11505469; doi:10.1038/s43018-024-00821-1)
Supplement: Supplementary file 5 — Raw data used for Fig. 2. [file 43018_2024_821_MOESM5_ESM.xlsx]

## Sheet: Fig2A
Data are Tumor cell killing (%)
Molecule	DUxDUxDU						CD3xDUxCD38						CD3xCD38xDU
Concentration [pM]	FBC-D22-T455	FBC-D22-T456	FBC-D22-T457	FBC-D22-T459	FBC-D22-T460	FBC-D22-T467	FBC-D22-T455	FBC-D22-T456	FBC-D22-T457	FBC-D22-T459	FBC-D22-T460	FBC-D22-T467	FBC-D22-T455	FBC-D22-T456	FBC-D22-T457	FBC-D22-T459	FBC-D22-T460	FBC-D22-T467
0.0002	n.t.	n.t.	n.t.	n.t.	n.t.	n.t.	4.62449	4.86098	5.29434	12.155	5.6333	11.2224	6.25745	6.04271	5.04382	12.9184	14.2643	10.4462
0.002	n.t.	n.t.	n.t.	n.t.	n.t.	n.t.	5.07525	5.37879	5.54477	11.8855	6.97639	7.20318	5.97222	5.24877	4.93093	13.2886	10.4389	11.8151
0.02	n.t.	n.t.	n.t.	n.t.	n.t.	n.t.	5.13185	5.671	4.8867	12.6573	8.37209	8.54592	6.16535	5.81825	7.27388	12.5017	10.0612	8.76217
0.2	n.t.	n.t.	n.t.	n.t.	n.t.	n.t.	4.90982	5.707	5.85225	13.2454	7.95848	9.57447	6.62776	6.66155	5.76794	13.5082	11.7205	11.2369
2	n.t.	n.t.	n.t.	n.t.	n.t.	n.t.	5.78742	4.71851	5.04889	12.1573	7.73937	10.0374	7.97323	5.88665	7.63308	13.6998	11.6516	12.5224
20	n.t.	n.t.	n.t.	n.t.	n.t.	n.t.	6.02194	5.5492	5.93307	13.4871	6.69488	9.26789	7.80883	6.47285	6.92811	14.4388	10.8035	13.9434
200	n.t.	n.t.	n.t.	n.t.	n.t.	n.t.	5.56124	5.6871	5.1857	13.77	8.45268	7.76466	48.4051	36.6242	20.5186	36.7291	43.759	37.5778
2000	n.t.	n.t.	n.t.	n.t.	n.t.	n.t.	5.59711	4.76089	6.11829	11.5874	10.4092	9.11356	92.1946	72.1606	79.6993	64.7194	69.5937	61.8035
20000	n.t.	n.t.	n.t.	n.t.	n.t.	n.t.	6.09264	6.04989	6.64787	15.5116	n.a.	13.8601	95.1407	91.7582	86.9184	80.3208	87.7828	71.6903
200000	5.49843	5.62375	5.0617	10.4085	7.23478	8.49483	5.81669	5.0703	5.60249	29.9744	15.7574	13.8572	96.7681	95.1429	92.5158	81.4266	94.3107	80.4305
n.a.: data not available due to technical problem
n.t. : not tested

## Sheet: Fig2B
Data are Tumor cell killing (%)
Molecule	DUxDUxDU						CD3xBCMAxDU						CD3xDUxBCMA
Concentration [pM]	FBC-D22-T455	FBC-D22-T456	FBC-D22-T457	FBC-D22-T459	FBC-D22-T460	FBC-D22-T467	FBC-D22-T455	FBC-D22-T456	FBC-D22-T457	FBC-D22-T459	FBC-D22-T460	FBC-D22-T467	FBC-D22-T455	FBC-D22-T456	FBC-D22-T457	FBC-D22-T459	FBC-D22-T460	FBC-D22-T467
0.0002	n.t.	n.t.	n.t.	n.t.	n.t.	n.t.	n.t.	n.t.	n.t.	9.361	11.7291	9.5056	n.t.	n.t.	n.t.	11.4812	10.659	11.819
0.002	n.t.	n.t.	n.t.	n.t.	n.t.	n.t.	n.t.	n.t.	n.t.	12.6437	6.23559	9.10267	n.t.	n.t.	n.t.	15.7305	12.8641	14.5327
0.02	n.t.	n.t.	n.t.	n.t.	n.t.	n.t.	n.t.	n.t.	n.t.	13.5376	5.68093	10.9492	n.t.	n.t.	n.t.	16.3002	11.6009	13.93
0.2	n.t.	n.t.	n.t.	n.t.	n.t.	n.t.	5.96014	5.73484	6.00825	12.5722	6.31629	8.21717	6.98126	7.37251	7.04448	15.3986	10.8088	13.7615
2	n.t.	n.t.	n.t.	n.t.	n.t.	n.t.	6.37366	5.51615	6.49685	10.0408	6.91561	8.36296	6.59997	6.10033	6.45903	16.9234	18.4362	13.0795
20	n.t.	n.t.	n.t.	n.t.	n.t.	n.t.	6.933	5.80954	5.918	11.9948	6.58769	11.4258	6.59378	6.73721	6.68426	16.6589	13.8226	12.0382
200	n.t.	n.t.	n.t.	n.t.	n.t.	n.t.	31.1713	30.0135	19.888	18.6032	20.5628	18.3865	6.39351	6.99548	7.02562	16.2557	11.0384	13.8279
2000	n.t.	n.t.	n.t.	n.t.	n.t.	n.t.	97.3729	95.8763	85.2349	65.0436	72.0238	68.7558	10.2914	7.50473	6.81774	14.2034	12.713	53.3588
20000	n.t.	n.t.	n.t.	n.t.	n.t.	n.t.	98.0824	98.1077	96.9309	87.2026	86.9942	83.8046	17.504	11.1297	10.0859	65.4275	14.404	55.237
200000	5.49843	5.62375	5.0617	10.4085	7.23478	8.49483	98.6667	98.0936	98.6202	92.5894	90.2537	88.3552	20.6637	19.7428	18.2108	75.8738	54.9247	48.672
n.t. : not tested

## Sheet: Fig2C
Data are Tumor cell killing (%)
Molecule	DUxDUxDU						ISB 2001						CD3xCD38xBCMA
Concentration [pM]	FBC-D22-T455	FBC-D22-T456	FBC-D22-T457	FBC-D22-T459	FBC-D22-T460	FBC-D22-T467	FBC-D22-T455	FBC-D22-T456	FBC-D22-T457	FBC-D22-T459	FBC-D22-T460	FBC-D22-T467	FBC-D22-T455	FBC-D22-T456	FBC-D22-T457	FBC-D22-T459	FBC-D22-T460	FBC-D22-T467
0.0002	n.t.	n.t.	n.t.	n.t.	n.t.	n.t.	4.97649	5.14721	5.26585	11.5682	7.30168	7.81338	7.32202	6.71076	5.43838	10.8044	10.0861	8.91654
0.002	n.t.	n.t.	n.t.	n.t.	n.t.	n.t.	5.22648	5.66572	5.77725	10.1539	6.10225	8.52951	6.953	6.13256	6.12832	14.378	7.56001	10.0197
0.02	n.t.	n.t.	n.t.	n.t.	n.t.	n.t.	5.4021	5.39321	5.81078	12.42	7.4903	9.16399	7.42195	5.98555	6.57409	13.3138	9.77369	10.1713
0.2	n.t.	n.t.	n.t.	n.t.	n.t.	n.t.	8.09842	7.51753	6.59525	10.9761	8.10151	13.6324	7.62746	7.7527	8.21152	15.9479	13.8895	12.7743
2	n.t.	n.t.	n.t.	n.t.	n.t.	n.t.	50.6182	46.9016	40.5118	38.4891	45.1274	46.8238	68.7029	51.2074	48.3176	48.1881	45.1142	43.527
20	n.t.	n.t.	n.t.	n.t.	n.t.	n.t.	96.5589	94.5809	84.0529	76.4036	78.1132	76.7568	95.1219	89.8589	84.0816	78.1337	75.0341	70.82
200	n.t.	n.t.	n.t.	n.t.	n.t.	n.t.	98.7672	98.3038	94.3277	86.6759	87.1744	88.4409	98.6401	95.1872	94.5115	83.5849	87.2247	77.8261
2000	n.t.	n.t.	n.t.	n.t.	n.t.	n.t.	97.8331	97.9798	97.7625	90.4441	88.388	92.489	97.8541	94.357	93.5688	86.1828	91.3043	85.0524
20000	n.t.	n.t.	n.t.	n.t.	n.t.	n.t.	98.8823	98.9855	98.3842	95.2066	86.6573	93.5108	96.6879	95.4128	95.7944	89.5768	93.1153	88.7129
200000	5.49843	5.62375	5.0617	10.4085	7.23478	8.49483	99.4909	99.4436	98.0583	94.4946	96.875	94.6932	97.6672	94.5946	95.8154	89.2714	94.8649	88.6883
n.t. : not tested

## Sheet: Fig2D
Data are CD25+ of CD8+ (%)
Molecule	CD3xDUxCD38						CD3xCD38xDU
Concentration [pM]	FBC-D22-011	FBC-D22-013	FBC-D22-015	FBC-D22-457	FBC-D22-459	FBC-D22-460	FBC-D22-011	FBC-D22-013	FBC-D22-015	FBC-D22-457	FBC-D22-459	FBC-D22-460
0.256	0.28	0.27	0.51	0.39	0.32	0.25	0.2	0.32	0.5	0.18	0.31	0.14
1.28	0.35	0.31	0.51	0.37	0.48	0.38	0.29	0.23	0.47	0.31	0	0.27
6.4	0.43	0.63	0.57	0.12	0.36	0.27	0.25	0.22	0.58	0.62	0.16	0.32
32	0.35	0.59	0.5	0.35	0.4	0.23	0.48	1.26	0.69	0.39	0.32	0.49
160	0.27	0.46	0.55	0.29	0.15	0.3	3.1	12.83	2.28	1.17	1.99	2.47
800	0.49	0.43	0.49	0.69	0.29	0.29	37.47	54.04	40.63	21.8	12.69	30.89
4000	1.21	1.35	1.6	0.36	0.6	0.45	85.4	79.43	81.2	59.81	59.69	70.35

## Sheet: Fig2E
Data are CD25+ of CD8+ (%)
Molecule	CD3xBCMAxDU						CD3xDUxBCMA
Concentration [pM]	FBC-D22-011	FBC-D22-013	FBC-D22-015	FBC-D22-457	FBC-D22-459	FBC-D22-460	FBC-D22-011	FBC-D22-013	FBC-D22-015	FBC-D22-457	FBC-D22-459	FBC-D22-460
0.256	0.19	0.38	0.78	0.26	0.21	0.14	0.47	0.41	0.38	0.36	0.15	0.28
1.28	0.3	0.55	0.72	0.18	0.16	0.25	0.18	0.45	0.72	0.32	0.29	0.12
6.4	0.31	0.35	0.45	0.6	0.17	0.24	0.32	0.32	0.95	0.55	0.17	0.15
32	0.27	0.72	0.46	0.45	0.32	0.36	0.28	0.46	0.48	0.3	0.21	0.29
160	0.39	0.16	0.5	0.3	0.28	0.38	0.53	0.7	0.49	0.78	0.13	0.28
800	0.61	0.6	0.43	0.46	0.35	0.32	0.44	0.58	0.49	0.07	0.46	0.21
4000	0.25	0.49	0.69	0.74	0.3	0.31	0.58	0.91	0.73	0.87	0.32	0.26

## Sheet: Fig2F
Data are CD25+ of CD8+ (%)
Molecule	ISB 2001						CD3xCD38xBCMA
Concentration [pM]	FBC-D22-011	FBC-D22-013	FBC-D22-015	FBC-D22-457	FBC-D22-459	FBC-D22-460	FBC-D22-011	FBC-D22-013	FBC-D22-015	FBC-D22-457	FBC-D22-459	FBC-D22-460
0.256	0.43	0.49	0.53	0.93	0.1	0.2	0.4	0.25	0.67	0.12	0.16	0.17
1.28	0.26	1.16	0.54	0.55	0.44	0.16	0.36	0.62	0.57	0.55	0.1	0.35
6.4	0.36	0.52	0.64	0.39	0.24	0.25	0.36	0.52	0.53	0.4	0.3	0.43
32	0.45	0.24	0.59	0.52	0.19	0.38	6.78	15.94	3.95	4.7	0.77	4.48
160	2.03	1.35	1.97	0.97	0.38	1.14	55.56	54.89	48.25	28.77	14.75	42.05
800	10.8	11	13.06	7.75	0.68	5	87.12	80.24	87.91	70.92	61.83	75.57
4000	31.1	27.44	37.04	15.45	4.62	18.35	95.19	83.58	95.78	80.59	81.88	90.1

## Sheet: Fig2G
Data are Tumor cell killing (%)
Molecule	ISB 2001						CD3xBCMAxDU						CD3xBCMAxDU + CD3xDUxCD38						CD3xDUxCD38
Concentration [pM]	T12	T14	T17	T20	T21	T25	T12	T14	T17	T20	T21	T25	T12	T14	T17	T20	T21	T25	T12	T14	T17	T20	T21	T25
2e-05	15.6101	16.6343	15.283	19.9172	11.8944	10.2275	18.8759	16.26	15.6412	13.3743	12.6816	9.41026	16.9911	18.4681	12.5877	12.6935	14.8148	12.7086	18.4393	17.8222	13.9128	12.6024	14.2264	11.6841
0.0002	15.5473	16.3491	12.9032	15.7173	13.3839	10.7157	17.7058	17.9883	13.7043	13.4955	13.893	9.68963	19.0079	17.5304	13.5644	11.0384	15.6171	13.2621	19.5894	17.943	13.6693	12.2282	14.2062	11.1776
0.002	15.2005	18.291	13.6604	13.59	13.456	9.82175	18.9843	17.6816	12.9743	13.6602	12.9373	9.97445	16.8666	18.2019	14.0191	11.9401	14.6577	14.0805	19.2198	20.3077	14.6126	12.6827	16.0219	11.8577
0.02	16.0974	16.6449	13.8763	14.4801	13.2348	10.3928	19.461	18.3738	12.9104	10.8938	15.1702	9.79313	19.0499	20.5497	11.608	12.1021	17.0358	12.419	20.5682	19.2629	13.7811	11.3857	15.2667	10.8484
0.2	18.5315	19.5305	16.4404	17.5073	15.577	14.9415	20.445	17.7103	14.5824	13.3254	14.1851	10.2126	19.2487	23.6816	13.2755	14.5943	15.3916	13.2037	21.2146	20.3613	14.5334	14.0017	15.3086	11.4998
2	54.9816	53.182	47.9052	40.8317	49.4389	59.8264	19.9967	18.2754	12.7173	12.142	13.7145	10.4858	19.8094	20.1808	12.8908	13.5178	16.1615	13.2941	20.9511	20.353	13.4237	25.4894	14.2471	15.1884
20	77.3224	84.5431	73.8569	89.7792	82.227	82.9615	20.1279	19.2102	15.2939	14.4872	14.0011	12.2882	20.0702	23.3423	13.6261	13.9051	17.339	17.3579	20.6539	21.0557	14.7942	28.8392	13.6467	11.6008
200	86.2151	92.6843	84.4654	93.4163	84.1408	86.5472	61.7997	66.9107	58.2355	62.3202	41.9362	71.1	58.9077	65.3754	49.1839	49.8833	57.5915	68.5925	20.4241	20.7125	14.5261	12.8329	13.9748	11.181
2000	88.6158	92.2747	88.1686	92.5017	86.3191	88.2607	83.8944	94.1031	81.965	91.9338	86.6027	86.4942	86.3913	93.302	85.0338	90.9006	85.1547	86.208	20.4778	20.7366	13.0252	13.1454	13.7574	11.6259
20000	90.832	93.76	87.9688	96.2384	88.866	89.5144	92.5487	96.6745	87.3807	92.8382	89.3536	88.4908	92.2405	95.8724	90.8172	92.3801	90.6857	90.1296	25.3724	22.833	18.2835	13.7357	15.1351	15.9899

## Sheet: Fig2H
Data are Killing EC50 (pM) of KMS-12-BM cell line
Donor/Molecule	ISB 2001	CD3xBCMAxDU	CD3xDUxCD38	CD3xBCMAxDU + CD3xDUxCD38
FBC-D22-T012	1.90725	152.683	NQ	170.837
FBC-D22-T014	2.24914	149.626	NQ	150.598
FBC-D22-T017	2.68632	148.959	NQ	219.352
FBC-D22-T020	3.2735	154.146	NQ	215.893
FBC-D22-T021	2.03409	270.77	NQ	166.087
FBC-D22-T025	1.31441	105.768	NQ	107.742
NQ : not quantifiable

## Sheet: Fig2I
Data are Killing EC50 (pM) of NCI-H929 cell line
Donor/Molecule	ISB 2001	CD3xBCMAxDU	CD3xDUxCD38	CD3xBCMAxDU + CD3xDUxCD38
FBC-D22-T012	2.44236	339.004	NQ	397.264
FBC-D22-T014	2.75553	170.665	NQ	208.466
FBC-D22-T017	1.63424	228.51	NQ	396.304
FBC-D22-T020	1.74928	172.523	NQ	236.325
FBC-D22-T021	2.16292	300.354	NQ	230.922
FBC-D22-T025	1.40408	162.899	NQ	188.05
NQ : not quantifiable

## Sheet: Fig2J
Data are Killing EC50 (pM) of MOLP-8 cell line
Donor/Molecule	ISB 2001	CD3xBCMAxDU	CD3xDUxCD38	CD3xBCMAxDU + CD3xDUxCD38
FBC-D22-T012	0.271629	541.926	NQ	596.916
FBC-D22-T014	0.26199	579.036	NQ	850.206
FBC-D22-T017	0.236322	223.891	2051.7	300.815
FBC-D22-T020	0.529024	276.47	NQ	538.516
FBC-D22-T021	0.281485	533.43	NQ	199.192
FBC-D22-T025	0.20172	238.46	2504.68	228.889
NQ : not quantifiable

[truncated: 1 more sheets: Fig2L]
