# Supplementary material for: ISB 2001 trispecific T cell engager shows strong tumor cytotoxicity and overcomes immune escape mechanisms of multiple myeloma cells
Source: Nat Cancer. 2024 Sep 11;5(10):1494–514. doi: 10.1038/s43018-024-00821-1 (PMC11505469; doi:10.1038/s43018-024-00821-1)
Supplement: Supplementary file 6 — Raw data used for Fig. 3. [file 43018_2024_821_MOESM6_ESM.xlsx]

## Sheet: Fig3A
Data represent Tumor Cell Killing (%)
Concentration (pM)	ISB 2001						EM801						Teclistamab						Alnuctamab						Isotype control
Donor	T12	T14	T17	T20	T21	T25	T12	T14	T17	T20	T21	T25	T12	T14	T17	T20	T21	T25	T12	T14	T17	T20	T21	T25	T12	T14	T17	T20	T21	T25
2e-05	15.6101	16.6343	15.283	19.9172	11.8944	10.2275	13.9917	16.6835	13.7294	15.9896	12.4761	9.04261	15.3939	17.2694	14.5313	12.5549	13.9056	12.0716	16.9214	16.1483	15.1782	12.3415	14.1775	12.3407
0.0002	15.5473	16.3491	12.9032	15.7173	13.3839	10.7157	14.2199	15.6227	15.155	45.6461	12.2721	8.93781	16.197	16.8913	14.2385	12.2115	13.0806	11.4076	15.993	15.9403	15.6925	12.8223	13.2307	12.8366
0.002	15.2005	18.291	13.6604	13.59	13.456	9.82175	14.352	15.5175	12.8785	14.923	11.5508	9.18531	15.58	17.4374	22.9567	12.8293	14.2937	12.7206	15.7722	16.5929	14.8171	11.7877	14.4718	14.8086
0.02	16.0974	16.6449	13.8763	14.4801	13.2348	10.3928	14.469	15.5165	12.2933	14.059	11.2757	9.27255	16.0508	17.7405	12.8736	10.6873	14.2767	11.7156	15.3024	16.324	14.0112	12.107	13.5815	11.2315
0.2	18.5315	19.5305	16.4404	17.5073	15.577	14.9415	16.5651	15.9695	12.0657	15.6875	11.7774	9.62979	16.0775	15.6846	13.4677	12.8093	13.965	12.2468	17.0256	16.8829	15.8087	15.5024	13.7429	13.9562
2	54.9816	53.182	47.9052	40.8317	49.4389	59.8264	28.0169	30.2496	12.5275	36.4444	14.0446	13.0709	15.4757	16.0314	14.0424	12.5824	14.7735	12.8779	49.8509	49.7717	55.4128	70.936	45.1415	35.6403
20	77.3224	84.5431	73.8569	89.7792	82.227	82.9615	77.6873	84.8612	35.9708	60.2529	46.8029	56.9336	53.2038	43.4508	44.5239	51.9222	44.3417	53.1201	84.9506	80.9555	82.2897	91.5516	90.0596	87.1439
200	86.2151	92.6843	84.4654	93.4163	84.1408	86.5472	88.6301	90.3119	77.9879	91.514	85.9014	83.0945	84.3476	89.782	84.3006	94.4828	87.4814	84.3586	90.1583	91.3564	86.1897	93.3987	92.0623	88.8726
2000	88.6158	92.2747	88.1686	92.5017	86.3191	88.2607	89.833	93.2053	83.6209	93.9451	89.1664	87.8981	86.9948	89.4483	85.6683	94.303	89.8248	85.7482	89.0865	91.3397	91.2685	92.8495	93.7628	89.1753
20000	90.832	93.76	87.9688	96.2384	88.866	89.5144	89.7987	92.9401	84.5602	92.7575	91.0806	89.2447	88.1228	90.5683	85.7372	93.9843	92.1316	87.1606	89.1381	91.8177	85.1543	92.1915	91.4543	87.4689	16.2633	19.9901	12.8492	11.3044	13.6274	12.349

## Sheet: Fig3B
Data represent Killing EC50 (pM) in KMS-12-BM cell line
	ISB 2001	EM801	teclistamab	alnuctamab
FBC-D22-T012	1.90725	5.99941	18.9146	2.24341
FBC-D22-T014	2.24914	4.97098	21.5899	2.61507
FBC-D22-T017	2.68632	34.3513	22.8531	1.70614
FBC-D22-T020	3.2735	15.0376	20.3843	1.14936
FBC-D22-T021	2.03409	23.4801	26.4367	2.5166
FBC-D22-T025	1.31441	14.643	17.704	3.01963

## Sheet: Fig3C
Data represent Killing EC50 (pM) in NCI-H929 cell line
	ISB 2001	EM801	teclistamab	alnuctamab
FBC-D22-T012	2.44236	6.53614	70.8013	12.1031
FBC-D22-T014	2.75553	8.75603	64.948	13.9326
FBC-D22-T017	1.63424	20.6511	73.0054	18.4763
FBC-D22-T020	1.74928	13.6274	48.9566	8.19331
FBC-D22-T021	2.16292	9.88337	61.207	12.6669
FBC-D22-T025	1.40408	8.82573	44.1318	7.10732

## Sheet: Fig3D
Data represent Killing EC50 (pM) in MOLP-8 cell line
	ISB 2001	EM801	teclistamab	alnuctamab
FBC-D22-T012	0.271629	18.9094	56.814	2.66889
FBC-D22-T014	0.26199	21.9242	78.3596	2.81641
FBC-D22-T017	0.236322	25.6306	47.3364	2.51678
FBC-D22-T020	0.529024	63.5109	71.7926	5.69888
FBC-D22-T021	0.281485	49.2651	44.4389	3.32025
FBC-D22-T025	0.20172	83.7118	54.953	3.88983

## Sheet: Fig3E
Data represent CD25+ EC50 (pM)
CD8+ T cells	ISB 2001	teclistamab	EM801	alnuctamab		CD4+ T cells	ISB 2001	teclistamab	EM801	alnuctamab
FBC-D22-012	2.3346	14.5239	13.3228	1.60872		FBC-D22-012	3.72664	15.2221	25.2957	1.98842
FBC-D22-029	2.83324	43.2506	18.4316	2.15581		FBC-D22-029	5.88787	34.0263	22.7187	2.15764
FBC-D22-030	3.22821	28.9043	16.4707	2.01968		FBC-D22-030	4.84465	28.7006	26.7886	2.20863
FBC-D22-032	34.8469	128.24	266.793	7.38111		FBC-D22-032	118.145	75.8384	896.65	10.5796
FBC-D22-033	2.89683	26.7221	30.9475	1.85057		FBC-D22-033	13.4908	65.5556	87.6968	2.96783
FBC-D22-034	6.53024	43.9342	57.4879	3.25793		FBC-D22-034	18.3603	70.8669	99.3846	3.81186

## Sheet: Fig3F
Data represent Proliferation EC50 (pM)
CD8+ T cells	ISB 2001	teclistamab	EM801	alnuctamab		CD4+ T cells	ISB 2001	teclistamab	EM801	alnuctamab
FBC-D22-012	1.87116	12.7438	13.4921	1.91036		FBC-D22-012	6.76771	23.7801	48.5561	4.28386
FBC-D22-029	1.04645	8.8348	10.8104	1.37181		FBC-D22-029	3.87683	15.7732	28.2821	3.12149
FBC-D22-030	1.99034	17.0212	12.7	1.46496		FBC-D22-030	5.5997	32.1536	36.3316	2.46852
FBC-D22-032	4.87301	27.3298	89.0836	6.23516		FBC-D22-032	47.9815	137.556	473.619	18.1388
FBC-D22-033	1.91527	18.356	27.6344	1.59408		FBC-D22-033	8.91678	61.2558	114.772	3.44732
FBC-D22-034	2.83561	19.6826	45.1267	2.70777		FBC-D22-034	24.5011	80.6871	117.456	5.36439

## Sheet: Fig3G
Data represent Tumor Cell Killing (%)
ISB 2001	NCI-H929 WT				NCI-H929 CD38 KO				NCI-H929 BCMA KO
Concentration (pM)	FBC-D22-T021	FBC-D22-T023	FBC-D22-T015	FBC-D22-T018	FBC-D22-T021	FBC-D22-T023	FBC-D22-T015	FBC-D22-T018	FBC-D22-T021	FBC-D22-T023	FBC-D22-T015	FBC-D22-T018
2e-05	12.6	10.4	-8.2	-7.5	-13.6	-6.2	-0.7	-0.3	-3.1	0.5	-3.3	-7.4
0.0002	20.4	10.5	-4.8	-6	-6.4	-6	-0.9	0.1	-2.3	0.1	0	-0.7
0.002	12.6	12.9	-10.7	0.4	-9.7	-5.6	3.8	0.7	6.6	-3.9	3.6	-5.2
0.02	17.8	9.9	2.2	2.6	-1.7	-6.6	10.8	7.9	0.8	-8.6	4	-3.4
0.2	24.7	28.2	4.4	5.7	-4	-4.6	4.9	4.2	3.4	-1.5	4.7	-2.9
2	93.7	89.4	38.4	88.5	3	8.3	2.8	11.1	4.1	-5.8	4.5	-4
20	97.5	93.2	86.5	96.7	90.6	86.9	82.4	94	3.5	-0.7	6.6	-0.6
200	97.6	95.7	91.6	97.5	94.9	91.1	95.5	97.5	11.8	-1.2	-6.5	-0.9
2000	98.1	96.3	93.3	99.4	96.3	92.4	96.9	98.1	19.8	17	16.3	18.3
20000	97.9	97.2	94.9	98.7	97.6	95.1	97.7	98.8	75	74.7	72.5	42.7
teclistamab	NCI-H929 WT				NCI-H929 CD38 KO				NCI-H929 BCMA KO
Concentration (pM)	FBC-D22-T021	FBC-D22-T023	FBC-D22-T015	FBC-D22-T018	FBC-D22-T021	FBC-D22-T023	FBC-D22-T015	FBC-D22-T018	FBC-D22-T021	FBC-D22-T023	FBC-D22-T015	FBC-D22-T018
2e-05	20.8	12.8	8.6	-1.9	5.1	-4.8	11.3	3	5.8	2.2	0.7	0.1
0.0002	17.8	11.1	16.6	37	-19	-5.8	9.3	n.a.	1.1	0.3	9.4	n.a.
0.002	19	13.9	21.7		2.2	-5.9	20.5	n.a.	7.9	0.1	n.a.	n.a.
0.02	13.4	10.7	5.6	-2.5	1.6	-9.6	0.5	3.7	2	-0.1	3.6	-1
0.2	13.3	16.8	-12.5	-3.1	-13.1	-5.1	-7.7	3.3	7.8	-5	6.9	0.5
2	9.6	11.8	-5.4	-3.1	0.5	-4.9	2.9	9.1	4.3	-6.1	-14.7	4.5
20	69.5	57.9	8.4	61.4	77.7	54.3	-24.1	66.6	-2.5	-6	1.2	0
200	97.4	94.2	88.3	98.1	97.4	92	96.7	98.1	8.4	-4.3	5.3	4.9
2000	98.5	96.5	92.5	98.4	97.7	95.6	97.4	98.5	5.3	1.8	10.8	5.3
20000	98.8	98	95.8	99	98.6	97.1	98	98.6	8.8	6.7	-1.3	1.8
EM801	NCI-H929 WT				NCI-H929 CD38 KO				NCI-H929 BCMA KO
Concentration (pM)	FBC-D22-T021	FBC-D22-T023	FBC-D22-T015	FBC-D22-T018	FBC-D22-T021	FBC-D22-T023	FBC-D22-T015	FBC-D22-T018	FBC-D22-T021	FBC-D22-T023	FBC-D22-T015	FBC-D22-T018
2e-05	14.6	5.6	-9.5	-10.4	-11.6	1.3	-25.7	-10.2	12.5	12.3	0.3	-0.7
0.0002	10.1	8.2	-16.2	-10.2	-9.8	-2.4	-9.5	-4.5	7.8	4.4	-10.3	0
0.002	4.6	5.3	-24.4	-13.4	-12.7	-3.3	-13.6	-3.6	7.8	1.2	-7.6	-3.6
0.02	11.4	3.3	-7.8	-12.7	-10.5	-3.3	-14	-12.5	6.8	-3.8	-12.4	-9.5
0.2	0.8	3.8	-16	-14.2	-12.9	-0.8	-15.8	-12	5	-1.6	-5.1	-4.7
2	22.1	12	-4.4	23.2	0.8	9.4	0.4	33.9	-1.3	-3.5	-5	-5.6
20	91.1	86.2	76	92.5	92.1	86.9	93.3	96.4	4.9	1.1	-6.9	-8.1
200	96.5	93.5	86.5	96.3	95.6	92.2	96.6	98	5.2	2.9	-3.9	-7.5
2000	97.7	95.8	91.1	97.4	96.9	94.7	96.4	98.5	6.5	5.9	-0.3	-2.5
20000	97.5	96.5	93.4	98.1	97.3	95	97	98.4	4.1	15.6	0.3	6.6
alnuctamab	NCI-H929 WT				NCI-H929 CD38 KO				NCI-H929 BCMA KO
Concentration (pM)	FBC-D22-T021	FBC-D22-T023	FBC-D22-T015	FBC-D22-T015	FBC-D22-T021	FBC-D22-T023	FBC-D22-T015	FBC-D22-T015	FBC-D22-T021	FBC-D22-T023	FBC-D22-T015	FBC-D22-T015
2e-05	9.8	14.3	0.5	-1.4	-2.1	1.2	4.6	-5.8	3.6	0.9	7.4	-3.2
0.0002	16.4	15.3	2.1	1	-0.4	0.8	7.6	1.8	3	-5.6	8.1	1.7
0.002	12.1	15.3	6.1	3.4	8.8	4.7	7.8	6.1	7.4	-4.5	3.9	-0.2
0.02	11.4	11.6	3.1	1.1	6.5	1.6	7.9	2.5	0.8	0.1	1.4	-0.5
0.2	16.6	18.6	-3.4	5.1	-1.2	-1.3	-0.5	7.6	-6.5	-5.2	0.5	1.8
2	41.3	37.7	4.4	50.7	49.5	35.1	26.7	64.8	5.7	-3.6	-1.1	3.8
20	95	92.7	79.9	96.9	95.6	90.8	93.8	98.1	0.1	-3	10.3	1.8
200	97.7	95.8	89.8	98.4	98	94.6	97.3	99	1.2	-2.7	6.4	7.3
2000	98.8	97.9	95.1	98.7	98.6	97.1	97.9	99	10.4	3.4	3.7	6.3
20000	98.3	98.4	95.9	99	98.2	96.9	98	99	3.3	0	11.6	5.7
n.a.: data not available due to technical problem

## Sheet: Fig3H
Data represent Killing EC50 (pM)
NCI-H929 WT						NCI-H929 CD38 KO						NCI-H929 BCMA KO
Donor	ISB 2001	teclistamab	EM801	alnuctamab		Donor	ISB 2001	teclistamab	EM801	alnuctamab		Donor	ISB 2001	teclistamab	EM801	alnuctamab
FBC-D22-T015	2.38384	74.1936	7.04625	9.26812		FBC-D22-T015	16.1914	131.478	4.3684	3.71962		FBC-D22-T015	2364.81	NQ	NQ	NQ
FBC-D22-T018	0.655902	19.0122	3.05893	1.95726		FBC-D22-T018	5.33607	12.7129	2.11869	1.29218		FBC-D22-T018	2754.82	NQ	NQ	NQ
FBC-D22-T021	0.522956	18.6731	4.94025	3.08432		FBC-D22-T021	5.49192	9.59858	4.95914	2.00502		FBC-D22-T021	NQ	NQ	NQ	NQ
FBC-D22-T023	0.446737	18.7186	6.84033	3.66713		FBC-D22-T023	4.97356	16.076	5.58698	2.90498		FBC-D22-T023	7914.1	NQ	NQ	NQ
NQ: Non quantifiable

## Sheet: Fig3I
Data represent EC50 (pM)
Molecule	ISB 2001						teclistamab						EM801						alnuctamab
Parameter/Donor	FBC-D22-012	FBC-D22-029	FBC-D22-030	FBC-D22-032	FBC-D22-033	FBC-D22-034	FBC-D22-012	FBC-D22-029	FBC-D22-030	FBC-D22-032	FBC-D22-033	FBC-D22-034	FBC-D22-012	FBC-D22-029	FBC-D22-030	FBC-D22-032	FBC-D22-033	FBC-D22-034	FBC-D22-012	FBC-D22-029	FBC-D22-030	FBC-D22-032	FBC-D22-033	FBC-D22-034
Cytotoxicity	1.90725	2.24914	2.68632	3.2735	2.03409	1.31441	18.9146	21.5899	22.8531	20.3843	26.4367	17.704	5.99941	4.97098	34.3513	15.0376	23.4801	14.643	2.24341	2.61507	1.70614	1.14936	2.5166	3.01963
IL-6	1331.4	31.6	86.9	63.1	NQ	264.7	NQ	16.4056	691.154	7.49295	NQ	3322.77	NQ	5087.3	652.322	1252.54	NQ	NQ	5.3	1.9	5.7	36.6	NQ	NQ
IFN-γ	242.05	879.998	NQ	81.0647	436.262	95.5543	1455.38	338.726	NQ	428.694	79.7014	621.862	116.831	429.085	NQ	1018.21	900.142	453.936	20.3253	22.3726	NQ	4292.29	NQ	219.989
TNF-α	210.64	NQ	3.5107	10.9138	37.5692	NQ	87.2181	20.5887	25.0372	365.234	NQ	78.2418	1375.51	42.2737	26.38	441.644	NQ	92.7891	NQ	NQ	4.9258	5.25824	NQ	2.29132
IL-10	NQ	139.419	136.916	124.833	506.716	516.49	173.415	56.737	NQ	275.187	154.499	3585.74	5050.15	NQ	NQ	479.841	352.122	NQ	NQ	2.19313	7.14024	45.0707	23.1592	5.56187
NQ: Non quantifiable

## Sheet: Fig3J
Data represent Killing EC50 (pM)
Soluble factors	ISB 2001						teclistamab						alnuctamab						EM801
-	1.38842	1.18931	2.26955	3.3875	1.92142	2.44444	9.24385	13.2476	18.0017	51.3333	43.6042	29.0021	0.975732	1.1329	1.52322	3.7855	1.55197	2.1752	9.34752	10.5042	15.3954	68.5632	26.9647	31.7909
+	40.7672	40.6804	39.5469	140.706	41.1687	72.3227	968.259	1164.74	2288.38	5792.64	3918.16	4093.57	1540.53	1165.7	2248.36	6666.4	2918.28	3818.73	1574.7	3085.45	2212.41	11741.1	3259.37	8991.57

[truncated: 1 more sheets: Fig3K]
