# Supplementary material for: ISB 2001 trispecific T cell engager shows strong tumor cytotoxicity and overcomes immune escape mechanisms of multiple myeloma cells
Source: Nat Cancer. 2024 Sep 11;5(10):1494–514. doi: 10.1038/s43018-024-00821-1 (PMC11505469; doi:10.1038/s43018-024-00821-1)
Supplement: Supplementary file 7 — Raw data used for Fig. 4. [file 43018_2024_821_MOESM7_ESM.xlsx]

## Sheet: Fig4A
Expression of CD25, Granzyme B and Perforin in CD4 and CD8 T cells
		CD3xCD38						ISB 2001						teclistamab						alnuctamab
		FBC-D22-011	FBC-D22-013	FBC-D22-015	FBC-D22-457	FBC-D22-459	FBC-D22-460	FBC-D22-011	FBC-D22-013	FBC-D22-015	FBC-D22-457	FBC-D22-459	FBC-D22-460	FBC-D22-011	FBC-D22-013	FBC-D22-015	FBC-D22-457	FBC-D22-459	FBC-D22-460	FBC-D22-011	FBC-D22-013	FBC-D22-015	FBC-D22-457	FBC-D22-459	FBC-D22-460
CD25+ of CD8+	0.000256	0.25	0.48	0.55	0.31	0.15	0	0.43	0.49	0.53	0.93	0.1	0.2	0.49	0.45	0.39	0.39	0.06	0.18	0.36	0.34	0.42	0.3	0.11	0.15
	0.00128	0.2	0.3	0.51	0.13	0.11	0.39	0.26	1.16	0.54	0.55	0.44	0.16	0.29	0.61	0.54	0.43	0.36	0.13	0.26	0.44	0.51	0.44	0.27	0.18
	0.0064	0.36	1.09	0.78	0.41	0.37	0.47	0.36	0.52	0.64	0.39	0.24	0.25	0.3	0.39	0.67	0.45	0.42	0.2	0.24	0.37	0.63	0.25	0.38	0.18
	0.032	6.83	24.11	4.24	3.92	3.57	8.83	0.45	0.24	0.59	0.52	0.19	0.38	0.24	0.46	0.33	0.14	0.26	0.27	0.32	0.39	0.72	0.91	0.36	0.15
	0.16	40.85	72.95	47.7	45.03	31.95	41.26	2.03	1.35	1.97	0.97	0.38	1.14	0.52	0.35	0.65	0.36	0.33	0.64	0.87	0.71	1.33	1.3	0.31	0.47
	0.8	84.29	91.43	88.16	82.43	74.06	76.46	10.8	11	13.06	7.75	0.68	5	2.21	7.01	3.49	3.63	0.36	1.45	1.82	3.78	2.43	3.31	0.56	0.76
	4	96.6	93.52	96.42	88.09	87.06	93.22	31.1	27.44	37.04	15.45	4.62	18.35	6.51	8.58	7.36	9.23	1.07	3.71	2.93	5.31	4.44	5.39	1.03	2.64
	20	97.23	94.22	97.18	88.67	89.74	95.79	52.55	39.18	56.77	22.5	12.24	35.28	11.66		11.52	13.54	2.54	9.19	3.66	7.09	4.97	8.93	1.71	3.51
		ISB1908_031						ISB2001_118						teclistamab						alnuctamab
		FBC-D22-011	FBC-D22-013	FBC-D22-015	FBC-D22-457	FBC-D22-459	FBC-D22-460	FBC-D22-011	FBC-D22-013	FBC-D22-015	FBC-D22-457	FBC-D22-459	FBC-D22-460	FBC-D22-011	FBC-D22-013	FBC-D22-015	FBC-D22-457	FBC-D22-459	FBC-D22-460	FBC-D22-011	FBC-D22-013	FBC-D22-015	FBC-D22-457	FBC-D22-459	FBC-D22-460
CD25+ of CD4+	0.000256	8.1	5.54	6.1	6.44	6.29	6.41	8.39	5.49	6.37	6.32	5.56	8.11	8.27	7.13	6	5.87	5.99	6.87	8.63	6.02	6.23	5.87	6.21	6.21
	0.00128	8.49	6.1	6.44	6.12	6.79	8.85	9.12	7.11	6.39	6.2	6.78	8.59	9.06	7.15	6.77	7.19	6.43	7.81	9.29	6.36	6.77	5.95	6.08	7.09
	0.0064	8.72	6.79	6.56	6.28	7.23	8.33	8.02	7.08	6.39	6.44	6.82	8.59	8.43	6.93	6.84	6.93	7.41	8.94	8.63	6.64	6.59	6.63	6.34	7.84
	0.032	15.67	25.59	14.07	8.11	12.83	17.15	8.62	6.32	6.46	6.53	7.01	9.05	8.94	6.62	7.16	6.59	6.4	8.4	8.52	7.58	6.7	7.4	6.87	7.73
	0.16	36.33	51.59	47.39	34.39	32.93	38.66	11.85	5.87	8.74	7.08	7.98	10.67	7.85	5.96	6.94	7.1	7.82	8.28	9.75	6.68	7.75	7.69	7.33	8.82
	0.8	73.31	81.42	79.93	62.43	60.68	64.25	18.47	10.96	18.31	10.13	9.81	14.59	10.58	10.11	9.64	8.92	7.27	8.99	10.78	8.07	8.33	10.12	7.05	9.54
	4	88.65	90.07	90.87	74.35	73.63	79.79	28.18	23.73	29.93	16.31	14.49	20.81	15.22	10.92	13.67	13.39	8.62	11.93	14.11	8.58	10.72	10.89	8.3	11.89
	20	90.64	88.84	94.02	75.15	79.28	87.02	39.57	28.66	45.85	21.59	21.57	28.12	15.71		14.57	13.82	10.12	13.7	12.82	7.33	12.31	14.01	9.07	14.46
		CD3xCD38			ISB 2001			teclistamab			alnuctamab
		D361	D362	D364	D361	D362	D364	D361	D362	D364	D361	D362	D364
Granzyme B of CD8+	0.000256	6.18	15.68	14.3	4.3	12.03	16.25	6.84	14.02	13.98	6.58	12.27	13.43
	0.00128	5.43	12.97	12.92	6.27	15.59	14.51	6.9	24.52	14.18	5.13	19.95	10.76
	0.0064	5.61	15.64	15.07	6.61	15.76	12.85	6.25	17.96	14.79	6.22	19.22	13.4
	0.032	74.95	96.2	22.33	7.09	16.85	14.84	4.82	17.17	11.57	8.48	19.73	14.08
	0.16	99.21	99.42	97.22	17.14	27.72	16.88	8.75	21.88	15.26	9.8	21.95	15.34
	0.8	98.17	98.93	97.56	26.19	63.95	20.66	19.14	19.14	22.47	14.05	26.16	16.05
	4	96.45	98.61	96.94	97.48	98.74	22.73	28.75	63.07	21.23	23.58	41.7	16.28
	20	89.15	97.84	94.31	98.78	99.26	22.14	60.04	91.28	24.5	31.28	45.03	21.9
		CD3xCD38			ISB 2001			teclistamab			alnuctamab
		D361	D362	D364	D361	D362	D364	D361	D362	D364	D361	D362	D364
Granzyme B of CD4+	0.000256	4.81	7.24	0.9	2.67	3.36	0.99	7.86	5.89	2.25	7.63	3.11	4.4
	0.00128	7.14	6.84	2.27	6.39	9.21	1.68	10.95	22.79	2.23	6.46	15.75	1.97
	0.0064	7.17	8.85	1.08	7.31	8.71	0.76	5.23	12.25	2.13	5.07	11.33	2.32
	0.032	76.67	97.1	9.62	7.95	11.6	1.21	8.18	9.99	2.86	11.16	13.96	0.91
	0.16	98.58	97.02	99.22	18.07	24.53	2.74	11.57	19.32	1.86	13.22	22.37	4.24
	0.8	90.89	93.28	98.87	14.53	62.9	2.16	17.97	15.89	11.86	14.3	27.24	1.45
	4	82.84	89.75	98.72	96.65	98.52	3.19	25.76	65.09	2.06	25.24	45.35	2.38
	20	75.84	86.5	98.91	99.74	99.55	0.95	58.03	88.87	1.7	38.36	45.78	1.63
		CD3xCD38			ISB 2001			teclistamab			alnuctamab
		D361	D362	D364	D361	D362	D364	D361	D362	D364	D361	D362	D364
Perforin of CD8+	0.000256	1.06	10.04	9.1	0.51	8.95	10.75	1.02	10.87	9.04	0.89	9.61	9.94
	0.00128	0.96	8.53	9.17	1.43	11.51	9.38	1.78	10.13	9.74	0.92	13.55	7.72
	0.0064	0.9	10.01	9.95	1.29	10.37	9.44	1.23	10.65	11.34	1.17	13.98	10.39
	0.032	6.25	27.82	8.64	1.24	10.11	10.33	1.16	13.89	8.55	2.26	15.93	10.27
	0.16	21.56	44.71	19.59	2.03	12.31	10.59	1.6	10.39	9.76	1.4	11.37	9.87
	0.8	22.51	36.3	19.63	3.28	17.13	11.72	3.38	10.77	9.94	2.24	14.08	11.51
	4	25.58	40.53	19.5	8.99	25.19	10.23	3.31	21.95	13.43	3.56	13.74	10.44
	20	33.39	46.67	24.55	8.96	28.94	7.25	5.22	36.11	13.39	4.37	19.99	13.76
		CD3xCD38			ISB 2001			teclistamab			alnuctamab
		D361	D362	D364	D361	D362	D364	D361	D362	D364	D361	D362	D364
Perforin of CD4+	0.000256	4.79	1.81	0.96	3.96	1.21	1.21	7.76	2.29	1.6	8.61	1.78	6.42
	0.00128	5.04	1.04	2.1	5.56	1.02	0.91	8.95	1.87	1.49	6.03	3.09	1.13
	0.0064	3.71	1.1	0.32	4.97	1	0.5	3.22	1.54	1.36	4.2	1.77	1.95
	0.032	0.64	6.53	0.02	3.48	1.53	0.55	6.9	2.17	1.71	8.96	3.23	0.1
	0.16	1.88	6.99	0.25	2.68	1.25	0.85	3.99	1.43	0.34	4.35	1.23	0.31
	0.8	2.77	6.64	0.13	0.22	1.64	0.09	2.54	0.64	0.23	2.56	1.44	0.15
	4	3.13	7.41	0.31	0.39	2.45	0.08	0.33	3.24	0.03	0.47	1.19	0.05
	20	3.54	9.49	0.36	0.43	3.83	0.14	0.39	8.08	0.02	0.31	1.75	0.07

## Sheet: Fig4B
Total cell counts of each population
		no treatement						CD3xCD38 control						ISB 2001						teclistamab
Population	Concentration (pM)	BC-D20-891	BC-D21-335	BC-D21-336	FBC-D22-459	FBC-D22-460	FBC-D22-467	BC-D20-891	BC-D21-335	BC-D21-336	FBC-D22-459	FBC-D22-460	FBC-D22-467	BC-D20-891	BC-D21-335	BC-D21-336	FBC-D22-459	FBC-D22-460	FBC-D22-467	BC-D20-891	BC-D21-335	BC-D21-336	FBC-D22-459	FBC-D22-460	FBC-D22-467
CD8+	1000	6648	7202	9675	10353	17441	12281	4380	3780	5548	4335	13805	6877	5735	5332	8306	8861	16777	10683	6165	5644	8378	9390	17718	11530
CD4+	1000	23634	30687	16186	38330	18528	30191	17453	17391	9857	18279	13394	19100	19996	23135	12842	32286	17214	28210	21293	24651	13829	33751	17983	29001
CD20+	1000	31955	38636	25485	52012	38650	44743	23471	21565	16091	26131	30642	30319	26808	28508	20673	43119	34900	40063	28592	30419	21622	45206	36662	41607
		no treatement						CD3xCD38 control						ISB 2001						teclistamab
Population	Concentration (pM)	BC-D20-891	BC-D21-335	BC-D21-336	FBC-D22-459	FBC-D22-460	FBC-D22-467	BC-D20-891	BC-D21-335	BC-D21-336	FBC-D22-459	FBC-D22-460	FBC-D22-467	BC-D20-891	BC-D21-335	BC-D21-336	FBC-D22-459	FBC-D22-460	FBC-D22-467	BC-D20-891	BC-D21-335	BC-D21-336	FBC-D22-459	FBC-D22-460	FBC-D22-467
CD14+	1000	259	704	216	315	393	353	1508	1262	790	3010	2435	4540	657	909	489	834	1039	1177	412	827	435	440	791	839
CD56+	1000	42	637	510	190	143	190	78	764	367	413	220	143	283	1631	1874	726	508	278	326	1573	2042	741	471	308

## Sheet: Fig4C
Complete flow cytometry gating strategy

## Sheet: Fig4D
Total counts and %CD38+ cells of indicated populations in bone marrow of HIS-NXG mice
		Vehicle	CD3xCD38 control	ISB 2001	teclistamab
Progenitor cells	Donor 1	99483.7	6067.3	6226.68	36528.8
	Donor 1	347.326	320.602	230.143	107645
	Donor 2	1332.77	71238.3	1255.23	29980.6
	Donor 3	2258.57	70759.9	24749.5	30551.8
	Donor 3	1217.26	3721.06	17849.3	260629
Pro-B cells	Donor 1	391204	3611.49	80741.5	43305.1
	Donor 1	214.059	1588.65	686.667	175012
	Donor 2	7996.64	81850.1	1250.26	103180
	Donor 3	5186.81	32065.9	8854.36	46328.6
	Donor 3	3430.47	19298.5	5710.4	482954
Pre-B cells	Donor 1	1091587	14.1249	20390.7	1.73644
	Donor 1	2015.65	0.622063	303.848	304756
	Donor 2	56467.5	594087	12900.3	618106
	Donor 3	43649.5	19.7053	50299.2	97164.9
	Donor 3	31630.4	32.1033	64284.7	890968
T cells	Donor 1	361759	1288.9	14916.6	4775.21
	Donor 1	4431.11	89.2421	4888.65	855456
	Donor 2	1557.24	30008.8	4573.5	125568
	Donor 3	3433.52	25437.7	321637	36562.1
	Donor 3	5486.91	1864.18	160712	488506
CD38% on CD4 T cells	Donor 1	55.2	34.5	58.6	6.33
	Donor 1	26.2	70.6	72.3	62.8
	Donor 2	55.1	95	94.8	96.7
	Donor 3	25.2	46.2	90.6	94.3
	Donor 3	37.1	58.3	91.1	96.4
CD38% on CD8 T cells	Donor 1	90.4	100	91.1	100
	Donor 1	67.2	100	93.6	95.8
	Donor 2	61.1	100	98.6	99.9
	Donor 3	34.4	100	96.3	99.6
	Donor 3	85.1	100	99.8	99.8
