# Supplementary material for: ISB 2001 trispecific T cell engager shows strong tumor cytotoxicity and overcomes immune escape mechanisms of multiple myeloma cells
Source: Nat Cancer. 2024 Sep 11;5(10):1494–514. doi: 10.1038/s43018-024-00821-1 (PMC11505469; doi:10.1038/s43018-024-00821-1)
Supplement: Supplementary file 8 — Raw data used for Fig. 5. [file 43018_2024_821_MOESM8_ESM.xlsx]

## Sheet: Fig5A
Competition assay
	daratumumab + ISB 2001	daratumumab
Time (s)	Response (nm)	Response (nm)
0.2	-1.94079	-2.18382
0.4	-1.93626	-2.18424
0.6	-1.94109	-2.18298
0.8	-1.94499	-2.18361
1	-1.94189	-2.17766
1.2	-1.93935	-2.17825
1.4	-1.94114	-2.17971
1.6	-1.9404	-2.18287
1.8	-1.93939	-2.18066
2	-1.94016	-2.18175
2.2	-1.93787	-2.17835
2.4	-1.93937	-2.17714
2.6	-1.93995	-2.17974
2.8	-1.94068	-2.1761
3	-1.94179	-2.17917
3.2	-1.93995	-2.17749
3.4	-1.93933	-2.17764
3.6	-1.94263	-2.17378
3.8	-1.93959	-2.18449
4	-1.94153	-2.18139
4.2	-1.94294	-2.17995
4.4	-1.94142	-2.18104
4.6	-1.94142	-2.18022
4.8	-1.94416	-2.17755
5	-1.94055	-2.17985
5.2	-1.94437	-2.17553
5.4	-1.94407	-2.17683
5.6	-1.94598	-2.1794
5.8	-1.93726	-2.17938
6	-1.94469	-2.17804
6.2	-1.94089	-2.17584
6.4	-1.94419	-2.17763
6.6	-1.94424	-2.17913
6.8	-1.94132	-2.17734
7	-1.9378	-2.17509
7.2	-1.94321	-2.17682
7.4	-1.93753	-2.17912
7.6	-1.94001	-2.17816
7.8	-1.9408	-2.17777
8	-1.94245	-2.1798
8.2	-1.93623	-2.17449
8.4	-1.94265	-2.17791
8.6	-1.93899	-2.17313
8.8	-1.94479	-2.17394
9	-1.94222	-2.17763
9.2	-1.93937	-2.17627
9.4	-1.94072	-2.17904
9.6	-1.94284	-2.17615
9.8	-1.94131	-2.17688
10	-1.94349	-2.17501
10.2	-1.93604	-2.17497
10.4	-1.93937	-2.17589
10.6	-1.94099	-2.1745
10.8	-1.93911	-2.17645
11	-1.93937	-2.17784
11.2	-1.94342	-2.18141
11.4	-1.93697	-2.17765
11.6	-1.9385	-2.18047
11.8	-1.94424	-2.17475
12	-1.93877	-2.17783
12.2	-1.94023	-2.17786
12.4	-1.93991	-2.17637
12.6	-1.94192	-2.18154
12.8	-1.94114	-2.17494
13	-1.94	-2.17588
13.2	-1.9441	-2.17317
13.4	-1.94399	-2.17683
13.6	-1.94129	-2.17954
13.8	-1.94245	-2.17673
14	-1.9455	-2.17751
14.2	-1.93932	-2.17591
14.4	-1.94332	-2.17917
14.6	-1.93798	-2.17737
14.8	-1.94124	-2.17478
15	-1.94321	-2.17483
15.2	-1.93912	-2.17809
15.4	-1.94004	-2.17549
15.6	-1.94068	-2.17924
15.8	-1.94886	-2.17836
16	-1.94119	-2.17807
16.2	-1.94085	-2.17807
16.4	-1.9427	-2.17939
16.6	-1.93768	-2.17631
16.8	-1.94126	-2.17845
17	-1.94145	-2.17625
17.2	-1.93739	-2.17324
17.4	-1.94555	-2.17503
17.6	-1.94104	-2.17714
17.8	-1.9409	-2.17673
18	-1.94129	-2.17581
18.2	-1.93793	-2.17728
18.4	-1.9346	-2.17787
18.6	-1.9395	-2.17579
18.8	-1.9452	-2.17451
19	-1.942	-2.17553
19.2	-1.93644	-2.17347
19.4	-1.94474	-2.17629
19.6	-1.93717	-2.17592
19.8	-1.94195	-2.17398
20	-1.94028	-2.17278
20.2	-1.94153	-2.1758
20.4	-1.94264	-2.18003
20.6	-1.94018	-2.18098
20.8	-1.93847	-2.17478
21	-1.94239	-2.1734
21.2	-1.94555	-2.17874
21.4	-1.94053	-2.17227
21.6	-1.94081	-2.17651
21.8	-1.94113	-2.17602
22	-1.94255	-2.17753
22.2	-1.94226	-2.17769
22.4	-1.94397	-2.17376
22.6	-1.93724	-2.17916
22.8	-1.94861	-2.17509
23	-1.94498	-2.1758
23.2	-1.93939	-2.17336
23.4	-1.93689	-2.17788
23.6	-1.94798	-2.17386
23.8	-1.93811	-2.17763
24	-1.94366	-2.17983
24.2	-1.94181	-2.17884
24.4	-1.9401	-2.17518
24.6	-1.94414	-2.17934
24.8	-1.94236	-2.177
25	-1.94304	-2.17763
25.2	-1.94226	-2.17731
25.4	-1.94016	-2.18023
25.6	-1.94427	-2.17338
25.8	-1.93957	-2.17763
26	-1.93557	-2.17734
26.2	-1.94022	-2.1761
26.4	-1.93906	-2.17658
26.6	-1.94086	-2.17616
26.8	-1.94239	-2.17605
27	-1.94436	-2.17829
27.2	-1.94535	-2.17781
27.4	-1.94404	-2.17637
27.6	-1.94084	-2.17828
27.8	-1.94049	-2.17512
28	-1.9415	-2.17387
28.2	-1.94144	-2.17648
28.4	-1.94652	-2.17673
28.6	-1.94382	-2.1777
28.8	-1.94173	-2.1795
29	-1.94517	-2.17565
29.2	-1.94085	-2.18006
29.4	-1.94004	-2.17761
29.6	-1.94358	-2.17646
29.8	-1.94295	-2.17632
30	-1.94316	-2.1769
30.2	-1.94522	-2.17768
30.4	-1.94492	-2.17577
30.6	-1.94345	-2.18433
30.8	-1.94649	-2.17813
31	-1.94873	-2.17988
31.2	-1.94417	-2.17886
31.4	-1.94251	-2.1797
31.6	-1.94541	-2.17621
31.8	-1.9425	-2.17644
32	-1.9488	-2.17498
32.2	-1.94453	-2.17754
32.4	-1.94232	-2.17546
32.6	-1.94337	-2.17728
32.8	-1.94196	-2.17987
33	-1.94481	-2.17576
33.2	-1.94367	-2.17964
33.4	-1.94621	-2.17653
33.6	-1.94464	-2.1793
33.8	-1.94249	-2.18096
34	-1.94771	-2.17841
34.2	-1.94678	-2.18043
34.4	-1.9448	-2.17737
34.6	-1.94427	-2.18357
34.8	-1.94394	-2.17924
35	-1.945	-2.18082
35.2	-1.94391	-2.17922
35.4	-1.94818	-2.1814
35.6	-1.94363	-2.17659
35.8	-1.94245	-2.17836
36	-1.94212	-2.17491
36.2	-1.94232	-2.1781
36.4	-1.94206	-2.17593
36.6	-1.94628	-2.17792
36.8	-1.9431	-2.17638
37	-1.94671	-2.17893
37.2	-1.94185	-2.18267
37.4	-1.94112	-2.17885
37.6	-1.94857	-2.18083
37.8	-1.94626	-2.1761
38	-1.94581	-2.17966
38.2	-1.94476	-2.17628
38.4	-1.94531	-2.17869
38.6	-1.94619	-2.17482
38.8	-1.94745	-2.17626
39	-1.94528	-2.17812
39.2	-1.94603	-2.18175
39.4	-1.94342	-2.17957
39.6	-1.94616	-2.18289
39.8	-1.94761	-2.17806
40	-1.94476	-2.18051
40.2	-1.94511	-2.18085
40.4	-1.94592	-2.18147
40.6	-1.94862	-2.17836
40.8	-1.94903	-2.17696
41	-1.94899	-2.17665
41.2	-1.94534	-2.17831
41.4	-1.94508	-2.18204
41.6	-1.94462	-2.18174
41.8	-1.94748	-2.18193
42	-1.94619	-2.18028
42.2	-1.94323	-2.18152
42.4	-1.94718	-2.17799
42.6	-1.94887	-2.17966
42.8	-1.94575	-2.17824
43	-1.94552	-2.18221
43.2	-1.94666	-2.17936
43.4	-1.94446	-2.17918
43.6	-1.94783	-2.17863
43.8	-1.94191	-2.17728
44	-1.94666	-2.18
44.2	-1.94555	-2.17526
44.4	-1.94506	-2.1786
44.6	-1.94707	-2.17877
44.8	-1.94974	-2.17696
45	-1.95008	-2.18056
45.2	-1.94597	-2.18081
45.4	-1.94335	-2.17764
45.6	-1.94643	-2.1802
45.8	-1.9471	-2.18035
46	-1.94525	-2.1785
46.2	-1.94609	-2.18045
46.4	-1.9459	-2.18081
46.6	-1.94667	-2.18132
46.8	-1.95311	-2.18017
47	-1.94678	-2.18043
47.2	-1.94514	-2.17962
47.4	-1.94915	-2.1781
47.6	-1.94668	-2.18038
47.8	-1.94975	-2.1804
48	-1.94956	-2.17594
48.2	-1.94873	-2.18005
48.4	-1.94957	-2.17472
48.6	-1.9453	-2.17976
48.8	-1.9453	-2.17689
49	-1.94718	-2.18371
49.2	-1.94899	-2.17439
49.4	-1.94664	-2.17754
49.6	-1.94585	-2.17638
49.8	-1.9471	-2.17442
50	-1.94609	-2.17794
50.2	-1.94722	-2.17867
50.4	-1.94839	-2.17993
50.6	-1.94939	-2.17963
50.8	-1.95028	-2.17846
51	-1.94806	-2.17773
51.2	-1.94724	-2.18209
51.4	-1.94106	-2.17903
51.6	-1.94207	-2.17722
51.8	-1.94636	-2.18108
52	-1.94815	-2.17902
52.2	-1.942	-2.17622
52.4	-1.94578	-2.17655
52.6	-1.94476	-2.17982
52.8	-1.94439	-2.18027
53	-1.94888	-2.17938
53.2	-1.94497	-2.17981
53.4	-1.95002	-2.1816
53.6	-1.94822	-2.17891
53.8	-1.94643	-2.1798
54	-1.94803	-2.17731
54.2	-1.94629	-2.17558
54.4	-1.94709	-2.18077
54.6	-1.94448	-2.17537
54.8	-1.94886	-2.17886
55	-1.94714	-2.17309
55.2	-1.946	-2.17957
55.4	-1.94582	-2.17721
55.6	-1.95101	-2.17685
55.8	-1.94714	-2.17426
56	-1.94535	-2.17906
56.2	-1.94671	-2.18054
56.4	-1.94662	-2.17755
56.6	-1.9494	-2.17353
56.8	-1.946	-2.18118
57	-1.9457	-2.17643
57.2	-1.94249	-2.17854
57.4	-1.94717	-2.17687
57.6	-1.94877	-2.18157
57.8	-1.94518	-2.17681
58	-1.94638	-2.1809
58.2	-1.94417	-2.18079
58.4	-1.94515	-2.17447
58.6	-1.94898	-2.17641
58.8	-1.9482	-2.17751
59	-1.94956	-2.18196
59.2	-1.94282	-2.18147
59.4	-1.94464	-2.17503
59.6	-1.94303	-2.17429
59.8	-1.94634	-2.17826
60.001	-1.95066	-2.17524
60.201	-1.94642	-2.17931
60.401	-1.95392	-2.17968
60.601	-1.94739	-2.17553
60.801	-1.95137	-2.17912
61.001	-1.95037	-2.17829
61.201	-1.94797	-2.17608
61.401	-1.94508	-2.18129
61.601	-1.94589	-2.17537
61.801	-1.9455	-2.17776
62.001	-1.94639	-2.17725
62.201	-1.94847	-2.17556
62.401	-1.94394	-2.17543
62.601	-1.9435	-2.1772
62.801	-1.94115	-2.17175
63.001	-1.94186	-2.17116
63.201	-1.94021	-2.17038
63.401	-1.93806	-2.17193
63.601	-1.94067	-2.17341
63.801	-1.94067	-2.16802
64.001	-1.93779	-2.16938
64.201	-1.94466	-2.17317
64.401	-1.93515	-2.16702
64.601	-1.94119	-2.16858
64.801	-1.9389	-2.1658
65.001	-1.93797	-2.16838
65.201	-1.93707	-2.16669
65.401	-1.93681	-2.16621
65.601	-1.93716	-2.16583
65.801	-1.93775	-2.16692
66.001	-1.93298	-2.16376
66.201	-1.93508	-2.16464
66.401	-1.93298	-2.16311
66.601	-1.93554	-2.1642
66.801	-1.93203	-2.16539
67.001	-1.93316	-2.16623
67.201	-1.93363	-2.159
67.401	-1.93457	-2.16082
67.601	-1.93334	-2.16156
67.801	-1.93128	-2.16012
68.001	-1.92769	-2.16064
68.201	-1.9302	-2.16333
68.401	-1.92734	-2.16363
68.601	-1.93205	-2.15906
68.801	-1.93055	-2.16114
69.001	-1.92962	-2.15622
69.201	-1.92864	-2.15566
69.401	-1.92767	-2.15545
69.601	-1.92589	-2.16227
69.801	-1.93017	-2.15517
70.001	-1.92619	-2.15945
70.201	-1.92417	-2.15635
70.401	-1.92117	-2.15368
70.601	-1.92706	-2.15609
70.801	-1.92348	-2.15427
71.001	-1.92329	-2.15291
71.201	-1.9245	-2.15768
71.401	-1.92305	-2.15451
71.601	-1.92372	-2.1523
71.801	-1.92176	-2.15202
72.001	-1.92099	-2.14914
72.201	-1.91845	-2.14974
72.401	-1.91747	-2.15202
72.601	-1.91915	-2.14935
72.801	-1.91746	-2.15079
73.001	-1.91189	-2.14985
73.201	-1.91661	-2.15052
73.401	-1.91583	-2.14328
73.601	-1.91614	-2.1483
73.801	-1.91768	-2.14623
74.001	-1.91742	-2.14486
74.201	-1.91686	-2.14436
74.401	-1.91865	-2.14226
74.601	-1.91233	-2.14546
74.801	-1.91071	-2.1425
75.001	-1.90857	-2.14914
75.201	-1.91341	-2.14414
75.401	-1.91475	-2.14285
75.601	-1.91041	-2.1393
75.801	-1.90865	-2.1456
76.001	-1.91043	-2.13666
76.201	-1.91325	-2.13652
76.401	-1.91024	-2.13839
76.601	-1.90685	-2.14358
76.801	-1.90577	-2.14217
77.001	-1.90667	-2.13814
77.201	-1.90898	-2.14183
77.401	-1.90572	-2.14037
77.601	-1.9069	-2.13613
77.801	-1.90566	-2.13827
78.001	-1.90722	-2.14062
78.201	-1.90298	-2.13631
78.401	-1.90653	-2.13359
78.601	-1.90618	-2.13395
78.801	-1.90553	-2.13495
79.001	-1.90162	-2.13362
79.201	-1.9036	-2.13345
79.401	-1.90756	-2.13446
79.601	-1.90204	-2.13377
79.801	-1.89718	-2.13548
80.001	-1.90087	-2.13287
80.201	-1.89969	-2.13497
80.401	-1.89818	-2.1351
80.601	-1.89636	-2.13158
80.801	-1.89827	-2.1316
81.001	-1.89621	-2.12745
81.201	-1.89742	-2.12603
81.401	-1.89582	-2.12898
81.601	-1.89894	-2.12438
81.801	-1.89642	-2.12831
82.001	-1.89458	-2.12246
82.201	-1.89758	-2.12701
82.401	-1.89236	-2.12042
82.601	-1.89194	-2.12471
82.801	-1.8938	-2.12322
83.001	-1.89092	-2.12299
83.201	-1.89081	-2.1217
83.401	-1.89065	-2.12055
83.601	-1.89483	-2.12381
83.801	-1.8911	-2.12108
84.001	-1.8888	-2.119
84.201	-1.89007	-2.11955
84.401	-1.88841	-2.12275
84.601	-1.88713	-2.11941
84.801	-1.88793	-2.12088
85.001	-1.88984	-2.11394
85.201	-1.88434	-2.11431
85.401	-1.88674	-2.12069
85.601	-1.88589	-2.11562
85.801	-1.88677	-2.1177
86.001	-1.88337	-2.1171
86.201	-1.88411	-2.11499
86.401	-1.88255	-2.11602
86.601	-1.87924	-2.11169
86.801	-1.882	-2.11363
87.001	-1.88603	-2.11542
87.201	-1.87993	-2.11434
87.401	-1.88321	-2.11085
87.601	-1.883	-2.10841
87.801	-1.88036	-2.10918
88.001	-1.87781	-2.10725
88.201	-1.88152	-2.11001
88.401	-1.87564	-2.10949
88.601	-1.87598	-2.11086
88.801	-1.87889	-2.1087
89.001	-1.88008	-2.10579
89.201	-1.87563	-2.10511
89.401	-1.87455	-2.10903
89.601	-1.87614	-2.10874
89.801	-1.87496	-2.10627
90.001	-1.8761	-2.1055
90.201	-1.87518	-2.10212
90.401	-1.87057	-2.10793
90.601	-1.87236	-2.10742
90.801	-1.872	-2.1024
91.001	-1.86876	-2.10234
91.201	-1.87065	-2.10368
91.401	-1.87196	-2.10159
91.601	-1.86889	-2.10028
91.801	-1.86892	-2.10317
92.001	-1.86587	-2.09988
92.201	-1.86529	-2.10284
92.401	-1.86467	-2.09842
92.601	-1.86688	-2.10079
92.801	-1.86538	-2.0965
93.001	-1.86415	-2.09413
93.201	-1.86484	-2.09664
93.401	-1.86793	-2.0954
93.601	-1.86267	-2.0965
93.801	-1.85994	-2.09469
94.001	-1.86452	-2.09166
94.201	-1.85894	-2.09132
94.401	-1.86296	-2.09553
94.601	-1.86444	-2.0932
94.801	-1.8572	-2.09399
95.001	-1.85998	-2.08793
95.201	-1.85859	-2.09038
95.401	-1.86086	-2.09126
95.601	-1.85708	-2.09229
95.801	-1.86307	-2.08967
96.001	-1.85634	-2.08994
96.201	-1.85557	-2.09064
96.401	-1.85763	-2.08788
96.601	-1.85107	-2.08886
96.801	-1.85776	-2.08504
97.001	-1.85706	-2.08761
97.201	-1.85696	-2.08514
97.401	-1.85139	-2.08706
97.601	-1.85456	-2.08254
97.801	-1.85318	-2.08937
98.001	-1.85477	-2.08358
98.201	-1.85415	-2.08425
98.401	-1.85217	-2.08522
98.601	-1.84837	-2.08106
98.801	-1.85319	-2.08484
99.001	-1.85082	-2.08387
99.201	-1.85173	-2.08078
99.401	-1.85097	-2.08093
99.601	-1.84577	-2.07989
99.801	-1.84537	-2.07991
100.001	-1.84703	-2.07929
100.201	-1.84815	-2.08056
100.401	-1.85173	-2.07737
100.601	-1.84923	-2.0766
100.801	-1.84373	-2.07739
101.001	-1.84382	-2.07711
101.201	-1.8441	-2.07976
101.401	-1.84535	-2.07661
101.601	-1.84178	-2.07568
101.801	-1.84604	-2.07383
102.001	-1.84322	-2.0705
102.201	-1.83795	-2.07488
102.401	-1.83902	-2.0763
102.601	-1.83974	-2.0745
102.801	-1.8458	-2.07537
103.001	-1.83937	-2.07178
103.201	-1.84011	-2.0709
103.401	-1.83586	-2.07328
103.601	-1.83883	-2.06868
103.801	-1.84145	-2.06965
104.001	-1.83658	-2.07023
104.201	-1.83962	-2.06776
104.401	-1.83886	-2.06672
104.601	-1.83808	-2.06983
104.801	-1.83939	-2.06585
105.001	-1.83566	-2.06887
105.201	-1.83151	-2.0709
105.401	-1.83536	-2.06454
105.601	-1.83272	-2.06326
105.801	-1.83534	-2.06265
106.001	-1.83604	-2.06744
106.201	-1.83224	-2.06342
106.401	-1.83215	-2.06951
106.601	-1.83219	-2.06213
106.801	-1.82945	-2.06503
107.001	-1.8301	-2.06116
107.201	-1.83176	-2.06219
107.401	-1.82749	-2.06212
107.601	-1.82848	-2.05772
107.801	-1.82657	-2.05826
108.001	-1.82729	-2.06083
108.201	-1.828	-2.05852
108.401	-1.8256	-2.05865
108.601	-1.82829	-2.05747
108.801	-1.82434	-2.05577
109.001	-1.82722	-2.05663
109.201	-1.82575	-2.05214
109.401	-1.823	-2.05511
109.601	-1.82351	-2.05438
109.801	-1.82398	-2.05212
110.001	-1.82255	-2.05648
110.201	-1.82292	-2.05317
110.401	-1.82205	-2.0527
110.601	-1.82215	-2.05519
110.801	-1.82031	-2.05566
111.001	-1.81763	-2.05181
111.201	-1.82044	-2.04625
111.401	-1.81944	-2.04987
111.601	-1.81738	-2.04751
111.801	-1.81613	-2.05057
112.001	-1.81703	-2.0496
112.201	-1.8156	-2.04794
112.401	-1.82002	-2.04588
112.601	-1.81954	-2.05192
112.801	-1.8133	-2.0468
113.001	-1.81368	-2.03921
113.201	-1.81439	-2.04397
113.401	-1.81784	-2.04367
113.601	-1.8106	-2.04289
113.801	-1.80737	-2.04762
114.001	-1.81085	-2.04168
114.201	-1.80861	-2.03764
114.401	-1.81181	-2.04192
114.601	-1.81162	-2.04026
114.801	-1.8076	-2.04192
115.001	-1.8033	-2.04016
115.201	-1.80823	-2.041
115.401	-1.80663	-2.04255
115.601	-1.81057	-2.03645
115.801	-1.80782	-2.04041
116.001	-1.80391	-2.0322
116.201	-1.80715	-2.03864
116.401	-1.80158	-2.0349
116.601	-1.80397	-2.03457
116.801	-1.80331	-2.03759
117.001	-1.80445	-2.03087
117.201	-1.80192	-2.03536
117.401	-1.80277	-2.03569
117.601	-1.80276	-2.03685
117.801	-1.79943	-2.03713
118.001	-1.80271	-2.0352
118.201	-1.80091	-2.03351
118.401	-1.80118	-2.03617
118.601	-1.79976	-2.03039
118.801	-1.79717	-2.03349
119.001	-1.79828	-2.02433
119.201	-1.79813	-2.02853
119.401	-1.79505	-2.02851
119.601	-1.79891	-2.03269
119.801	-1.79654	-2.02959
120.001	-1.79778	-2.02675
120.201	-1.79489	-2.02842
120.401	-1.79441	-2.02377
120.601	-1.79725	-2.02447
120.801	-1.79425	-2.02635
121.001	-1.7951	-2.02546
121.201	-1.79789	-2.02494
121.401	-1.78863	-2.02343
121.601	-1.79055	-2.02416
121.801	-1.79153	-2.02408
122.001	-1.78933	-2.02283
122.201	-1.7876	-2.02092
122.401	-1.78893	-2.02431
122.601	-1.78852	-2.02013
122.801	-1.78897	-2.02274
123.001	-1.78525	-2.01888
123.201	-1.79072	-2.01982
123.401	-1.78841	-2.01808
123.601	-1.78467	-2.01881
123.801	-1.78513	-2.01887
124.001	-1.79113	-2.02069
124.201	-1.78558	-2.01648
124.401	-1.78127	-2.01228
124.601	-1.78342	-2.01718
124.801	-1.78292	-2.01345
125.001	-1.78289	-2.01609
125.201	-1.77628	-2.01341
125.401	-1.78005	-2.00891
125.601	-1.77766	-2.01504
125.801	-1.78266	-2.01034
126.001	-1.77867	-2.0101
126.201	-1.77945	-2.01088
126.401	-1.7772	-2.0121
126.601	-1.78201	-2.011
126.801	-1.77736	-2.01413
127.001	-1.77261	-2.00705
127.201	-1.77723	-2.0076
127.401	-1.77478	-2.01132
127.601	-1.77478	-2.00946
127.801	-1.78005	-2.00875
128.001	-1.77608	-2.00965
128.201	-1.77375	-2.00727
128.401	-1.77498	-2.00228
128.601	-1.77719	-2.00426
128.801	-1.77303	-2.01185
129.001	-1.7706	-2.00418
129.201	-1.77164	-2.00209
129.401	-1.77533	-2.00567
129.601	-1.77052	-2.00506
129.801	-1.76997	-2.0015
130.001	-1.76752	-2.00097
130.201	-1.76566	-2.00558
130.401	-1.76605	-1.99996
130.601	-1.76407	-2.0008
130.801	-1.76434	-2.00104
131.001	-1.76852	-2.00059
131.201	-1.77206	-1.99852
131.401	-1.76912	-1.99851
131.601	-1.76647	-1.99995
131.801	-1.76386	-2.00012
132.001	-1.77014	-1.99649
132.201	-1.76302	-1.99753
132.401	-1.76533	-1.99801
132.601	-1.76239	-1.99352
132.801	-1.75867	-1.99499
133.001	-1.76715	-1.99681
133.201	-1.76074	-1.99365
133.401	-1.76251	-1.99848
133.601	-1.75989	-1.99616
133.801	-1.76026	-1.99483
134.001	-1.75975	-1.99292
134.201	-1.7586	-1.99105
134.401	-1.75787	-1.99275
134.601	-1.75993	-1.99146
134.801	-1.75854	-1.99087
135.001	-1.75607	-1.99137
135.201	-1.75464	-1.98827
135.401	-1.75505	-1.98907
135.601	-1.75991	-1.99013
135.801	-1.75623	-1.98457
136.001	-1.75464	-1.98389
136.201	-1.75378	-1.98975
136.401	-1.75504	-1.98749
136.601	-1.75389	-1.98776
136.801	-1.75288	-1.98445
137.001	-1.75065	-1.9868
137.201	-1.75315	-1.98901
137.401	-1.75454	-1.98621
137.601	-1.75147	-1.98012
137.801	-1.75128	-1.98186
138.001	-1.75256	-1.97967
138.201	-1.74991	-1.98461
138.401	-1.74924	-1.98309
138.601	-1.7511	-1.97504
138.801	-1.74605	-1.98032
139.001	-1.75122	-1.98321
139.201	-1.74887	-1.97898
139.401	-1.75089	-1.97909
139.601	-1.74915	-1.9735
139.801	-1.74765	-1.97717
140.001	-1.74874	-1.97542
140.201	-1.74481	-1.97613
140.401	-1.74404	-1.97531
140.601	-1.74104	-1.97696
140.801	-1.7447	-1.9733
141.001	-1.74148	-1.97658
141.201	-1.74465	-1.97501
141.401	-1.74072	-1.9691
141.601	-1.73909	-1.97544
141.801	-1.74482	-1.97064
142.001	-1.73993	-1.96983
142.201	-1.74085	-1.97234
142.401	-1.73903	-1.96968
142.601	-1.73708	-1.96879
142.801	-1.74052	-1.96473
143.001	-1.73896	-1.96922
143.201	-1.74092	-1.97092
143.401	-1.73864	-1.96907
143.601	-1.73225	-1.96778
143.801	-1.73961	-1.97309
144.001	-1.73573	-1.96461
144.201	-1.73511	-1.97134
144.401	-1.73589	-1.9671
144.601	-1.73443	-1.96384
144.801	-1.73271	-1.96361
145.001	-1.73361	-1.96315
145.201	-1.73228	-1.96279
145.401	-1.73077	-1.96229
145.601	-1.73254	-1.96627
145.801	-1.73507	-1.95931
146.001	-1.73053	-1.96295
146.201	-1.73154	-1.95919
146.401	-1.73341	-1.95845
146.601	-1.7275	-1.95656
146.801	-1.73043	-1.95937
147.001	-1.72746	-1.95636
147.201	-1.72614	-1.95664
147.401	-1.72906	-1.95985
147.601	-1.72328	-1.9609
147.801	-1.72714	-1.95709
148.001	-1.72681	-1.95828
148.201	-1.72088	-1.95658
148.401	-1.72718	-1.95435
148.601	-1.72609	-1.95557
148.801	-1.7261	-1.95286
149.001	-1.72539	-1.95322
149.201	-1.72178	-1.95627
149.401	-1.72392	-1.95816
149.601	-1.71699	-1.95419
149.801	-1.7207	-1.95014
150.001	-1.71667	-1.94929
150.201	-1.72113	-1.95256
150.401	-1.72147	-1.95132
150.601	-1.71751	-1.94753
150.801	-1.71501	-1.94512
151.001	-1.71369	-1.94579
151.201	-1.71838	-1.94858
151.401	-1.71354	-1.94855
151.601	-1.71692	-1.94713
151.801	-1.7159	-1.94423
152.001	-1.72284	-1.94563
152.201	-1.72208	-1.94554
152.401	-1.71719	-1.94347
152.601	-1.7131	-1.94391
152.801	-1.71132	-1.94817
153.001	-1.71203	-1.9423
153.201	-1.70868	-1.94364
153.401	-1.71482	-1.94603
153.601	-1.70597	-1.9407
153.801	-1.71191	-1.94198
154.001	-1.70626	-1.9401
154.201	-1.70959	-1.94263
154.401	-1.71055	-1.9388
154.601	-1.70803	-1.94037
154.801	-1.70914	-1.94074
155.001	-1.70764	-1.94279
155.201	-1.71183	-1.93939
155.401	-1.70831	-1.93521
155.601	-1.70657	-1.93648
155.801	-1.70854	-1.93614
156.001	-1.70565	-1.94066
156.201	-1.70959	-1.94369
156.401	-1.70507	-1.93627
156.601	-1.71043	-1.93315
156.801	-1.7069	-1.93233
157.001	-1.70149	-1.93968
157.201	-1.70505	-1.93513
157.401	-1.70356	-1.932
157.601	-1.70289	-1.93479
157.801	-1.70703	-1.93584
158.001	-1.70271	-1.93138
158.201	-1.70162	-1.93127
158.401	-1.70371	-1.93021
158.601	-1.69731	-1.92935
158.801	-1.7042	-1.9287
159.001	-1.6966	-1.93059
159.201	-1.70259	-1.93301
159.401	-1.69596	-1.9271
159.601	-1.69589	-1.92978
159.801	-1.69441	-1.92964
160.001	-1.69255	-1.92674
160.201	-1.70069	-1.92696
160.401	-1.69035	-1.92571
160.601	-1.69201	-1.92242
160.801	-1.69734	-1.92468
161.001	-1.69667	-1.92738
161.201	-1.69443	-1.92433
161.401	-1.6953	-1.92405
161.601	-1.6921	-1.92403
161.801	-1.69456	-1.91782
162.001	-1.69266	-1.92323
162.201	-1.68987	-1.9219
162.401	-1.68887	-1.92118
162.601	-1.69416	-1.92043
162.801	-1.69045	-1.92098
163.001	-1.69388	-1.91963
163.201	-1.68865	-1.92154
163.401	-1.69103	-1.92091
163.601	-1.69093	-1.91654
163.801	-1.68776	-1.9203
164.001	-1.68894	-1.9157
164.201	-1.68802	-1.91768
164.401	-1.68556	-1.91245
164.601	-1.6878	-1.91659
164.801	-1.69063	-1.91912
165.001	-1.68328	-1.91243
165.201	-1.68427	-1.91244
165.401	-1.68834	-1.91226
165.601	-1.68894	-1.91152
165.801	-1.68464	-1.91276
166.001	-1.68545	-1.91233
166.201	-1.68246	-1.91039
166.401	-1.68654	-1.90989
166.601	-1.68376	-1.91165
166.801	-1.68453	-1.90483
167.001	-1.68154	-1.91172
167.201	-1.6795	-1.90903
167.401	-1.68142	-1.91287
167.601	-1.68024	-1.91313
167.801	-1.67776	-1.90878
168.001	-1.67612	-1.90753
168.201	-1.68169	-1.90783
168.401	-1.67546	-1.90455
168.601	-1.67788	-1.90392
168.801	-1.67487	-1.9063
169.001	-1.67296	-1.90467
169.201	-1.67529	-1.90456
169.401	-1.67462	-1.90363
169.601	-1.67684	-1.90372
169.801	-1.67775	-1.90396
170.001	-1.67175	-1.9097
170.201	-1.67298	-1.90336
170.401	-1.67424	-1.90143
170.601	-1.67425	-1.90032
170.801	-1.67122	-1.90299
171.001	-1.67054	-1.90264
171.201	-1.67043	-1.9011
171.401	-1.67159	-1.89917
171.601	-1.66984	-1.89817
171.801	-1.66963	-1.89612
172.001	-1.66622	-1.89646
172.201	-1.66957	-1.89714
172.401	-1.6676	-1.89841
172.601	-1.66591	-1.90005
172.801	-1.66802	-1.89641
173.001	-1.66547	-1.89467
173.201	-1.663	-1.89552
173.401	-1.6705	-1.89169
173.601	-1.66131	-1.89045
173.801	-1.66434	-1.89378
174.001	-1.66263	-1.89525
174.201	-1.66738	-1.8931
174.401	-1.65868	-1.89267
174.601	-1.66175	-1.8939
174.801	-1.65952	-1.89324
175.001	-1.66372	-1.89446
175.201	-1.66565	-1.89344
175.401	-1.66316	-1.88722
175.601	-1.65634	-1.88977
175.801	-1.66577	-1.89274
176.001	-1.6603	-1.88615
176.201	-1.65886	-1.88998
176.401	-1.66083	-1.88791
176.601	-1.65708	-1.88442
176.801	-1.65677	-1.88664
177.001	-1.65484	-1.88433
177.201	-1.65856	-1.88208
177.401	-1.65739	-1.88519
177.601	-1.65748	-1.88343
177.801	-1.65596	-1.88127
178.001	-1.65737	-1.88367
178.201	-1.65597	-1.88033
178.401	-1.65239	-1.88494
178.601	-1.65503	-1.88213
178.801	-1.65126	-1.8777
179.001	-1.6531	-1.87964
179.201	-1.6554	-1.88233
179.401	-1.64765	-1.88403
179.601	-1.65209	-1.88241
179.801	-1.65053	-1.87705
180.001	-1.64809	-1.87556
180.201	-1.64802	-1.8796
180.401	-1.64984	-1.8807
180.601	-1.65105	-1.87891
180.801	-1.65056	-1.87358
181.001	-1.65122	-1.87864
181.201	-1.64633	-1.87721
181.401	-1.64972	-1.87592
181.601	-1.64552	-1.87296
181.801	-1.64799	-1.87493
182.001	-1.64881	-1.87251
182.201	-1.64385	-1.87353
182.401	-1.64269	-1.8704
182.601	-1.64539	-1.87087
182.801	-1.64329	-1.87244
183.001	-1.6463	-1.87359
183.201	-1.63924	-1.87289
183.401	-1.64266	-1.87151
183.601	-1.64202	-1.87274
183.801	-1.64421	-1.87205
184.001	-1.64202	-1.87074
184.201	-1.63952	-1.86958
184.401	-1.64119	-1.86814
184.601	-1.63705	-1.86747
184.801	-1.63717	-1.86809
185.001	-1.6333	-1.86302
185.201	-1.64145	-1.86249
185.401	-1.63454	-1.86297
185.601	-1.63568	-1.86556
185.801	-1.63738	-1.86378
186.001	-1.63939	-1.86234
186.201	-1.63672	-1.86172
186.401	-1.63513	-1.86352
186.601	-1.6321	-1.86633
186.801	-1.63346	-1.86636
187.001	-1.63418	-1.85881
187.201	-1.63523	-1.86276
187.401	-1.63488	-1.8583
187.601	-1.63261	-1.86117
187.801	-1.63519	-1.85835
188.001	-1.63047	-1.8586
188.201	-1.63102	-1.85864
188.401	-1.63297	-1.85501
188.601	-1.62756	-1.86158
188.801	-1.63066	-1.86008
189.001	-1.62965	-1.86071
189.201	-1.63007	-1.85742
189.401	-1.62443	-1.86196
189.601	-1.62734	-1.85268
189.801	-1.62635	-1.85154
190.001	-1.62465	-1.85552
190.201	-1.62776	-1.85614
190.401	-1.62493	-1.85428
190.601	-1.62653	-1.84907
190.801	-1.62344	-1.85513
191.001	-1.62349	-1.85611
191.201	-1.62206	-1.8482
191.401	-1.62174	-1.851
191.601	-1.62274	-1.85065
191.801	-1.62249	-1.85088
192.001	-1.62185	-1.85494
192.201	-1.62218	-1.84925
192.401	-1.62245	-1.85419
192.601	-1.61835	-1.84929
192.801	-1.61775	-1.85166
193.001	-1.62046	-1.84724
193.201	-1.61912	-1.84708
193.401	-1.61637	-1.8475
193.601	-1.6144	-1.8477
193.801	-1.61893	-1.84603
194.001	-1.61668	-1.84466
194.201	-1.61872	-1.84537
194.401	-1.6168	-1.84573
194.601	-1.61497	-1.8446
194.801	-1.62071	-1.84679
195.001	-1.61473	-1.84867
195.201	-1.62033	-1.84048
195.401	-1.61859	-1.8409
195.601	-1.6162	-1.84437
195.801	-1.61196	-1.83846
196.001	-1.61001	-1.84463
196.201	-1.61227	-1.8396
196.401	-1.61248	-1.84136
196.601	-1.61014	-1.83877
196.801	-1.61262	-1.83923
197.001	-1.61015	-1.84116
197.201	-1.61321	-1.83914
197.401	-1.61353	-1.83443
197.601	-1.60957	-1.83647
197.801	-1.60973	-1.83684
198.001	-1.6098	-1.83441
198.201	-1.60829	-1.83638
198.401	-1.6097	-1.83833
198.601	-1.61027	-1.83435
198.801	-1.60782	-1.83753
199.001	-1.60492	-1.83297
199.201	-1.60969	-1.83371
199.401	-1.60729	-1.83938
199.601	-1.60705	-1.8302
199.801	-1.60561	-1.83738
200.001	-1.60789	-1.83516
200.201	-1.60544	-1.82687
200.401	-1.60485	-1.83304
200.601	-1.6021	-1.82781
200.801	-1.60373	-1.83527
201.001	-1.60406	-1.83229
201.201	-1.60285	-1.82805
201.401	-1.60478	-1.82979
201.601	-1.60249	-1.82964
201.801	-1.60099	-1.83108
202.001	-1.60044	-1.82744
202.201	-1.60316	-1.82823
202.401	-1.59528	-1.82254
202.601	-1.60354	-1.82506
202.801	-1.59548	-1.82638
203.001	-1.59969	-1.82377
203.201	-1.60305	-1.82348
203.401	-1.59689	-1.82547
203.601	-1.59738	-1.81842
203.801	-1.59667	-1.82219
204.001	-1.59835	-1.81978
204.201	-1.59795	-1.82034
204.401	-1.59729	-1.82046
204.601	-1.59294	-1.82375
204.801	-1.59503	-1.81954
205.001	-1.59569	-1.82049
205.201	-1.59305	-1.82038
205.401	-1.59595	-1.82057
205.601	-1.59631	-1.82125
205.801	-1.59501	-1.81993
206.001	-1.59412	-1.81692
206.201	-1.59499	-1.81899
206.401	-1.59197	-1.81555
206.601	-1.59008	-1.81571
206.801	-1.58487	-1.81657
207.001	-1.59425	-1.8144
207.201	-1.59113	-1.8159
207.401	-1.59256	-1.81839
207.601	-1.59234	-1.81199
207.801	-1.59158	-1.81745
208.001	-1.58929	-1.81312
208.201	-1.58929	-1.81131
208.401	-1.58261	-1.81169
208.601	-1.59068	-1.81572
208.801	-1.59122	-1.81111
209.001	-1.58705	-1.81125
209.201	-1.58934	-1.80664
209.401	-1.58647	-1.81217
209.601	-1.58185	-1.80965
209.801	-1.58411	-1.80921
210.001	-1.58257	-1.80946
210.201	-1.58902	-1.80851
210.401	-1.58636	-1.80721
210.601	-1.58314	-1.80766
210.801	-1.58289	-1.80648
211.001	-1.58438	-1.80625
211.201	-1.57986	-1.80595
211.401	-1.58135	-1.80477
211.601	-1.57876	-1.80328
211.801	-1.58063	-1.80184
212.001	-1.58184	-1.80146
212.201	-1.58292	-1.80257
212.401	-1.58105	-1.8029
212.601	-1.57916	-1.79803
212.801	-1.57946	-1.80208
213.001	-1.57799	-1.79871
213.201	-1.57339	-1.80017
213.401	-1.58077	-1.8017
213.601	-1.5803	-1.80146
213.801	-1.57792	-1.79868
214.001	-1.57688	-1.80082
214.201	-1.57417	-1.79774
214.401	-1.57503	-1.79657
214.601	-1.57089	-1.79801
214.801	-1.57132	-1.79885
215.001	-1.57139	-1.79364
215.201	-1.57219	-1.79467
215.401	-1.57181	-1.79768
215.601	-1.5692	-1.79842
215.801	-1.57502	-1.79952
216.001	-1.56953	-1.79712
216.201	-1.56595	-1.79127
216.401	-1.57103	-1.79054
216.601	-1.56743	-1.79535
216.801	-1.57273	-1.79686
217.001	-1.57013	-1.79005
217.201	-1.57017	-1.78972
217.401	-1.56793	-1.79221
217.601	-1.57217	-1.78891
217.801	-1.56911	-1.79377
218.001	-1.56781	-1.78692
218.201	-1.5665	-1.78877
218.401	-1.56758	-1.7917
218.601	-1.56429	-1.79102
218.801	-1.57089	-1.78787
219.001	-1.56581	-1.78535
219.201	-1.56569	-1.78811
219.401	-1.56383	-1.78258
219.601	-1.57002	-1.78384
219.801	-1.56725	-1.79016
220.001	-1.56067	-1.78315
220.201	-1.56069	-1.78743
220.401	-1.56293	-1.78483
220.601	-1.56465	-1.78187
220.801	-1.56534	-1.77876
221.001	-1.55904	-1.77702
221.201	-1.55994	-1.77927
221.401	-1.55836	-1.77945
221.601	-1.56032	-1.77578
221.801	-1.56191	-1.77904
222.001	-1.56112	-1.77965
222.201	-1.5534	-1.78159
222.401	-1.55895	-1.7777
222.601	-1.55649	-1.78356
222.801	-1.55988	-1.78015
223.001	-1.55521	-1.78024
223.201	-1.55812	-1.7817
223.401	-1.55936	-1.77435
223.601	-1.55375	-1.77456
223.801	-1.55789	-1.77493
224.001	-1.55734	-1.77441
224.201	-1.55746	-1.77538
224.401	-1.55696	-1.77383
224.601	-1.55456	-1.77843
224.801	-1.55281	-1.77259
225.001	-1.55384	-1.77492
225.201	-1.55209	-1.77312
225.401	-1.55744	-1.77198
225.601	-1.5502	-1.77187
225.801	-1.55274	-1.76945
226.001	-1.55248	-1.77017
226.201	-1.55052	-1.76965
226.401	-1.55096	-1.77298
226.601	-1.55092	-1.77304
226.801	-1.54822	-1.76764
227.001	-1.55054	-1.76748
227.201	-1.54683	-1.76821
227.401	-1.54933	-1.76904
227.601	-1.5489	-1.76818
227.801	-1.54901	-1.76861
228.001	-1.54612	-1.76619
228.201	-1.54993	-1.77094
228.401	-1.5467	-1.76607
228.601	-1.54468	-1.76357
228.801	-1.53892	-1.76515
229.001	-1.54502	-1.76654
229.201	-1.54708	-1.76559
229.401	-1.54206	-1.76832
229.601	-1.54618	-1.76157
229.801	-1.54211	-1.76366
230.001	-1.54206	-1.76155
230.201	-1.54123	-1.76299
230.401	-1.54398	-1.76245
230.601	-1.5387	-1.76109
230.801	-1.54551	-1.76085
231.001	-1.54299	-1.75691
231.201	-1.53746	-1.76005
231.401	-1.53594	-1.76303
231.601	-1.53953	-1.75854
231.801	-1.53752	-1.75944
232.001	-1.53879	-1.75802
232.201	-1.53945	-1.755
232.401	-1.53761	-1.75625
232.601	-1.53799	-1.75708
232.801	-1.53741	-1.75771
233.001	-1.53803	-1.75336
233.201	-1.5338	-1.75724
233.401	-1.53498	-1.75431
233.601	-1.53309	-1.75548
233.801	-1.53342	-1.75565
234.001	-1.53273	-1.75386
234.201	-1.5377	-1.75364
234.401	-1.53434	-1.75683
234.601	-1.53464	-1.74901
234.801	-1.52903	-1.75052
235.001	-1.53217	-1.75058
235.201	-1.52911	-1.74822
235.401	-1.53236	-1.7514
235.601	-1.53243	-1.75101
235.801	-1.53005	-1.74992
236.001	-1.52784	-1.7526
236.201	-1.53156	-1.75285
236.401	-1.52886	-1.74844
236.601	-1.52692	-1.74625
236.801	-1.53038	-1.74798
237.001	-1.52728	-1.74692
237.201	-1.52791	-1.74382
237.401	-1.52864	-1.74627
237.601	-1.53074	-1.74175
237.801	-1.52663	-1.74437
238.001	-1.52548	-1.74452
238.201	-1.52622	-1.74591
238.401	-1.5216	-1.74615
238.601	-1.53064	-1.74127
238.801	-1.52142	-1.74179
239.001	-1.52538	-1.74097
239.201	-1.52538	-1.74177
239.401	-1.52536	-1.7457
239.601	-1.52664	-1.74217
239.801	-1.52087	-1.74575
240.001	-1.52216	-1.74125
240.201	-1.51758	-1.73799
240.401	-1.52273	-1.73469
240.601	-1.52021	-1.74108
240.801	-1.52302	-1.73653
241.001	-1.51919	-1.73709
241.201	-1.52043	-1.73255
241.401	-1.52062	-1.73901
241.601	-1.51968	-1.73393
241.801	-1.51861	-1.73724
242.001	-1.52121	-1.73546
242.201	-1.52123	-1.73248
242.401	-1.51653	-1.73639
242.601	-1.51428	-1.73622
242.801	-1.5171	-1.73565
243.001	-1.52177	-1.73286
243.201	-1.51921	-1.73452
243.401	-1.51684	-1.73543
243.601	-1.51317	-1.73148
243.801	-1.51922	-1.73373
244.001	-1.51404	-1.72958
244.201	-1.51744	-1.73026
244.401	-1.50924	-1.73179
244.601	-1.51299	-1.73048
244.801	-1.51305	-1.73551
245.001	-1.51085	-1.72715
245.201	-1.51758	-1.73222
245.401	-1.51286	-1.73145
245.601	-1.50709	-1.72933
245.801	-1.50905	-1.73317
246.001	-1.512	-1.72618
246.201	-1.5133	-1.72819
246.401	-1.50675	-1.71989
246.601	-1.51019	-1.72844
246.801	-1.50664	-1.72663
247.001	-1.5113	-1.72519
247.201	-1.50538	-1.72435
247.401	-1.50703	-1.71949
247.601	-1.50471	-1.72558
247.801	-1.50855	-1.72462
248.001	-1.50586	-1.7195
248.201	-1.50401	-1.72125
248.401	-1.50578	-1.72217
248.601	-1.50915	-1.7189
248.801	-1.50606	-1.7201
249.001	-1.50595	-1.72102
249.201	-1.50288	-1.71995
249.401	-1.50498	-1.71971
249.601	-1.50826	-1.72076
249.801	-1.50369	-1.72081
250.001	-1.50402	-1.72148
250.201	-1.50438	-1.7207
250.401	-1.50335	-1.72199
250.601	-1.50873	-1.7209
250.801	-1.5014	-1.71459
251.001	-1.50418	-1.71453
251.201	-1.50376	-1.71645
251.401	-1.50041	-1.7157
251.601	-1.50103	-1.72141
251.801	-1.49876	-1.71427
252.001	-1.49925	-1.71616
252.201	-1.50002	-1.71382
252.401	-1.49969	-1.71472
252.601	-1.50083	-1.71441
252.801	-1.50123	-1.71294
253.001	-1.49711	-1.71591
253.201	-1.49951	-1.71233
253.401	-1.49644	-1.70984
253.601	-1.49851	-1.70874
253.801	-1.4962	-1.71311
254.001	-1.49153	-1.71001
254.201	-1.49646	-1.71063
254.401	-1.49635	-1.71003
254.601	-1.49547	-1.70705
254.801	-1.49313	-1.70561
255.001	-1.49518	-1.70885
255.201	-1.49233	-1.70846
255.401	-1.49581	-1.70683
255.601	-1.49591	-1.70807
255.801	-1.48674	-1.70548
256.001	-1.49355	-1.70706
256.201	-1.495	-1.70531
256.401	-1.49195	-1.70121
256.601	-1.49209	-1.70557
256.801	-1.4896	-1.70764
257.001	-1.49102	-1.70229
257.201	-1.48893	-1.70218
257.401	-1.48853	-1.7005
257.601	-1.49073	-1.70167
257.801	-1.4886	-1.70435
258.001	-1.48474	-1.70069
258.201	-1.48785	-1.70165
258.401	-1.4889	-1.70294
258.601	-1.48644	-1.69992
258.801	-1.48901	-1.70244
259.001	-1.48554	-1.7032
259.201	-1.48658	-1.69833
259.401	-1.48557	-1.69828
259.601	-1.48669	-1.69613
259.801	-1.4885	-1.68941
260.001	-1.48551	-1.6971
260.201	-1.48412	-1.69693
260.401	-1.48254	-1.69468
260.601	-1.48139	-1.69269
260.801	-1.48669	-1.69211
261.001	-1.48218	-1.69732
261.201	-1.48673	-1.6942
261.401	-1.47889	-1.69362
261.601	-1.47958	-1.69562
261.801	-1.48231	-1.69065
262.001	-1.48447	-1.69306
262.201	-1.48307	-1.68928
262.401	-1.48202	-1.69204
262.601	-1.48	-1.69078
262.801	-1.47484	-1.69128
263.001	-1.48122	-1.69031
263.201	-1.48425	-1.69485
263.401	-1.48248	-1.68982
263.601	-1.47838	-1.69002
263.801	-1.48293	-1.6902
264.001	-1.47795	-1.68472
264.201	-1.48148	-1.68961
264.401	-1.47515	-1.68694
264.601	-1.47772	-1.68476
264.801	-1.47511	-1.68892
265.001	-1.47736	-1.6867
265.201	-1.4793	-1.68781
265.401	-1.47362	-1.68474
265.601	-1.47819	-1.68853
265.801	-1.475	-1.68336
266.001	-1.47305	-1.68519
266.201	-1.47774	-1.68196
266.401	-1.47557	-1.68503
266.601	-1.47279	-1.68304
266.801	-1.474	-1.68188
267.001	-1.47416	-1.68321
267.201	-1.47223	-1.68253
267.401	-1.47189	-1.68466
267.601	-1.47335	-1.68286
267.801	-1.47042	-1.6812
268.001	-1.47217	-1.68052
268.201	-1.47261	-1.6829
268.401	-1.47093	-1.67888
268.601	-1.47377	-1.67874
268.801	-1.46529	-1.67659
269.001	-1.46809	-1.67915
269.201	-1.47485	-1.68155
269.401	-1.46692	-1.67987
269.601	-1.47192	-1.68156
269.801	-1.46632	-1.67471
270.001	-1.46714	-1.67895
270.201	-1.46435	-1.6764
270.401	-1.46514	-1.67687
270.601	-1.46462	-1.67748
270.801	-1.4648	-1.67502
271.001	-1.46737	-1.67488
271.201	-1.46571	-1.67739
271.401	-1.46682	-1.6733
271.601	-1.46605	-1.67373
271.801	-1.46681	-1.67108
272.001	-1.46387	-1.67063
272.201	-1.46273	-1.66873
272.401	-1.46222	-1.67043
272.601	-1.46113	-1.67114
272.801	-1.46369	-1.67054
273.001	-1.46287	-1.67041
273.201	-1.46072	-1.66572
273.401	-1.46357	-1.67128
273.601	-1.46613	-1.66561
273.801	-1.45906	-1.67086
274.001	-1.46055	-1.6695
274.201	-1.46131	-1.66453
274.401	-1.4595	-1.6673
274.601	-1.45809	-1.66895
274.801	-1.45919	-1.6653
275.001	-1.45894	-1.66957
275.201	-1.46199	-1.66489
275.401	-1.45755	-1.66465
275.601	-1.46072	-1.66234
275.801	-1.45507	-1.66569
276.001	-1.45689	-1.66197
276.201	-1.45661	-1.66272
276.401	-1.45751	-1.66188
276.601	-1.45369	-1.66158
276.801	-1.45971	-1.65809
277.001	-1.45403	-1.65743
277.201	-1.44824	-1.66489
277.401	-1.45666	-1.66212
277.601	-1.45257	-1.66087
277.801	-1.45548	-1.65696
278.001	-1.45383	-1.6606
278.201	-1.45359	-1.6619
278.401	-1.45615	-1.65575
278.601	-1.45232	-1.65932
278.801	-1.45121	-1.66168
279.001	-1.45554	-1.65981
279.201	-1.45096	-1.66005
279.401	-1.45022	-1.65703
279.601	-1.45278	-1.65623
279.801	-1.45076	-1.65486
280.001	-1.4523	-1.65727
280.201	-1.44989	-1.65028
280.401	-1.44895	-1.65485
280.601	-1.44844	-1.65479
280.801	-1.44937	-1.6545
281.001	-1.45159	-1.65206
281.201	-1.44956	-1.65053
281.401	-1.4461	-1.65037
281.601	-1.44803	-1.65334
281.801	-1.44713	-1.64485
282.001	-1.44652	-1.65091
282.201	-1.44692	-1.6528
282.401	-1.44611	-1.65225
282.601	-1.44715	-1.65357
282.801	-1.44246	-1.65145
283.001	-1.44644	-1.64832
283.201	-1.44727	-1.64909
283.401	-1.43925	-1.64824
283.601	-1.43927	-1.64686
283.801	-1.44382	-1.652
284.001	-1.44647	-1.65221
284.201	-1.44427	-1.64755
284.401	-1.44215	-1.64713
284.601	-1.44452	-1.65069
284.801	-1.44035	-1.64513
285.001	-1.44107	-1.64631
285.201	-1.44025	-1.64543
285.401	-1.4422	-1.64411
285.601	-1.43334	-1.64296
285.801	-1.4428	-1.64436
286.001	-1.44174	-1.64536
286.201	-1.43658	-1.64359
286.401	-1.43865	-1.64242
286.601	-1.43821	-1.642
286.801	-1.43854	-1.6404
287.001	-1.43643	-1.63789
287.201	-1.43699	-1.64031
287.401	-1.43549	-1.64108
287.601	-1.43604	-1.64046
287.801	-1.43662	-1.63969
288.001	-1.43499	-1.63946
288.201	-1.43677	-1.63951
288.401	-1.43769	-1.63721
288.601	-1.43624	-1.63917
288.801	-1.43571	-1.63586
289.001	-1.43485	-1.6355
289.201	-1.43603	-1.63983
289.401	-1.43349	-1.63531
289.601	-1.43275	-1.63684
289.801	-1.43647	-1.63247
290.001	-1.43489	-1.63307
290.201	-1.43413	-1.63639
290.401	-1.42984	-1.63408
290.601	-1.43363	-1.63339
290.801	-1.434	-1.63654
291.001	-1.431	-1.63487
291.201	-1.42447	-1.63565
291.401	-1.43308	-1.63338
291.601	-1.4315	-1.63194
291.801	-1.43159	-1.63142
292.001	-1.4306	-1.63179
292.201	-1.43093	-1.63413
292.401	-1.43316	-1.63174
292.601	-1.43089	-1.63571
292.801	-1.43118	-1.62977
293.001	-1.42709	-1.62835
293.201	-1.43041	-1.63405
293.401	-1.42811	-1.62628
293.601	-1.43483	-1.627
293.801	-1.4278	-1.62775
294.001	-1.42696	-1.62799
294.201	-1.42659	-1.62638
294.401	-1.42907	-1.62609
294.601	-1.42611	-1.62346
294.801	-1.43016	-1.62274
295.001	-1.42537	-1.62456
295.201	-1.4223	-1.62437
295.401	-1.42225	-1.62696
295.601	-1.42309	-1.62474
295.801	-1.42504	-1.62229
296.001	-1.42744	-1.62366
296.201	-1.42075	-1.62204
296.401	-1.41932	-1.62286
296.601	-1.42454	-1.62222
296.801	-1.42338	-1.62175
297.001	-1.42763	-1.62195
297.201	-1.4196	-1.61561
297.401	-1.42069	-1.62168
297.601	-1.42367	-1.61787
297.801	-1.42127	-1.61732
298.001	-1.41856	-1.61489
298.201	-1.42097	-1.61738
298.401	-1.41882	-1.6184
298.601	-1.4176	-1.61718
298.801	-1.41937	-1.61586
299.001	-1.42158	-1.61906
299.201	-1.41819	-1.61808
299.401	-1.42215	-1.61483
299.601	-1.41553	-1.61621
299.801	-1.41735	-1.61734
300.001	-1.41786	-1.61548
300.201	-1.41856	-1.61911
300.401	-1.41874	-1.61599
300.601	-1.4191	-1.61266
300.801	-1.41201	-1.61242
301.001	-1.4113	-1.61158
301.201	-1.41409	-1.61172
301.401	-1.4129	-1.6133
301.601	-1.41379	-1.6177
301.801	-1.4167	-1.61262
302.001	-1.40933	-1.61132
302.201	-1.41288	-1.61079
302.401	-1.40871	-1.61305
302.601	-1.41361	-1.60888
302.801	-1.4115	-1.60864
303.001	-1.41426	-1.60942
303.201	-1.41095	-1.60737
303.401	-1.4127	-1.60477
303.601	-1.41137	-1.60619
303.801	-1.41375	-1.60733
304.001	-1.41133	-1.61132
304.201	-1.413	-1.60785
304.401	-1.40794	-1.60683
304.601	-1.40969	-1.61011
304.801	-1.41134	-1.60846
305.001	-1.41119	-1.6044
305.201	-1.40484	-1.60183
305.401	-1.40623	-1.6023
305.601	-1.40689	-1.60469
305.801	-1.40142	-1.60536
306.001	-1.41046	-1.60327
306.201	-1.40704	-1.60224
306.401	-1.40886	-1.60271
306.601	-1.40262	-1.59964
306.801	-1.40428	-1.60114
307.001	-1.40689	-1.60351
307.201	-1.40366	-1.60098
307.401	-1.40265	-1.60125
307.601	-1.40163	-1.59757
307.801	-1.40605	-1.59962
308.001	-1.40069	-1.60435
308.201	-1.40454	-1.59823
308.401	-1.40347	-1.59166
308.601	-1.40568	-1.59723
308.801	-1.40095	-1.59626
309.001	-1.40033	-1.59788
309.201	-1.40284	-1.59558
309.401	-1.4026	-1.59564
309.601	-1.39894	-1.59743
309.801	-1.3988	-1.59613
310.001	-1.39941	-1.59779
310.201	-1.39949	-1.59008
310.401	-1.40096	-1.59512
310.601	-1.39869	-1.59486
310.801	-1.3967	-1.59342
311.001	-1.40163	-1.59186
311.201	-1.3978	-1.59427
311.401	-1.39735	-1.59083
311.601	-1.39592	-1.58851
311.801	-1.39394	-1.58969
312.001	-1.392	-1.59218
312.201	-1.40001	-1.59102
312.401	-1.39558	-1.5893
312.601	-1.39952	-1.59186
312.801	-1.39704	-1.58891
313.001	-1.39391	-1.58947
313.201	-1.39596	-1.59106
313.401	-1.39637	-1.58108
313.601	-1.39384	-1.58981
313.801	-1.39346	-1.5888
314.001	-1.39124	-1.58379
314.201	-1.39151	-1.58556
314.401	-1.39393	-1.5897
314.601	-1.39244	-1.58641
314.801	-1.39314	-1.58299
315.001	-1.39224	-1.59044
315.201	-1.39162	-1.58396
315.401	-1.38943	-1.58727
315.601	-1.38986	-1.57955
315.801	-1.38875	-1.58512
316.001	-1.38669	-1.58242
316.201	-1.38889	-1.58859
316.401	-1.39352	-1.5843
316.601	-1.38539	-1.5828
316.801	-1.38641	-1.57811
317.001	-1.38793	-1.58277
317.201	-1.38842	-1.5827
317.401	-1.38834	-1.58288
317.601	-1.38884	-1.57941
317.801	-1.38513	-1.5838
318.001	-1.38827	-1.57666
318.201	-1.38969	-1.5814
318.401	-1.38348	-1.58129
318.601	-1.38155	-1.57662
318.801	-1.38257	-1.5781
319.001	-1.38535	-1.57272
319.201	-1.38113	-1.58007
319.401	-1.38202	-1.57519
319.601	-1.3851	-1.57571
319.801	-1.38159	-1.57442
320.001	-1.38296	-1.57692
320.201	-1.3862	-1.57828
320.401	-1.38094	-1.57497
320.601	-1.3818	-1.57527
320.801	-1.38242	-1.57562
321.001	-1.38114	-1.5746
321.201	-1.38153	-1.57728
321.401	-1.38359	-1.57237
321.601	-1.38093	-1.57297
321.801	-1.38121	-1.57226
322.001	-1.37909	-1.57286
322.201	-1.37832	-1.57418
322.401	-1.37943	-1.57221
322.601	-1.37851	-1.57121
322.801	-1.38084	-1.57322
323.001	-1.38013	-1.57034
323.201	-1.37615	-1.56912
323.401	-1.37535	-1.56906
323.601	-1.37561	-1.56916
323.801	-1.37766	-1.5726
324.001	-1.37376	-1.56432
324.201	-1.37763	-1.56531
324.401	-1.37506	-1.56655
324.601	-1.37766	-1.56683
324.801	-1.3744	-1.57013
325.001	-1.37625	-1.57312
325.201	-1.3738	-1.56415
325.401	-1.37345	-1.56921
325.601	-1.37476	-1.56514
325.801	-1.38014	-1.56575
326.001	-1.373	-1.56645
326.201	-1.37773	-1.56486
326.401	-1.37334	-1.5638
326.601	-1.37508	-1.56141
326.801	-1.37319	-1.56486
327.001	-1.3753	-1.55939
327.201	-1.37012	-1.56236
327.401	-1.37409	-1.56306
327.601	-1.37059	-1.56085
327.801	-1.37077	-1.56436
328.001	-1.37133	-1.55771
328.201	-1.36807	-1.55911
328.401	-1.37014	-1.55892
328.601	-1.36943	-1.56047
328.801	-1.36839	-1.55621
329.001	-1.37356	-1.55642
329.201	-1.36816	-1.55912
329.401	-1.36764	-1.55849
329.601	-1.36811	-1.55594
329.801	-1.36868	-1.55491
330.001	-1.36922	-1.55707
330.201	-1.36769	-1.55478
330.401	-1.36552	-1.55658
330.601	-1.36853	-1.5566
330.801	-1.36695	-1.55646
331.001	-1.36822	-1.55112
331.201	-1.36475	-1.55705
331.401	-1.36702	-1.55492
331.601	-1.36496	-1.55486
331.801	-1.3643	-1.55152
332.001	-1.36303	-1.55498
332.201	-1.36555	-1.55334
332.401	-1.36802	-1.55148
332.601	-1.36218	-1.55232
332.801	-1.36445	-1.55203
333.001	-1.36403	-1.55264
333.201	-1.36624	-1.54771
333.401	-1.36115	-1.54718
333.601	-1.36458	-1.54929
333.801	-1.3649	-1.54471
334.001	-1.35872	-1.54901
334.201	-1.35806	-1.54951
334.401	-1.36047	-1.55553
334.601	-1.36422	-1.54823
334.801	-1.36132	-1.54946
335.001	-1.36261	-1.54412
335.201	-1.36181	-1.54757
335.401	-1.35954	-1.54488
335.601	-1.35834	-1.54439
335.801	-1.35806	-1.54353
336.001	-1.359	-1.54583
336.201	-1.36215	-1.54677
336.401	-1.35584	-1.5441
336.601	-1.35821	-1.54458
336.801	-1.3588	-1.54429
337.001	-1.35749	-1.54891
337.201	-1.35884	-1.5457
337.401	-1.35463	-1.54109
337.601	-1.35695	-1.5453
337.801	-1.35628	-1.54163
338.001	-1.35833	-1.54209
338.201	-1.35726	-1.54105
338.401	-1.35869	-1.54189
338.601	-1.35121	-1.5418
338.801	-1.3562	-1.54102
339.001	-1.35349	-1.54226
339.201	-1.35515	-1.53895
339.401	-1.35567	-1.53934
339.601	-1.3504	-1.54236
339.801	-1.35664	-1.53948
340.001	-1.35286	-1.53788
340.201	-1.35123	-1.53701
340.401	-1.35026	-1.53836
340.601	-1.35535	-1.54111
340.801	-1.35514	-1.53581
341.001	-1.35639	-1.53614
341.201	-1.35431	-1.53599
341.401	-1.35037	-1.53491
341.601	-1.353	-1.53741
341.801	-1.35014	-1.53489
342.001	-1.35289	-1.53912
342.201	-1.35285	-1.53452
342.401	-1.35018	-1.53474
342.601	-1.35219	-1.53177
342.801	-1.35084	-1.53467
343.001	-1.35203	-1.53116
343.201	-1.34725	-1.53244
343.401	-1.35247	-1.53101
343.601	-1.34858	-1.52929
343.801	-1.34867	-1.52815
344.001	-1.34983	-1.53133
344.201	-1.35007	-1.53236
344.401	-1.3473	-1.53253
344.601	-1.34611	-1.53286
344.801	-1.34484	-1.52899
345.001	-1.34473	-1.53176
345.201	-1.34441	-1.52787
345.401	-1.34651	-1.52593
345.601	-1.34906	-1.52596
345.801	-1.34339	-1.53135
346.001	-1.34756	-1.52807
346.201	-1.34171	-1.52921
346.401	-1.34226	-1.52713
346.601	-1.34348	-1.5306
346.801	-1.34729	-1.52221
347.001	-1.34328	-1.52599
347.201	-1.33946	-1.52401
347.401	-1.33824	-1.52439
347.601	-1.34099	-1.52484
347.801	-1.34237	-1.52879
348.001	-1.34501	-1.52464
348.201	-1.34097	-1.52949
348.401	-1.34405	-1.52264
348.601	-1.33804	-1.526
348.801	-1.33713	-1.5238
349.001	-1.3404	-1.52239
349.201	-1.34261	-1.52028
349.401	-1.34091	-1.52026
349.601	-1.34135	-1.52427
349.801	-1.34412	-1.52322
350.001	-1.33899	-1.52254
350.201	-1.33905	-1.52298
350.401	-1.3391	-1.51956
350.601	-1.33956	-1.51668
350.801	-1.33668	-1.52027
351.001	-1.33959	-1.52195
351.201	-1.33704	-1.5191
351.401	-1.33718	-1.52002
351.601	-1.3366	-1.51689
351.801	-1.33943	-1.52055
352.001	-1.33627	-1.51261
352.201	-1.33902	-1.51604
352.401	-1.33546	-1.51735
352.601	-1.33754	-1.51546
352.801	-1.3381	-1.51852
353.001	-1.33474	-1.51274
353.201	-1.33759	-1.51682
353.401	-1.33117	-1.51445
353.601	-1.3342	-1.51687
353.801	-1.33386	-1.50852
354.001	-1.33449	-1.51355
354.201	-1.33389	-1.51247
354.401	-1.33228	-1.5131
354.601	-1.33483	-1.51115
354.801	-1.33328	-1.51186
355.001	-1.33481	-1.51161
355.201	-1.33545	-1.50993
355.401	-1.3323	-1.50935
355.601	-1.33332	-1.51325
355.801	-1.32669	-1.51159
356.001	-1.32859	-1.5069
356.201	-1.32913	-1.50932
356.401	-1.32713	-1.50712
356.601	-1.32841	-1.50901
356.801	-1.33123	-1.50533
357.001	-1.33362	-1.50565
357.201	-1.32981	-1.50643
357.401	-1.32823	-1.50621
357.601	-1.32549	-1.50689
357.801	-1.33346	-1.51042
358.001	-1.32665	-1.5058
358.201	-1.32966	-1.50873
358.401	-1.32689	-1.50582
358.601	-1.32632	-1.50352
358.801	-1.32695	-1.50374
359.001	-1.32914	-1.5042
359.201	-1.3289	-1.50756
359.401	-1.32771	-1.50225
359.601	-1.32448	-1.50448
359.801	-1.32625	-1.50473
360.001	-1.32294	-1.49786
360.201	-1.32144	-1.50553
360.401	-1.31988	-1.50073
360.601	-1.3195	-1.49919
360.801	-1.32356	-1.50072
361.001	-1.32148	-1.49881
361.201	-1.32485	-1.50145
361.401	-1.31767	-1.4961
361.601	-1.32139	-1.49939
361.801	-1.31826	-1.49694
362.001	-1.31805	-1.49983
362.201	-1.32184	-1.49667
362.401	-1.32233	-1.49668
362.601	-1.31692	-1.49291
362.801	-1.31778	-1.49901
363.001	-1.3185	-1.49779
363.201	-1.31631	-1.49557
363.401	-1.31853	-1.49546
363.601	-1.3175	-1.49911
363.801	-1.3155	-1.49432
364.001	-1.31889	-1.49265
364.201	-1.31742	-1.49745
364.401	-1.31688	-1.49594
364.601	-1.31356	-1.49782
364.801	-1.31629	-1.49544
365.001	-1.31849	-1.49881
365.201	-1.31316	-1.49653
365.401	-1.31703	-1.49146
365.601	-1.31781	-1.49225
365.801	-1.31343	-1.49444
366.001	-1.32047	-1.49164
366.201	-1.32079	-1.49948
366.401	-1.31504	-1.49496
366.601	-1.31684	-1.49165
366.801	-1.32197	-1.49237
367.001	-1.3244	-1.49416
367.201	-1.31578	-1.49732
367.401	-1.31022	-1.49055
367.601	-1.31329	-1.49296
367.801	-1.31434	-1.48905
368.001	-1.3178	-1.49374
368.201	-1.31692	-1.49174
368.401	-1.31668	-1.49627
368.601	-1.31709	-1.49265
368.801	-1.31696	-1.48822
369.001	-1.31413	-1.49252
369.201	-1.31345	-1.49024
369.401	-1.31399	-1.48955
369.601	-1.3142	-1.4947
369.801	-1.31084	-1.4923
370.001	-1.31453	-1.49406
370.201	-1.31894	-1.4934
370.401	-1.31825	-1.49482
370.601	-1.31471	-1.49091
370.801	-1.3155	-1.48677
371.001	-1.31212	-1.49034
371.201	-1.31525	-1.49523
371.401	-1.31576	-1.49317
371.601	-1.31505	-1.49028
371.801	-1.31376	-1.49321
372.001	-1.31324	-1.49297
372.201	-1.31198	-1.49232
372.401	-1.31404	-1.48958
372.601	-1.31485	-1.4901
372.801	-1.31422	-1.48833
373.001	-1.31416	-1.49173
373.201	-1.31748	-1.49045
373.401	-1.31617	-1.48572
373.601	-1.30855	-1.49274
373.801	-1.31423	-1.48947
374.001	-1.31033	-1.48852
374.201	-1.31482	-1.4896
374.401	-1.31481	-1.49002
374.601	-1.31175	-1.48852
374.801	-1.31408	-1.49006
375.001	-1.31356	-1.48983
375.201	-1.31272	-1.48987
375.401	-1.31499	-1.48933
375.601	-1.31408	-1.48871
375.801	-1.31491	-1.49
376.001	-1.31301	-1.48694
376.201	-1.31511	-1.48947
376.401	-1.31448	-1.48945
376.601	-1.31302	-1.48705
376.801	-1.31061	-1.49017
377.001	-1.31449	-1.48718
377.201	-1.31567	-1.49138
377.401	-1.31386	-1.48866
377.601	-1.3105	-1.49127
377.801	-1.30747	-1.49007
378.001	-1.31074	-1.48464
378.201	-1.31408	-1.49055
378.401	-1.31389	-1.49029
378.601	-1.31439	-1.49069
378.801	-1.30949	-1.48794
379.001	-1.30851	-1.48852
379.201	-1.31613	-1.4883
379.401	-1.31323	-1.48533
379.601	-1.309	-1.48763
379.801	-1.3157	-1.4909
380.001	-1.31241	-1.48779
380.201	-1.31307	-1.48823
380.401	-1.31562	-1.4822
380.601	-1.31445	-1.49088
380.801	-1.31302	-1.48709
381.001	-1.3102	-1.49225
381.201	-1.31311	-1.48671
381.401	-1.30765	-1.4874
381.601	-1.30709	-1.49081
381.801	-1.30934	-1.49077
382.001	-1.31229	-1.49243
382.201	-1.30877	-1.48597
382.401	-1.31134	-1.48835
382.601	-1.30921	-1.48946
382.801	-1.31	-1.48752
383.001	-1.31142	-1.48438
383.201	-1.31094	-1.48915
383.401	-1.31133	-1.48493
383.601	-1.31289	-1.4905
383.801	-1.31396	-1.48986
384.001	-1.31079	-1.48679
384.201	-1.30945	-1.48666
384.401	-1.31368	-1.48696
384.601	-1.30784	-1.48462
384.801	-1.31328	-1.48342
385.001	-1.31319	-1.48469
385.201	-1.31053	-1.48552
385.401	-1.31225	-1.48659
385.601	-1.31089	-1.49164
385.801	-1.31322	-1.48699
386.001	-1.31034	-1.48735
386.201	-1.31041	-1.49025
386.401	-1.31339	-1.48789
386.601	-1.31156	-1.48583
386.801	-1.30919	-1.48414
387.001	-1.31326	-1.4821
387.201	-1.31412	-1.48423
387.401	-1.31231	-1.4879
387.601	-1.31183	-1.48264
387.801	-1.31665	-1.48988
388.001	-1.3106	-1.48186
388.201	-1.31197	-1.48823
388.401	-1.31153	-1.4869
388.601	-1.3092	-1.48865
388.801	-1.30993	-1.48325
389.001	-1.31188	-1.48503
389.201	-1.31096	-1.4842
389.401	-1.30946	-1.48445
389.601	-1.3095	-1.48669
389.801	-1.31286	-1.48565
390.001	-1.30699	-1.48716
390.201	-1.30671	-1.48408
390.401	-1.29644	-1.47495
390.601	-1.29123	-1.46237
390.801	-1.27912	-1.45629
391.001	-1.27173	-1.44372
391.201	-1.25803	-1.43023
391.401	-1.24825	-1.42289
391.601	-1.24129	-1.41475
391.801	-1.22713	-1.39974
392.001	-1.21923	-1.39042
392.201	-1.21324	-1.37698
392.401	-1.20022	-1.37064
392.601	-1.18954	-1.36742
392.801	-1.17881	-1.34916
393.001	-1.17005	-1.3423
393.201	-1.16296	-1.33059
393.401	-1.15161	-1.31804
393.601	-1.14389	-1.31382
393.801	-1.13585	-1.30385
394.001	-1.12589	-1.29481
394.201	-1.11957	-1.27808
394.401	-1.1085	-1.27563
394.601	-1.095	-1.26711
394.801	-1.08785	-1.25544
395.001	-1.08223	-1.2503
395.201	-1.07221	-1.24006
395.401	-1.06687	-1.23118
395.601	-1.05625	-1.22551
395.801	-1.04643	-1.21709
396.001	-1.03859	-1.20943
396.201	-1.03471	-1.19872
396.401	-1.0227	-1.18925
396.601	-1.01705	-1.18351
396.801	-1.01208	-1.17092
397.001	-0.999611	-1.1626
397.201	-0.993124	-1.15893
397.401	-0.986279	-1.15228
397.601	-0.982351	-1.14159
397.801	-0.971554	-1.13236
398.001	-0.966725	-1.13047
398.201	-0.958257	-1.11709
398.401	-0.946968	-1.11701
398.601	-0.942296	-1.09997
398.801	-0.934719	-1.0963
399.001	-0.929941	-1.09371
399.201	-0.924485	-1.0871
399.401	-0.912624	-1.07866
[truncated: 5,952 more rows]

## Sheet: Fig5C
Data are Tumor cell killing (%)
	Concentration for ISB 2001 or Teclistamab (pM)	No Treatment	Daratumumab -100 nM	ISB 2001	ISB 2001+Daratumumab -100 nM	Teclistamab	Teclistamab+Daratumumab -100 nM
EXP21-FBC-D22-032	1e-05			27.7219	46.6102	20.2104	39.8693
EXP21-FBC-D22-032	0.0001			22.3932	41.5073	23.265	39.9293
EXP21-FBC-D22-032	0.001			28.393	40.904	22.2989	39.9792
EXP21-FBC-D22-032	0.01			23.602	37.5291	21.8168	41.3755
EXP21-FBC-D22-032	0.1			27.2727	51.8053	23.5121	41.5701
EXP21-FBC-D22-032	1			29.3375	46.0396	24.449	45.8671
EXP21-FBC-D22-032	10			68.0101	64.2424	23.7478	50.8591
EXP21-FBC-D22-032	100			89.5973	83.953	58.801	75.68
EXP21-FBC-D22-032	1000			93.595	94.0171	86.456	92.5
EXP21-FBC-D22-032	10000			95.5466	96.5404	93.674	95.7895
EXP21-FBC-D22-032	0	24.5441	38.1391

## Sheet: Fig5D
Data are Tumor cell killing (%)
	Concentration (pM) of ISB 2001 or Teclistamab	daratumumab	ISB 2001	ISB 2001 + daratumumab	teclistamab	teclistamab + daratumumab
FBC-D22-011	10	14.4453	77.1469	69.6573	9.95194	14.0718
FBC-D22-022	10	46.6428	43.75	44.4444	15.7404	43.6514
FBC-D22-028	10	28.1	75.2	n.a.	15.3403	32.7335
FBC-D22-029	10	48.6334	78.1674	77.1459	26.3281	52.0042
FBC-D22-032	10	38.1391	68.0101	64.2424	23.7478	50.8591
FBC-D22-033	10	46.1684	74.6955	72.8643	21.9774	51.9685
FBC-D22-034	10	47.9592	70.8841	75	23.6863	57.565
FBC-D22-020	10	26.9716	50.2	44.7844	13.7302	30.447
FBC-D22-024	10	55.0667	74.4399	78.7605	18.2522	58.6692
n.a.: data not available due to technical problem

## Sheet: Fig5E
Data are Tumor cell killing (%)
	Concentration (pM) of ISB 2001 or Teclistamab	daratumumab	ISB 2001	ISB 2001 + daratumumab	teclistamab	teclistamab + daratumumab
FBC-D22-011	100	14.4453	90.8705	86.8173	17.4262	42.9567
FBC-D22-022	100	46.6428	74.9235	79.1009	27.6109	54.7418
FBC-D22-028	100	28.0946	79.684	n.a.	67.4764	72.035
FBC-D22-029	100	48.6334	92.7746	93.1224	74.5714	81.5761
FBC-D22-032	100	38.1391	89.5973	83.953	58.801	75.68
FBC-D22-033	100	46.1684	89.4505	89.1827	70.5426	85.4352
FBC-D22-034	100	47.9592	93.8069	87.4558	71.4888	85.7401
FBC-D22-020	100	26.9716	85.7967	83.031	44.5414	65.0081
FBC-D22-024	100	55.0667	90.0425	91.0856	42.5081	77.6969
n.a.: data not available due to technical problem
