# Supplementary material for: ISB 2001 trispecific T cell engager shows strong tumor cytotoxicity and overcomes immune escape mechanisms of multiple myeloma cells
Source: Nat Cancer. 2024 Sep 11;5(10):1494–514. doi: 10.1038/s43018-024-00821-1 (PMC11505469; doi:10.1038/s43018-024-00821-1)
Supplement: Supplementary file 9 — Raw data used for Fig. 6. [file 43018_2024_821_MOESM9_ESM.xlsx]

## Sheet: Fig6A
Data show tumor cell killing (%)
Concentration (pM)	No Ab	ISB 2001	Teclistamab		Concentration (pM)	No Ab	ISB 2001	Teclistamab		Concentration (pM)	No Ab	ISB 2001	Teclistamab		Concentration (pM)	No Ab	ISB 2001	Teclistamab
healthy PBMC	FBC-D22-024	FBC-D22-024	FBC-D22-024		patient PBMC	PBMC P8B	PBMC P8B	PBMC P8B		healthy BMMC	BMMC H22	BMMC H22	BMMC H22		patient BMMC	BMMC P20	BMMC P20	BMMC P20
0.1	n.t.	7.25	5.97		0.1	n.t.	4.59	5.13		0.1	n.t.	7.32	9.19		0.1	n.t.	11.61	9.65
1	n.t.	16.77	6.63		1	n.t.	10.39	5.2		1	n.t.	16.67	9.03		1	n.t.	24.82	15.54
10	n.t.	44.17	7.39		10	n.t.	24.67	7.32		10	n.t.	35.83	10.7		10	n.t.	45.86	16.57
100	n.t.	56.85	42.06		100	n.t.	33.15	30.04		100	n.t.	47.17	34.91		100	n.t.	n.a.	n.a.
1000	13.3	64.76	74.21		1000	4.25	39.83	40.41		1000	9.96	51.68	52.92		1000	6.96	64.65	67.16
n.a.: data not available due to technical problem
n.t. : not tested

## Sheet: Fig6B
Data are tumor cell killing (%)
	ISB 2001					Teclistamab
HD PBMC	50	32.9	27.18	44.17	43	33	11.52	6.59	7.39	15
PS PBMC	89	8.87	24.67	NQ	18	63	4.39	14	15.07	7.32
HD BMMC	55	34.5	51.19	35.83	39	30	9.08	23.65	10.7	19
PS BMMC	60	NQ	45.86	21	NQ	32	NQ	16.57	18	NQ
HD. Healthy Donor
PS: Patient Sample
NQ: not quantifyiable

## Sheet: Fig6E
Data are CD138+ cell killing (%)
	ISB 2001										Teclistamab
Concentration (nM)	MM6	MM2	MM10	MM52	MM55	MM64	MM78	MM63	MM7	MM14	MM6	MM2	MM10	MM52	MM55	MM64	MM78	MM63	MM7	MM14
1	79.79	65.3	79.2	83.4609	27.7093	70.6204	40.364	43.4809	65.724	36.2	59.285	43.6	57.7	54.6869	12.0683	25.0582	40.3981	13.7181	46.106	30.45
0.1	70.67	n.t.	68.35	n.t.	n.t.	63.2423	n.t.	57.7578	65.687	35.51	15.21	n.t.	40.95	n.t.	n.t.	28.648	n.t.	10.3544	20.0474	26.34
0.01	42.665	55.5	54.5	58.8643	30.4974	42.7499	18.1072	25.7346	52.6577	28.73	-0.025	8.4	43	-11.5288	-17.115	1.63095	37.8349	12.668	-10.1569	19.85
n.t. :not tested

## Sheet: Fig6F
Data are CD69+ of CD8+ T cell (%)
	ISB 2001									Teclistamab
Concentration (nM)	MM6	MM7	MM10	MM14	MM52	MM55	MM64	MM78	MM63	MM6	MM7	MM10	MM14	MM52	MM55	MM64	MM78	MM63
1	56.19	73.88	84.15	55.65	47	42.6	57.6	63.4	86.55	46.32	66.23	62.9	44.63	16.8	13	44.2	18.4	78.6
0.1	51.41	69.77	73.9	54	n.t.	n.t.	50	n.t.	84.05	29.76	53.74	35.75	38.46	n.t.	n.t.	42	n.t.	65.7
0.01	40.25	58.17	45.25	45.97	15.8	25.4	44.4	36	77.85	7.57	44.34	22.9	40.29	5.92	2.55	35.2	4.31	51.2
n.t.: not tested

## Sheet: Fig6G
Data are CD138+ cell killing (%)
Newly Diagnosed	MM6	MM10	MM64	MM7	MM14		R/R MM	MM63	MM16	MM13	MM193	MM18	MM1389
ISB 2001	70.7	68.4	63.2	65.7	35.5		ISB 2001	57.8	36.4	92.4	81.9	83.9795	69.6
Teclistamab	15.2	41	28.6	20	26.3		Teclistamab	10.4	8.8	58.8	62.5	30.2147	25.6

## Sheet: Fig6H
Data are CD138+ cell killing (%)
Concentration (nM)	Teclistamab		ISB2001		Isotype ISB 2001				Isotype Teclistamab
Replicate	1	2	1	2	1	2	3	4	1	2	3	4
0.0001	-0.5	-1.48	1.64	3.93	n.t.	n.t.	n.t.	n.t.	n.t.	n.t.	n.t.	n.t.
0.001	0.56	5.18	6.72	18.38	n.t.	n.t.	n.t.	n.t.	n.t.	n.t.	n.t.	n.t.
0.01	1.73	-1.78	43.69	41.64	n.t.	n.t.	n.t.	n.t.	n.t.	n.t.	n.t.	n.t.
0.1	17.27	13.15	71.2	70.14	n.t.	n.t.	n.t.	n.t.	n.t.	n.t.	n.t.	n.t.
1	59.06	59.51	79.75	79.83	n.t.	n.t.	n.t.	n.t.	n.t.	n.t.	n.t.	n.t.
10	75.27	72.78	e.v.	e.v.	n.t.	n.t.	n.t.	n.t.	n.t.	n.t.	n.t.	n.t.
100	79.34	77.13	e.v.	e.v.	-7.84	-4.54	-1.91	-7.27	-16.25	-10.13	-6.3	-0.76
e.v.: excluded values for ISB 2001 excluded due to hook effect
n.t. :not tested
