# Supplementary material for: ISB 2001 trispecific T cell engager shows strong tumor cytotoxicity and overcomes immune escape mechanisms of multiple myeloma cells
Source: Nat Cancer. 2024 Sep 11;5(10):1494–514. doi: 10.1038/s43018-024-00821-1 (PMC11505469; doi:10.1038/s43018-024-00821-1)
Supplement: Supplementary file 10 — Raw data used for Fig. 7. [file 43018_2024_821_MOESM10_ESM.xlsx]

## Sheet: Fig7A
Parameter measured: Mean plasma concentration (ng/mL)
	Time (hours)	ISB 2001 - 0.5 mg/kg IV				ISB 2001 - 5 mg/kg IV				ISB 2001 - 0.5 mg/kg SC				ISB 2001 - 5 mg/kg SC
	0.25	13706.7	13034	11225.6	11325.2	163531	146472	162604	150890	BLOQ	BLOQ	BLOQ	BLOQ	BLOQ	100.16	355.434	118.207
	4	8577.64	8565.49	7668.71	7680.84	104318	94440.8	98976.7	95608.1	289.793	576.369	361.726	469.228	3883.03	7427.38	4383.03	7055.78
	24	4763.52	5222.6	5293.24	4154.82	57303.9	56025.1	61028.8	55072.5	4719.44	5078.33	4683.56	3517.49	59590.8	63888.9	48149.6	70215.8
	48	3956.65	4178.17	3793.75	2971.89	49863.1	46839.9	38734.2	40594.2	5210.1	4779.15	4647.72	3629.98	63629.5	59204.5	56650.1	46917.8
	96	3075.67	3921.71	3607.92	2937.33	39353.5	41775.6	45522.4	36881.7	3790.39	4755.23	4206.55	2937.43	48401.8	56586.5	63501.1	49412.3
	168	2971.92	3248.89	2799.18	2374.62	37374.1	34541	32272.7	30989.3	3885.42	3564.92	3778.51	2429.65	47517.7	46949.9	49981.5	37165.5
	216	2328.85	2925.86	2592.38	2431.87	28006.1	30562.2	32823.6	25582.5	3564.92	2972.89	3410.82	1958.01	47139.5	43363.2	47265.4	32681.5
	360	1509.32	1804.26	1645.27	1159.09	19808	18014.2	21245.7	15751.6	2677.51	2347.08	2229.14	1557.32	26915.2	30508.2	35481.9	24937
	504	911.697	1396.11	1024.03	790.457	12311.9	11839.1	12903.5	9071.41	1769.45	1698.75	1616.25	1086.92	17352.4	21912.3	24566.2	16321.2
	* BLOQ = below limit of quantification

## Sheet: Fig7B
Parameter measured: KMS-12-BM Tumor volume (mm3) with LOCF
	Treatment days	Vehicle							0.5 mg/kg ISB 2001								0.1 mg/kg ISB 2001								0.02 mg/kg ISB 2001
	-9	0	0	0	0	0	0	0	0	0	0	0	0	0	0	0	0	0	0	0	0	0	0	0	0	0	0	0	0	0	0	0
	-6	0	111	69.4	97.1	64.5	57.4	149.2	80.4	85.9	102.8	68	95.8	80.2	68.6	65	41.9	76.2	59.4	46.4	99.4	76.8	77.1	64	56.1	102.1	53.8	72.9	64.1	70	72.6	94.7
	-3	132.5	150	144.7	106.9	53.1	100.1	127.7	102.5	131.1	123.6	154	106.6	103.9	76.1	95.3	72.6	173.7	63.8	101.7	178.2	149.1	72	79.7	64	192.7	79	75.2	73.3	100.4	193.9	96.6
	-1	177.3	117.6	201.2	121.2	100.2	114.8	168	121.7	186.4	229.1	171.9	153.8	150	104.4	105.1	111.2	189	76.8	155	216.3	151.7	86.8	146.7	146.9	238.1	100	152.9	82.3	137.8	191.9	124
	1	385.8	184.9	257.6	207.6	216.8	260.9	230.3	118.5	205.6	237.9	222.1	187	172.2	143.7	179.4	268	320.3	111	212.2	168.5	201.4	104.4	191.5	187.9	386	132.1	154.5	72.8	212.5	305.5	258.3
	4	771.3	389.7	261.2	240.5	390.2	395.4	337.7	287.1	429.4	452.2	456.5	345.6	250.9	291.1	228.9	492.3	546.3	242.5	376.8	345.7	469	169.1	289.1	291.5	619.9	242.1	478.6	136.6	456	440.1	350.6
	6	871.2	416.2	478.8	366	427.9	723.6	496	196.9	359.3	332.3	262.4	256.8	76.1	254.2	88.7	461.1	462.2	165.9	406.1	358.9	389.3	108.5	279.3	410.2	546.5	50.1	255	126.6	555.4	520.8	366.9
	8	1553.6	782.5	577.7	559.2	704.6	1214.9	615	77.9	121.8	98.2	45.9	314.8	66.4	137	106.4	309.7	195.6	49.3	455.7	252.1	370.6	40	244.7	535.7	683.1	48.9	131.1	125	809.9	667	353.2
	11	1553.6	1023	749.3	858	996.9	1214.9	1109.4	24.3	58.3	17.7	0	0	0	0	0	72.9	33.5	0	232.6	62.3	247.7	11.7	107.9	815.4	747.2	65.1	125	149.3	1192.2	858.8	451.9
	13	1553.6	1023	1013.2	1112.8	1245.3	1214.9	1109.4	0	11.8	18.5	0	0	0	0	0	17.3	18.8	0	222.9	25.1	75.7	0	17.9	806.8	1032.4	79.7	153.9	170.8	1192.2	1027.9	456.5
	15	1553.6	1023	1013.2	1112.8	1245.3	1214.9	1109.4	0	0	0	0	0	0	0	0	0	9.6	0	238.3	0	48.4	0	18.4	986.8	1032.4	84.6	196.8	233.2	1192.2	1027.9	634.9
	18	1553.6	1023	1013.2	1112.8	1245.3	1214.9	1109.4	0	0	0	0	0	0	0	0	0	0	0	170.6	0	31.6	0	0	1207.1	1032.4	129.4	215.8	333	1192.2	1027.9	806.2
	20	1553.6	1023	1013.2	1112.8	1245.3	1214.9	1109.4	0	0	0	0	0	0	0	0	0	0	0	106.3	0	0	0	0	1207.1	1032.4	152.1	278.7	377.1	1192.2	1027.9	926.4

## Sheet: Fig7C
Parameter measured: NCI-H929 Tumor volume (mm3) with LOCF
	Treatment days	Vehicle									0.5 mg/kg ISB 2001									0.1 mg/kg ISB 2001									0.02 mg/kg ISB 2001
	0	176.64	186.88	163.43	197.86	187.13	170.28	156.47	134.97	173.71	180.2	156.52	165.22	190.6	175.62	196.35	140.28	160.13	182.31	181.48	165.18	175.45	140.6	189.93	182	157.68	195.04	160.01	189.73	183.57	160.49	179.7	141.46	165.41	154.75	195.57	175.91
	2	227.44	309.96	285.26	279.2	319.81	245.61	226.13	224.56	249.56	193.44	174.42	235.54	194.96	191.28	196.85	150.76	200.26	235.52	200.32	174.55	207.96	146.09	190.33	202.44	174.94	213.92	171.01	314.63	247.97	189.88	312.26	191.65	252.66	183.12	325.65	342.6
	5	474.09	657.32	477.18	701.14	692.44	518.69	467.47	347.13	459.6	164.29	147.67	213.43	111.53	120.45	145.19	132.62	105.03	148.9	167.44	129.01	141.98	105.15	144.79	101.62	119.63	121.49	166.41	619.93	298.98	183	774.56	137.2	325.35	138.62	570.58	522.24
	7	787.76	921.23	879.83	1369.12	1261.12	971.46	1010.51	939.01	919.3	113.28	109.27	130.15	117.79	119.93	111.48	99.12	123.32	126.18	115.5	105.26	88.62	58.31	136.49	122.2	91.63	89.04	108.63	985.85	460.93	267.2	1156.38	160.56	498.98	99.37	791.37	729.75
	9	1416.62	1710.4	1615.36	2168.83	2126.28	1506.96	1426.86	1266.67	1578.5	76.66	103.39	132.44	93.8	91	103.39	102.75	120.94	115.79	85.87	79.21	92.06	52.72	100.08	69.78	106.41	88.43	81.67	1276.22	477.99	287.57	1567.31	193.96	658.56	84.56	1017.59	854.93
	12	2409.01	2136.65	2694.98	2168.83	2126.28	2628.89	2330.09	2465.95	2484.48	43.86	46.31	92.04	67.86	93.27	50.93	34.61	49.46	53.16	59.81	38.98	58.17	25.58	40.93	34.98	68.69	59.75	50.89	2175.49	791.16	527.74	2259.93	197.79	1232.79	128.63	1375.9	1533.37
	14	2409.01	2136.65	2694.98	2168.83	2126.28	2628.89	2330.09	2465.95	2484.48	36.34	46.55	60.94	56.87	76.3	45.84	38.83	48.36	44.21	50.1	34.15	42.45	17.72	31.49	26.19	42.1	47.51	23.43	2175.49	922.14	634.69	2259.93	301.24	1746.67	146.68	1862.31	1859.51
	16	2409.01	2136.65	2694.98	2168.83	2126.28	2628.89	2330.09	2465.95	2484.48	40.82	47.51	56.56	37.95	40.59	40.09	30.64	66.33	42.48	53.02	42.65	31.54	35.65	46.98	30.8	22.74	27.16	38.08	2175.49	1099.32	655.44	2259.93	405.01	2166.55	251.79	2567.1	2498.23
	19	2409.01	2136.65	2694.98	2168.83	2126.28	2628.89	2330.09	2465.95	2484.48	36.54	39.38	34.53	21.19	39.65	34.97	25.71	57.14	38.07	39.95	36.99	30.6	34.08	28.95	25.26	19.04	20.6	19.82	2175.49	1250.04	923.91	2259.93	419.86	2166.55	283.29	2567.1	2498.23
	21	2409.01	2136.65	2694.98	2168.83	2126.28	2628.89	2330.09	2465.95	2484.48	35.16	0	0	0	0	15.21	0	32.89	23.59	23.88	32.7	0	39.84	0	28.89	0	29.15	28.68	2175.49	1726.88	973.8	2259.93	703.54	2166.55	424.36	2567.1	2498.23

## Sheet: Fig7D
Parameter measured: KMS-12-BM Tumor volume (mm3) with LOCF
	Treatment days	Vehicle								ISB 2001								CD3xDUxDU
	-9	0	0	0	0	0	0	0	0	0	0	0	0	0	0	0	0	0	0	0	0	0	0	0	0
	-5	72.5	113.6	49.4	42.4	50.5	57.6	58.6	36.1	43.5	56.8	87.1	70.4	35.7	19	59.2	27	90.1	50.8	79.3	60.2	80.2	50.4	61.7	39.1
	-1	117.1	140.4	94.9	101.1	109.4	114.2	178.4	111	137.1	119	122.1	150.1	108.8	118.9	98.7	116.5	126.3	132.6	173.8	85.9	108	112.7	85.2	113.9
	2	129.6	162.7	172.7	108.7	175.9	93.1	277.8	126.6	98.4	107.9	230.2	250	163.1	433.9	236.9	148.6	223.7	231.1	319.8	142.6	179.1	134	67.1	206.2
	5	225.8	306	214.2	256.2	316.1	118.2	492.6	426.9	220.1	427.2	406.1	268.5	145.9	574.6	184.3	89	465.7	471.1	697.6	204.5	220.6	154.6	156.5	337.4
	7	199.3	349.5	352	309.3	437.1	261	465.5	462.5	136.1	83.3	388.7	187.3	112.7	487.5	103.8	91.4	467.4	429.5	837	305.6	354.1	114.7	186.6	513.1
	9	351.3	499.2	566	360.1	742	385.8	664.1	908.6	78.5	104.4	404.9	211.5	38.3	229.1	30.9	37.2	626.8	664.1	1157.8	419.5	556.3	224	699.4	895.7
	12	565.4	812.7	1060.6	571.8	1266.2	672.1	1073.8	1233.4	0	0	72.3	14.2	0	23.1	0	0	831.3	1026.6	1157.8	395.5	705.9	358.2	763	1305.5
	14	617.5	1052.5	1060.6	874.6	1266.2	700.5	1073.8	1233.4	0	0	14.1	0	0	0	0	0	1003.3	1026.6	1157.8	568.6	895.4	627.4	1296.7	1305.5
	16	726.6	1052.5	1060.6	1345.5	1266.2	1067.8	1073.8	1233.4	0	0	12.5	0	0	0	0	0	1003.3	1026.6	1157.8	605.5	1047.8	775.4	1296.7	1305.5
	19	804.1	1052.5	1060.6	1345.5	1266.2	1067.8	1073.8	1233.4	0	0	7.2	0	0	0	0	0	1003.3	1026.6	1157.8	777.6	1047.8	855.5	1296.7	1305.5
	21	1224.7	1052.5	1060.6	1345.5	1266.2	1067.8	1073.8	1233.4	0	0	0.5	0	0	0	0	0	1003.3	1026.6	1157.8	1091.1	1047.8	1061	1296.7	1305.5

## Sheet: Fig7E
Parameter measured: Number of TCRab+ cells / g tumor
		Vehicle	ISB 2001	CD3xDUxDU
	Mouse 1	12205	333498	8629
	Mouse 2	3437	233820	4567
	Mouse 3	20075	102641	11175
	Complete Flow Cytometry gating strategy:

## Sheet: Fig7F
Parameter measured: % CD69 or CD25 Positive cells (within CD8+ cells in Tumor)
	Marker	Vehicle			ISB 2001			CD3xDUxDU
	CD69	9.09	5.56	27.7	88.5	86.2	87.4	0	12	13
	CD25	18.2	16.7	5.6	43	33.5	42.8	11.1	16	4.35
	Complete Flow Cytometry gating strategy:

## Sheet: Fig7G
Parameter measured: Concentration (/g tumor) of the indicated cytokine
		IFNg			TNFa
		Vehicle	ISB 2001	CD3xDUxDU	Vehicle	ISB 2001	CD3xDUxDU
	Mouse 1	0.1697	241.368	0.2385	111.7	1819.6	130
	Mouse 2	0.2494	29.8135	0.2602	163.9	899.4	122.5
	Mouse 3	0.1246	68.3377	0.1204	64.1	460	0
	Mouse 4	0.3382	97.7949	0.1406	114.2	1432.1	70.2
	Mouse 5	0.2088	128.88	0.1951	104.3	2500.8	78.4
	Mouse 6	0.2359	135.796	0.1736	0	1540.8	0

## Sheet: Fig7H
Parameter measured: KMS-12-BM Tumor volume (mm3) with LOCF
	Treatment days	Vehicle								0.1 mg/kg ISB 2001								0.1 mg/kg Teclistamab
	-9	0	0	0	0	0	0	0	0	0	0	0	0	0	0	0	0	0	0	0	0	0	0	0
	-3	177.3	43.9	88.7	90.2	118.8	126.1	69.6	86.2	55.6	74.6	76.2	39.2	95.3	141.6	55.1	144	104.2	89.3	91.4	50.8	73	98.8	122.1
	-1	156.9	72.5	132.2	85.5	163.8	218.1	188.7	179	116.9	102	142.9	86.4	147.5	187.1	143.1	223.3	143.3	194.4	108.9	94.9	153.6	159.7	198.1
	1	307.7	113.7	186.2	148	185.5	313.1	195.6	325.4	204.5	226.9	298	165.7	250.9	226	133.2	298.7	225.2	292.4	185.9	170.8	248.1	144.3	295.3
	4	449.3	169.6	331.3	228.7	355.5	550.9	323.8	463.2	196.2	442.1	264.5	298	222.3	306	213.7	385.5	310.6	419.2	463.2	104.7	347.8	291.9	490.9
	6	691.7	284.5	534.2	374.9	452.1	603.1	514.7	706.8	183.7	112.9	238.6	162.8	243.2	259.7	151.4	281.1	332.8	520.4	321.2	124.7	414.8	347.7	540.2
	8	740.7	383.3	607.3	398.3	516.5	900.5	561.1	865.6	26.9	0	127.7	0	88	30	51.2	188.9	508.7	631.1	425.5	129.3	571.3	510.7	724.6
	12	1135.5	607.1	1187.4	757.6	963.5	1551.9	1376.9	1475.9	0	0	0	0	9.7	0	0	20.7	838.4	1001.7	531.2	146.2	661	907.9	1198.1
	13	1135.5	750.4	1187.4	887.6	1330.9	1551.9	1376.9	1475.9	0	0	0	0	0	0	0	10.4	906.9	1001.7	551.4	84.6	725.5	1062.6	1198.1
	15	1135.5	921	1187.4	998.6	1330.9	1551.9	1376.9	1475.9	0	0	0	0	0	0	0	0	1148.7	1001.7	681.6	233.3	769.9	1062.6	1198.1
	18	1135.5	1317.8	1187.4	998.6	1330.9	1551.9	1376.9	1475.9	0	0	0	0	0	0	0	0	1148.7	1001.7	685.8	190.4	903.4	1062.6	1198.1
	20	1135.5	1317.8	1187.4	998.6	1330.9	1551.9	1376.9	1475.9	0	0	0	0	0	0	0	0	1148.7	1001.7	662.8	377.6	834.3	1062.6	1198.1

## Sheet: Fig7I
Parameter measured: tumor volume
		Treatment days	Vehicle												0.1 mg/kg ISB 2001									1 mg/kg ISB 2001
		-9	0	0	0	0	0	0	0	0	0	0	0	0	0	0	0	0	0	0	0	0	0	0	0	0	0	0	0	0	0	0
		-3	74.4	46.2	39.6	57.3	37	84.9	61.4	118.4	86.2	75	93.8	66.7	57.2	73.8	127	67.7	122.5	67.8	73.9	73.2	112.9	83.6	115.3	51.2	66.7	77.7	62.5	81.5	49.3	104
		-1	58.2	90.8	206.4	88.4	0	94.3	137.7	45.9	53.6	122.5	94.5	100	122.2	176.6	224.5	98.8	161.5	83.2	132.3	72	126.8	140	222	207.6	112.4	134.6	86	76.8	39.8	119
		1	189.9	117.6	180.4	85.5	0	128.2	176.6	145.7	132.7	125.1	79.5	135.9	124.6	64.6	211.4	46.2	309.4	130	154.1	43.9	167.7	62.6	154.7	115.8	123.6	131.1	134.6	59.1	49.8	125.9
		4	190.8	77.4	274.4	85.2	0	116.6	137.9	319.4	80	56.8	90.6	130.1	122.9	87.5	193	85.1	393.4	145.2	215.6	0	82.9	40	165.6	194.1	160.6	86.1	215.6	149.4	230.7	82.8
		6	294	118	317.8	172.7	312.1	271.5	180.5	285.7	102.3	182.8	228.1	180.6	136.9	87.8	193.6	121.8	295.8	128.7	165.9	0	85	64	78.3	96.1	4	113.6	58.5	88.4	0	93.8
		8	393.6	328.6	400	430.3	516.9	453.6	392	499.6	296.5	252.6	567.1	279.8	82.5	84.3	205.2	101.3	445.3	215.5	282.9	0	243.9	0	12	9.3	0	29.7	4	14.4	0	65.6
		11	554.9	635	565.5	688.5	981.2	906.6	525.7	769.2	664.4	451.2	759.5	419.9	101.9	53.7	47.1	0	461.7	163.8	264.7	0	91.3	0	0	0	0	0	0	0	0	0
		13	825.7	682	691.9	1116.8	1169.4	995.6	663.1	915.7	757.4	592.1	1196.6	663.1	111.6	0	0	0	585.2	123.6	384.6	0	120.2	0	0	0	0	0	0	0	0	0
		15	821.9	1161.2	822.3	1116.8	1169.4	995.6	635.9	1123.7	944.2	1002.9	1196.6	629.1	221.2	0	0	0	589.8	127.1	566.6	0	36.3	0	0	0	0	0	0	0	0	0
		18	1031.6	1161.2	1168.4	1116.8	1169.4	995.6	790	1123.7	1442.1	1002.9	1196.6	870.1	126	0	0	0	486	130.5	346.8	0	56.1	0	0	0	0	0	0	0	0	0
		20	1031.6	1161.2	1168.4	1116.8	1169.4	995.6	657.8	1123.7	1442.1	1002.9	1196.6	933.1	137.7	0	0	0	495.1	140.4	1204.2	0	28.9	0	0	0	0	0	0	0	0	0
		22	1031.6	1161.2	1168.4	1116.8	1169.4	995.6	929.2	1123.7	1442.1	1002.9	1196.6	1078.8	126.9	0	0	0	545.9	159.5	1204.2	0	13.5	0	0	0	0	0	0	0	0	0
		25	1031.6	1161.2	1168.4	1116.8	1169.4	995.6	1060.9	1123.7	1442.1	1002.9	1196.6	1078.8	140.5	0	0	0	550	184.2	1204.2	0	33.7	0	0	0	0	0	0	0	0	0
		27	1031.6	1161.2	1168.4	1116.8	1169.4	995.6	1060.9	1123.7	1442.1	1002.9	1196.6	1078.8	182.4	0	0	0	660.9	126.8	1204.2	0	13.5	0	0	0	0	0	0	0	0	0
		29	1031.6	1161.2	1168.4	1116.8	1169.4	995.6	1060.9	1123.7	1442.1	1002.9	1196.6	1078.8	146.2	0	0	0	944.7	237.3	1204.2	0	44.8	0	0	0	0	0	0	0	0	0
		32	1031.6	1161.2	1168.4	1116.8	1169.4	995.6	1060.9	1123.7	1442.1	1002.9	1196.6	1078.8	245	0	0	0	1195.4	377	1204.2	0	55.6	0	0	0	0	0	0	0	0	0
		34	1031.6	1161.2	1168.4	1116.8	1169.4	995.6	1060.9	1123.7	1442.1	1002.9	1196.6	1078.8	322.8	0	0	0	1195.4	366.9	1204.2	0	130.5	0	0	0	0	0	0	0	0	0
		36	1031.6	1161.2	1168.4	1116.8	1169.4	995.6	1060.9	1123.7	1442.1	1002.9	1196.6	1078.8	406.8	0	0	0	1195.4	419.5	1204.2	0	121.8	0	0	0	0	0	0	0	0	0
		39	1031.6	1161.2	1168.4	1116.8	1169.4	995.6	1060.9	1123.7	1442.1	1002.9	1196.6	1078.8	500	0	0	0	1195.4	702.3	1204.2	0	167.9	0	0	0	0	0	0	0	0	0
		41	1031.6	1161.2	1168.4	1116.8	1169.4	995.6	1060.9	1123.7	1442.1	1002.9	1196.6	1078.8	738.1	0	0	0	1195.4	632.7	1204.2	0	181.8	0	0	0	0	0	0	0	0	0
		43	1031.6	1161.2	1168.4	1116.8	1169.4	995.6	1060.9	1123.7	1442.1	1002.9	1196.6	1078.8	771.5	0	0	0	1195.4	694	1204.2	0	184	0	0	0	0	0	0	0	0	0
		46	1031.6	1161.2	1168.4	1116.8	1169.4	995.6	1060.9	1123.7	1442.1	1002.9	1196.6	1078.8	1048.6	0	0	0	1195.4	1004.7	1204.2	0	368.5	0	0	0	0	0	0	0	0	0
		48	1031.6	1161.2	1168.4	1116.8	1169.4	995.6	1060.9	1123.7	1442.1	1002.9	1196.6	1078.8	1048.6	0	0	0	1195.4	1004.7	1204.2	0	500.8	0	0	0	0	0	0	0	0	0
		50	1031.6	1161.2	1168.4	1116.8	1169.4	995.6	1060.9	1123.7	1442.1	1002.9	1196.6	1078.8	1048.6	0	0	0	1195.4	1004.7	1204.2	0	492.6	0	0	0	0	0	0	0	0	0
		55	1031.6	1161.2	1168.4	1116.8	1169.4	995.6	1060.9	1123.7	1442.1	1002.9	1196.6	1078.8	1048.6	0	0	0	1195.4	1004.7	1204.2	0	674.8	0	0	0	0	0	0	0	0	0
		57	1031.6	1161.2	1168.4	1116.8	1169.4	995.6	1060.9	1123.7	1442.1	1002.9	1196.6	1078.8	1048.6	0	0	0	1195.4	1004.7	1204.2	471.2	780.2	0	0	0	0	0	0	0	0	0
		60	1031.6	1161.2	1168.4	1116.8	1169.4	995.6	1060.9	1123.7	1442.1	1002.9	1196.6	1078.8	1048.6	0	0	0	1195.4	1004.7	1204.2	740.7	906.3	0	0	0	0	0	0	0	0	0
		62	1031.6	1161.2	1168.4	1116.8	1169.4	995.6	1060.9	1123.7	1442.1	1002.9	1196.6	1078.8	1048.6	0	0	0	1195.4	1004.7	1204.2	1020.3	1038.2	0	0	0	0	0	0	0	0	0
		64	1031.6	1161.2	1168.4	1116.8	1169.4	995.6	1060.9	1123.7	1442.1	1002.9	1196.6	1078.8	1048.6	0	0	0	1195.4	1004.7	1204.2	1020.3	1038.2	0	0	0	0	0	0	0	0	0
		67	1031.6	1161.2	1168.4	1116.8	1169.4	995.6	1060.9	1123.7	1442.1	1002.9	1196.6	1078.8	1048.6	0	0	0	1195.4	1004.7	1204.2	1020.3	1038.2	0	0	0	0	0	0	0	0	0

## Sheet: Fig7J
Parameter measured: tumor volume
			0.1 mg/kg ISB 2001
		Treatment days	Donor 1	Donor 2	Donor 2	Donor 3	Donor 4	Donor 5	Donor 5	Donor 5	Donor 5
		-9	0	0	0	0	0	0	0	0	0
		-3	57.2	73.8	127	67.7	122.5	67.8	73.9	73.2	112.9
		-1	122.2	176.6	224.5	98.8	161.5	83.2	132.3	72	126.8
		1	124.6	64.6	211.4	46.2	309.4	130	154.1	43.9	167.7
		4	122.9	87.5	193	85.1	393.4	145.2	215.6	0	82.9
		6	136.9	87.8	193.6	121.8	295.8	128.7	165.9	0	85
		8	82.5	84.3	205.2	101.3	445.3	215.5	282.9	0	243.9
		11	101.9	53.7	47.1	0	461.7	163.8	264.7	0	91.3
		13	111.6	0	0	0	585.2	123.6	384.6	0	120.2
		15	221.2	0	0	0	589.8	127.1	566.6	0	36.3
		18	126	0	0	0	486	130.5	n.a.	0	56.1
		20	137.7	0	0	0	495.1	140.4	1204.2	0	28.9
		22	126.9	0	0	0	545.9	159.5		0	13.5
		25	140.5	0	0	0	550	184.2		0	33.7
		27	182.4	0	0	0	660.9	126.8		0	13.5
		29	146.2	0	0	0	944.7	237.3		0	44.8
		32	245	0	0	0	1195.4	377		0	55.6
		34	322.8	0	0	0		366.9		0	130.5
		36	406.8	0	0	0		419.5		0	121.8
		39	500	0	0	0		702.3		0	167.9
		41	738.1	0	0	0		632.7		0	181.8
		43	771.5	0	0	0		694		0	184
		46	1048.6	0	0	0		1004.7		0	368.5
		48		0	0	0				0	500.8
		50		0	0	0				0	492.6
		55		0	0	0				0	674.8
		57		0	0	0				471.2	780.2
		60		0	0	0				740.7	906.3
		62		0	0	0				1020.3	1038.2
		64		0	0	0
		67		0	0	0
		n.a.: data not available due to technical problem

[truncated: 1 more sheets: Fig7K]
