# Supplementary material for: ISB 2001 trispecific T cell engager shows strong tumor cytotoxicity and overcomes immune escape mechanisms of multiple myeloma cells
Source: Nat Cancer. 2024 Sep 11;5(10):1494–514. doi: 10.1038/s43018-024-00821-1 (PMC11505469; doi:10.1038/s43018-024-00821-1)
Supplement: Supplementary file 11 — Raw data used for Fig. 8. [file 43018_2024_821_MOESM11_ESM.xlsx]

## Sheet: 8C-vitro diag
Figure 8c : ISB2001 in vitro diagnostic plot						Figure 8c :Teclistamab in vitro diagnostic plot
	Simulated cell count @ 72 hfor tumour cell, CD8 + Tcell and CD4+Tcell (lines)					Simulated cell count @ 72 hfor tumour cell, CD8 + Tcell and CD4+Tcell (lines)
		ISB2001	ISB2001	ISB2001			Teclistamab	Teclistamab	Teclistamab
	Concentration (nM)	Tumour cell count (cell)	CD8 Tcell count (cell)	CD4 Tcell count (cell)		Concentration (nM)	Tumour cell count (cell)	CD8 Tcell count (cell)	CD4 Tcell count (cell)
	4.77e-06	30441.4	3085.56	4453.48		4.77e-06	30452.1	3138.09	4426.47
	1.91e-05	30417.8	3133.46	4467.37		1.91e-05	30451.1	3146.64	4431
	7.63e-05	30033.5	3315.8	4521.86		7.63e-05	30438.1	3180.54	4448.94
	0.000305	24385.3	3887.84	4711.13		0.000305	30260.4	3311.72	4518.3
	0.00122	3109	4533.94	4979.16		0.00122	27881.5	3764.45	4756.5
	0.00488	259.893	5232.62	5459.04		0.00488	10526.5	4631.79	5199.46
	0.0195	189.051	6583.24	6713.74		0.0195	465.526	5104.85	5394.67
	0.0781	185.391	7778.86	8290.92		0.0781	155.062	6093.56	5867.25
	0.313	184.995	8459.75	9609.24		0.313	137.97	7078.61	6374.58
	1.25	185.065	8711.73	10347		1.25	136.433	7606.42	6660.08
	5	185.079	8788.87	10610.4		5	135.826	7672.21	6699.27
	20	184.933	8783.56	10609.1		20	136.216	7384	6536.91
	Actual cell count @ 72 h for tumour cell, CD8 + Tcell and CD4+Tcell (Symbols)					Actual cell count @ 72 h for tumour cell, CD8 + Tcell and CD4+Tcell (Symbols)
		ISB2001	ISB2001	ISB2001			Teclistamab	Teclistamab	Teclistamab
	Concentration (nM)	Tumour cell count (cell)	CD8 Tcell count (cell)	CD4 Tcell count (cell)		Concentration (nM)	Tumour cell count (cell)	CD8 Tcell count (cell)	CD4 Tcell count (cell)
	4.77e-06	23385	2575	3714		4.77e-06	28380	2566	3776
	1.91e-05	24318	2571	3938		1.91e-05	24339	2497	3609
	7.63e-05	27924	2759	3729		7.63e-05	27297	3023	4361
	0.000305	24441	2731	4059		0.000305	27495	3299	4624
	0.00122	1197	2835	3620		0.00122	26511	3263	4711
	0.00488	186	5909	6180		0.00488	9834	2924	4437
	0.0195	120	8476	7446		0.0195	87	4886	5272
	0.0781	150	10255	9461		0.0781	72	7456	6430
	0.313	141	9978	9748		0.313	78	8635	7358
	1.25	162	9634	11203		1.25	111	7849	7516
	5	186	9227	11458		5	99	8118	7129
	20	186	8866	10971		20	135	8931	7426

## Sheet: 8D - vivo diag
Figure 8D : ISB2001 Time course of tumour volume : data for 4 panels (lines)					Figure 8D : Teclistamab Time course of tumour volume : data for 4 panels (lines)						ISB2001	tumor volume data (symbols)									Teclistamab	tumor volume data (symbols)
Dose : vehicle (0) ,0.02,0.1,0.5 mg/kg					Dose : vehicle (0) ,0.1,20.5,.5 mg/kg
Drug	Dose (mg/kg)	time (day)	TV (mm3)		Drug	Dose (mg/kg)	time (day)	TV (mm3)			Vehicle										vehicle
ISB2001	0	1.875e-08	19.9		Teclistamab	0	1.875e-08	20			Day	TV1	TV2	TV3	TV4	TV5	TV6	TV7	TV8		Day	TV1	TV2	TV3	TV4	TV5	TV6	TV7	TV8
ISB2001	0	3.75e-08	19.9		Teclistamab	0	3.75e-08	20			0	0	0	0	0	0	0	0	0		0	0	0	0	0	0	0	0	0
ISB2001	0	5.1669e-08	19.9		Teclistamab	0	5.1669e-08	20			6	177.3	43.9	88.7	90.2	118.8	126.1	69.6	86.2		6	177.3	43.9	88.7	90.2	118.8	126.1	69.6	86.2
ISB2001	0	6.5839e-08	19.9		Teclistamab	0	6.5839e-08	20			8	156.9	72.5	132.2	85.5	163.8	218.1	188.7	179		8	156.9	72.5	132.2	85.5	163.8	218.1	188.7	179
ISB2001	0	7.7352e-08	19.9		Teclistamab	0	7.7352e-08	20			10	307.7	113.7	186.2	148	185.5	313.1	195.6	325.4		10	307.7	113.7	186.2	148	185.5	313.1	195.6	325.4
ISB2001	0	8.8864e-08	19.9		Teclistamab	0	8.8864e-08	20			13	449.3	169.6	331.3	228.7	355.5	550.9	323.8	463.2		13	449.3	169.6	331.3	228.7	355.5	550.9	323.8	463.2
ISB2001	0	1.0038e-07	19.9		Teclistamab	0	1.0038e-07	20			15	691.7	284.5	534.2	374.9	452.1	603.1	514.7	706.8		15	691.7	284.5	534.2	374.9	452.1	603.1	514.7	706.8
ISB2001	0	1.2197e-07	19.9		Teclistamab	0	1.2197e-07	20			17	740.7	383.3	607.3	398.3	516.5	900.5	561.1	865.6		17	740.7	383.3	607.3	398.3	516.5	900.5	561.1	865.6
ISB2001	0	1.4356e-07	19.9		Teclistamab	0	1.4356e-07	20			21	1135.5	607.1	1187.4	757.6	963.5	1551.9	1376.9	1475.9		21	1135.5	607.1	1187.4	757.6	963.5	1551.9	1376.9	1475.9
ISB2001	0	1.6515e-07	19.9		Teclistamab	0	1.6515e-07	20			22		750.4		887.6	1330.9					22		750.4		887.6	1330.9
ISB2001	0	1.8674e-07	19.9		Teclistamab	0	1.8674e-07	20			24		921		998.6						24		921		998.6
ISB2001	0	2.3323e-07	19.9		Teclistamab	0	2.3323e-07	20			27		1317.8								27		1317.8
ISB2001	0	2.7973e-07	19.9		Teclistamab	0	2.7973e-07	20
ISB2001	0	3.2623e-07	19.9		Teclistamab	0	3.2623e-07	20			0.02 mg/kg										0.1 mg/kg
ISB2001	0	3.7273e-07	19.9		Teclistamab	0	3.7273e-07	20			Day	TV1	TV2	TV3	TV4	TV5	TV6	TV7	TV8		Day	TV1	TV2	TV3	TV4	TV5	TV6	TV7	TV8
ISB2001	0	4.1922e-07	19.9		Teclistamab	0	4.1922e-07	20			0	0	0	0	0	0	0	0	0		0	0	0	0	0	0	0	0	0
ISB2001	0	5.4537e-07	19.9		Teclistamab	0	5.4537e-07	20			6	89.4	53.2	35.5	82.5	205	101.9	108.8	102.1		6	104.2	78.1	89.3	91.4	50.8	73	98.8	122.1
ISB2001	0	6.7151e-07	19.9		Teclistamab	0	6.7151e-07	20			8	102.2	94.1	110.5	134.2	276.1	160.5	149	154		8	143.3	101.4	194.4	108.9	94.9	153.6	159.7	198.1
ISB2001	0	7.9766e-07	19.9		Teclistamab	0	7.9766e-07	20			10	120.5	87.9	104.9	210.9	374.7	265.9	298	217.4		10	225.2	145.5	292.4	185.9	170.8	248.1	144.3	295.3
ISB2001	0	9.2381e-07	19.9		Teclistamab	0	9.2381e-07	20			13	221	198.5	148.6	336.5	463.2	406.4	270.9	346.5		13	310.6	279.1	419.2	463.2	104.7	347.8	291.9	490.9
ISB2001	0	1.05e-06	19.9		Teclistamab	0	1.05e-06	20			15	278.9	267.3	135.3	482.8	576.7	348.2	277.8	387.2		15	332.8	313.5	520.4	321.2	124.7	414.8	347.7	540.2
ISB2001	0	1.7213e-06	19.9		Teclistamab	0	1.7213e-06	20			17	321.2	289.5	36.9	559.1	758.9	498.7	219.5	500.1		17	508.7	311.3	631.1	425.5	129.3	571.3	510.7	724.6
ISB2001	0	2.3927e-06	19.9		Teclistamab	0	2.3927e-06	20			21	583.8	584.8	0	740.3	764	670.6	355.6	598.5		21	838.4	274.8	1001.7	531.2	146.2	661	907.9	1198.1
ISB2001	0	3.0641e-06	19.9		Teclistamab	0	3.0641e-06	20			22	645.2	651.3	0	973.4	834.6	735.7	381.2	643.4		22	906.9			551.4	84.6	725.5	1062.6
ISB2001	0	3.7355e-06	19.9		Teclistamab	0	3.7355e-06	20			24	735.6	813.7	0	1346.3	982.7	919.5	388.8	750.7		24	1148.7			681.6	233.3	769.9
ISB2001	0	4.4069e-06	19.9		Teclistamab	0	4.4069e-06	20			27	896.1	1159.4	0	0	0	1071.4	390.8	843.3		27				685.8	190.4	903.4
ISB2001	0	7.4596e-06	19.9		Teclistamab	0	7.4596e-06	20			29	964.6	0	0	0	0	0	365.8	694		29				662.8	377.6	834.3
ISB2001	0	1.0512e-05	19.9		Teclistamab	0	1.0512e-05	20
ISB2001	0	1.3565e-05	19.9		Teclistamab	0	1.3565e-05	20			0.1 mg/kg										0.5 mg/kg
ISB2001	0	1.6618e-05	19.9		Teclistamab	0	1.6618e-05	20			Day	TV1	TV2	TV3	TV4	TV5	TV6	TV7	TV8		Day	TV1	TV2	TV3	TV4	TV5	TV6	TV7	TV8
ISB2001	0	1.967e-05	19.9		Teclistamab	0	1.967e-05	20			0	0	0	0	0	0	0	0	0		0	0	0	0	0	0	0	0	0
ISB2001	0	3.07e-05	19.9		Teclistamab	0	3.07e-05	20			6	55.6	74.6	76.2	39.2	95.3	141.6	55.1	144		6	113.5	109.2	126	54.5	98.3	83.1	92.5	67.8
ISB2001	0	4.1729e-05	19.9		Teclistamab	0	4.1729e-05	20			8	116.9	102	142.9	86.4	147.5	187.1	143.1	223.3		8	229.8	139.5	142.5	156.1	198.9	147.2	73.8	104
ISB2001	0	5.2758e-05	19.9		Teclistamab	0	5.2758e-05	20			10	204.5	226.9	298	165.7	250.9	226	133.2	298.7		10	230.9	129.6	211.6	204.7	197.9	191.5	173.7	162.3
ISB2001	0	6.3787e-05	19.9		Teclistamab	0	6.3788e-05	20			13	196.2	442.1	264.5	298	222.3	306	213.7	385.5		13	322.2	232.7	390.2	378.3	390.9	275.1	231.9	317.7
ISB2001	0	7.4817e-05	19.9		Teclistamab	0	7.4817e-05	20			15	183.7	112.9	238.6	162.8	243.2	259.7	151.4	281.1		15	332.8	133.2	190.3	302.3	253.6	241.3	131.8	395.9
ISB2001	0	8.5846e-05	19.9		Teclistamab	0	8.5846e-05	20			17	26.9	0	127.7	0	88	30	51.2	188.9		17	384	0	103.9	272.8	203.7	163.8	30.2	422.5
ISB2001	0	0.00013652	19.901		Teclistamab	0	0.00013652	20.001			21	0	0	0	0	9.7	0	0	20.7		21	419.6	0	18.2	84.2	139.7	98	0	584.4
ISB2001	0	0.00018719	19.901		Teclistamab	0	0.00018719	20.001			22	0	0	0	0	0	0	0	10.4		22	390.9	0	26.7	42.3	157.4	81.2	0	485.1
ISB2001	0	0.00023786	19.901		Teclistamab	0	0.00023786	20.001			24	0	0	0	0	0	0	0	0		24	413.6	0	0	13	151.6	47.7	0	610.9
ISB2001	0	0.00028854	19.902		Teclistamab	0	0.00028854	20.002			27	0	0	0	0	0	0	0	0		27	376.9	0	0	0	0	18.5	0	680.7
ISB2001	0	0.00033921	19.902		Teclistamab	0	0.00033921	20.002			29	0	0	0	0	0	0	0	0		29	279	0	0	0	0	0	0	569.5
ISB2001	0	0.00038988	19.902		Teclistamab	0	0.00038988	20.002
ISB2001	0	0.00064829	19.904		Teclistamab	0	0.00064829	20.004			0.5 mg/kg										2.5 mg/kg
ISB2001	0	0.0009067	19.905		Teclistamab	0	0.0009067	20.005			Day	TV1	TV2	TV3	TV4	TV5	TV6	TV7	TV8		Day	TV1	TV2	TV3	TV4	TV5	TV6	TV7	TV8
ISB2001	0	0.0011651	19.907		Teclistamab	0	0.0011651	20.007			0	0	0	0	0	0	0	0	0		0	0	0	0	0	0	0	0	0
ISB2001	0	0.0014235	19.908		Teclistamab	0	0.0014235	20.008			6	63.9	119.1	65.5	83.9	83.4	60.8	118.5	68		6	106	97	85.5	92.3	92.3	88.9	79.7	97.5
ISB2001	0	0.0016819	19.909		Teclistamab	0	0.0016819	20.01			8	176.5	201.6	92.3	128.7	124.4	106.3	245.8	107.3		8	147.1	113.3	198.3	135	159.8	95.5	207.8	134.4
ISB2001	0	0.0019403	19.911		Teclistamab	0	0.0019403	20.011			10	281.9	321.8	154.2	146.1	246.4	205.8	323.7	158.2		10	259.3	142.9	222.7	164.2	189	174.2	178.9	175.2
ISB2001	0	0.0033119	19.919		Teclistamab	0	0.0033119	20.019			13	385.2	397.6	143.5	289.1	361.4	204.1	361.4	157.7		13	379.9	283.6	281.6	350.9	302.9	190	397.4	349.5
ISB2001	0	0.0046834	19.926		Teclistamab	0	0.0046834	20.027			15	335.2	294.6	139.3	335	268.2	201.6	256.9	142.2		15	490.7	317.1	192.2	302.4	232.2	29.9	454.6	261.4
ISB2001	0	0.0060549	19.934		Teclistamab	0	0.0060549	20.034			17	237	132.7	42.8	353.8	193.3	0	148.5	0		17	586.6	252.8	72.8	272	109.5	0	266.7	72.6
ISB2001	0	0.0074264	19.942		Teclistamab	0	0.0074264	20.042			21	0	0	0	64.5	31.8	0	0	0		21	1174.9	112.2	54.7	32	0	0	178.9	0
ISB2001	0	0.0087979	19.95		Teclistamab	0	0.0087979	20.05			22	0	0	0	33.9	8.9	0	0	0		22		108.9	0	15.1	0	0	110.7	0
ISB2001	0	0.010169	19.957		Teclistamab	0	0.010169	20.058			24	0	0	0	12.7	0	0	0	0		24		93.4	0	0	0	0	67.3	0
ISB2001	0	0.013993	19.979		Teclistamab	0	0.013993	20.079			27	0	0	0	0	0	0	0	0		27		42.9	0	0	0	0	35.8	0
ISB2001	0	0.017817	20.001		Teclistamab	0	0.017817	20.101			29	0	0	0	0	0	0	0	0		29		29.2	0	0	0	0	14.7	0
ISB2001	0	0.021641	20.022		Teclistamab	0	0.021641	20.123
ISB2001	0	0.025464	20.044		Teclistamab	0	0.025464	20.145
ISB2001	0	0.029288	20.066		Teclistamab	0	0.029288	20.166
ISB2001	0	0.033112	20.087		Teclistamab	0	0.033112	20.188
ISB2001	0	0.036935	20.109		Teclistamab	0	0.036935	20.21
ISB2001	0	0.054389	20.208		Teclistamab	0	0.054389	20.31
ISB2001	0	0.071842	20.308		Teclistamab	0	0.071842	20.41
ISB2001	0	0.089295	20.409		Teclistamab	0	0.089295	20.511
ISB2001	0	0.10675	20.509		Teclistamab	0	0.10675	20.612
ISB2001	0	0.1242	20.61		Teclistamab	0	0.1242	20.714
ISB2001	0	0.14165	20.712		Teclistamab	0	0.14165	20.816
ISB2001	0	0.15911	20.814		Teclistamab	0	0.15911	20.918
ISB2001	0	0.19359	21.016		Teclistamab	0	0.19359	21.122
ISB2001	0	0.22807	21.221		Teclistamab	0	0.22807	21.327
ISB2001	0	0.26255	21.427		Teclistamab	0	0.26255	21.535
ISB2001	0	0.29703	21.635		Teclistamab	0	0.29703	21.743
ISB2001	0	0.33151	21.844		Teclistamab	0	0.33151	21.954
ISB2001	0	0.36599	22.056		Teclistamab	0	0.36599	22.166
ISB2001	0	0.40047	22.269		Teclistamab	0	0.40047	22.381
ISB2001	0	0.45552	22.613		Teclistamab	0	0.45552	22.726
ISB2001	0	0.51057	22.961		Teclistamab	0	0.51057	23.076
ISB2001	0	0.56562	23.314		Teclistamab	0	0.56561	23.431
ISB2001	0	0.62067	23.672		Teclistamab	0	0.62066	23.791
ISB2001	0	0.67571	24.035		Teclistamab	0	0.67571	24.155
ISB2001	0	0.73076	24.402		Teclistamab	0	0.73076	24.524
ISB2001	0	0.78581	24.774		Teclistamab	0	0.78581	24.898
ISB2001	0	0.8643	25.313		Teclistamab	0	0.86429	25.44
ISB2001	0	0.94278	25.862		Teclistamab	0	0.94278	25.992
ISB2001	0	1.0213	26.422		Teclistamab	0	1.0213	26.554
ISB2001	0	1.0998	26.992		Teclistamab	0	1.0997	27.127
ISB2001	0	1.1782	27.573		Teclistamab	0	1.1782	27.71
ISB2001	0	1.2567	28.164		Teclistamab	0	1.2567	28.305
ISB2001	0	1.3352	28.767		Teclistamab	0	1.3352	28.91
ISB2001	0	1.4408	29.595		Teclistamab	0	1.4408	29.742
ISB2001	0	1.5464	30.444		Teclistamab	0	1.5464	30.595
ISB2001	0	1.652	31.314		Teclistamab	0	1.652	31.47
ISB2001	0	1.7576	32.205		Teclistamab	0	1.7576	32.366
ISB2001	0	1.8632	33.119		Teclistamab	0	1.8632	33.284
ISB2001	0	1.9688	34.055		Teclistamab	0	1.9688	34.224
ISB2001	0	2.0744	35.014		Teclistamab	0	2.0744	35.188
ISB2001	0	2.2128	36.307		Teclistamab	0	2.2128	36.487
ISB2001	0	2.3512	37.642		Teclistamab	0	2.3512	37.829
ISB2001	0	2.4897	39.019		Teclistamab	0	2.4896	39.213
ISB2001	0	2.6281	40.441		Teclistamab	0	2.6281	40.641
ISB2001	0	2.7665	41.908		Teclistamab	0	2.7665	42.115
ISB2001	0	2.9049	43.421		Teclistamab	0	2.9049	43.635
ISB2001	0	3.0433	44.983		Teclistamab	0	3.0433	45.205
ISB2001	0	3.2245	47.102		Teclistamab	0	3.2245	47.334
ISB2001	0	3.4057	49.309		Teclistamab	0	3.4056	49.551
ISB2001	0	3.5868	51.607		Teclistamab	0	3.5868	51.86
ISB2001	0	3.768	54		Teclistamab	0	3.768	54.264
ISB2001	0	3.9492	56.492		Teclistamab	0	3.9492	56.768
ISB2001	0	4.1304	59.086		Teclistamab	0	4.1303	59.374
ISB2001	0	4.3115	61.786		Teclistamab	0	4.3115	62.086
ISB2001	0	4.556	65.603		Teclistamab	0	4.5559	65.921
ISB2001	0	4.8004	69.631		Teclistamab	0	4.8004	69.967
ISB2001	0	5.0449	73.88		Teclistamab	0	5.0448	74.235
ISB2001	0	5.2893	78.36		Teclistamab	0	5.2892	78.735
ISB2001	0	5.5338	83.082		Teclistamab	0	5.5337	83.478
ISB2001	0	5.7782	88.059		Teclistamab	0	5.7781	88.477
ISB2001	0	6.0227	93.301		Teclistamab	0	6.0225	93.741
ISB2001	0	6.3811	101.49		Teclistamab	0	6.381	101.97
ISB2001	0	6.7396	110.32		Teclistamab	0	6.7395	110.84
ISB2001	0	7.098	119.82		Teclistamab	0	7.098	120.38
ISB2001	0	7.4565	130.04		Teclistamab	0	7.4565	130.64
ISB2001	0	7.8149	141.01		Teclistamab	0	7.815	141.66
ISB2001	0	8.1734	152.77		Teclistamab	0	8.1735	153.47
ISB2001	0	8.5318	165.37		Teclistamab	0	8.532	166.11
ISB2001	0	9	183.13		Teclistamab	0	9	183.94
ISB2001	0	9	183.13		Teclistamab	0	9	183.94
ISB2001	0	9.0083	183.46		Teclistamab	0	9.0083	184.27
ISB2001	0	9.015	183.72		Teclistamab	0	9.015	184.53
ISB2001	0	9.0217	183.99		Teclistamab	0	9.0217	184.8
ISB2001	0	9.0284	184.26		Teclistamab	0	9.0284	185.07
ISB2001	0	9.0954	186.94		Teclistamab	0	9.0954	187.76
ISB2001	0	9.1623	189.65		Teclistamab	0	9.1624	190.48
ISB2001	0	9.2292	192.39		Teclistamab	0	9.2294	193.24
ISB2001	0	9.2962	195.17		Teclistamab	0	9.2964	196.03
ISB2001	0	9.3886	199.05		Teclistamab	0	9.3888	199.93
ISB2001	0	9.4809	203		Teclistamab	0	9.4812	203.89
ISB2001	0	9.5733	207.01		Teclistamab	0	9.5736	207.91
ISB2001	0	9.6656	211.08		Teclistamab	0	9.666	212
ISB2001	0	9.758	215.22		Teclistamab	0	9.7584	216.16
ISB2001	0	10.023	227.44		Teclistamab	0	10.023	228.43
ISB2001	0	10.287	240.19		Teclistamab	0	10.288	241.23
ISB2001	0	10.552	253.49		Teclistamab	0	10.553	254.58
ISB2001	0	10.816	267.34		Teclistamab	0	10.818	268.49
ISB2001	0	11.081	281.74		Teclistamab	0	11.082	282.95
ISB2001	0	11.346	296.7		Teclistamab	0	11.347	297.96
ISB2001	0	11.777	322.25		Teclistamab	0	11.777	323.53
ISB2001	0	12.208	349.24		Teclistamab	0	12.207	350.53
ISB2001	0	12.639	377.63		Teclistamab	0	12.638	378.91
ISB2001	0	13.07	407.36		Teclistamab	0	13.068	408.63
ISB2001	0	13.501	438.33		Teclistamab	0	13.498	439.57
ISB2001	0	13.932	470.43		Teclistamab	0	13.928	471.64
ISB2001	0	14.363	503.53		Teclistamab	0	14.358	504.7
ISB2001	0	14.809	538.66		Teclistamab	0	14.804	539.86
ISB2001	0	15.255	574.51		Teclistamab	0	15.25	575.72
ISB2001	0	15.701	610.86		Teclistamab	0	15.696	612.08
ISB2001	0	16	635.38		Teclistamab	0	16	637.06
ISB2001	0	16	635.38		Teclistamab	0	16	637.06
ISB2001	0	16.012	636.34		Teclistamab	0	16.012	638.02
ISB2001	0	16.024	637.31		Teclistamab	0	16.024	638.99
ISB2001	0	16.035	638.28		Teclistamab	0	16.035	639.96
ISB2001	0	16.074	641.43		Teclistamab	0	16.074	643.13
ISB2001	0	16.112	644.59		Teclistamab	0	16.112	646.29
ISB2001	0	16.15	647.74		Teclistamab	0	16.151	649.46
ISB2001	0	16.189	650.9		Teclistamab	0	16.189	652.62
ISB2001	0	16.282	658.57		Teclistamab	0	16.282	660.29
ISB2001	0	16.375	666.24		Teclistamab	0	16.375	667.95
ISB2001	0	16.468	673.91		Teclistamab	0	16.469	675.62
ISB2001	0	16.561	681.57		Teclistamab	0	16.562	683.28
ISB2001	0	16.756	697.51		Teclistamab	0	16.756	699.22
ISB2001	0	16.95	713.4		Teclistamab	0	16.95	715.12
ISB2001	0	17.144	729.22		Teclistamab	0	17.145	730.94
ISB2001	0	17.338	744.96		Teclistamab	0	17.339	746.68
ISB2001	0	17.532	760.59		Teclistamab	0	17.533	762.31
ISB2001	0	17.851	786		Teclistamab	0	17.852	787.71
ISB2001	0	18.17	811.01		Teclistamab	0	18.171	812.7
ISB2001	0	18.489	835.55		Teclistamab	0	18.491	837.22
ISB2001	0	18.808	859.54		Teclistamab	0	18.81	861.19
ISB2001	0	19.127	882.94		Teclistamab	0	19.129	884.55
ISB2001	0	19.446	905.68		Teclistamab	0	19.448	907.26
ISB2001	0	19.859	934.06		Teclistamab	0	19.861	935.58
ISB2001	0	20.272	961.19		Teclistamab	0	20.274	962.64
ISB2001	0	20.685	987		Teclistamab	0	20.687	988.38
ISB2001	0	21.098	1011.4		Teclistamab	0	21.1	1012.8
ISB2001	0	21.51	1034.5		Teclistamab	0	21.513	1035.7
ISB2001	0	21.923	1056.1		Teclistamab	0	21.926	1057.3
ISB2001	0	22.366	1077.8		Teclistamab	0	22.369	1078.9
ISB2001	0	22.809	1097.8		Teclistamab	0	22.812	1098.9
ISB2001	0	23	1106		Teclistamab	0	23	1106.9
ISB2001	0	23	1106		Teclistamab	0	23	1106.9
ISB2001	0	23.02	1106.8		Teclistamab	0	23.02	1107.7
ISB2001	0	23.041	1107.7		Teclistamab	0	23.041	1108.5
ISB2001	0	23.061	1108.5		Teclistamab	0	23.061	1109.4
ISB2001	0	23.126	1111.2		Teclistamab	0	23.126	1112.1
ISB2001	0	23.191	1113.9		Teclistamab	0	23.191	1114.7
ISB2001	0	23.256	1116.5		Teclistamab	0	23.256	1117.3
ISB2001	0	23.321	1119.1		Teclistamab	0	23.321	1119.9
ISB2001	0	23.435	1123.6		Teclistamab	0	23.436	1124.4
ISB2001	0	23.55	1127.9		Teclistamab	0	23.551	1128.7
ISB2001	0	23.665	1132.2		Teclistamab	0	23.665	1133
ISB2001	0	23.779	1136.4		Teclistamab	0	23.78	1137.2
ISB2001	0	24.063	1146.4		Teclistamab	0	24.064	1147.1
ISB2001	0	24.347	1155.7		Teclistamab	0	24.348	1156.4
ISB2001	0	24.631	1164.6		Teclistamab	0	24.632	1165.2
ISB2001	0	24.915	1172.9		Teclistamab	0	24.917	1173.5
ISB2001	0	25.199	1180.7		Teclistamab	0	25.201	1181.2
ISB2001	0	25.599	1190.8		Teclistamab	0	25.601	1191.3
ISB2001	0	25.999	1200		Teclistamab	0	26.002	1200.5
ISB2001	0	26.4	1208.4		Teclistamab	0	26.402	1208.8
ISB2001	0	26.8	1215.9		Teclistamab	0	26.803	1216.4
ISB2001	0	27.2	1222.8		Teclistamab	0	27.203	1223.1
ISB2001	0	27.601	1228.9		Teclistamab	0	27.604	1229.2
ISB2001	0	28.145	1236.2		Teclistamab	0	28.149	1236.5
ISB2001	0	28.69	1242.5		Teclistamab	0	28.694	1242.7
ISB2001	0	29.235	1247.8		Teclistamab	0	29.239	1248
ISB2001	0	29.78	1252.3		Teclistamab	0	29.784	1252.5
ISB2001	0	30	1253.9		Teclistamab	0	30	1254.1
ISB2001	0.02	1.875e-08	19.9		Teclistamab	0.1	1.875e-08	20
ISB2001	0.02	3.75e-08	19.9		Teclistamab	0.1	3.75e-08	20
ISB2001	0.02	5.1669e-08	19.9		Teclistamab	0.1	5.1669e-08	20
ISB2001	0.02	6.5839e-08	19.9		Teclistamab	0.1	6.5839e-08	20
ISB2001	0.02	7.7352e-08	19.9		Teclistamab	0.1	7.7352e-08	20
ISB2001	0.02	8.8864e-08	19.9		Teclistamab	0.1	8.8864e-08	20
ISB2001	0.02	1.0038e-07	19.9		Teclistamab	0.1	1.0038e-07	20
ISB2001	0.02	1.2197e-07	19.9		Teclistamab	0.1	1.2197e-07	20
ISB2001	0.02	1.4356e-07	19.9		Teclistamab	0.1	1.4356e-07	20
ISB2001	0.02	1.6515e-07	19.9		Teclistamab	0.1	1.6515e-07	20
ISB2001	0.02	1.8674e-07	19.9		Teclistamab	0.1	1.8674e-07	20
ISB2001	0.02	2.3323e-07	19.9		Teclistamab	0.1	2.3323e-07	20
ISB2001	0.02	2.7973e-07	19.9		Teclistamab	0.1	2.7973e-07	20
ISB2001	0.02	3.2623e-07	19.9		Teclistamab	0.1	3.2623e-07	20
ISB2001	0.02	3.7273e-07	19.9		Teclistamab	0.1	3.7273e-07	20
ISB2001	0.02	4.1922e-07	19.9		Teclistamab	0.1	4.1922e-07	20
ISB2001	0.02	5.4537e-07	19.9		Teclistamab	0.1	5.4537e-07	20
ISB2001	0.02	6.7151e-07	19.9		Teclistamab	0.1	6.7151e-07	20
ISB2001	0.02	7.9766e-07	19.9		Teclistamab	0.1	7.9766e-07	20
ISB2001	0.02	9.2381e-07	19.9		Teclistamab	0.1	9.2381e-07	20
ISB2001	0.02	1.05e-06	19.9		Teclistamab	0.1	1.05e-06	20
ISB2001	0.02	1.7213e-06	19.9		Teclistamab	0.1	1.7213e-06	20
ISB2001	0.02	2.3927e-06	19.9		Teclistamab	0.1	2.3927e-06	20
ISB2001	0.02	3.0641e-06	19.9		Teclistamab	0.1	3.0641e-06	20
ISB2001	0.02	3.7355e-06	19.9		Teclistamab	0.1	3.7355e-06	20
ISB2001	0.02	4.4069e-06	19.9		Teclistamab	0.1	4.4069e-06	20
ISB2001	0.02	7.4596e-06	19.9		Teclistamab	0.1	7.4596e-06	20
ISB2001	0.02	1.0512e-05	19.9		Teclistamab	0.1	1.0512e-05	20
ISB2001	0.02	1.3565e-05	19.9		Teclistamab	0.1	1.3565e-05	20
ISB2001	0.02	1.6618e-05	19.9		Teclistamab	0.1	1.6618e-05	20
ISB2001	0.02	1.967e-05	19.9		Teclistamab	0.1	1.967e-05	20
ISB2001	0.02	3.07e-05	19.9		Teclistamab	0.1	3.07e-05	20
ISB2001	0.02	4.1729e-05	19.9		Teclistamab	0.1	4.1729e-05	20
ISB2001	0.02	5.2758e-05	19.9		Teclistamab	0.1	5.2758e-05	20
ISB2001	0.02	6.3787e-05	19.9		Teclistamab	0.1	6.3788e-05	20
ISB2001	0.02	7.4817e-05	19.9		Teclistamab	0.1	7.4817e-05	20
ISB2001	0.02	8.5846e-05	19.9		Teclistamab	0.1	8.5846e-05	20
ISB2001	0.02	0.00013652	19.901		Teclistamab	0.1	0.00013652	20.001
ISB2001	0.02	0.00018719	19.901		Teclistamab	0.1	0.00018719	20.001
ISB2001	0.02	0.00023786	19.901		Teclistamab	0.1	0.00023786	20.001
ISB2001	0.02	0.00028854	19.902		Teclistamab	0.1	0.00028854	20.002
ISB2001	0.02	0.00033921	19.902		Teclistamab	0.1	0.00033921	20.002
ISB2001	0.02	0.00038988	19.902		Teclistamab	0.1	0.00038988	20.002
ISB2001	0.02	0.00064829	19.904		Teclistamab	0.1	0.00064829	20.004
ISB2001	0.02	0.0009067	19.905		Teclistamab	0.1	0.0009067	20.005
ISB2001	0.02	0.0011651	19.907		Teclistamab	0.1	0.0011651	20.007
ISB2001	0.02	0.0014235	19.908		Teclistamab	0.1	0.0014235	20.008
ISB2001	0.02	0.0016819	19.909		Teclistamab	0.1	0.0016819	20.01
ISB2001	0.02	0.0019403	19.911		Teclistamab	0.1	0.0019403	20.011
ISB2001	0.02	0.0033119	19.919		Teclistamab	0.1	0.0033119	20.019
ISB2001	0.02	0.0046834	19.926		Teclistamab	0.1	0.0046834	20.027
ISB2001	0.02	0.0060549	19.934		Teclistamab	0.1	0.0060549	20.034
ISB2001	0.02	0.0074264	19.942		Teclistamab	0.1	0.0074264	20.042
ISB2001	0.02	0.0087979	19.95		Teclistamab	0.1	0.0087979	20.05
ISB2001	0.02	0.010169	19.957		Teclistamab	0.1	0.010169	20.058
ISB2001	0.02	0.013993	19.979		Teclistamab	0.1	0.013993	20.079
ISB2001	0.02	0.017817	20.001		Teclistamab	0.1	0.017817	20.101
ISB2001	0.02	0.021641	20.022		Teclistamab	0.1	0.021641	20.123
ISB2001	0.02	0.025464	20.044		Teclistamab	0.1	0.025464	20.145
ISB2001	0.02	0.029288	20.066		Teclistamab	0.1	0.029288	20.166
ISB2001	0.02	0.033112	20.087		Teclistamab	0.1	0.033112	20.188
ISB2001	0.02	0.036935	20.109		Teclistamab	0.1	0.036935	20.21
ISB2001	0.02	0.054389	20.208		Teclistamab	0.1	0.054389	20.31
ISB2001	0.02	0.071842	20.308		Teclistamab	0.1	0.071842	20.41
ISB2001	0.02	0.089295	20.409		Teclistamab	0.1	0.089295	20.511
ISB2001	0.02	0.10675	20.509		Teclistamab	0.1	0.10675	20.612
ISB2001	0.02	0.1242	20.61		Teclistamab	0.1	0.1242	20.714
ISB2001	0.02	0.14165	20.712		Teclistamab	0.1	0.14165	20.816
ISB2001	0.02	0.15911	20.814		Teclistamab	0.1	0.15911	20.918
ISB2001	0.02	0.19359	21.016		Teclistamab	0.1	0.19359	21.122
ISB2001	0.02	0.22807	21.221		Teclistamab	0.1	0.22807	21.327
ISB2001	0.02	0.26255	21.427		Teclistamab	0.1	0.26255	21.535
ISB2001	0.02	0.29703	21.635		Teclistamab	0.1	0.29703	21.743
ISB2001	0.02	0.33151	21.844		Teclistamab	0.1	0.33151	21.954
ISB2001	0.02	0.36599	22.056		Teclistamab	0.1	0.36599	22.166
ISB2001	0.02	0.40047	22.269		Teclistamab	0.1	0.40047	22.381
ISB2001	0.02	0.45552	22.613		Teclistamab	0.1	0.45552	22.726
ISB2001	0.02	0.51057	22.961		Teclistamab	0.1	0.51057	23.076
ISB2001	0.02	0.56562	23.314		Teclistamab	0.1	0.56561	23.431
ISB2001	0.02	0.62067	23.672		Teclistamab	0.1	0.62066	23.791
ISB2001	0.02	0.67571	24.035		Teclistamab	0.1	0.67571	24.155
ISB2001	0.02	0.73076	24.402		Teclistamab	0.1	0.73076	24.524
ISB2001	0.02	0.78581	24.774		Teclistamab	0.1	0.78581	24.898
ISB2001	0.02	0.8643	25.313		Teclistamab	0.1	0.86429	25.44
ISB2001	0.02	0.94278	25.862		Teclistamab	0.1	0.94278	25.992
ISB2001	0.02	1.0213	26.422		Teclistamab	0.1	1.0213	26.554
ISB2001	0.02	1.0998	26.992		Teclistamab	0.1	1.0997	27.127
ISB2001	0.02	1.1782	27.573		Teclistamab	0.1	1.1782	27.71
ISB2001	0.02	1.2567	28.164		Teclistamab	0.1	1.2567	28.305
ISB2001	0.02	1.3352	28.767		Teclistamab	0.1	1.3352	28.91
ISB2001	0.02	1.4408	29.595		Teclistamab	0.1	1.4408	29.742
ISB2001	0.02	1.5464	30.444		Teclistamab	0.1	1.5464	30.595
ISB2001	0.02	1.652	31.314		Teclistamab	0.1	1.652	31.47
ISB2001	0.02	1.7576	32.205		Teclistamab	0.1	1.7576	32.366
ISB2001	0.02	1.8632	33.119		Teclistamab	0.1	1.8632	33.284
ISB2001	0.02	1.9688	34.055		Teclistamab	0.1	1.9688	34.224
ISB2001	0.02	2.0744	35.014		Teclistamab	0.1	2.0744	35.188
ISB2001	0.02	2.2128	36.307		Teclistamab	0.1	2.2128	36.487
ISB2001	0.02	2.3512	37.642		Teclistamab	0.1	2.3512	37.829
ISB2001	0.02	2.4897	39.019		Teclistamab	0.1	2.4896	39.213
ISB2001	0.02	2.6281	40.441		Teclistamab	0.1	2.6281	40.641
ISB2001	0.02	2.7665	41.908		Teclistamab	0.1	2.7665	42.115
ISB2001	0.02	2.9049	43.421		Teclistamab	0.1	2.9049	43.635
ISB2001	0.02	3.0433	44.983		Teclistamab	0.1	3.0433	45.205
ISB2001	0.02	3.2245	47.102		Teclistamab	0.1	3.2245	47.334
ISB2001	0.02	3.4057	49.309		Teclistamab	0.1	3.4056	49.551
ISB2001	0.02	3.5868	51.607		Teclistamab	0.1	3.5868	51.86
ISB2001	0.02	3.768	54		Teclistamab	0.1	3.768	54.264
ISB2001	0.02	3.9492	56.492		Teclistamab	0.1	3.9492	56.768
ISB2001	0.02	4.1304	59.086		Teclistamab	0.1	4.1303	59.374
ISB2001	0.02	4.3115	61.786		Teclistamab	0.1	4.3115	62.086
ISB2001	0.02	4.556	65.603		Teclistamab	0.1	4.5559	65.921
ISB2001	0.02	4.8004	69.631		Teclistamab	0.1	4.8004	69.967
ISB2001	0.02	5.0449	73.88		Teclistamab	0.1	5.0448	74.235
ISB2001	0.02	5.2893	78.36		Teclistamab	0.1	5.2892	78.735
ISB2001	0.02	5.5338	83.082		Teclistamab	0.1	5.5337	83.478
ISB2001	0.02	5.7782	88.059		Teclistamab	0.1	5.7781	88.477
ISB2001	0.02	6.0227	93.301		Teclistamab	0.1	6.0225	93.741
ISB2001	0.02	6.3811	101.49		Teclistamab	0.1	6.381	101.97
ISB2001	0.02	6.7396	110.32		Teclistamab	0.1	6.7395	110.84
ISB2001	0.02	7.098	119.82		Teclistamab	0.1	7.098	120.38
ISB2001	0.02	7.4565	130.04		Teclistamab	0.1	7.4565	130.64
ISB2001	0.02	7.8149	141.01		Teclistamab	0.1	7.815	141.66
ISB2001	0.02	8.1734	152.77		Teclistamab	0.1	8.1735	153.47
ISB2001	0.02	8.5318	165.37		Teclistamab	0.1	8.532	166.11
ISB2001	0.02	9	183.13		Teclistamab	0.1	9	183.94
ISB2001	0.02	9	183.13		Teclistamab	0.1	9	183.94
ISB2001	0.02	9	183.13		Teclistamab	0.1	9	183.94
ISB2001	0.02	9	183.13		Teclistamab	0.1	9	183.94
ISB2001	0.02	9	183.13		Teclistamab	0.1	9	183.94
ISB2001	0.02	9	183.13		Teclistamab	0.1	9	183.94
ISB2001	0.02	9	183.13		Teclistamab	0.1	9	183.94
ISB2001	0.02	9	183.13		Teclistamab	0.1	9	183.94
ISB2001	0.02	9	183.13		Teclistamab	0.1	9	183.94
ISB2001	0.02	9	183.13		Teclistamab	0.1	9	183.94
ISB2001	0.02	9	183.13		Teclistamab	0.1	9	183.94
ISB2001	0.02	9	183.13		Teclistamab	0.1	9	183.94
ISB2001	0.02	9	183.13		Teclistamab	0.1	9	183.94
ISB2001	0.02	9	183.13		Teclistamab	0.1	9	183.94
ISB2001	0.02	9	183.13		Teclistamab	0.1	9	183.94
ISB2001	0.02	9	183.13		Teclistamab	0.1	9	183.94
ISB2001	0.02	9	183.13		Teclistamab	0.1	9	183.94
ISB2001	0.02	9	183.13		Teclistamab	0.1	9	183.94
ISB2001	0.02	9	183.13		Teclistamab	0.1	9	183.94
ISB2001	0.02	9	183.13		Teclistamab	0.1	9	183.94
ISB2001	0.02	9	183.13		Teclistamab	0.1	9	183.94
ISB2001	0.02	9	183.13		Teclistamab	0.1	9	183.94
ISB2001	0.02	9	183.13		Teclistamab	0.1	9	183.94
ISB2001	0.02	9	183.13		Teclistamab	0.1	9	183.94
ISB2001	0.02	9	183.13		Teclistamab	0.1	9	183.94
ISB2001	0.02	9	183.13		Teclistamab	0.1	9	183.94
ISB2001	0.02	9	183.13		Teclistamab	0.1	9	183.94
ISB2001	0.02	9	183.13		Teclistamab	0.1	9	183.94
ISB2001	0.02	9	183.13		Teclistamab	0.1	9	183.94
ISB2001	0.02	9	183.13		Teclistamab	0.1	9	183.94
ISB2001	0.02	9	183.13		Teclistamab	0.1	9	183.94
ISB2001	0.02	9	183.13		Teclistamab	0.1	9	183.94
ISB2001	0.02	9	183.13		Teclistamab	0.1	9	183.94
ISB2001	0.02	9	183.13		Teclistamab	0.1	9	183.94
ISB2001	0.02	9	183.13		Teclistamab	0.1	9	183.94
ISB2001	0.02	9	183.13		Teclistamab	0.1	9	183.94
ISB2001	0.02	9	183.13		Teclistamab	0.1	9	183.94
ISB2001	0.02	9	183.13		Teclistamab	0.1	9	183.94
ISB2001	0.02	9	183.13		Teclistamab	0.1	9	183.94
ISB2001	0.02	9	183.13		Teclistamab	0.1	9	183.94
ISB2001	0.02	9	183.13		Teclistamab	0.1	9	183.94
ISB2001	0.02	9	183.13		Teclistamab	0.1	9	183.94
ISB2001	0.02	9	183.13		Teclistamab	0.1	9	183.94
ISB2001	0.02	9	183.13		Teclistamab	0.1	9	183.94
ISB2001	0.02	9	183.13		Teclistamab	0.1	9	183.94
ISB2001	0.02	9	183.13		Teclistamab	0.1	9	183.94
ISB2001	0.02	9	183.13		Teclistamab	0.1	9	183.94
ISB2001	0.02	9	183.13		Teclistamab	0.1	9	183.94
ISB2001	0.02	9	183.13		Teclistamab	0.1	9	183.94
ISB2001	0.02	9	183.13		Teclistamab	0.1	9.0001	183.94
ISB2001	0.02	9	183.13		Teclistamab	0.1	9.0001	183.94
ISB2001	0.02	9	183.13		Teclistamab	0.1	9.0001	183.94
ISB2001	0.02	9	183.13		Teclistamab	0.1	9.0001	183.94
ISB2001	0.02	9	183.13		Teclistamab	0.1	9.0001	183.94
ISB2001	0.02	9	183.13		Teclistamab	0.1	9.0002	183.94
ISB2001	0.02	9	183.13		Teclistamab	0.1	9.0002	183.94
ISB2001	0.02	9	183.13		Teclistamab	0.1	9.0002	183.94
ISB2001	0.02	9	183.13		Teclistamab	0.1	9.0002	183.95
ISB2001	0.02	9	183.13		Teclistamab	0.1	9.0003	183.95
ISB2001	0.02	9	183.13		Teclistamab	0.1	9.0003	183.95
ISB2001	0.02	9	183.13		Teclistamab	0.1	9.0003	183.95
ISB2001	0.02	9	183.13		Teclistamab	0.1	9.0004	183.95
ISB2001	0.02	9	183.13		Teclistamab	0.1	9.0004	183.95
ISB2001	0.02	9	183.13		Teclistamab	0.1	9.0005	183.95
ISB2001	0.02	9	183.13		Teclistamab	0.1	9.0005	183.96
ISB2001	0.02	9	183.13		Teclistamab	0.1	9.0006	183.96
ISB2001	0.02	9	183.13		Teclistamab	0.1	9.0006	183.96
ISB2001	0.02	9.0001	183.13		Teclistamab	0.1	9.0007	183.96
ISB2001	0.02	9.0001	183.13		Teclistamab	0.1	9.0008	183.97
ISB2001	0.02	9.0001	183.13		Teclistamab	0.1	9.0008	183.97
ISB2001	0.02	9.0001	183.13		Teclistamab	0.1	9.0009	183.97
ISB2001	0.02	9.0001	183.13		Teclistamab	0.1	9.001	183.97
ISB2001	0.02	9.0001	183.13		Teclistamab	0.1	9.001	183.98
ISB2001	0.02	9.0001	183.13		Teclistamab	0.1	9.0011	183.98
ISB2001	0.02	9.0001	183.13		Teclistamab	0.1	9.0012	183.98
ISB2001	0.02	9.0001	183.13		Teclistamab	0.1	9.0013	183.99
ISB2001	0.02	9.0001	183.13		Teclistamab	0.1	9.0014	183.99
ISB2001	0.02	9.0001	183.13		Teclistamab	0.1	9.0015	183.99
ISB2001	0.02	9.0001	183.13		Teclistamab	0.1	9.0016	184
ISB2001	0.02	9.0001	183.13		Teclistamab	0.1	9.0017	184
ISB2001	0.02	9.0001	183.13		Teclistamab	0.1	9.0018	184.01
ISB2001	0.02	9.0001	183.13		Teclistamab	0.1	9.0019	184.01
ISB2001	0.02	9.0001	183.13		Teclistamab	0.1	9.002	184.02
ISB2001	0.02	9.0001	183.13		Teclistamab	0.1	9.0021	184.02
ISB2001	0.02	9.0001	183.14		Teclistamab	0.1	9.0023	184.03
ISB2001	0.02	9.0002	183.14		Teclistamab	0.1	9.0024	184.03
ISB2001	0.02	9.0002	183.14		Teclistamab	0.1	9.0026	184.04
ISB2001	0.02	9.0002	183.14		Teclistamab	0.1	9.0027	184.04
ISB2001	0.02	9.0002	183.14		Teclistamab	0.1	9.0029	184.05
ISB2001	0.02	9.0002	183.14		Teclistamab	0.1	9.003	184.06
ISB2001	0.02	9.0002	183.14		Teclistamab	0.1	9.0032	184.06
ISB2001	0.02	9.0002	183.14		Teclistamab	0.1	9.0033	184.07
ISB2001	0.02	9.0002	183.14		Teclistamab	0.1	9.0035	184.08
ISB2001	0.02	9.0002	183.14		Teclistamab	0.1	9.0037	184.08
ISB2001	0.02	9.0002	183.14		Teclistamab	0.1	9.0039	184.09
ISB2001	0.02	9.0003	183.14		Teclistamab	0.1	9.0041	184.1
ISB2001	0.02	9.0003	183.14		Teclistamab	0.1	9.0043	184.11
ISB2001	0.02	9.0003	183.14		Teclistamab	0.1	9.0045	184.11
ISB2001	0.02	9.0003	183.14		Teclistamab	0.1	9.0047	184.12
ISB2001	0.02	9.0003	183.14		Teclistamab	0.1	9.0049	184.13
ISB2001	0.02	9.0003	183.14		Teclistamab	0.1	9.0052	184.14
ISB2001	0.02	9.0004	183.14		Teclistamab	0.1	9.0055	184.15
ISB2001	0.02	9.0004	183.14		Teclistamab	0.1	9.0057	184.16
ISB2001	0.02	9.0004	183.14		Teclistamab	0.1	9.006	184.17
ISB2001	0.02	9.0004	183.15		Teclistamab	0.1	9.0062	184.18
ISB2001	0.02	9.0004	183.15		Teclistamab	0.1	9.0065	184.19
ISB2001	0.02	9.0005	183.15		Teclistamab	0.1	9.0068	184.21
ISB2001	0.02	9.0005	183.15		Teclistamab	0.1	9.0071	184.22
ISB2001	0.02	9.0005	183.15		Teclistamab	0.1	9.0074	184.23
ISB2001	0.02	9.0005	183.15		Teclistamab	0.1	9.0077	184.24
ISB2001	0.02	9.0006	183.15		Teclistamab	0.1	9.0081	184.26
ISB2001	0.02	9.0006	183.15		Teclistamab	0.1	9.0084	184.27
ISB2001	0.02	9.0006	183.15		Teclistamab	0.1	9.0087	184.28
ISB2001	0.02	9.0006	183.15		Teclistamab	0.1	9.0091	184.3
ISB2001	0.02	9.0007	183.16		Teclistamab	0.1	9.0095	184.31
ISB2001	0.02	9.0007	183.16		Teclistamab	0.1	9.0099	184.33
ISB2001	0.02	9.0007	183.16		Teclistamab	0.1	9.0103	184.35
ISB2001	0.02	9.0008	183.16		Teclistamab	0.1	9.0107	184.36
ISB2001	0.02	9.0008	183.16		Teclistamab	0.1	9.0111	184.38
ISB2001	0.02	9.0008	183.16		Teclistamab	0.1	9.0115	184.39
ISB2001	0.02	9.0009	183.16		Teclistamab	0.1	9.012	184.41
ISB2001	0.02	9.0009	183.16		Teclistamab	0.1	9.0126	184.44
ISB2001	0.02	9.0009	183.17		Teclistamab	0.1	9.0131	184.46
ISB2001	0.02	9.001	183.17		Teclistamab	0.1	9.0136	184.48
ISB2001	0.02	9.001	183.17		Teclistamab	0.1	9.0142	184.5
ISB2001	0.02	9.001	183.17		Teclistamab	0.1	9.0147	184.52
ISB2001	0.02	9.0011	183.17		Teclistamab	0.1	9.0152	184.54
ISB2001	0.02	9.0011	183.17		Teclistamab	0.1	9.016	184.57
ISB2001	0.02	9.0012	183.18		Teclistamab	0.1	9.0167	184.6
ISB2001	0.02	9.0012	183.18		Teclistamab	0.1	9.0174	184.63
ISB2001	0.02	9.0013	183.18		Teclistamab	0.1	9.0182	184.66
ISB2001	0.02	9.0013	183.18		Teclistamab	0.1	9.0189	184.69
ISB2001	0.02	9.0014	183.18		Teclistamab	0.1	9.0197	184.72
ISB2001	0.02	9.0014	183.19		Teclistamab	0.1	9.0204	184.75
ISB2001	0.02	9.0015	183.19		Teclistamab	0.1	9.0214	184.79
ISB2001	0.02	9.0016	183.19		Teclistamab	0.1	9.0224	184.83
ISB2001	0.02	9.0016	183.19		Teclistamab	0.1	9.0233	184.87
ISB2001	0.02	9.0017	183.2		Teclistamab	0.1	9.0243	184.9
ISB2001	0.02	9.0018	183.2		Teclistamab	0.1	9.0253	184.94
ISB2001	0.02	9.0018	183.2		Teclistamab	0.1	9.0263	184.98
ISB2001	0.02	9.0019	183.21		Teclistamab	0.1	9.0273	185.02
ISB2001	0.02	9.002	183.21		Teclistamab	0.1	9.0289	185.09
ISB2001	0.02	9.0021	183.21		Teclistamab	0.1	9.0305	185.15
ISB2001	0.02	9.0022	183.22		Teclistamab	0.1	9.0321	185.21
ISB2001	0.02	9.0023	183.22		Teclistamab	0.1	9.0337	185.28
ISB2001	0.02	9.0024	183.22		Teclistamab	0.1	9.0353	185.34
ISB2001	0.02	9.0025	183.23		Teclistamab	0.1	9.0369	185.41
ISB2001	0.02	9.0027	183.23		Teclistamab	0.1	9.041	185.57
ISB2001	0.02	9.0028	183.24		Teclistamab	0.1	9.045	185.73
ISB2001	0.02	9.003	183.25		Teclistamab	0.1	9.0491	185.89
ISB2001	0.02	9.0032	183.25		Teclistamab	0.1	9.0532	186.06
ISB2001	0.02	9.0033	183.26		Teclistamab	0.1	9.0572	186.22
ISB2001	0.02	9.0035	183.27		Teclistamab	0.1	9.0613	186.38
ISB2001	0.02	9.0036	183.27		Teclistamab	0.1	9.0683	186.66
ISB2001	0.02	9.0039	183.28		Teclistamab	0.1	9.0753	186.94
ISB2001	0.02	9.0041	183.29		Teclistamab	0.1	9.0824	187.22
ISB2001	0.02	9.0044	183.3		Teclistamab	0.1	9.0894	187.5
ISB2001	0.02	9.0046	183.31		Teclistamab	0.1	9.0964	187.78
ISB2001	0.02	9.0049	183.32		Teclistamab	0.1	9.1034	188.06
ISB2001	0.02	9.0051	183.33		Teclistamab	0.1	9.1121	188.41
ISB2001	0.02	9.0054	183.34		Teclistamab	0.1	9.1208	188.75
ISB2001	0.02	9.0057	183.35		Teclistamab	0.1	9.1294	189.1
ISB2001	0.02	9.006	183.37		Teclistamab	0.1	9.1381	189.44
ISB2001	0.02	9.0064	183.38		Teclistamab	0.1	9.1467	189.78
ISB2001	0.02	9.0067	183.39		Teclistamab	0.1	9.1554	190.13
ISB2001	0.02	9.007	183.41		Teclistamab	0.1	9.1662	190.55
ISB2001	0.02	9.0073	183.42		Teclistamab	0.1	9.1769	190.98
ISB2001	0.02	9.0077	183.43		Teclistamab	0.1	9.1877	191.41
ISB2001	0.02	9.0081	183.45		Teclistamab	0.1	9.1984	191.83
ISB2001	0.02	9.0086	183.47		Teclistamab	0.1	9.2092	192.26
ISB2001	0.02	9.009	183.49		Teclistamab	0.1	9.22	192.68
ISB2001	0.02	9.0094	183.5		Teclistamab	0.1	9.2307	193.1
ISB2001	0.02	9.0099	183.52		Teclistamab	0.1	9.2452	193.67
ISB2001	0.02	9.0103	183.54		Teclistamab	0.1	9.2597	194.24
ISB2001	0.02	9.0108	183.56		Teclistamab	0.1	9.2741	194.8
ISB2001	0.02	9.0113	183.58		Teclistamab	0.1	9.2886	195.37
ISB2001	0.02	9.0118	183.6		Teclistamab	0.1	9.3031	195.93
ISB2001	0.02	9.0124	183.62		Teclistamab	0.1	9.3175	196.49
ISB2001	0.02	9.0129	183.64		Teclistamab	0.1	9.332	197.05
ISB2001	0.02	9.0134	183.66		Teclistamab	0.1	9.3486	197.7
ISB2001	0.02	9.014	183.68		Teclistamab	0.1	9.3653	198.34
ISB2001	0.02	9.0145	183.7		Teclistamab	0.1	9.3819	198.98
ISB2001	0.02	9.0152	183.73		Teclistamab	0.1	9.3985	199.62
ISB2001	0.02	9.0158	183.76		Teclistamab	0.1	9.4151	200.25
ISB2001	0.02	9.0165	183.78		Teclistamab	0.1	9.4317	200.89
ISB2001	0.02	9.0171	183.81		Teclistamab	0.1	9.4484	201.52
ISB2001	0.02	9.0178	183.83		Teclistamab	0.1	9.4692	202.32
ISB2001	0.02	9.0185	183.86		Teclistamab	0.1	9.4901	203.11
ISB2001	0.02	9.0191	183.89		Teclistamab	0.1	9.5109	203.9
ISB2001	0.02	9.02	183.92		Teclistamab	0.1	9.5318	204.68
ISB2001	0.02	9.0208	183.96		Teclistamab	0.1	9.5527	205.47
ISB2001	0.02	9.0217	183.99		Teclistamab	0.1	9.5735	206.25
ISB2001	0.02	9.0225	184.02		Teclistamab	0.1	9.5944	207.04
ISB2001	0.02	9.0234	184.06		Teclistamab	0.1	9.6216	208.05
ISB2001	0.02	9.0243	184.09		Teclistamab	0.1	9.6489	209.07
ISB2001	0.02	9.0251	184.12		Teclistamab	0.1	9.6761	210.08
ISB2001	0.02	9.0263	184.17		Teclistamab	0.1	9.7034	211.1
ISB2001	0.02	9.0275	184.22		Teclistamab	0.1	9.7306	212.1
ISB2001	0.02	9.0287	184.27		Teclistamab	0.1	9.7578	213.11
ISB2001	0.02	9.0298	184.31		Teclistamab	0.1	9.7851	214.12
ISB2001	0.02	9.031	184.36		Teclistamab	0.1	9.813	215.14
ISB2001	0.02	9.0322	184.41		Teclistamab	0.1	9.8409	216.17
ISB2001	0.02	9.0334	184.45		Teclistamab	0.1	9.8688	217.19
ISB2001	0.02	9.0352	184.52		Teclistamab	0.1	9.8968	218.22
ISB2001	0.02	9.0369	184.59		Teclistamab	0.1	9.9247	219.24
ISB2001	0.02	9.0387	184.67		Teclistamab	0.1	9.9526	220.26
ISB2001	0.02	9.0405	184.74		Teclistamab	0.1	9.9805	221.27
ISB2001	0.02	9.0423	184.81		Teclistamab	0.1	10.013	222.45
ISB2001	0.02	9.0441	184.88		Teclistamab	0.1	10.045	223.61
ISB2001	0.02	9.0458	184.95		Teclistamab	0.1	10.077	224.78
ISB2001	0.02	9.0484	185.05		Teclistamab	0.1	10.109	225.95
ISB2001	0.02	9.0509	185.15		Teclistamab	0.1	10.141	227.12
ISB2001	0.02	9.0534	185.25		Teclistamab	0.1	10.173	228.28
ISB2001	0.02	9.0559	185.35		Teclistamab	0.1	10.206	229.44
ISB2001	0.02	9.0584	185.45		Teclistamab	0.1	10.246	230.91
ISB2001	0.02	9.0609	185.55		Teclistamab	0.1	10.287	232.38
ISB2001	0.02	9.0634	185.65		Teclistamab	0.1	10.327	233.84
ISB2001	0.02	9.0666	185.77		Teclistamab	0.1	10.368	235.3
ISB2001	0.02	9.0697	185.89		Teclistamab	0.1	10.408	236.77
ISB2001	0.02	9.0728	186.02		Teclistamab	0.1	10.449	238.23
ISB2001	0.02	9.0759	186.14		Teclistamab	0.1	10.486	239.57
ISB2001	0.02	9.0791	186.27		Teclistamab	0.1	10.524	240.91
ISB2001	0.02	9.0822	186.39		Teclistamab	0.1	10.561	242.25
ISB2001	0.02	9.0853	186.51		Teclistamab	0.1	10.598	243.59
ISB2001	0.02	9.09	186.7		Teclistamab	0.1	10.635	244.93
ISB2001	0.02	9.0946	186.88		Teclistamab	0.1	10.673	246.27
ISB2001	0.02	9.0993	187.07		Teclistamab	0.1	10.713	247.74
ISB2001	0.02	9.104	187.25		Teclistamab	0.1	10.754	249.2
ISB2001	0.02	9.1086	187.43		Teclistamab	0.1	10.795	250.67
ISB2001	0.02	9.1133	187.62		Teclistamab	0.1	10.836	252.13
ISB2001	0.02	9.118	187.8		Teclistamab	0.1	10.876	253.6
ISB2001	0.02	9.1243	188.05		Teclistamab	0.1	10.917	255.06
ISB2001	0.02	9.1305	188.3		Teclistamab	0.1	10.959	256.57
ISB2001	0.02	9.1368	188.54		Teclistamab	0.1	11.001	258.08
ISB2001	0.02	9.1431	188.79		Teclistamab	0.1	11.043	259.59
ISB2001	0.02	9.1494	189.04		Teclistamab	0.1	11.085	261.1
ISB2001	0.02	9.1557	189.28		Teclistamab	0.1	11.127	262.61
ISB2001	0.02	9.162	189.53		Teclistamab	0.1	11.169	264.12
ISB2001	0.02	9.171	189.88		Teclistamab	0.1	11.216	265.79
ISB2001	0.02	9.18	190.22		Teclistamab	0.1	11.262	267.45
ISB2001	0.02	9.1889	190.57		Teclistamab	0.1	11.308	269.12
ISB2001	0.02	9.1979	190.92		Teclistamab	0.1	11.354	270.78
ISB2001	0.02	9.2069	191.27		Teclistamab	0.1	11.401	272.45
ISB2001	0.02	9.2159	191.61		Teclistamab	0.1	11.447	274.11
ISB2001	0.02	9.2274	192.05		Teclistamab	0.1	11.506	276.23
ISB2001	0.02	9.2389	192.49		Teclistamab	0.1	11.564	278.36
ISB2001	0.02	9.2505	192.93		Teclistamab	0.1	11.623	280.48
ISB2001	0.02	9.262	193.37		Teclistamab	0.1	11.682	282.61
ISB2001	0.02	9.2735	193.81		Teclistamab	0.1	11.732	284.42
ISB2001	0.02	9.2851	194.24		Teclistamab	0.1	11.782	286.22
ISB2001	0.02	9.2991	194.77		Teclistamab	0.1	11.832	288.04
ISB2001	0.02	9.3132	195.3		Teclistamab	0.1	11.882	289.85
ISB2001	0.02	9.3272	195.82		Teclistamab	0.1	11.932	291.67
ISB2001	0.02	9.3413	196.35		Teclistamab	0.1	11.982	293.48
ISB2001	0.02	9.3553	196.87		Teclistamab	0.1	12.036	295.48
ISB2001	0.02	9.3694	197.38		Teclistamab	0.1	12.091	297.48
ISB2001	0.02	9.3859	197.99		Teclistamab	0.1	12.146	299.48
ISB2001	0.02	9.4023	198.59		Teclistamab	0.1	12.201	301.49
ISB2001	0.02	9.4188	199.19		Teclistamab	0.1	12.255	303.5
ISB2001	0.02	9.4353	199.78		Teclistamab	0.1	12.327	306.15
ISB2001	0.02	9.4517	200.38		Teclistamab	0.1	12.399	308.81
ISB2001	0.02	9.4682	200.97		Teclistamab	0.1	12.471	311.48
ISB2001	0.02	9.4893	201.72		Teclistamab	0.1	12.543	314.16
ISB2001	0.02	9.5103	202.47		Teclistamab	0.1	12.615	316.84
ISB2001	0.02	9.5314	203.21		Teclistamab	0.1	12.701	320.06
ISB2001	0.02	9.5524	203.95		Teclistamab	0.1	12.787	323.3
ISB2001	0.02	9.5735	204.68		Teclistamab	0.1	12.873	326.56
ISB2001	0.02	9.5946	205.42		Teclistamab	0.1	12.959	329.83
ISB2001	0.02	9.6156	206.14		Teclistamab	0.1	13.044	333.12
ISB2001	0.02	9.6438	207.11		Teclistamab	0.1	13.13	336.43
ISB2001	0.02	9.6719	208.07		Teclistamab	0.1	13.26	341.47
ISB2001	0.02	9.7	209.02		Teclistamab	0.1	13.39	346.56
ISB2001	0.02	9.7282	209.97		Teclistamab	0.1	13.52	351.7
ISB2001	0.02	9.7563	210.91		Teclistamab	0.1	13.649	356.9
ISB2001	0.02	9.7845	211.85		Teclistamab	0.1	13.779	362.16
ISB2001	0.02	9.8126	212.78		Teclistamab	0.1	13.909	367.49
ISB2001	0.02	9.8423	213.76		Teclistamab	0.1	14.039	372.88
ISB2001	0.02	9.8721	214.73		Teclistamab	0.1	14.168	378.34
ISB2001	0.02	9.9018	215.7		Teclistamab	0.1	14.293	383.65
ISB2001	0.02	9.9315	216.67		Teclistamab	0.1	14.418	389.04
ISB2001	0.02	9.9613	217.62		Teclistamab	0.1	14.543	394.5
ISB2001	0.02	9.991	218.58		Teclistamab	0.1	14.668	400.03
ISB2001	0.02	10.021	219.53		Teclistamab	0.1	14.793	405.64
ISB2001	0.02	10.057	220.67		Teclistamab	0.1	14.917	411.32
ISB2001	0.02	10.093	221.8		Teclistamab	0.1	15.043	417.13
ISB2001	0.02	10.129	222.94		Teclistamab	0.1	15.169	423.01
ISB2001	0.02	10.164	224.06		Teclistamab	0.1	15.295	428.98
ISB2001	0.02	10.2	225.18		Teclistamab	0.1	15.421	435.04
ISB2001	0.02	10.236	226.29		Teclistamab	0.1	15.546	441.18
ISB2001	0.02	10.272	227.4		Teclistamab	0.1	15.74	450.79
ISB2001	0.02	10.315	228.71		Teclistamab	0.1	15.934	460.62
ISB2001	0.02	10.357	230		Teclistamab	0.1	16	464.03
ISB2001	0.02	10.399	231.29		Teclistamab	0.1	16	464.03
ISB2001	0.02	10.442	232.58		Teclistamab	0.1	16	464.03
ISB2001	0.02	10.484	233.85		Teclistamab	0.1	16	464.03
ISB2001	0.02	10.526	235.13		Teclistamab	0.1	16	464.03
ISB2001	0.02	10.569	236.4		Teclistamab	0.1	16	464.03
ISB2001	0.02	10.62	237.93		Teclistamab	0.1	16	464.03
ISB2001	0.02	10.671	239.45		Teclistamab	0.1	16	464.03
ISB2001	0.02	10.722	240.96		Teclistamab	0.1	16	464.03
ISB2001	0.02	10.774	242.47		Teclistamab	0.1	16	464.03
ISB2001	0.02	10.825	243.97		Teclistamab	0.1	16	464.03
ISB2001	0.02	10.876	245.47		Teclistamab	0.1	16	464.03
ISB2001	0.02	10.928	246.96		Teclistamab	0.1	16	464.03
ISB2001	0.02	10.992	248.83		Teclistamab	0.1	16	464.03
ISB2001	0.02	11.057	250.7		Teclistamab	0.1	16	464.03
ISB2001	0.02	11.122	252.55		Teclistamab	0.1	16	464.03
ISB2001	0.02	11.186	254.4		Teclistamab	0.1	16	464.03
ISB2001	0.02	11.251	256.24		Teclistamab	0.1	16	464.03
ISB2001	0.02	11.316	258.08		Teclistamab	0.1	16	464.03
ISB2001	0.02	11.381	259.91		Teclistamab	0.1	16	464.04
ISB2001	0.02	11.454	261.96		Teclistamab	0.1	16	464.04
ISB2001	0.02	11.527	264		Teclistamab	0.1	16	464.04
ISB2001	0.02	11.6	266.04		Teclistamab	0.1	16	464.04
ISB2001	0.02	11.673	268.08		Teclistamab	0.1	16	464.05
ISB2001	0.02	11.745	270.11		Teclistamab	0.1	16	464.05
ISB2001	0.02	11.818	272.13		Teclistamab	0.1	16.001	464.06
ISB2001	0.02	11.891	274.15		Teclistamab	0.1	16.001	464.06
ISB2001	0.02	11.968	276.28		Teclistamab	0.1	16.001	464.07
ISB2001	0.02	12.045	278.41		Teclistamab	0.1	16.001	464.07
ISB2001	0.02	12.122	280.54		Teclistamab	0.1	16.001	464.08
ISB2001	0.02	12.199	282.66		Teclistamab	0.1	16.001	464.08
ISB2001	0.02	12.276	284.79		Teclistamab	0.1	16.001	464.09
ISB2001	0.02	12.353	286.92		Teclistamab	0.1	16.001	464.1
ISB2001	0.02	12.43	289.06		Teclistamab	0.1	16.001	464.1
ISB2001	0.02	12.519	291.52		Teclistamab	0.1	16.002	464.11
ISB2001	0.02	12.608	294		Teclistamab	0.1	16.002	464.11
ISB2001	0.02	12.697	296.49		Teclistamab	0.1	16.002	464.12
ISB2001	0.02	12.786	298.98		Teclistamab	0.1	16.002	464.13
ISB2001	0.02	12.875	301.49		Teclistamab	0.1	16.002	464.14
ISB2001	0.02	12.963	304.02		Teclistamab	0.1	16.002	464.15
ISB2001	0.02	13.052	306.56		Teclistamab	0.1	16.003	464.16
ISB2001	0.02	13.168	309.88		Teclistamab	0.1	16.003	464.17
ISB2001	0.02	13.283	313.24		Teclistamab	0.1	16.003	464.18
ISB2001	0.02	13.399	316.64		Teclistamab	0.1	16.003	464.19
ISB2001	0.02	13.514	320.08		Teclistamab	0.1	16.003	464.2
ISB2001	0.02	13.63	323.56		Teclistamab	0.1	16.004	464.21
ISB2001	0.02	13.745	327.09		Teclistamab	0.1	16.004	464.22
ISB2001	0.02	13.861	330.67		Teclistamab	0.1	16.004	464.23
ISB2001	0.02	13.987	334.65		Teclistamab	0.1	16.004	464.24
ISB2001	0.02	14.113	338.71		Teclistamab	0.1	16.004	464.25
ISB2001	0.02	14.24	342.84		Teclistamab	0.1	16.005	464.27
ISB2001	0.02	14.366	347.04		Teclistamab	0.1	16.005	464.28
ISB2001	0.02	14.493	351.33		Teclistamab	0.1	16.005	464.29
ISB2001	0.02	14.619	355.7		Teclistamab	0.1	16.005	464.31
ISB2001	0.02	14.777	361.28		Teclistamab	0.1	16.006	464.32
ISB2001	0.02	14.934	367.01		Teclistamab	0.1	16.006	464.33
ISB2001	0.02	15.092	372.88		Teclistamab	0.1	16.006	464.35
ISB2001	0.02	15.25	378.92		Teclistamab	0.1	16.006	464.36
ISB2001	0.02	15.407	385.11		Teclistamab	0.1	16.007	464.38
ISB2001	0.02	15.565	391.47		Teclistamab	0.1	16.007	464.39
ISB2001	0.02	15.748	399.1		Teclistamab	0.1	16.007	464.41
ISB2001	0.02	15.932	406.96		Teclistamab	0.1	16.008	464.42
ISB2001	0.02	16	409.93		Teclistamab	0.1	16.008	464.44
ISB2001	0.02	16	409.93		Teclistamab	0.1	16.008	464.46
ISB2001	0.02	16	409.93		Teclistamab	0.1	16.009	464.47
ISB2001	0.02	16	409.93		Teclistamab	0.1	16.009	464.49
ISB2001	0.02	16	409.93		Teclistamab	0.1	16.009	464.51
ISB2001	0.02	16	409.93		Teclistamab	0.1	16.01	464.53
ISB2001	0.02	16	409.93		Teclistamab	0.1	16.01	464.55
ISB2001	0.02	16	409.93		Teclistamab	0.1	16.011	464.57
ISB2001	0.02	16	409.93		Teclistamab	0.1	16.011	464.6
ISB2001	0.02	16	409.93		Teclistamab	0.1	16.011	464.62
ISB2001	0.02	16	409.93		Teclistamab	0.1	16.012	464.64
ISB2001	0.02	16	409.93		Teclistamab	0.1	16.012	464.67
ISB2001	0.02	16	409.93		Teclistamab	0.1	16.013	464.7
ISB2001	0.02	16	409.93		Teclistamab	0.1	16.013	464.72
ISB2001	0.02	16	409.93		Teclistamab	0.1	16.014	464.75
ISB2001	0.02	16	409.93		Teclistamab	0.1	16.015	464.78
ISB2001	0.02	16	409.93		Teclistamab	0.1	16.015	464.8
ISB2001	0.02	16	409.93		Teclistamab	0.1	16.016	464.84
ISB2001	0.02	16	409.93		Teclistamab	0.1	16.017	464.88
ISB2001	0.02	16	409.93		Teclistamab	0.1	16.017	464.92
ISB2001	0.02	16	409.93		Teclistamab	0.1	16.018	464.95
ISB2001	0.02	16	409.93		Teclistamab	0.1	16.019	464.99
ISB2001	0.02	16	409.93		Teclistamab	0.1	16.019	465.03
ISB2001	0.02	16	409.93		Teclistamab	0.1	16.02	465.07
ISB2001	0.02	16	409.93		Teclistamab	0.1	16.021	465.13
ISB2001	0.02	16	409.93		Teclistamab	0.1	16.022	465.18
ISB2001	0.02	16	409.93		Teclistamab	0.1	16.023	465.24
ISB2001	0.02	16	409.93		Teclistamab	0.1	16.025	465.3
ISB2001	0.02	16	409.93		Teclistamab	0.1	16.026	465.35
ISB2001	0.02	16	409.93		Teclistamab	0.1	16.027	465.41
ISB2001	0.02	16	409.93		Teclistamab	0.1	16.028	465.47
ISB2001	0.02	16	409.93		Teclistamab	0.1	16.029	465.55
ISB2001	0.02	16	409.94		Teclistamab	0.1	16.031	465.64
ISB2001	0.02	16	409.94		Teclistamab	0.1	16.033	465.72
ISB2001	0.02	16	409.94		Teclistamab	0.1	16.034	465.81
ISB2001	0.02	16	409.94		Teclistamab	0.1	16.036	465.89
ISB2001	0.02	16	409.94		Teclistamab	0.1	16.038	465.98
ISB2001	0.02	16	409.94		Teclistamab	0.1	16.039	466.06
ISB2001	0.02	16	409.94		Teclistamab	0.1	16.043	466.25
ISB2001	0.02	16	409.94		Teclistamab	0.1	16.047	466.44
ISB2001	0.02	16	409.94		Teclistamab	0.1	16.05	466.63
ISB2001	0.02	16	409.94		Teclistamab	0.1	16.054	466.83
ISB2001	0.02	16	409.94		Teclistamab	0.1	16.058	467.02
ISB2001	0.02	16	409.94		Teclistamab	0.1	16.062	467.21
ISB2001	0.02	16	409.94		Teclistamab	0.1	16.069	467.59
ISB2001	0.02	16	409.94		Teclistamab	0.1	16.076	467.97
ISB2001	0.02	16	409.94		Teclistamab	0.1	16.084	468.35
ISB2001	0.02	16	409.95		Teclistamab	0.1	16.091	468.73
ISB2001	0.02	16	409.95		Teclistamab	0.1	16.098	469.11
ISB2001	0.02	16	409.95		Teclistamab	0.1	16.106	469.48
ISB2001	0.02	16	409.95		Teclistamab	0.1	16.116	470
ISB2001	0.02	16	409.95		Teclistamab	0.1	16.126	470.51
ISB2001	0.02	16	409.95		Teclistamab	0.1	16.136	471.02
ISB2001	0.02	16	409.95		Teclistamab	0.1	16.145	471.53
ISB2001	0.02	16.001	409.95		Teclistamab	0.1	16.155	472.04
ISB2001	0.02	16.001	409.95		Teclistamab	0.1	16.165	472.55
ISB2001	0.02	16.001	409.96		Teclistamab	0.1	16.175	473.06
ISB2001	0.02	16.001	409.96		Teclistamab	0.1	16.188	473.67
ISB2001	0.02	16.001	409.96		Teclistamab	0.1	16.2	474.29
ISB2001	0.02	16.001	409.96		Teclistamab	0.1	16.212	474.91
ISB2001	0.02	16.001	409.96		Teclistamab	0.1	16.224	475.52
ISB2001	0.02	16.001	409.96		Teclistamab	0.1	16.236	476.13
ISB2001	0.02	16.001	409.96		Teclistamab	0.1	16.248	476.74
ISB2001	0.02	16.001	409.96		Teclistamab	0.1	16.26	477.35
ISB2001	0.02	16.001	409.97		Teclistamab	0.1	16.275	478.07
ISB2001	0.02	16.001	409.97		Teclistamab	0.1	16.289	478.79
ISB2001	0.02	16.001	409.97		Teclistamab	0.1	16.304	479.5
ISB2001	0.02	16.001	409.97		Teclistamab	0.1	16.318	480.22
ISB2001	0.02	16.001	409.97		Teclistamab	0.1	16.332	480.93
ISB2001	0.02	16.001	409.97		Teclistamab	0.1	16.347	481.64
ISB2001	0.02	16.001	409.98		Teclistamab	0.1	16.361	482.34
ISB2001	0.02	16.001	409.98		Teclistamab	0.1	16.379	483.23
ISB2001	0.02	16.001	409.98		Teclistamab	0.1	16.397	484.12
ISB2001	0.02	16.001	409.98		Teclistamab	0.1	16.416	485.01
ISB2001	0.02	16.001	409.98		Teclistamab	0.1	16.434	485.89
ISB2001	0.02	16.001	409.99		Teclistamab	0.1	16.452	486.77
ISB2001	0.02	16.001	409.99		Teclistamab	0.1	16.47	487.64
ISB2001	0.02	16.001	409.99		Teclistamab	0.1	16.488	488.51
ISB2001	0.02	16.001	409.99		Teclistamab	0.1	16.507	489.4
ISB2001	0.02	16.001	409.99		Teclistamab	0.1	16.526	490.29
ISB2001	0.02	16.002	410		Teclistamab	0.1	16.544	491.17
ISB2001	0.02	16.002	410		Teclistamab	0.1	16.563	492.05
ISB2001	0.02	16.002	410		Teclistamab	0.1	16.581	492.93
ISB2001	0.02	16.002	410.01		Teclistamab	0.1	16.6	493.8
ISB2001	0.02	16.002	410.01		Teclistamab	0.1	16.618	494.68
ISB2001	0.02	16.002	410.01		Teclistamab	0.1	16.638	495.6
ISB2001	0.02	16.002	410.02		Teclistamab	0.1	16.658	496.53
ISB2001	0.02	16.002	410.02		Teclistamab	0.1	16.678	497.45
ISB2001	0.02	16.002	410.02		Teclistamab	0.1	16.698	498.37
ISB2001	0.02	16.002	410.03		Teclistamab	0.1	16.718	499.28
ISB2001	0.02	16.002	410.03		Teclistamab	0.1	16.737	500.2
ISB2001	0.02	16.002	410.04		Teclistamab	0.1	16.757	501.11
ISB2001	0.02	16.003	410.05		Teclistamab	0.1	16.778	502.07
ISB2001	0.02	16.003	410.05		Teclistamab	0.1	16.799	503.03
ISB2001	0.02	16.003	410.06		Teclistamab	0.1	16.82	503.98
ISB2001	0.02	16.003	410.07		Teclistamab	0.1	16.841	504.94
ISB2001	0.02	16.003	410.08		Teclistamab	0.1	16.862	505.89
ISB2001	0.02	16.004	410.09		Teclistamab	0.1	16.883	506.83
ISB2001	0.02	16.004	410.1		Teclistamab	0.1	16.91	508.03
ISB2001	0.02	16.004	410.11		Teclistamab	0.1	16.936	509.22
ISB2001	0.02	16.004	410.12		Teclistamab	0.1	16.963	510.41
ISB2001	0.02	16.005	410.13		Teclistamab	0.1	16.989	511.59
ISB2001	0.02	16.005	410.14		Teclistamab	0.1	17.016	512.77
ISB2001	0.02	16.005	410.16		Teclistamab	0.1	17.042	513.95
ISB2001	0.02	16.005	410.17		Teclistamab	0.1	17.075	515.39
ISB2001	0.02	16.006	410.19		Teclistamab	0.1	17.107	516.83
ISB2001	0.02	16.006	410.21		Teclistamab	0.1	17.14	518.27
ISB2001	0.02	16.007	410.22		Teclistamab	0.1	17.173	519.7
ISB2001	0.02	16.007	410.24		Teclistamab	0.1	17.205	521.13
ISB2001	0.02	16.007	410.26		Teclistamab	0.1	17.238	522.55
ISB2001	0.02	16.008	410.27		Teclistamab	0.1	17.279	524.33
ISB2001	0.02	16.008	410.29		Teclistamab	0.1	17.32	526.1
ISB2001	0.02	16.009	410.31		Teclistamab	0.1	17.361	527.87
ISB2001	0.02	16.009	410.33		Teclistamab	0.1	17.402	529.63
ISB2001	0.02	16.01	410.35		Teclistamab	0.1	17.442	531.38
ISB2001	0.02	16.01	410.37		Teclistamab	0.1	17.483	533.13
ISB2001	0.02	16.01	410.39		Teclistamab	0.1	17.531	535.16
ISB2001	0.02	16.011	410.41		Teclistamab	0.1	17.579	537.19
ISB2001	0.02	16.011	410.43		Teclistamab	0.1	17.627	539.2
ISB2001	0.02	16.012	410.46		Teclistamab	0.1	17.674	541.21
ISB2001	0.02	16.013	410.48		Teclistamab	0.1	17.722	543.21
ISB2001	0.02	16.013	410.5		Teclistamab	0.1	17.77	545.2
ISB2001	0.02	16.014	410.53		Teclistamab	0.1	17.819	547.25
ISB2001	0.02	16.014	410.55		Teclistamab	0.1	17.868	549.29
ISB2001	0.02	16.015	410.58		Teclistamab	0.1	17.917	551.32
ISB2001	0.02	16.015	410.6		Teclistamab	0.1	17.966	553.34
ISB2001	0.02	16.016	410.63		Teclistamab	0.1	18.015	555.36
ISB2001	0.02	16.017	410.66		Teclistamab	0.1	18.065	557.37
ISB2001	0.02	16.017	410.69		Teclistamab	0.1	18.11	559.21
ISB2001	0.02	16.018	410.72		Teclistamab	0.1	18.155	561.04
ISB2001	0.02	16.019	410.75		Teclistamab	0.1	18.2	562.87
ISB2001	0.02	16.019	410.78		Teclistamab	0.1	18.245	564.69
ISB2001	0.02	16.02	410.82		Teclistamab	0.1	18.291	566.5
ISB2001	0.02	16.021	410.86		Teclistamab	0.1	18.336	568.32
ISB2001	0.02	16.022	410.9		Teclistamab	0.1	18.381	570.12
ISB2001	0.02	16.023	410.93		Teclistamab	0.1	18.435	572.25
ISB2001	0.02	16.024	410.97		Teclistamab	0.1	18.488	574.38
ISB2001	0.02	16.025	411.01		Teclistamab	0.1	18.542	576.5
ISB2001	0.02	16.025	411.05		Teclistamab	0.1	18.596	578.61
ISB2001	0.02	16.027	411.1		Teclistamab	0.1	18.649	580.71
ISB2001	0.02	16.028	411.16		Teclistamab	0.1	18.703	582.81
ISB2001	0.02	16.029	411.21		Teclistamab	0.1	18.756	584.9
ISB2001	0.02	16.03	411.26		Teclistamab	0.1	18.828	587.67
ISB2001	0.02	16.031	411.32		Teclistamab	0.1	18.899	590.43
ISB2001	0.02	16.033	411.37		Teclistamab	0.1	18.97	593.17
ISB2001	0.02	16.034	411.42		Teclistamab	0.1	19.042	595.91
ISB2001	0.02	16.036	411.5		Teclistamab	0.1	19.113	598.63
ISB2001	0.02	16.038	411.59		Teclistamab	0.1	19.184	601.35
ISB2001	0.02	16.039	411.67		Teclistamab	0.1	19.255	604.06
ISB2001	0.02	16.041	411.75		Teclistamab	0.1	19.345	607.47
ISB2001	0.02	16.043	411.83		Teclistamab	0.1	19.435	610.86
ISB2001	0.02	16.045	411.91		Teclistamab	0.1	19.525	614.24
ISB2001	0.02	16.047	411.99		Teclistamab	0.1	19.615	617.62
ISB2001	0.02	16.05	412.12		Teclistamab	0.1	19.705	620.99
ISB2001	0.02	16.053	412.26		Teclistamab	0.1	19.795	624.35
ISB2001	0.02	16.056	412.39		Teclistamab	0.1	19.885	627.71
ISB2001	0.02	16.059	412.52		Teclistamab	0.1	19.989	631.59
ISB2001	0.02	16.062	412.65		Teclistamab	0.1	20.093	635.48
ISB2001	0.02	16.065	412.78		Teclistamab	0.1	20.198	639.36
ISB2001	0.02	16.068	412.92		Teclistamab	0.1	20.302	643.24
ISB2001	0.02	16.072	413.08		Teclistamab	0.1	20.406	647.12
ISB2001	0.02	16.075	413.25		Teclistamab	0.1	20.511	651.01
ISB2001	0.02	16.079	413.42		Teclistamab	0.1	20.615	654.9
ISB2001	0.02	16.083	413.58		Teclistamab	0.1	20.723	658.97
ISB2001	0.02	16.087	413.75		Teclistamab	0.1	20.832	663.04
ISB2001	0.02	16.091	413.92		Teclistamab	0.1	20.941	667.12
ISB2001	0.02	16.094	414.08		Teclistamab	0.1	21.049	671.22
ISB2001	0.02	16.099	414.3		Teclistamab	0.1	21.158	675.33
ISB2001	0.02	16.104	414.52		Teclistamab	0.1	21.288	680.29
ISB2001	0.02	16.109	414.74		Teclistamab	0.1	21.419	685.27
ISB2001	0.02	16.114	414.96		Teclistamab	0.1	21.549	690.28
ISB2001	0.02	16.119	415.17		Teclistamab	0.1	21.68	695.32
ISB2001	0.02	16.124	415.39		Teclistamab	0.1	21.81	700.4
ISB2001	0.02	16.129	415.61		Teclistamab	0.1	21.951	705.92
ISB2001	0.02	16.136	415.91		Teclistamab	0.1	22.092	711.49
ISB2001	0.02	16.143	416.22		Teclistamab	0.1	22.233	717.1
ISB2001	0.02	16.15	416.52		Teclistamab	0.1	22.374	722.76
ISB2001	0.02	16.157	416.82		Teclistamab	0.1	22.515	728.46
ISB2001	0.02	16.164	417.12		Teclistamab	0.1	22.656	734.21
ISB2001	0.02	16.171	417.42		Teclistamab	0.1	22.903	744.37
ISB2001	0.02	16.178	417.72		Teclistamab	0.1	23	748.41
ISB2001	0.02	16.19	418.2		Teclistamab	0.1	23	748.41
ISB2001	0.02	16.201	418.67		Teclistamab	0.1	23	748.41
ISB2001	0.02	16.212	419.13		Teclistamab	0.1	23	748.41
ISB2001	0.02	16.223	419.6		Teclistamab	0.1	23	748.41
ISB2001	0.02	16.234	420.07		Teclistamab	0.1	23	748.41
ISB2001	0.02	16.245	420.53		Teclistamab	0.1	23	748.41
ISB2001	0.02	16.256	420.99		Teclistamab	0.1	23	748.41
ISB2001	0.02	16.272	421.64		Teclistamab	0.1	23	748.41
ISB2001	0.02	16.287	422.29		Teclistamab	0.1	23	748.41
ISB2001	0.02	16.303	422.94		Teclistamab	0.1	23	748.41
ISB2001	0.02	16.319	423.58		Teclistamab	0.1	23	748.41
ISB2001	0.02	16.335	424.22		Teclistamab	0.1	23	748.41
ISB2001	0.02	16.35	424.85		Teclistamab	0.1	23	748.41
ISB2001	0.02	16.366	425.48		Teclistamab	0.1	23	748.41
ISB2001	0.02	16.385	426.22		Teclistamab	0.1	23	748.41
ISB2001	0.02	16.404	426.96		Teclistamab	0.1	23	748.41
ISB2001	0.02	16.422	427.7		Teclistamab	0.1	23	748.41
ISB2001	0.02	16.441	428.43		Teclistamab	0.1	23	748.41
ISB2001	0.02	16.46	429.15		Teclistamab	0.1	23	748.42
ISB2001	0.02	16.478	429.87		Teclistamab	0.1	23	748.42
ISB2001	0.02	16.497	430.58		Teclistamab	0.1	23	748.42
ISB2001	0.02	16.521	431.48		Teclistamab	0.1	23	748.42
ISB2001	0.02	16.545	432.38		Teclistamab	0.1	23	748.42
ISB2001	0.02	16.568	433.26		Teclistamab	0.1	23	748.43
ISB2001	0.02	16.592	434.14		Teclistamab	0.1	23.001	748.43
ISB2001	0.02	16.616	435.02		Teclistamab	0.1	23.001	748.44
ISB2001	0.02	16.64	435.88		Teclistamab	0.1	23.001	748.44
ISB2001	0.02	16.663	436.74		Teclistamab	0.1	23.001	748.44
ISB2001	0.02	16.693	437.79		Teclistamab	0.1	23.001	748.45
ISB2001	0.02	16.722	438.82		Teclistamab	0.1	23.001	748.45
ISB2001	0.02	16.751	439.85		Teclistamab	0.1	23.001	748.46
ISB2001	0.02	16.78	440.87		Teclistamab	0.1	23.001	748.46
ISB2001	0.02	16.809	441.88		Teclistamab	0.1	23.001	748.47
ISB2001	0.02	16.838	442.89		Teclistamab	0.1	23.002	748.47
ISB2001	0.02	16.867	443.88		Teclistamab	0.1	23.002	748.48
ISB2001	0.02	16.9	444.98		Teclistamab	0.1	23.002	748.48
ISB2001	0.02	16.932	446.06		Teclistamab	0.1	23.002	748.49
ISB2001	0.02	16.964	447.13		Teclistamab	0.1	23.002	748.5
ISB2001	0.02	16.996	448.2		Teclistamab	0.1	23.002	748.51
ISB2001	0.02	17.028	449.26		Teclistamab	0.1	23.003	748.52
ISB2001	0.02	17.06	450.32		Teclistamab	0.1	23.003	748.52
ISB2001	0.02	17.093	451.36		Teclistamab	0.1	23.003	748.53
ISB2001	0.02	17.13	452.56		Teclistamab	0.1	23.003	748.54
ISB2001	0.02	17.167	453.74		Teclistamab	0.1	23.003	748.55
ISB2001	0.02	17.204	454.92		Teclistamab	0.1	23.004	748.56
ISB2001	0.02	17.241	456.1		Teclistamab	0.1	23.004	748.57
ISB2001	0.02	17.278	457.26		Teclistamab	0.1	23.004	748.57
ISB2001	0.02	17.315	458.42		Teclistamab	0.1	23.004	748.58
ISB2001	0.02	17.352	459.56		Teclistamab	0.1	23.004	748.59
ISB2001	0.02	17.396	460.93		Teclistamab	0.1	23.005	748.6
ISB2001	0.02	17.44	462.29		Teclistamab	0.1	23.005	748.61
ISB2001	0.02	17.485	463.64		Teclistamab	0.1	23.005	748.62
ISB2001	0.02	17.529	464.98		Teclistamab	0.1	23.005	748.63
ISB2001	0.02	17.573	466.32		Teclistamab	0.1	23.006	748.65
ISB2001	0.02	17.618	467.64		Teclistamab	0.1	23.006	748.66
ISB2001	0.02	17.662	468.96		Teclistamab	0.1	23.006	748.67
ISB2001	0.02	17.717	470.56		Teclistamab	0.1	23.006	748.68
ISB2001	0.02	17.771	472.15		Teclistamab	0.1	23.007	748.69
ISB2001	0.02	17.825	473.72		Teclistamab	0.1	23.007	748.7
ISB2001	0.02	17.88	475.29		Teclistamab	0.1	23.007	748.72
ISB2001	0.02	17.934	476.84		Teclistamab	0.1	23.008	748.73
ISB2001	0.02	17.975	478.02		Teclistamab	0.1	23.008	748.74
ISB2001	0.02	18.017	479.2		Teclistamab	0.1	23.008	748.76
ISB2001	0.02	18.058	480.37		Teclistamab	0.1	23.009	748.77
ISB2001	0.02	18.1	481.53		Teclistamab	0.1	23.009	748.79
ISB2001	0.02	18.141	482.68		Teclistamab	0.1	23.01	748.8
ISB2001	0.02	18.183	483.83		Teclistamab	0.1	23.01	748.82
ISB2001	0.02	18.23	485.13		Teclistamab	0.1	23.01	748.84
ISB2001	0.02	18.277	486.42		Teclistamab	0.1	23.011	748.85
ISB2001	0.02	18.324	487.7		Teclistamab	0.1	23.011	748.87
ISB2001	0.02	18.371	488.98		Teclistamab	0.1	23.011	748.89
ISB2001	0.02	18.418	490.25		Teclistamab	0.1	23.012	748.91
ISB2001	0.02	18.464	491.52		Teclistamab	0.1	23.013	748.93
ISB2001	0.02	18.511	492.78		Teclistamab	0.1	23.013	748.95
ISB2001	0.02	18.57	494.35		Teclistamab	0.1	23.014	748.97
ISB2001	0.02	18.629	495.91		Teclistamab	0.1	23.014	749
ISB2001	0.02	18.688	497.46		Teclistamab	0.1	23.015	749.02
ISB2001	0.02	18.747	499.01		Teclistamab	0.1	23.015	749.04
ISB2001	0.02	18.805	500.55		Teclistamab	0.1	23.016	749.07
ISB2001	0.02	18.864	502.09		Teclistamab	0.1	23.017	749.1
ISB2001	0.02	18.923	503.62		Teclistamab	0.1	23.017	749.13
ISB2001	0.02	18.99	505.37		Teclistamab	0.1	23.018	749.16
ISB2001	0.02	19.058	507.12		Teclistamab	0.1	23.019	749.19
ISB2001	0.02	19.126	508.87		Teclistamab	0.1	23.02	749.23
ISB2001	0.02	19.193	510.61		Teclistamab	0.1	23.02	749.26
ISB2001	0.02	19.261	512.35		Teclistamab	0.1	23.021	749.3
ISB2001	0.02	19.329	514.09		Teclistamab	0.1	23.023	749.35
ISB2001	0.02	19.397	515.84		Teclistamab	0.1	23.024	749.4
ISB2001	0.02	19.465	517.59		Teclistamab	0.1	23.025	749.44
ISB2001	0.02	19.533	519.35		Teclistamab	0.1	23.026	749.49
ISB2001	0.02	19.602	521.1		Teclistamab	0.1	23.027	749.53
ISB2001	0.02	19.67	522.86		Teclistamab	0.1	23.028	749.58
ISB2001	0.02	19.738	524.62		Teclistamab	0.1	23.03	749.65
ISB2001	0.02	19.824	526.85		Teclistamab	0.1	23.031	749.72
ISB2001	0.02	19.91	529.08		Teclistamab	0.1	23.033	749.79
ISB2001	0.02	19.997	531.33		Teclistamab	0.1	23.035	749.86
ISB2001	0.02	20.083	533.59		Teclistamab	0.1	23.036	749.93
ISB2001	0.02	20.169	535.87		Teclistamab	0.1	23.038	750
ISB2001	0.02	20.255	538.16		Teclistamab	0.1	23.043	750.19
ISB2001	0.02	20.341	540.46		Teclistamab	0.1	23.047	750.38
ISB2001	0.02	20.458	543.63		Teclistamab	0.1	23.052	750.57
ISB2001	0.02	20.575	546.84		Teclistamab	0.1	23.056	750.76
ISB2001	0.02	20.692	550.09		Teclistamab	0.1	23.061	750.95
ISB2001	0.02	20.808	553.39		Teclistamab	0.1	23.066	751.14
ISB2001	0.02	20.925	556.74		Teclistamab	0.1	23.073	751.45
ISB2001	0.02	21.042	560.15		Teclistamab	0.1	23.081	751.76
ISB2001	0.02	21.159	563.62		Teclistamab	0.1	23.088	752.07
ISB2001	0.02	21.305	568.02		Teclistamab	0.1	23.096	752.38
ISB2001	0.02	21.451	572.53		Teclistamab	0.1	23.103	752.69
ISB2001	0.02	21.596	577.15		Teclistamab	0.1	23.111	753
ISB2001	0.02	21.742	581.88		Teclistamab	0.1	23.12	753.41
ISB2001	0.02	21.888	586.72		Teclistamab	0.1	23.13	753.81
ISB2001	0.02	22.033	591.69		Teclistamab	0.1	23.14	754.21
ISB2001	0.02	22.179	596.78		Teclistamab	0.1	23.15	754.61
ISB2001	0.02	22.341	602.59		Teclistamab	0.1	23.159	755.01
ISB2001	0.02	22.503	608.55		Teclistamab	0.1	23.169	755.4
ISB2001	0.02	22.665	614.68		Teclistamab	0.1	23.179	755.8
ISB2001	0.02	22.794	619.7		Teclistamab	0.1	23.191	756.3
ISB2001	0.02	22.924	624.83		Teclistamab	0.1	23.204	756.79
ISB2001	0.02	23	627.9		Teclistamab	0.1	23.216	757.28
ISB2001	0.02	23	627.9		Teclistamab	0.1	23.228	757.77
ISB2001	0.02	23	627.9		Teclistamab	0.1	23.24	758.26
ISB2001	0.02	23	627.9		Teclistamab	0.1	23.253	758.75
ISB2001	0.02	23	627.9		Teclistamab	0.1	23.265	759.23
ISB2001	0.02	23	627.9		Teclistamab	0.1	23.28	759.83
ISB2001	0.02	23	627.9		Teclistamab	0.1	23.296	760.44
ISB2001	0.02	23	627.9		Teclistamab	0.1	23.311	761.03
ISB2001	0.02	23	627.9		Teclistamab	0.1	23.327	761.63
ISB2001	0.02	23	627.9		Teclistamab	0.1	23.342	762.22
ISB2001	0.02	23	627.9		Teclistamab	0.1	23.357	762.81
ISB2001	0.02	23	627.9		Teclistamab	0.1	23.373	763.4
ISB2001	0.02	23	627.9		Teclistamab	0.1	23.393	764.16
ISB2001	0.02	23	627.9		Teclistamab	0.1	23.413	764.92
ISB2001	0.02	23	627.9		Teclistamab	0.1	23.433	765.68
ISB2001	0.02	23	627.9		Teclistamab	0.1	23.454	766.43
ISB2001	0.02	23	627.9		Teclistamab	0.1	23.474	767.18
ISB2001	0.02	23	627.9		Teclistamab	0.1	23.494	767.92
ISB2001	0.02	23	627.9		Teclistamab	0.1	23.514	768.65
ISB2001	0.02	23	627.9		Teclistamab	0.1	23.535	769.38
ISB2001	0.02	23	627.9		Teclistamab	0.1	23.556	770.16
ISB2001	0.02	23	627.9		Teclistamab	0.1	23.578	770.93
ISB2001	0.02	23	627.9		Teclistamab	0.1	23.599	771.69
ISB2001	0.02	23	627.9		Teclistamab	0.1	23.621	772.45
ISB2001	0.02	23	627.9		Teclistamab	0.1	23.643	773.21
ISB2001	0.02	23	627.9		Teclistamab	0.1	23.664	773.96
ISB2001	0.02	23	627.9		Teclistamab	0.1	23.686	774.7
ISB2001	0.02	23	627.9		Teclistamab	0.1	23.705	775.36
ISB2001	0.02	23	627.9		Teclistamab	0.1	23.724	776.02
ISB2001	0.02	23	627.9		Teclistamab	0.1	23.743	776.67
ISB2001	0.02	23	627.9		Teclistamab	0.1	23.762	777.31
ISB2001	0.02	23	627.91		Teclistamab	0.1	23.781	777.96
ISB2001	0.02	23	627.91		Teclistamab	0.1	23.801	778.6
ISB2001	0.02	23	627.91		Teclistamab	0.1	23.825	779.42
ISB2001	0.02	23	627.91		Teclistamab	0.1	23.85	780.23
ISB2001	0.02	23	627.91		Teclistamab	0.1	23.874	781.04
ISB2001	0.02	23	627.91		Teclistamab	0.1	23.899	781.84
ISB2001	0.02	23	627.91		Teclistamab	0.1	23.924	782.64
ISB2001	0.02	23	627.91		Teclistamab	0.1	23.948	783.44
ISB2001	0.02	23	627.91		Teclistamab	0.1	23.976	784.32
ISB2001	0.02	23	627.91		Teclistamab	0.1	24.003	785.19
ISB2001	0.02	23	627.91		Teclistamab	0.1	24.031	786.06
ISB2001	0.02	23	627.91		Teclistamab	0.1	24.058	786.93
ISB2001	0.02	23	627.91		Teclistamab	0.1	24.086	787.79
ISB2001	0.02	23	627.91		Teclistamab	0.1	24.113	788.64
ISB2001	0.02	23	627.91		Teclistamab	0.1	24.148	789.72
ISB2001	0.02	23	627.91		Teclistamab	0.1	24.183	790.8
ISB2001	0.02	23	627.92		Teclistamab	0.1	24.218	791.86
ISB2001	0.02	23	627.92		Teclistamab	0.1	24.253	792.92
ISB2001	0.02	23	627.92		Teclistamab	0.1	24.289	793.96
ISB2001	0.02	23	627.92		Teclistamab	0.1	24.324	795
ISB2001	0.02	23	627.92		Teclistamab	0.1	24.367	796.27
ISB2001	0.02	23	627.92		Teclistamab	0.1	24.41	797.53
ISB2001	0.02	23	627.92		Teclistamab	0.1	24.454	798.78
ISB2001	0.02	23.001	627.92		Teclistamab	0.1	24.497	800.01
ISB2001	0.02	23.001	627.92		Teclistamab	0.1	24.54	801.23
ISB2001	0.02	23.001	627.92		Teclistamab	0.1	24.583	802.44
ISB2001	0.02	23.001	627.93		Teclistamab	0.1	24.627	803.64
ISB2001	0.02	23.001	627.93		Teclistamab	0.1	24.674	804.93
ISB2001	0.02	23.001	627.93		Teclistamab	0.1	24.721	806.21
ISB2001	0.02	23.001	627.93		Teclistamab	0.1	24.769	807.47
ISB2001	0.02	23.001	627.93		Teclistamab	0.1	24.816	808.73
ISB2001	0.02	23.001	627.93		Teclistamab	0.1	24.863	809.96
ISB2001	0.02	23.001	627.93		Teclistamab	0.1	24.91	811.19
ISB2001	0.02	23.001	627.93		Teclistamab	0.1	24.96	812.46
ISB2001	0.02	23.001	627.94		Teclistamab	0.1	25.01	813.73
ISB2001	0.02	23.001	627.94		Teclistamab	0.1	25.06	814.97
ISB2001	0.02	23.001	627.94		Teclistamab	0.1	25.11	816.2
ISB2001	0.02	23.001	627.94		Teclistamab	0.1	25.16	817.42
ISB2001	0.02	23.001	627.94		Teclistamab	0.1	25.21	818.62
ISB2001	0.02	23.001	627.94		Teclistamab	0.1	25.267	819.97
ISB2001	0.02	23.001	627.94		Teclistamab	0.1	25.324	821.3
ISB2001	0.02	23.001	627.95		Teclistamab	0.1	25.38	822.61
ISB2001	0.02	23.001	627.95		Teclistamab	0.1	25.437	823.9
ISB2001	0.02	23.001	627.95		Teclistamab	0.1	25.494	825.18
ISB2001	0.02	23.001	627.95		Teclistamab	0.1	25.55	826.43
ISB2001	0.02	23.001	627.95		Teclistamab	0.1	25.607	827.67
ISB2001	0.02	23.001	627.96		Teclistamab	0.1	25.666	828.93
ISB2001	0.02	23.001	627.96		Teclistamab	0.1	25.724	830.17
ISB2001	0.02	23.001	627.96		Teclistamab	0.1	25.783	831.4
ISB2001	0.02	23.002	627.96		Teclistamab	0.1	25.841	832.61
ISB2001	0.02	23.002	627.97		Teclistamab	0.1	25.899	833.8
ISB2001	0.02	23.002	627.97		Teclistamab	0.1	25.958	834.98
ISB2001	0.02	23.002	627.97		Teclistamab	0.1	26.029	836.38
ISB2001	0.02	23.002	627.97		Teclistamab	0.1	26.099	837.76
ISB2001	0.02	23.002	627.98		Teclistamab	0.1	26.17	839.12
ISB2001	0.02	23.002	627.98		Teclistamab	0.1	26.241	840.46
ISB2001	0.02	23.002	627.98		Teclistamab	0.1	26.312	841.78
ISB2001	0.02	23.002	627.99		Teclistamab	0.1	26.382	843.09
ISB2001	0.02	23.002	627.99		Teclistamab	0.1	26.466	844.59
ISB2001	0.02	23.002	627.99		Teclistamab	0.1	26.549	846.08
ISB2001	0.02	23.002	628		Teclistamab	0.1	26.632	847.54
ISB2001	0.02	23.003	628.01		Teclistamab	0.1	26.715	848.98
ISB2001	0.02	23.003	628.01		Teclistamab	0.1	26.798	850.41
ISB2001	0.02	23.003	628.02		Teclistamab	0.1	26.881	851.81
ISB2001	0.02	23.003	628.03		Teclistamab	0.1	26.99	853.64
ISB2001	0.02	23.003	628.03		Teclistamab	0.1	27.099	855.44
ISB2001	0.02	23.004	628.05		Teclistamab	0.1	27.208	857.22
ISB2001	0.02	23.004	628.06		Teclistamab	0.1	27.317	858.98
ISB2001	0.02	23.004	628.07		Teclistamab	0.1	27.426	860.73
ISB2001	0.02	23.004	628.08		Teclistamab	0.1	27.535	862.47
ISB2001	0.02	23.005	628.09		Teclistamab	0.1	27.657	864.4
ISB2001	0.02	23.005	628.1		Teclistamab	0.1	27.778	866.32
ISB2001	0.02	23.005	628.11		Teclistamab	0.1	27.9	868.24
ISB2001	0.02	23.005	628.12		Teclistamab	0.1	28.021	870.17
ISB2001	0.02	23.006	628.14		Teclistamab	0.1	28.142	872.1
ISB2001	0.02	23.006	628.15		Teclistamab	0.1	28.264	874.04
ISB2001	0.02	23.007	628.17		Teclistamab	0.1	28.385	875.99
ISB2001	0.02	23.007	628.19		Teclistamab	0.1	28.506	877.96
ISB2001	0.02	23.007	628.2		Teclistamab	0.1	28.644	880.22
ISB2001	0.02	23.008	628.22		Teclistamab	0.1	28.782	882.5
ISB2001	0.02	23.008	628.23		Teclistamab	0.1	28.92	884.82
ISB2001	0.02	23.009	628.25		Teclistamab	0.1	29.057	887.18
ISB2001	0.02	23.009	628.27		Teclistamab	0.1	29.195	889.58
ISB2001	0.02	23.01	628.29		Teclistamab	0.1	29.333	892.02
ISB2001	0.02	23.01	628.31		Teclistamab	0.1	29.501	895.07
ISB2001	0.02	23.01	628.32		Teclistamab	0.1	29.669	898.19
ISB2001	0.02	23.011	628.34		Teclistamab	0.1	29.838	901.39
ISB2001	0.02	23.011	628.36		Teclistamab	0.1	30	904.54
ISB2001	0.02	23.012	628.39		Teclistamab	0.5	1.875e-08	20
ISB2001	0.02	23.012	628.41		Teclistamab	0.5	3.75e-08	20
ISB2001	0.02	23.013	628.43		Teclistamab	0.5	5.1669e-08	20
ISB2001	0.02	23.014	628.45		Teclistamab	0.5	6.5839e-08	20
ISB2001	0.02	23.014	628.47		Teclistamab	0.5	7.7352e-08	20
ISB2001	0.02	23.015	628.49		Teclistamab	0.5	8.8864e-08	20
ISB2001	0.02	23.015	628.52		Teclistamab	0.5	1.0038e-07	20
ISB2001	0.02	23.016	628.55		Teclistamab	0.5	1.2197e-07	20
ISB2001	0.02	23.017	628.58		Teclistamab	0.5	1.4356e-07	20
ISB2001	0.02	23.017	628.6		Teclistamab	0.5	1.6515e-07	20
ISB2001	0.02	23.018	628.63		Teclistamab	0.5	1.8674e-07	20
ISB2001	0.02	23.019	628.66		Teclistamab	0.5	2.3323e-07	20
ISB2001	0.02	23.019	628.68		Teclistamab	0.5	2.7973e-07	20
ISB2001	0.02	23.02	628.72		Teclistamab	0.5	3.2623e-07	20
ISB2001	0.02	23.021	628.75		Teclistamab	0.5	3.7273e-07	20
ISB2001	0.02	23.022	628.79		Teclistamab	0.5	4.1922e-07	20
ISB2001	0.02	23.023	628.82		Teclistamab	0.5	5.4537e-07	20
ISB2001	0.02	23.024	628.86		Teclistamab	0.5	6.7151e-07	20
ISB2001	0.02	23.024	628.89		Teclistamab	0.5	7.9766e-07	20
ISB2001	0.02	23.025	628.93		Teclistamab	0.5	9.2381e-07	20
ISB2001	0.02	23.027	628.98		Teclistamab	0.5	1.05e-06	20
ISB2001	0.02	23.028	629.03		Teclistamab	0.5	1.7213e-06	20
ISB2001	0.02	23.029	629.08		Teclistamab	0.5	2.3927e-06	20
ISB2001	0.02	23.03	629.13		Teclistamab	0.5	3.0641e-06	20
ISB2001	0.02	23.031	629.17		Teclistamab	0.5	3.7355e-06	20
ISB2001	0.02	23.033	629.22		Teclistamab	0.5	4.4069e-06	20
ISB2001	0.02	23.034	629.27		Teclistamab	0.5	7.4596e-06	20
ISB2001	0.02	23.036	629.35		Teclistamab	0.5	1.0512e-05	20
ISB2001	0.02	23.037	629.42		Teclistamab	0.5	1.3565e-05	20
ISB2001	0.02	23.039	629.5		Teclistamab	0.5	1.6618e-05	20
ISB2001	0.02	23.041	629.57		Teclistamab	0.5	1.967e-05	20
ISB2001	0.02	23.043	629.64		Teclistamab	0.5	3.07e-05	20
ISB2001	0.02	23.045	629.72		Teclistamab	0.5	4.1729e-05	20
ISB2001	0.02	23.047	629.79		Teclistamab	0.5	5.2758e-05	20
ISB2001	0.02	23.05	629.91		Teclistamab	0.5	6.3788e-05	20
ISB2001	0.02	23.053	630.04		Teclistamab	0.5	7.4817e-05	20
ISB2001	0.02	23.056	630.16		Teclistamab	0.5	8.5846e-05	20
ISB2001	0.02	23.059	630.28		Teclistamab	0.5	0.00013652	20.001
ISB2001	0.02	23.062	630.4		Teclistamab	0.5	0.00018719	20.001
ISB2001	0.02	23.065	630.52		Teclistamab	0.5	0.00023786	20.001
ISB2001	0.02	23.068	630.64		Teclistamab	0.5	0.00028854	20.002
ISB2001	0.02	23.071	630.79		Teclistamab	0.5	0.00033921	20.002
ISB2001	0.02	23.075	630.95		Teclistamab	0.5	0.00038988	20.002
ISB2001	0.02	23.079	631.1		Teclistamab	0.5	0.00064829	20.004
ISB2001	0.02	23.083	631.25		Teclistamab	0.5	0.0009067	20.005
ISB2001	0.02	23.087	631.4		Teclistamab	0.5	0.0011651	20.007
ISB2001	0.02	23.09	631.56		Teclistamab	0.5	0.0014235	20.008
ISB2001	0.02	23.094	631.71		Teclistamab	0.5	0.0016819	20.01
ISB2001	0.02	23.099	631.91		Teclistamab	0.5	0.0019403	20.011
ISB2001	0.02	23.104	632.11		Teclistamab	0.5	0.0033119	20.019
ISB2001	0.02	23.109	632.31		Teclistamab	0.5	0.0046834	20.027
ISB2001	0.02	23.114	632.51		Teclistamab	0.5	0.0060549	20.034
ISB2001	0.02	23.119	632.7		Teclistamab	0.5	0.0074264	20.042
ISB2001	0.02	23.124	632.9		Teclistamab	0.5	0.0087979	20.05
ISB2001	0.02	23.129	633.1		Teclistamab	0.5	0.010169	20.058
ISB2001	0.02	23.136	633.38		Teclistamab	0.5	0.013993	20.079
ISB2001	0.02	23.143	633.65		Teclistamab	0.5	0.017817	20.101
ISB2001	0.02	23.15	633.93		Teclistamab	0.5	0.021641	20.123
ISB2001	0.02	23.157	634.2		Teclistamab	0.5	0.025464	20.145
ISB2001	0.02	23.164	634.48		Teclistamab	0.5	0.029288	20.166
ISB2001	0.02	23.171	634.75		Teclistamab	0.5	0.033112	20.188
ISB2001	0.02	23.178	635.02		Teclistamab	0.5	0.036935	20.21
ISB2001	0.02	23.189	635.45		Teclistamab	0.5	0.054389	20.31
ISB2001	0.02	23.2	635.88		Teclistamab	0.5	0.071842	20.41
ISB2001	0.02	23.211	636.31		Teclistamab	0.5	0.089295	20.511
ISB2001	0.02	23.222	636.73		Teclistamab	0.5	0.10675	20.612
ISB2001	0.02	23.234	637.15		Teclistamab	0.5	0.1242	20.714
ISB2001	0.02	23.245	637.57		Teclistamab	0.5	0.14165	20.816
ISB2001	0.02	23.256	637.98		Teclistamab	0.5	0.15911	20.918
ISB2001	0.02	23.271	638.57		Teclistamab	0.5	0.19359	21.122
ISB2001	0.02	23.287	639.15		Teclistamab	0.5	0.22807	21.327
ISB2001	0.02	23.303	639.72		Teclistamab	0.5	0.26255	21.535
ISB2001	0.02	23.318	640.29		Teclistamab	0.5	0.29703	21.743
ISB2001	0.02	23.334	640.86		Teclistamab	0.5	0.33151	21.954
ISB2001	0.02	23.35	641.42		Teclistamab	0.5	0.36599	22.166
ISB2001	0.02	23.365	641.97		Teclistamab	0.5	0.40047	22.381
ISB2001	0.02	23.384	642.63		Teclistamab	0.5	0.45552	22.726
ISB2001	0.02	23.403	643.28		Teclistamab	0.5	0.51057	23.076
ISB2001	0.02	23.421	643.92		Teclistamab	0.5	0.56561	23.431
ISB2001	0.02	23.44	644.56		Teclistamab	0.5	0.62066	23.791
ISB2001	0.02	23.458	645.19		Teclistamab	0.5	0.67571	24.155
ISB2001	0.02	23.477	645.82		Teclistamab	0.5	0.73076	24.524
ISB2001	0.02	23.496	646.44		Teclistamab	0.5	0.78581	24.898
ISB2001	0.02	23.519	647.2		Teclistamab	0.5	0.86429	25.44
ISB2001	0.02	23.542	647.96		Teclistamab	0.5	0.94278	25.992
ISB2001	0.02	23.565	648.71		Teclistamab	0.5	1.0213	26.554
ISB2001	0.02	23.589	649.45		Teclistamab	0.5	1.0997	27.127
ISB2001	0.02	23.612	650.19		Teclistamab	0.5	1.1782	27.71
ISB2001	0.02	23.635	650.91		Teclistamab	0.5	1.2567	28.305
ISB2001	0.02	23.659	651.63		Teclistamab	0.5	1.3352	28.91
ISB2001	0.02	23.687	652.51		Teclistamab	0.5	1.4408	29.742
ISB2001	0.02	23.716	653.37		Teclistamab	0.5	1.5464	30.595
ISB2001	0.02	23.745	654.23		Teclistamab	0.5	1.652	31.47
ISB2001	0.02	23.773	655.07		Teclistamab	0.5	1.7576	32.366
ISB2001	0.02	23.802	655.91		Teclistamab	0.5	1.8632	33.284
ISB2001	0.02	23.831	656.73		Teclistamab	0.5	1.9688	34.224
ISB2001	0.02	23.859	657.55		Teclistamab	0.5	2.0744	35.188
ISB2001	0.02	23.891	658.44		Teclistamab	0.5	2.2128	36.487
ISB2001	0.02	23.923	659.32		Teclistamab	0.5	2.3512	37.829
ISB2001	0.02	23.954	660.19		Teclistamab	0.5	2.4896	39.213
ISB2001	0.02	23.986	661.05		Teclistamab	0.5	2.6281	40.641
ISB2001	0.02	24.018	661.9		Teclistamab	0.5	2.7665	42.115
ISB2001	0.02	24.049	662.74		Teclistamab	0.5	2.9049	43.635
ISB2001	0.02	24.081	663.58		Teclistamab	0.5	3.0433	45.205
ISB2001	0.02	24.117	664.52		Teclistamab	0.5	3.2245	47.334
ISB2001	0.02	24.154	665.45		Teclistamab	0.5	3.4056	49.551
ISB2001	0.02	24.19	666.38		Teclistamab	0.5	3.5868	51.86
ISB2001	0.02	24.226	667.29		Teclistamab	0.5	3.768	54.264
ISB2001	0.02	24.262	668.19		Teclistamab	0.5	3.9492	56.768
ISB2001	0.02	24.299	669.08		Teclistamab	0.5	4.1303	59.374
ISB2001	0.02	24.335	669.96		Teclistamab	0.5	4.3115	62.086
ISB2001	0.02	24.376	670.94		Teclistamab	0.5	4.5559	65.921
ISB2001	0.02	24.416	671.9		Teclistamab	0.5	4.8004	69.967
ISB2001	0.02	24.457	672.85		Teclistamab	0.5	5.0448	74.235
ISB2001	0.02	24.497	673.79		Teclistamab	0.5	5.2892	78.735
ISB2001	0.02	24.538	674.72		Teclistamab	0.5	5.5337	83.478
ISB2001	0.02	24.579	675.64		Teclistamab	0.5	5.7781	88.477
ISB2001	0.02	24.619	676.55		Teclistamab	0.5	6.0225	93.741
ISB2001	0.02	24.658	677.39		Teclistamab	0.5	6.381	101.97
ISB2001	0.02	24.696	678.23		Teclistamab	0.5	6.7395	110.84
ISB2001	0.02	24.734	679.05		Teclistamab	0.5	7.098	120.38
ISB2001	0.02	24.772	679.87		Teclistamab	0.5	7.4565	130.64
ISB2001	0.02	24.811	680.68		Teclistamab	0.5	7.815	141.66
ISB2001	0.02	24.849	681.48		Teclistamab	0.5	8.1735	153.47
ISB2001	0.02	24.888	682.29		Teclistamab	0.5	8.532	166.11
ISB2001	0.02	24.927	683.1		Teclistamab	0.5	9	183.94
ISB2001	0.02	24.967	683.89		Teclistamab	0.5	9	183.94
ISB2001	0.02	25.006	684.67		Teclistamab	0.5	9	183.94
ISB2001	0.02	25.045	685.45		Teclistamab	0.5	9	183.94
ISB2001	0.02	25.085	686.22		Teclistamab	0.5	9	183.94
ISB2001	0.02	25.129	687.08		Teclistamab	0.5	9	183.94
ISB2001	0.02	25.174	687.93		Teclistamab	0.5	9	183.94
ISB2001	0.02	25.218	688.77		Teclistamab	0.5	9	183.94
ISB2001	0.02	25.263	689.6		Teclistamab	0.5	9	183.94
ISB2001	0.02	25.308	690.42		Teclistamab	0.5	9	183.94
ISB2001	0.02	25.352	691.23		Teclistamab	0.5	9	183.94
ISB2001	0.02	25.407	692.2		Teclistamab	0.5	9	183.94
ISB2001	0.02	25.461	693.16		Teclistamab	0.5	9	183.94
ISB2001	0.02	25.516	694.11		Teclistamab	0.5	9	183.94
ISB2001	0.02	25.571	695.04		Teclistamab	0.5	9	183.94
ISB2001	0.02	25.625	695.96		Teclistamab	0.5	9	183.94
ISB2001	0.02	25.68	696.87		Teclistamab	0.5	9	183.94
ISB2001	0.02	25.734	697.77		Teclistamab	0.5	9	183.94
ISB2001	0.02	25.791	698.69		Teclistamab	0.5	9	183.94
ISB2001	0.02	25.849	699.61		Teclistamab	0.5	9	183.94
ISB2001	0.02	25.906	700.51		Teclistamab	0.5	9	183.94
ISB2001	0.02	25.963	701.4		Teclistamab	0.5	9	183.94
ISB2001	0.02	26.02	702.28		Teclistamab	0.5	9	183.94
ISB2001	0.02	26.077	703.16		Teclistamab	0.5	9	183.94
ISB2001	0.02	26.134	704.02		Teclistamab	0.5	9	183.94
ISB2001	0.02	26.193	704.89		Teclistamab	0.5	9	183.94
ISB2001	0.02	26.251	705.75		Teclistamab	0.5	9	183.94
ISB2001	0.02	26.309	706.61		Teclistamab	0.5	9	183.94
ISB2001	0.02	26.368	707.46		Teclistamab	0.5	9	183.94
ISB2001	0.02	26.426	708.3		Teclistamab	0.5	9	183.94
ISB2001	0.02	26.484	709.14		Teclistamab	0.5	9	183.94
ISB2001	0.02	26.549	710.07		Teclistamab	0.5	9	183.94
ISB2001	0.02	26.615	711		Teclistamab	0.5	9	183.94
ISB2001	0.02	26.68	711.93		Teclistamab	0.5	9	183.94
ISB2001	0.02	26.745	712.85		Teclistamab	0.5	9	183.94
ISB2001	0.02	26.81	713.77		Teclistamab	0.5	9	183.94
ISB2001	0.02	26.886	714.83		Teclistamab	0.5	9	183.94
ISB2001	0.02	26.961	715.89		Teclistamab	0.5	9	183.94
ISB2001	0.02	27.036	716.95		Teclistamab	0.5	9	183.94
ISB2001	0.02	27.111	718.02		Teclistamab	0.5	9	183.94
ISB2001	0.02	27.186	719.09		Teclistamab	0.5	9	183.94
ISB2001	0.02	27.276	720.37		Teclistamab	0.5	9	183.94
ISB2001	0.02	27.365	721.67		Teclistamab	0.5	9	183.94
ISB2001	0.02	27.455	722.99		Teclistamab	0.5	9	183.94
ISB2001	0.02	27.545	724.32		Teclistamab	0.5	9	183.94
ISB2001	0.02	27.634	725.67		Teclistamab	0.5	9	183.94
ISB2001	0.02	27.724	727.04		Teclistamab	0.5	9	183.94
ISB2001	0.02	27.849	728.98		Teclistamab	0.5	9	183.94
ISB2001	0.02	27.974	730.98		Teclistamab	0.5	9	183.94
ISB2001	0.02	28.099	733.03		Teclistamab	0.5	9	183.94
ISB2001	0.02	28.224	735.14		Teclistamab	0.5	9.0001	183.94
ISB2001	0.02	28.349	737.32		Teclistamab	0.5	9.0001	183.94
ISB2001	0.02	28.474	739.56		Teclistamab	0.5	9.0001	183.94
ISB2001	0.02	28.602	741.94		Teclistamab	0.5	9.0001	183.94
ISB2001	0.02	28.73	744.41		Teclistamab	0.5	9.0001	183.94
ISB2001	0.02	28.858	746.95		Teclistamab	0.5	9.0001	183.94
ISB2001	0.02	28.987	749.59		Teclistamab	0.5	9.0002	183.94
ISB2001	0.02	29.115	752.31		Teclistamab	0.5	9.0002	183.94
ISB2001	0.02	29.243	755.13		Teclistamab	0.5	9.0002	183.95
ISB2001	0.02	29.399	758.69		Teclistamab	0.5	9.0003	183.95
ISB2001	0.02	29.555	762.39		Teclistamab	0.5	9.0003	183.95
ISB2001	0.02	29.711	766.23		Teclistamab	0.5	9.0003	183.95
ISB2001	0.02	29.866	770.23		Teclistamab	0.5	9.0004	183.95
ISB2001	0.02	30	773.78		Teclistamab	0.5	9.0004	183.95
ISB2001	0.1	1.875e-08	19.9		Teclistamab	0.5	9.0005	183.95
ISB2001	0.1	3.75e-08	19.9		Teclistamab	0.5	9.0005	183.96
ISB2001	0.1	5.1669e-08	19.9		Teclistamab	0.5	9.0006	183.96
ISB2001	0.1	6.5839e-08	19.9		Teclistamab	0.5	9.0006	183.96
ISB2001	0.1	7.7352e-08	19.9		Teclistamab	0.5	9.0007	183.96
ISB2001	0.1	8.8864e-08	19.9		Teclistamab	0.5	9.0007	183.97
ISB2001	0.1	1.0038e-07	19.9		Teclistamab	0.5	9.0008	183.97
ISB2001	0.1	1.2197e-07	19.9		Teclistamab	0.5	9.0009	183.97
ISB2001	0.1	1.4356e-07	19.9		Teclistamab	0.5	9.0009	183.97
ISB2001	0.1	1.6515e-07	19.9		Teclistamab	0.5	9.001	183.98
ISB2001	0.1	1.8674e-07	19.9		Teclistamab	0.5	9.0011	183.98
ISB2001	0.1	2.3323e-07	19.9		Teclistamab	0.5	9.0012	183.98
ISB2001	0.1	2.7973e-07	19.9		Teclistamab	0.5	9.0012	183.99
ISB2001	0.1	3.2623e-07	19.9		Teclistamab	0.5	9.0013	183.99
ISB2001	0.1	3.7273e-07	19.9		Teclistamab	0.5	9.0014	183.99
ISB2001	0.1	4.1922e-07	19.9		Teclistamab	0.5	9.0015	184
ISB2001	0.1	5.4537e-07	19.9		Teclistamab	0.5	9.0016	184
ISB2001	0.1	6.7151e-07	19.9		Teclistamab	0.5	9.0017	184
ISB2001	0.1	7.9766e-07	19.9		Teclistamab	0.5	9.0018	184.01
ISB2001	0.1	9.2381e-07	19.9		Teclistamab	0.5	9.0018	184.01
ISB2001	0.1	1.05e-06	19.9		Teclistamab	0.5	9.0019	184.01
ISB2001	0.1	1.7213e-06	19.9		Teclistamab	0.5	9.002	184.02
ISB2001	0.1	2.3927e-06	19.9		Teclistamab	0.5	9.0021	184.02
ISB2001	0.1	3.0641e-06	19.9		Teclistamab	0.5	9.0022	184.03
ISB2001	0.1	3.7355e-06	19.9		Teclistamab	0.5	9.0023	184.03
ISB2001	0.1	4.4069e-06	19.9		Teclistamab	0.5	9.0024	184.03
ISB2001	0.1	7.4596e-06	19.9		Teclistamab	0.5	9.0026	184.04
ISB2001	0.1	1.0512e-05	19.9		Teclistamab	0.5	9.0027	184.04
ISB2001	0.1	1.3565e-05	19.9		Teclistamab	0.5	9.0028	184.05
ISB2001	0.1	1.6618e-05	19.9		Teclistamab	0.5	9.0029	184.05
ISB2001	0.1	1.967e-05	19.9		Teclistamab	0.5	9.003	184.06
ISB2001	0.1	3.07e-05	19.9		Teclistamab	0.5	9.0032	184.06
ISB2001	0.1	4.1729e-05	19.9		Teclistamab	0.5	9.0033	184.07
ISB2001	0.1	5.2758e-05	19.9		Teclistamab	0.5	9.0034	184.07
ISB2001	0.1	6.3787e-05	19.9		Teclistamab	0.5	9.0035	184.08
ISB2001	0.1	7.4817e-05	19.9		Teclistamab	0.5	9.0037	184.08
ISB2001	0.1	8.5846e-05	19.9		Teclistamab	0.5	9.0039	184.09
ISB2001	0.1	0.00013652	19.901		Teclistamab	0.5	9.004	184.1
ISB2001	0.1	0.00018719	19.901		Teclistamab	0.5	9.0042	184.1
ISB2001	0.1	0.00023786	19.901		Teclistamab	0.5	9.0043	184.11
ISB2001	0.1	0.00028854	19.902		Teclistamab	0.5	9.0045	184.12
ISB2001	0.1	0.00033921	19.902		Teclistamab	0.5	9.0047	184.12
ISB2001	0.1	0.00038988	19.902		Teclistamab	0.5	9.0049	184.13
ISB2001	0.1	0.00064829	19.904		Teclistamab	0.5	9.0051	184.14
ISB2001	0.1	0.0009067	19.905		Teclistamab	0.5	9.0053	184.15
ISB2001	0.1	0.0011651	19.907		Teclistamab	0.5	9.0055	184.16
ISB2001	0.1	0.0014235	19.908		Teclistamab	0.5	9.0057	184.16
ISB2001	0.1	0.0016819	19.909		Teclistamab	0.5	9.0059	184.17
ISB2001	0.1	0.0019403	19.911		Teclistamab	0.5	9.0061	184.18
ISB2001	0.1	0.0033119	19.919		Teclistamab	0.5	9.0064	184.19
ISB2001	0.1	0.0046834	19.926		Teclistamab	0.5	9.0067	184.2
ISB2001	0.1	0.0060549	19.934		Teclistamab	0.5	9.007	184.22
ISB2001	0.1	0.0074264	19.942		Teclistamab	0.5	9.0073	184.23
ISB2001	0.1	0.0087979	19.95		Teclistamab	0.5	9.0076	184.24
ISB2001	0.1	0.010169	19.957		Teclistamab	0.5	9.0079	184.25
ISB2001	0.1	0.013993	19.979		Teclistamab	0.5	9.0082	184.26
ISB2001	0.1	0.017817	20.001		Teclistamab	0.5	9.0087	184.28
ISB2001	0.1	0.021641	20.022		Teclistamab	0.5	9.0091	184.3
ISB2001	0.1	0.025464	20.044		Teclistamab	0.5	9.0096	184.32
ISB2001	0.1	0.029288	20.066		Teclistamab	0.5	9.0101	184.34
ISB2001	0.1	0.033112	20.087		Teclistamab	0.5	9.0105	184.35
ISB2001	0.1	0.036935	20.109		Teclistamab	0.5	9.011	184.37
ISB2001	0.1	0.054389	20.208		Teclistamab	0.5	9.0114	184.39
ISB2001	0.1	0.071842	20.308		Teclistamab	0.5	9.012	184.42
ISB2001	0.1	0.089295	20.409		Teclistamab	0.5	9.0127	184.44
ISB2001	0.1	0.10675	20.509		Teclistamab	0.5	9.0133	184.46
ISB2001	0.1	0.1242	20.61		Teclistamab	0.5	9.0139	184.49
ISB2001	0.1	0.14165	20.712		Teclistamab	0.5	9.0145	184.51
ISB2001	0.1	0.15911	20.814		Teclistamab	0.5	9.0152	184.54
ISB2001	0.1	0.19359	21.016		Teclistamab	0.5	9.0158	184.56
ISB2001	0.1	0.22807	21.221		Teclistamab	0.5	9.0165	184.59
ISB2001	0.1	0.26255	21.427		Teclistamab	0.5	9.0173	184.62
ISB2001	0.1	0.29703	21.635		Teclistamab	0.5	9.0181	184.65
ISB2001	0.1	0.33151	21.844		Teclistamab	0.5	9.0188	184.68
ISB2001	0.1	0.36599	22.056		Teclistamab	0.5	9.0196	184.71
ISB2001	0.1	0.40047	22.269		Teclistamab	0.5	9.0203	184.74
ISB2001	0.1	0.45552	22.613		Teclistamab	0.5	9.0211	184.77
ISB2001	0.1	0.51057	22.961		Teclistamab	0.5	9.0221	184.81
ISB2001	0.1	0.56562	23.314		Teclistamab	0.5	9.023	184.85
ISB2001	0.1	0.62067	23.672		Teclistamab	0.5	9.024	184.89
ISB2001	0.1	0.67571	24.035		Teclistamab	0.5	9.025	184.93
ISB2001	0.1	0.73076	24.402		Teclistamab	0.5	9.026	184.97
ISB2001	0.1	0.78581	24.774		Teclistamab	0.5	9.0269	185.01
ISB2001	0.1	0.8643	25.313		Teclistamab	0.5	9.0288	185.08
ISB2001	0.1	0.94278	25.862		Teclistamab	0.5	9.0307	185.16
ISB2001	0.1	1.0213	26.422		Teclistamab	0.5	9.0325	185.23
ISB2001	0.1	1.0998	26.992		Teclistamab	0.5	9.0344	185.3
ISB2001	0.1	1.1782	27.573		Teclistamab	0.5	9.0362	185.38
ISB2001	0.1	1.2567	28.164		Teclistamab	0.5	9.0381	185.45
ISB2001	0.1	1.3352	28.767		Teclistamab	0.5	9.0414	185.58
ISB2001	0.1	1.4408	29.595		Teclistamab	0.5	9.0447	185.71
ISB2001	0.1	1.5464	30.444		Teclistamab	0.5	9.048	185.84
ISB2001	0.1	1.652	31.314		Teclistamab	0.5	9.0512	185.97
ISB2001	0.1	1.7576	32.205		Teclistamab	0.5	9.0545	186.1
ISB2001	0.1	1.8632	33.119		Teclistamab	0.5	9.0578	186.23
ISB2001	0.1	1.9688	34.055		Teclistamab	0.5	9.0619	186.39
ISB2001	0.1	2.0744	35.014		Teclistamab	0.5	9.066	186.55
ISB2001	0.1	2.2128	36.307		Teclistamab	0.5	9.0702	186.71
ISB2001	0.1	2.3512	37.642		Teclistamab	0.5	9.0743	186.88
ISB2001	0.1	2.4897	39.019		Teclistamab	0.5	9.0784	187.04
ISB2001	0.1	2.6281	40.441		Teclistamab	0.5	9.0825	187.2
ISB2001	0.1	2.7665	41.908		Teclistamab	0.5	9.0875	187.39
ISB2001	0.1	2.9049	43.421		Teclistamab	0.5	9.0924	187.59
ISB2001	0.1	3.0433	44.983		Teclistamab	0.5	9.0974	187.78
ISB2001	0.1	3.2245	47.102		Teclistamab	0.5	9.1024	187.97
ISB2001	0.1	3.4057	49.309		Teclistamab	0.5	9.1074	188.16
ISB2001	0.1	3.5868	51.607		Teclistamab	0.5	9.1123	188.36
ISB2001	0.1	3.768	54		Teclistamab	0.5	9.1173	188.55
ISB2001	0.1	3.9492	56.492		Teclistamab	0.5	9.1238	188.8
ISB2001	0.1	4.1304	59.086		Teclistamab	0.5	9.1303	189.05
ISB2001	0.1	4.3115	61.786		Teclistamab	0.5	9.1368	189.29
ISB2001	0.1	4.556	65.603		Teclistamab	0.5	9.1433	189.54
ISB2001	0.1	4.8004	69.631		Teclistamab	0.5	9.1497	189.79
ISB2001	0.1	5.0449	73.88		Teclistamab	0.5	9.1562	190.03
ISB2001	0.1	5.2893	78.36		Teclistamab	0.5	9.1627	190.28
ISB2001	0.1	5.5338	83.082		Teclistamab	0.5	9.1715	190.61
ISB2001	0.1	5.7782	88.059		Teclistamab	0.5	9.1802	190.93
ISB2001	0.1	6.0227	93.301		Teclistamab	0.5	9.1889	191.26
ISB2001	0.1	6.3811	101.49		Teclistamab	0.5	9.1977	191.59
ISB2001	0.1	6.7396	110.32		Teclistamab	0.5	9.2064	191.91
ISB2001	0.1	7.098	119.82		Teclistamab	0.5	9.2152	192.23
ISB2001	0.1	7.4565	130.04		Teclistamab	0.5	9.2239	192.55
ISB2001	0.1	7.8149	141.01		Teclistamab	0.5	9.235	192.96
ISB2001	0.1	8.1734	152.77		Teclistamab	0.5	9.2461	193.36
ISB2001	0.1	8.5318	165.37		Teclistamab	0.5	9.2571	193.76
ISB2001	0.1	9	183.13		Teclistamab	0.5	9.2682	194.16
ISB2001	0.1	9	183.13		Teclistamab	0.5	9.2793	194.55
ISB2001	0.1	9	183.13		Teclistamab	0.5	9.2903	194.95
ISB2001	0.1	9	183.13		Teclistamab	0.5	9.3014	195.34
ISB2001	0.1	9	183.13		Teclistamab	0.5	9.3173	195.9
ISB2001	0.1	9	183.13		Teclistamab	0.5	9.3332	196.45
ISB2001	0.1	9	183.13		Teclistamab	0.5	9.3491	197
ISB2001	0.1	9	183.13		Teclistamab	0.5	9.365	197.55
ISB2001	0.1	9	183.13		Teclistamab	0.5	9.3809	198.09
ISB2001	0.1	9	183.13		Teclistamab	0.5	9.3968	198.63
ISB2001	0.1	9	183.13		Teclistamab	0.5	9.4127	199.16
ISB2001	0.1	9	183.13		Teclistamab	0.5	9.4344	199.88
ISB2001	0.1	9	183.13		Teclistamab	0.5	9.456	200.59
ISB2001	0.1	9	183.13		Teclistamab	0.5	9.4777	201.3
ISB2001	0.1	9	183.13		Teclistamab	0.5	9.4993	201.99
ISB2001	0.1	9	183.13		Teclistamab	0.5	9.521	202.68
ISB2001	0.1	9	183.13		Teclistamab	0.5	9.5426	203.36
ISB2001	0.1	9	183.13		Teclistamab	0.5	9.5643	204.03
ISB2001	0.1	9	183.13		Teclistamab	0.5	9.5943	204.95
ISB2001	0.1	9	183.13		Teclistamab	0.5	9.6243	205.86
ISB2001	0.1	9	183.13		Teclistamab	0.5	9.6543	206.75
ISB2001	0.1	9	183.13		Teclistamab	0.5	9.6843	207.63
ISB2001	0.1	9	183.13		Teclistamab	0.5	9.7143	208.49
ISB2001	0.1	9	183.13		Teclistamab	0.5	9.7443	209.34
ISB2001	0.1	9	183.13		Teclistamab	0.5	9.7744	210.17
ISB2001	0.1	9	183.13		Teclistamab	0.5	9.8139	211.25
ISB2001	0.1	9	183.13		Teclistamab	0.5	9.8535	212.3
ISB2001	0.1	9	183.13		Teclistamab	0.5	9.893	213.33
ISB2001	0.1	9	183.13		Teclistamab	0.5	9.9326	214.34
ISB2001	0.1	9	183.13		Teclistamab	0.5	9.9721	215.32
ISB2001	0.1	9	183.13		Teclistamab	0.5	10.005	216.11
ISB2001	0.1	9	183.13		Teclistamab	0.5	10.038	216.89
ISB2001	0.1	9	183.13		Teclistamab	0.5	10.07	217.66
ISB2001	0.1	9	183.13		Teclistamab	0.5	10.096	218.26
ISB2001	0.1	9	183.13		Teclistamab	0.5	10.123	218.85
ISB2001	0.1	9	183.13		Teclistamab	0.5	10.143	219.31
ISB2001	0.1	9	183.13		Teclistamab	0.5	10.164	219.76
ISB2001	0.1	9	183.13		Teclistamab	0.5	10.185	220.21
ISB2001	0.1	9	183.13		Teclistamab	0.5	10.206	220.65
ISB2001	0.1	9	183.13		Teclistamab	0.5	10.227	221.09
ISB2001	0.1	9	183.13		Teclistamab	0.5	10.247	221.52
ISB2001	0.1	9	183.13		Teclistamab	0.5	10.268	221.94
ISB2001	0.1	9	183.13		Teclistamab	0.5	10.292	222.41
ISB2001	0.1	9	183.13		Teclistamab	0.5	10.315	222.87
ISB2001	0.1	9	183.13		Teclistamab	0.5	10.338	223.33
ISB2001	0.1	9	183.13		Teclistamab	0.5	10.361	223.78
ISB2001	0.1	9	183.13		Teclistamab	0.5	10.385	224.22
ISB2001	0.1	9	183.13		Teclistamab	0.5	10.403	224.56
ISB2001	0.1	9	183.13		Teclistamab	0.5	10.422	224.91
ISB2001	0.1	9	183.13		Teclistamab	0.5	10.441	225.25
ISB2001	0.1	9	183.13		Teclistamab	0.5	10.46	225.58
ISB2001	0.1	9	183.13		Teclistamab	0.5	10.479	225.92
ISB2001	0.1	9	183.13		Teclistamab	0.5	10.497	226.24
ISB2001	0.1	9	183.13		Teclistamab	0.5	10.517	226.58
ISB2001	0.1	9	183.13		Teclistamab	0.5	10.536	226.91
ISB2001	0.1	9	183.13		Teclistamab	0.5	10.556	227.23
ISB2001	0.1	9	183.13		Teclistamab	0.5	10.575	227.55
ISB2001	0.1	9	183.13		Teclistamab	0.5	10.594	227.87
ISB2001	0.1	9	183.13		Teclistamab	0.5	10.614	228.18
ISB2001	0.1	9	183.13		Teclistamab	0.5	10.639	228.58
ISB2001	0.1	9	183.13		Teclistamab	0.5	10.664	228.96
ISB2001	0.1	9	183.13		Teclistamab	0.5	10.689	229.34
ISB2001	0.1	9	183.13		Teclistamab	0.5	10.714	229.72
ISB2001	0.1	9	183.13		Teclistamab	0.5	10.739	230.08
ISB2001	0.1	9	183.13		Teclistamab	0.5	10.764	230.44
ISB2001	0.1	9	183.13		Teclistamab	0.5	10.79	230.81
ISB2001	0.1	9	183.13		Teclistamab	0.5	10.817	231.18
ISB2001	0.1	9	183.13		Teclistamab	0.5	10.843	231.53
ISB2001	0.1	9	183.13		Teclistamab	0.5	10.87	231.88
ISB2001	0.1	9	183.13		Teclistamab	0.5	10.896	232.22
ISB2001	0.1	9.0001	183.13		Teclistamab	0.5	10.923	232.56
ISB2001	0.1	9.0001	183.13		Teclistamab	0.5	10.949	232.88
ISB2001	0.1	9.0001	183.13		Teclistamab	0.5	10.979	233.24
ISB2001	0.1	9.0001	183.13		Teclistamab	0.5	11.009	233.6
ISB2001	0.1	9.0001	183.13		Teclistamab	0.5	11.039	233.94
ISB2001	0.1	9.0001	183.13		Teclistamab	0.5	11.069	234.27
ISB2001	0.1	9.0001	183.13		Teclistamab	0.5	11.099	234.59
ISB2001	0.1	9.0001	183.13		Teclistamab	0.5	11.129	234.91
ISB2001	0.1	9.0001	183.13		Teclistamab	0.5	11.159	235.21
ISB2001	0.1	9.0001	183.13		Teclistamab	0.5	11.198	235.59
ISB2001	0.1	9.0001	183.13		Teclistamab	0.5	11.237	235.95
ISB2001	0.1	9.0001	183.13		Teclistamab	0.5	11.275	236.3
ISB2001	0.1	9.0001	183.13		Teclistamab	0.5	11.314	236.63
ISB2001	0.1	9.0001	183.13		Teclistamab	0.5	11.352	236.95
ISB2001	0.1	9.0001	183.13		Teclistamab	0.5	11.391	237.25
ISB2001	0.1	9.0001	183.13		Teclistamab	0.5	11.43	237.54
ISB2001	0.1	9.0001	183.13		Teclistamab	0.5	11.476	237.87
ISB2001	0.1	9.0001	183.14		Teclistamab	0.5	11.522	238.17
ISB2001	0.1	9.0002	183.14		Teclistamab	0.5	11.568	238.45
ISB2001	0.1	9.0002	183.14		Teclistamab	0.5	11.614	238.71
ISB2001	0.1	9.0002	183.14		Teclistamab	0.5	11.66	238.96
ISB2001	0.1	9.0002	183.14		Teclistamab	0.5	11.706	239.18
ISB2001	0.1	9.0002	183.14		Teclistamab	0.5	11.752	239.38
ISB2001	0.1	9.0002	183.14		Teclistamab	0.5	11.809	239.61
ISB2001	0.1	9.0002	183.14		Teclistamab	0.5	11.866	239.8
ISB2001	0.1	9.0002	183.14		Teclistamab	0.5	11.923	239.97
ISB2001	0.1	9.0002	183.14		Teclistamab	0.5	11.98	240.1
ISB2001	0.1	9.0002	183.14		Teclistamab	0.5	12.037	240.21
ISB2001	0.1	9.0003	183.14		Teclistamab	0.5	12.094	240.29
ISB2001	0.1	9.0003	183.14		Teclistamab	0.5	12.151	240.35
ISB2001	0.1	9.0003	183.14		Teclistamab	0.5	12.224	240.38
ISB2001	0.1	9.0003	183.14		Teclistamab	0.5	12.297	240.37
ISB2001	0.1	9.0003	183.14		Teclistamab	0.5	12.371	240.31
ISB2001	0.1	9.0003	183.14		Teclistamab	0.5	12.444	240.22
ISB2001	0.1	9.0003	183.14		Teclistamab	0.5	12.517	240.08
ISB2001	0.1	9.0004	183.14		Teclistamab	0.5	12.59	239.91
ISB2001	0.1	9.0004	183.14		Teclistamab	0.5	12.663	239.7
ISB2001	0.1	9.0004	183.15		Teclistamab	0.5	12.759	239.36
ISB2001	0.1	9.0004	183.15		Teclistamab	0.5	12.855	238.97
ISB2001	0.1	9.0005	183.15		Teclistamab	0.5	12.951	238.52
ISB2001	0.1	9.0005	183.15		Teclistamab	0.5	13.047	238.02
ISB2001	0.1	9.0005	183.15		Teclistamab	0.5	13.143	237.46
ISB2001	0.1	9.0005	183.15		Teclistamab	0.5	13.239	236.85
ISB2001	0.1	9.0006	183.15		Teclistamab	0.5	13.336	236.2
ISB2001	0.1	9.0006	183.15		Teclistamab	0.5	13.445	235.41
ISB2001	0.1	9.0006	183.15		Teclistamab	0.5	13.554	234.56
ISB2001	0.1	9.0006	183.15		Teclistamab	0.5	13.663	233.66
ISB2001	0.1	9.0007	183.16		Teclistamab	0.5	13.772	232.72
ISB2001	0.1	9.0007	183.16		Teclistamab	0.5	13.881	231.74
ISB2001	0.1	9.0007	183.16		Teclistamab	0.5	13.99	230.72
ISB2001	0.1	9.0007	183.16		Teclistamab	0.5	14.14	229.26
ISB2001	0.1	9.0008	183.16		Teclistamab	0.5	14.289	227.75
ISB2001	0.1	9.0008	183.16		Teclistamab	0.5	14.439	226.19
ISB2001	0.1	9.0008	183.16		Teclistamab	0.5	14.588	224.59
ISB2001	0.1	9.0009	183.16		Teclistamab	0.5	14.738	222.96
ISB2001	0.1	9.0009	183.17		Teclistamab	0.5	14.888	221.31
ISB2001	0.1	9.0009	183.17		Teclistamab	0.5	15.061	219.38
ISB2001	0.1	9.001	183.17		Teclistamab	0.5	15.235	217.44
ISB2001	0.1	9.001	183.17		Teclistamab	0.5	15.408	215.51
ISB2001	0.1	9.0011	183.17		Teclistamab	0.5	15.581	213.58
ISB2001	0.1	9.0011	183.17		Teclistamab	0.5	15.755	211.69
ISB2001	0.1	9.0011	183.17		Teclistamab	0.5	15.928	209.82
ISB2001	0.1	9.0012	183.18		Teclistamab	0.5	16	209.06
ISB2001	0.1	9.0012	183.18		Teclistamab	0.5	16	209.06
ISB2001	0.1	9.0013	183.18		Teclistamab	0.5	16	209.06
ISB2001	0.1	9.0014	183.18		Teclistamab	0.5	16	209.06
ISB2001	0.1	9.0014	183.19		Teclistamab	0.5	16	209.06
ISB2001	0.1	9.0015	183.19		Teclistamab	0.5	16	209.06
ISB2001	0.1	9.0015	183.19		Teclistamab	0.5	16	209.06
ISB2001	0.1	9.0016	183.19		Teclistamab	0.5	16	209.06
ISB2001	0.1	9.0017	183.19		Teclistamab	0.5	16	209.06
ISB2001	0.1	9.0017	183.2		Teclistamab	0.5	16	209.06
ISB2001	0.1	9.0018	183.2		Teclistamab	0.5	16	209.06
ISB2001	0.1	9.0019	183.2		Teclistamab	0.5	16	209.06
ISB2001	0.1	9.002	183.21		Teclistamab	0.5	16	209.06
ISB2001	0.1	9.0021	183.21		Teclistamab	0.5	16	209.06
ISB2001	0.1	9.0022	183.22		Teclistamab	0.5	16	209.06
ISB2001	0.1	9.0023	183.22		Teclistamab	0.5	16	209.06
ISB2001	0.1	9.0024	183.23		Teclistamab	0.5	16	209.06
ISB2001	0.1	9.0025	183.23		Teclistamab	0.5	16	209.06
ISB2001	0.1	9.0027	183.23		Teclistamab	0.5	16	209.06
ISB2001	0.1	9.0028	183.24		Teclistamab	0.5	16	209.06
ISB2001	0.1	9.0029	183.25		Teclistamab	0.5	16	209.06
ISB2001	0.1	9.0031	183.25		Teclistamab	0.5	16	209.06
ISB2001	0.1	9.0032	183.26		Teclistamab	0.5	16	209.06
ISB2001	0.1	9.0034	183.26		Teclistamab	0.5	16	209.06
ISB2001	0.1	9.0035	183.27		Teclistamab	0.5	16	209.06
ISB2001	0.1	9.0037	183.27		Teclistamab	0.5	16	209.06
ISB2001	0.1	9.0038	183.28		Teclistamab	0.5	16	209.06
ISB2001	0.1	9.004	183.29		Teclistamab	0.5	16	209.06
ISB2001	0.1	9.0042	183.3		Teclistamab	0.5	16	209.06
ISB2001	0.1	9.0044	183.31		Teclistamab	0.5	16	209.06
ISB2001	0.1	9.0047	183.31		Teclistamab	0.5	16.001	209.06
ISB2001	0.1	9.0049	183.32		Teclistamab	0.5	16.001	209.06
ISB2001	0.1	9.0051	183.33		Teclistamab	0.5	16.001	209.06
ISB2001	0.1	9.0053	183.34		Teclistamab	0.5	16.001	209.05
ISB2001	0.1	9.0055	183.35		Teclistamab	0.5	16.001	209.05
ISB2001	0.1	9.0058	183.36		Teclistamab	0.5	16.001	209.05
ISB2001	0.1	9.006	183.37		Teclistamab	0.5	16.001	209.05
ISB2001	0.1	9.0063	183.38		Teclistamab	0.5	16.001	209.05
ISB2001	0.1	9.0065	183.39		Teclistamab	0.5	16.001	209.05
ISB2001	0.1	9.0068	183.4		Teclistamab	0.5	16.001	209.05
ISB2001	0.1	9.007	183.41		Teclistamab	0.5	16.001	209.05
ISB2001	0.1	9.0074	183.42		Teclistamab	0.5	16.001	209.05
ISB2001	0.1	9.0077	183.43		Teclistamab	0.5	16.001	209.05
ISB2001	0.1	9.008	183.45		Teclistamab	0.5	16.001	209.05
ISB2001	0.1	9.0083	183.46		Teclistamab	0.5	16.001	209.05
ISB2001	0.1	9.0086	183.47		Teclistamab	0.5	16.002	209.05
ISB2001	0.1	9.0089	183.48		Teclistamab	0.5	16.002	209.04
ISB2001	0.1	9.0093	183.5		Teclistamab	0.5	16.002	209.04
ISB2001	0.1	9.0097	183.51		Teclistamab	0.5	16.002	209.04
ISB2001	0.1	9.0101	183.53		Teclistamab	0.5	16.002	209.04
ISB2001	0.1	9.0105	183.55		Teclistamab	0.5	16.002	209.04
ISB2001	0.1	9.0109	183.56		Teclistamab	0.5	16.002	209.04
ISB2001	0.1	9.0114	183.58		Teclistamab	0.5	16.002	209.04
ISB2001	0.1	9.0118	183.6		Teclistamab	0.5	16.002	209.04
ISB2001	0.1	9.0122	183.61		Teclistamab	0.5	16.002	209.04
ISB2001	0.1	9.0128	183.64		Teclistamab	0.5	16.003	209.04
ISB2001	0.1	9.0134	183.66		Teclistamab	0.5	16.003	209.03
ISB2001	0.1	9.014	183.68		Teclistamab	0.5	16.003	209.03
ISB2001	0.1	9.0146	183.71		Teclistamab	0.5	16.003	209.03
ISB2001	0.1	9.0152	183.73		Teclistamab	0.5	16.003	209.03
ISB2001	0.1	9.0158	183.76		Teclistamab	0.5	16.003	209.03
ISB2001	0.1	9.0164	183.78		Teclistamab	0.5	16.003	209.03
ISB2001	0.1	9.0174	183.82		Teclistamab	0.5	16.003	209.03
ISB2001	0.1	9.0184	183.86		Teclistamab	0.5	16.004	209.02
ISB2001	0.1	9.0193	183.89		Teclistamab	0.5	16.004	209.02
ISB2001	0.1	9.0203	183.93		Teclistamab	0.5	16.004	209.02
ISB2001	0.1	9.0212	183.97		Teclistamab	0.5	16.004	209.02
ISB2001	0.1	9.0222	184.01		Teclistamab	0.5	16.004	209.02
ISB2001	0.1	9.0232	184.05		Teclistamab	0.5	16.004	209.02
ISB2001	0.1	9.0246	184.1		Teclistamab	0.5	16.005	209.01
ISB2001	0.1	9.0261	184.16		Teclistamab	0.5	16.005	209.01
ISB2001	0.1	9.0275	184.22		Teclistamab	0.5	16.005	209.01
ISB2001	0.1	9.0289	184.27		Teclistamab	0.5	16.005	209.01
ISB2001	0.1	9.0304	184.33		Teclistamab	0.5	16.005	209.01
ISB2001	0.1	9.0318	184.39		Teclistamab	0.5	16.006	209
ISB2001	0.1	9.0333	184.45		Teclistamab	0.5	16.006	209
ISB2001	0.1	9.0354	184.53		Teclistamab	0.5	16.006	209
ISB2001	0.1	9.0376	184.62		Teclistamab	0.5	16.006	209
ISB2001	0.1	9.0398	184.7		Teclistamab	0.5	16.006	208.99
ISB2001	0.1	9.0419	184.79		Teclistamab	0.5	16.007	208.99
ISB2001	0.1	9.0441	184.87		Teclistamab	0.5	16.007	208.99
ISB2001	0.1	9.0463	184.96		Teclistamab	0.5	16.007	208.98
ISB2001	0.1	9.0485	185.04		Teclistamab	0.5	16.008	208.98
ISB2001	0.1	9.0512	185.15		Teclistamab	0.5	16.008	208.98
ISB2001	0.1	9.054	185.26		Teclistamab	0.5	16.008	208.97
ISB2001	0.1	9.0568	185.37		Teclistamab	0.5	16.009	208.97
ISB2001	0.1	9.0595	185.48		Teclistamab	0.5	16.009	208.96
ISB2001	0.1	9.0623	185.58		Teclistamab	0.5	16.01	208.96
ISB2001	0.1	9.0651	185.69		Teclistamab	0.5	16.01	208.95
ISB2001	0.1	9.0678	185.8		Teclistamab	0.5	16.011	208.95
ISB2001	0.1	9.0711	185.93		Teclistamab	0.5	16.011	208.94
ISB2001	0.1	9.0744	186.05		Teclistamab	0.5	16.012	208.94
ISB2001	0.1	9.0776	186.18		Teclistamab	0.5	16.012	208.93
ISB2001	0.1	9.0809	186.3		Teclistamab	0.5	16.013	208.92
ISB2001	0.1	9.0841	186.43		Teclistamab	0.5	16.014	208.92
ISB2001	0.1	9.0874	186.55		Teclistamab	0.5	16.015	208.91
ISB2001	0.1	9.0907	186.68		Teclistamab	0.5	16.015	208.9
ISB2001	0.1	9.0948	186.84		Teclistamab	0.5	16.016	208.89
ISB2001	0.1	9.0989	186.99		Teclistamab	0.5	16.017	208.89
ISB2001	0.1	9.103	187.15		Teclistamab	0.5	16.017	208.88
ISB2001	0.1	9.1072	187.31		Teclistamab	0.5	16.018	208.87
ISB2001	0.1	9.1113	187.46		Teclistamab	0.5	16.019	208.86
ISB2001	0.1	9.1154	187.62		Teclistamab	0.5	16.02	208.85
ISB2001	0.1	9.1195	187.78		Teclistamab	0.5	16.021	208.84
ISB2001	0.1	9.1256	188		Teclistamab	0.5	16.022	208.83
ISB2001	0.1	9.1317	188.23		Teclistamab	0.5	16.023	208.82
ISB2001	0.1	9.1378	188.46		Teclistamab	0.5	16.024	208.81
ISB2001	0.1	9.1439	188.69		Teclistamab	0.5	16.025	208.8
ISB2001	0.1	9.15	188.91		Teclistamab	0.5	16.027	208.78
ISB2001	0.1	9.1561	189.13		Teclistamab	0.5	16.028	208.77
ISB2001	0.1	9.1639	189.42		Teclistamab	0.5	16.029	208.75
ISB2001	0.1	9.1716	189.7		Teclistamab	0.5	16.031	208.74
ISB2001	0.1	9.1794	189.99		Teclistamab	0.5	16.032	208.72
ISB2001	0.1	9.1872	190.27		Teclistamab	0.5	16.033	208.71
ISB2001	0.1	9.195	190.55		Teclistamab	0.5	16.036	208.68
ISB2001	0.1	9.2028	190.82		Teclistamab	0.5	16.038	208.66
ISB2001	0.1	9.2106	191.1		Teclistamab	0.5	16.041	208.63
ISB2001	0.1	9.2193	191.41		Teclistamab	0.5	16.043	208.61
ISB2001	0.1	9.228	191.71		Teclistamab	0.5	16.045	208.58
ISB2001	0.1	9.2367	192.01		Teclistamab	0.5	16.048	208.56
ISB2001	0.1	9.2454	192.32		Teclistamab	0.5	16.052	208.51
ISB2001	0.1	9.2541	192.62		Teclistamab	0.5	16.057	208.46
ISB2001	0.1	9.2628	192.91		Teclistamab	0.5	16.062	208.41
ISB2001	0.1	9.2716	193.21		Teclistamab	0.5	16.066	208.36
ISB2001	0.1	9.2835	193.61		Teclistamab	0.5	16.071	208.31
ISB2001	0.1	9.2954	194.01		Teclistamab	0.5	16.076	208.26
ISB2001	0.1	9.3073	194.4		Teclistamab	0.5	16.08	208.21
ISB2001	0.1	9.3192	194.79		Teclistamab	0.5	16.086	208.15
ISB2001	0.1	9.3311	195.18		Teclistamab	0.5	16.092	208.08
ISB2001	0.1	9.343	195.57		Teclistamab	0.5	16.097	208.02
ISB2001	0.1	9.3549	195.95		Teclistamab	0.5	16.103	207.96
ISB2001	0.1	9.3714	196.47		Teclistamab	0.5	16.109	207.89
ISB2001	0.1	9.388	196.99		Teclistamab	0.5	16.115	207.83
ISB2001	0.1	9.4045	197.5		Teclistamab	0.5	16.121	207.76
ISB2001	0.1	9.421	198		Teclistamab	0.5	16.128	207.68
ISB2001	0.1	9.4376	198.5		Teclistamab	0.5	16.135	207.6
ISB2001	0.1	9.4541	198.99		Teclistamab	0.5	16.143	207.52
ISB2001	0.1	9.4706	199.47		Teclistamab	0.5	16.15	207.43
ISB2001	0.1	9.4922	200.1		Teclistamab	0.5	16.157	207.35
ISB2001	0.1	9.5138	200.71		Teclistamab	0.5	16.165	207.27
ISB2001	0.1	9.5353	201.31		Teclistamab	0.5	16.172	207.18
ISB2001	0.1	9.5569	201.91		Teclistamab	0.5	16.18	207.09
ISB2001	0.1	9.5785	202.49		Teclistamab	0.5	16.188	206.99
ISB2001	0.1	9.6	203.07		Teclistamab	0.5	16.196	206.9
ISB2001	0.1	9.6216	203.63		Teclistamab	0.5	16.205	206.8
ISB2001	0.1	9.6498	204.36		Teclistamab	0.5	16.213	206.71
ISB2001	0.1	9.6781	205.07		Teclistamab	0.5	16.221	206.61
ISB2001	0.1	9.7063	205.76		Teclistamab	0.5	16.229	206.51
ISB2001	0.1	9.7345	206.44		Teclistamab	0.5	16.239	206.4
ISB2001	0.1	9.7628	207.1		Teclistamab	0.5	16.248	206.28
ISB2001	0.1	9.791	207.75		Teclistamab	0.5	16.258	206.17
ISB2001	0.1	9.8192	208.39		Teclistamab	0.5	16.267	206.05
ISB2001	0.1	9.8425	208.9		Teclistamab	0.5	16.277	205.93
ISB2001	0.1	9.8657	209.4		Teclistamab	0.5	16.287	205.82
ISB2001	0.1	9.8889	209.9		Teclistamab	0.5	16.296	205.7
ISB2001	0.1	9.9121	210.38		Teclistamab	0.5	16.309	205.54
ISB2001	0.1	9.9353	210.86		Teclistamab	0.5	16.322	205.38
ISB2001	0.1	9.9586	211.32		Teclistamab	0.5	16.335	205.21
ISB2001	0.1	9.9818	211.78		Teclistamab	0.5	16.348	205.05
ISB2001	0.1	10.009	212.31		Teclistamab	0.5	16.361	204.89
ISB2001	0.1	10.037	212.83		Teclistamab	0.5	16.374	204.72
ISB2001	0.1	10.064	213.34		Teclistamab	0.5	16.392	204.48
ISB2001	0.1	10.092	213.84		Teclistamab	0.5	16.411	204.24
ISB2001	0.1	10.12	214.32		Teclistamab	0.5	16.429	203.99
ISB2001	0.1	10.147	214.8		Teclistamab	0.5	16.448	203.75
ISB2001	0.1	10.176	215.29		Teclistamab	0.5	16.466	203.5
ISB2001	0.1	10.206	215.76		Teclistamab	0.5	16.485	203.25
ISB2001	0.1	10.235	216.23		Teclistamab	0.5	16.504	202.99
ISB2001	0.1	10.264	216.68		Teclistamab	0.5	16.524	202.72
ISB2001	0.1	10.293	217.12		Teclistamab	0.5	16.544	202.44
ISB2001	0.1	10.322	217.55		Teclistamab	0.5	16.564	202.15
ISB2001	0.1	10.352	217.97		Teclistamab	0.5	16.585	201.87
ISB2001	0.1	10.38	218.37		Teclistamab	0.5	16.605	201.58
ISB2001	0.1	10.409	218.75		Teclistamab	0.5	16.625	201.29
ISB2001	0.1	10.437	219.13		Teclistamab	0.5	16.657	200.83
ISB2001	0.1	10.466	219.49		Teclistamab	0.5	16.689	200.36
ISB2001	0.1	10.494	219.85		Teclistamab	0.5	16.721	199.89
ISB2001	0.1	10.523	220.19		Teclistamab	0.5	16.753	199.41
ISB2001	0.1	10.551	220.52		Teclistamab	0.5	16.784	198.92
ISB2001	0.1	10.585	220.91		Teclistamab	0.5	16.816	198.43
ISB2001	0.1	10.619	221.27		Teclistamab	0.5	16.853	197.86
ISB2001	0.1	10.652	221.62		Teclistamab	0.5	16.891	197.27
ISB2001	0.1	10.686	221.96		Teclistamab	0.5	16.928	196.68
ISB2001	0.1	10.72	222.29		Teclistamab	0.5	16.965	196.09
ISB2001	0.1	10.753	222.6		Teclistamab	0.5	17.002	195.48
ISB2001	0.1	10.799	223		Teclistamab	0.5	17.039	194.87
ISB2001	0.1	10.845	223.37		Teclistamab	0.5	17.079	194.2
ISB2001	0.1	10.89	223.73		Teclistamab	0.5	17.12	193.52
ISB2001	0.1	10.936	224.05		Teclistamab	0.5	17.16	192.84
ISB2001	0.1	10.982	224.35		Teclistamab	0.5	17.2	192.15
ISB2001	0.1	11.027	224.63		Teclistamab	0.5	17.241	191.45
ISB2001	0.1	11.078	224.91		Teclistamab	0.5	17.281	190.74
ISB2001	0.1	11.128	225.17		Teclistamab	0.5	17.312	190.18
ISB2001	0.1	11.178	225.39		Teclistamab	0.5	17.338	189.72
ISB2001	0.1	11.229	225.58		Teclistamab	0.5	17.364	189.26
ISB2001	0.1	11.279	225.75		Teclistamab	0.5	17.39	188.79
ISB2001	0.1	11.329	225.9		Teclistamab	0.5	17.416	188.32
ISB2001	0.1	11.38	226.01		Teclistamab	0.5	17.442	187.85
ISB2001	0.1	11.433	226.1		Teclistamab	0.5	17.468	187.38
ISB2001	0.1	11.486	226.17		Teclistamab	0.5	17.494	186.9
ISB2001	0.1	11.539	226.2		Teclistamab	0.5	17.52	186.42
ISB2001	0.1	11.592	226.21		Teclistamab	0.5	17.546	185.94
ISB2001	0.1	11.646	226.19		Teclistamab	0.5	17.572	185.45
ISB2001	0.1	11.699	226.14		Teclistamab	0.5	17.598	184.96
ISB2001	0.1	11.752	226.07		Teclistamab	0.5	17.624	184.47
ISB2001	0.1	11.823	225.93		Teclistamab	0.5	17.645	184.08
ISB2001	0.1	11.894	225.74		Teclistamab	0.5	17.666	183.68
ISB2001	0.1	11.965	225.51		Teclistamab	0.5	17.686	183.29
ISB2001	0.1	12.036	225.24		Teclistamab	0.5	17.707	182.89
ISB2001	0.1	12.107	224.92		Teclistamab	0.5	17.728	182.49
ISB2001	0.1	12.178	224.56		Teclistamab	0.5	17.749	182.1
ISB2001	0.1	12.249	224.16		Teclistamab	0.5	17.769	181.7
ISB2001	0.1	12.334	223.63		Teclistamab	0.5	17.795	181.19
ISB2001	0.1	12.42	223.04		Teclistamab	0.5	17.822	180.68
ISB2001	0.1	12.506	222.4		Teclistamab	0.5	17.848	180.17
ISB2001	0.1	12.591	221.71		Teclistamab	0.5	17.874	179.66
ISB2001	0.1	12.677	220.97		Teclistamab	0.5	17.9	179.15
ISB2001	0.1	12.762	220.18		Teclistamab	0.5	17.926	178.63
ISB2001	0.1	12.848	219.35		Teclistamab	0.5	17.952	178.12
ISB2001	0.1	12.954	218.27		Teclistamab	0.5	17.98	177.57
ISB2001	0.1	13.059	217.13		Teclistamab	0.5	18.007	177.02
ISB2001	0.1	13.165	215.94		Teclistamab	0.5	18.035	176.47
ISB2001	0.1	13.27	214.7		Teclistamab	0.5	18.062	175.92
ISB2001	0.1	13.376	213.4		Teclistamab	0.5	18.09	175.36
ISB2001	0.1	13.481	212.07		Teclistamab	0.5	18.118	174.81
ISB2001	0.1	13.587	210.7		Teclistamab	0.5	18.145	174.25
ISB2001	0.1	13.731	208.76		Teclistamab	0.5	18.179	173.57
ISB2001	0.1	13.876	206.77		Teclistamab	0.5	18.213	172.88
ISB2001	0.1	14.02	204.73		Teclistamab	0.5	18.246	172.19
ISB2001	0.1	14.164	202.65		Teclistamab	0.5	18.28	171.5
ISB2001	0.1	14.309	200.55		Teclistamab	0.5	18.314	170.81
ISB2001	0.1	14.453	198.42		Teclistamab	0.5	18.347	170.11
ISB2001	0.1	14.597	196.28		Teclistamab	0.5	18.381	169.42
ISB2001	0.1	14.76	193.86		Teclistamab	0.5	18.418	168.65
ISB2001	0.1	14.923	191.45		Teclistamab	0.5	18.456	167.87
ISB2001	0.1	15.086	189.05		Teclistamab	0.5	18.493	167.1
ISB2001	0.1	15.249	186.67		Teclistamab	0.5	18.53	166.32
ISB2001	0.1	15.412	184.33		Teclistamab	0.5	18.567	165.54
ISB2001	0.1	15.575	182.03		Teclistamab	0.5	18.605	164.75
ISB2001	0.1	15.738	179.79		Teclistamab	0.5	18.642	163.97
ISB2001	0.1	15.917	177.4		Teclistamab	0.5	18.685	163.06
ISB2001	0.1	16	176.31		Teclistamab	0.5	18.728	162.14
ISB2001	0.1	16	176.31		Teclistamab	0.5	18.772	161.22
ISB2001	0.1	16	176.31		Teclistamab	0.5	18.815	160.3
ISB2001	0.1	16	176.31		Teclistamab	0.5	18.858	159.38
ISB2001	0.1	16	176.31		Teclistamab	0.5	18.901	158.45
ISB2001	0.1	16	176.31		Teclistamab	0.5	18.945	157.53
ISB2001	0.1	16	176.31		Teclistamab	0.5	18.997	156.4
ISB2001	0.1	16	176.31		Teclistamab	0.5	19.049	155.28
ISB2001	0.1	16	176.31		Teclistamab	0.5	19.102	154.15
ISB2001	0.1	16	176.31		Teclistamab	0.5	19.154	153.02
ISB2001	0.1	16	176.31		Teclistamab	0.5	19.207	151.89
ISB2001	0.1	16	176.31		Teclistamab	0.5	19.259	150.75
ISB2001	0.1	16	176.31		Teclistamab	0.5	19.311	149.62
ISB2001	0.1	16	176.31		Teclistamab	0.5	19.372	148.29
ISB2001	0.1	16	176.31		Teclistamab	0.5	19.433	146.97
ISB2001	0.1	16	176.31		Teclistamab	0.5	19.494	145.65
ISB2001	0.1	16	176.31		Teclistamab	0.5	19.555	144.32
ISB2001	0.1	16	176.31		Teclistamab	0.5	19.616	143
ISB2001	0.1	16	176.31		Teclistamab	0.5	19.677	141.67
ISB2001	0.1	16	176.31		Teclistamab	0.5	19.738	140.35
ISB2001	0.1	16	176.31		Teclistamab	0.5	19.802	138.95
ISB2001	0.1	16	176.31		Teclistamab	0.5	19.867	137.56
ISB2001	0.1	16	176.31		Teclistamab	0.5	19.931	136.16
ISB2001	0.1	16	176.31		Teclistamab	0.5	19.995	134.77
ISB2001	0.1	16	176.31		Teclistamab	0.5	20.06	133.37
ISB2001	0.1	16	176.31		Teclistamab	0.5	20.124	131.98
ISB2001	0.1	16	176.31		Teclistamab	0.5	20.196	130.43
ISB2001	0.1	16	176.31		Teclistamab	0.5	20.269	128.88
ISB2001	0.1	16	176.31		Teclistamab	0.5	20.341	127.33
ISB2001	0.1	16	176.31		Teclistamab	0.5	20.413	125.79
ISB2001	0.1	16	176.31		Teclistamab	0.5	20.485	124.26
ISB2001	0.1	16	176.31		Teclistamab	0.5	20.566	122.54
ISB2001	0.1	16	176.31		Teclistamab	0.5	20.647	120.83
ISB2001	0.1	16	176.31		Teclistamab	0.5	20.728	119.13
ISB2001	0.1	16	176.31		Teclistamab	0.5	20.809	117.44
ISB2001	0.1	16	176.31		Teclistamab	0.5	20.89	115.75
ISB2001	0.1	16	176.31		Teclistamab	0.5	21.005	113.37
ISB2001	0.1	16	176.31		Teclistamab	0.5	21.12	111.02
ISB2001	0.1	16	176.31		Teclistamab	0.5	21.235	108.68
ISB2001	0.1	16	176.31		Teclistamab	0.5	21.35	106.37
ISB2001	0.1	16	176.31		Teclistamab	0.5	21.465	104.08
ISB2001	0.1	16	176.31		Teclistamab	0.5	21.581	101.81
ISB2001	0.1	16	176.3		Teclistamab	0.5	21.732	98.876
ISB2001	0.1	16	176.3		Teclistamab	0.5	21.883	95.989
ISB2001	0.1	16	176.3		Teclistamab	0.5	22.034	93.15
ISB2001	0.1	16	176.3		Teclistamab	0.5	22.186	90.362
ISB2001	0.1	16	176.3		Teclistamab	0.5	22.337	87.625
ISB2001	0.1	16	176.3		Teclistamab	0.5	22.488	84.942
ISB2001	0.1	16	176.3		Teclistamab	0.5	22.639	82.313
ISB2001	0.1	16	176.3		Teclistamab	0.5	22.823	79.194
ISB2001	0.1	16	176.3		Teclistamab	0.5	23	76.266
ISB2001	0.1	16	176.3		Teclistamab	0.5	23	76.266
ISB2001	0.1	16	176.3		Teclistamab	0.5	23	76.266
ISB2001	0.1	16	176.3		Teclistamab	0.5	23	76.266
ISB2001	0.1	16	176.3		Teclistamab	0.5	23	76.266
ISB2001	0.1	16	176.3		Teclistamab	0.5	23	76.266
ISB2001	0.1	16.001	176.3		Teclistamab	0.5	23	76.266
ISB2001	0.1	16.001	176.3		Teclistamab	0.5	23	76.266
ISB2001	0.1	16.001	176.3		Teclistamab	0.5	23	76.266
ISB2001	0.1	16.001	176.3		Teclistamab	0.5	23	76.266
ISB2001	0.1	16.001	176.3		Teclistamab	0.5	23	76.266
ISB2001	0.1	16.001	176.3		Teclistamab	0.5	23	76.266
ISB2001	0.1	16.001	176.3		Teclistamab	0.5	23	76.266
ISB2001	0.1	16.001	176.3		Teclistamab	0.5	23	76.266
ISB2001	0.1	16.001	176.3		Teclistamab	0.5	23	76.265
ISB2001	0.1	16.001	176.3		Teclistamab	0.5	23	76.265
ISB2001	0.1	16.001	176.3		Teclistamab	0.5	23	76.265
ISB2001	0.1	16.001	176.3		Teclistamab	0.5	23	76.265
ISB2001	0.1	16.001	176.3		Teclistamab	0.5	23	76.264
ISB2001	0.1	16.001	176.3		Teclistamab	0.5	23	76.264
ISB2001	0.1	16.001	176.3		Teclistamab	0.5	23	76.264
ISB2001	0.1	16.001	176.3		Teclistamab	0.5	23	76.263
ISB2001	0.1	16.001	176.29		Teclistamab	0.5	23	76.263
ISB2001	0.1	16.001	176.29		Teclistamab	0.5	23	76.263
ISB2001	0.1	16.001	176.29		Teclistamab	0.5	23	76.262
ISB2001	0.1	16.001	176.29		Teclistamab	0.5	23	76.261
ISB2001	0.1	16.001	176.29		Teclistamab	0.5	23	76.26
ISB2001	0.1	16.001	176.29		Teclistamab	0.5	23	76.26
ISB2001	0.1	16.001	176.29		Teclistamab	0.5	23	76.259
ISB2001	0.1	16.001	176.29		Teclistamab	0.5	23	76.258
ISB2001	0.1	16.001	176.29		Teclistamab	0.5	23.001	76.257
ISB2001	0.1	16.001	176.29		Teclistamab	0.5	23.001	76.256
ISB2001	0.1	16.001	176.29		Teclistamab	0.5	23.001	76.255
ISB2001	0.1	16.002	176.29		Teclistamab	0.5	23.001	76.254
ISB2001	0.1	16.002	176.29		Teclistamab	0.5	23.001	76.253
ISB2001	0.1	16.002	176.29		Teclistamab	0.5	23.001	76.251
ISB2001	0.1	16.002	176.29		Teclistamab	0.5	23.001	76.25
ISB2001	0.1	16.002	176.28		Teclistamab	0.5	23.001	76.249
ISB2001	0.1	16.002	176.28		Teclistamab	0.5	23.001	76.248
ISB2001	0.1	16.002	176.28		Teclistamab	0.5	23.001	76.247
ISB2001	0.1	16.002	176.28		Teclistamab	0.5	23.001	76.245
ISB2001	0.1	16.002	176.28		Teclistamab	0.5	23.001	76.244
ISB2001	0.1	16.002	176.28		Teclistamab	0.5	23.001	76.243
ISB2001	0.1	16.002	176.28		Teclistamab	0.5	23.002	76.241
ISB2001	0.1	16.003	176.27		Teclistamab	0.5	23.002	76.24
ISB2001	0.1	16.003	176.27		Teclistamab	0.5	23.002	76.238
ISB2001	0.1	16.003	176.27		Teclistamab	0.5	23.002	76.237
ISB2001	0.1	16.003	176.27		Teclistamab	0.5	23.002	76.235
ISB2001	0.1	16.003	176.27		Teclistamab	0.5	23.002	76.234
ISB2001	0.1	16.003	176.27		Teclistamab	0.5	23.002	76.232
ISB2001	0.1	16.003	176.26		Teclistamab	0.5	23.002	76.231
ISB2001	0.1	16.004	176.26		Teclistamab	0.5	23.002	76.229
ISB2001	0.1	16.004	176.26		Teclistamab	0.5	23.002	76.227
ISB2001	0.1	16.004	176.26		Teclistamab	0.5	23.003	76.225
ISB2001	0.1	16.004	176.25		Teclistamab	0.5	23.003	76.223
ISB2001	0.1	16.004	176.25		Teclistamab	0.5	23.003	76.221
ISB2001	0.1	16.005	176.25		Teclistamab	0.5	23.003	76.219
ISB2001	0.1	16.005	176.24		Teclistamab	0.5	23.003	76.218
ISB2001	0.1	16.005	176.24		Teclistamab	0.5	23.003	76.216
ISB2001	0.1	16.005	176.24		Teclistamab	0.5	23.003	76.213
ISB2001	0.1	16.006	176.24		Teclistamab	0.5	23.003	76.211
ISB2001	0.1	16.006	176.23		Teclistamab	0.5	23.004	76.209
ISB2001	0.1	16.006	176.23		Teclistamab	0.5	23.004	76.206
ISB2001	0.1	16.006	176.23		Teclistamab	0.5	23.004	76.204
ISB2001	0.1	16.007	176.22		Teclistamab	0.5	23.004	76.201
ISB2001	0.1	16.007	176.22		Teclistamab	0.5	23.004	76.199
ISB2001	0.1	16.007	176.22		Teclistamab	0.5	23.004	76.196
ISB2001	0.1	16.007	176.21		Teclistamab	0.5	23.004	76.193
ISB2001	0.1	16.008	176.21		Teclistamab	0.5	23.005	76.19
ISB2001	0.1	16.008	176.2		Teclistamab	0.5	23.005	76.187
ISB2001	0.1	16.008	176.2		Teclistamab	0.5	23.005	76.184
ISB2001	0.1	16.009	176.2		Teclistamab	0.5	23.005	76.181
ISB2001	0.1	16.009	176.19		Teclistamab	0.5	23.005	76.178
ISB2001	0.1	16.009	176.19		Teclistamab	0.5	23.006	76.173
ISB2001	0.1	16.01	176.18		Teclistamab	0.5	23.006	76.169
ISB2001	0.1	16.01	176.18		Teclistamab	0.5	23.006	76.165
ISB2001	0.1	16.01	176.17		Teclistamab	0.5	23.006	76.16
ISB2001	0.1	16.011	176.17		Teclistamab	0.5	23.007	76.156
ISB2001	0.1	16.011	176.16		Teclistamab	0.5	23.007	76.152
ISB2001	0.1	16.012	176.15		Teclistamab	0.5	23.007	76.148
ISB2001	0.1	16.012	176.15		Teclistamab	0.5	23.008	76.141
ISB2001	0.1	16.013	176.14		Teclistamab	0.5	23.008	76.134
ISB2001	0.1	16.013	176.14		Teclistamab	0.5	23.008	76.128
ISB2001	0.1	16.014	176.13		Teclistamab	0.5	23.009	76.121
ISB2001	0.1	16.015	176.12		Teclistamab	0.5	23.009	76.115
ISB2001	0.1	16.015	176.11		Teclistamab	0.5	23.01	76.108
ISB2001	0.1	16.016	176.1		Teclistamab	0.5	23.01	76.102
ISB2001	0.1	16.017	176.09		Teclistamab	0.5	23.011	76.092
ISB2001	0.1	16.017	176.08		Teclistamab	0.5	23.011	76.082
ISB2001	0.1	16.018	176.07		Teclistamab	0.5	23.012	76.072
ISB2001	0.1	16.019	176.06		Teclistamab	0.5	23.013	76.062
ISB2001	0.1	16.02	176.04		Teclistamab	0.5	23.013	76.052
ISB2001	0.1	16.021	176.03		Teclistamab	0.5	23.014	76.042
ISB2001	0.1	16.023	176.02		Teclistamab	0.5	23.014	76.033
ISB2001	0.1	16.024	176		Teclistamab	0.5	23.015	76.02
ISB2001	0.1	16.025	175.99		Teclistamab	0.5	23.016	76.007
ISB2001	0.1	16.026	175.97		Teclistamab	0.5	23.017	75.994
ISB2001	0.1	16.028	175.95		Teclistamab	0.5	23.017	75.981
ISB2001	0.1	16.029	175.93		Teclistamab	0.5	23.018	75.968
ISB2001	0.1	16.031	175.9		Teclistamab	0.5	23.019	75.955
ISB2001	0.1	16.033	175.88		Teclistamab	0.5	23.02	75.942
ISB2001	0.1	16.035	175.86		Teclistamab	0.5	23.021	75.925
ISB2001	0.1	16.036	175.83		Teclistamab	0.5	23.022	75.907
ISB2001	0.1	16.038	175.81		Teclistamab	0.5	23.023	75.889
ISB2001	0.1	16.041	175.78		Teclistamab	0.5	23.024	75.871
ISB2001	0.1	16.043	175.75		Teclistamab	0.5	23.025	75.853
ISB2001	0.1	16.046	175.71		Teclistamab	0.5	23.026	75.836
ISB2001	0.1	16.048	175.68		Teclistamab	0.5	23.028	75.818
ISB2001	0.1	16.051	175.65		Teclistamab	0.5	23.029	75.791
ISB2001	0.1	16.053	175.62		Teclistamab	0.5	23.031	75.764
ISB2001	0.1	16.056	175.58		Teclistamab	0.5	23.032	75.737
ISB2001	0.1	16.059	175.54		Teclistamab	0.5	23.034	75.71
ISB2001	0.1	16.062	175.5		Teclistamab	0.5	23.036	75.683
ISB2001	0.1	16.065	175.46		Teclistamab	0.5	23.037	75.656
ISB2001	0.1	16.068	175.42		Teclistamab	0.5	23.041	75.596
ISB2001	0.1	16.071	175.38		Teclistamab	0.5	23.045	75.537
ISB2001	0.1	16.074	175.34		Teclistamab	0.5	23.049	75.477
ISB2001	0.1	16.077	175.3		Teclistamab	0.5	23.052	75.417
ISB2001	0.1	16.081	175.25		Teclistamab	0.5	23.056	75.358
ISB2001	0.1	16.084	175.2		Teclistamab	0.5	23.06	75.298
ISB2001	0.1	16.088	175.15		Teclistamab	0.5	23.064	75.226
ISB2001	0.1	16.092	175.11		Teclistamab	0.5	23.068	75.154
ISB2001	0.1	16.095	175.06		Teclistamab	0.5	23.073	75.082
ISB2001	0.1	16.099	175.01		Teclistamab	0.5	23.077	75.011
ISB2001	0.1	16.103	174.96		Teclistamab	0.5	23.082	74.939
ISB2001	0.1	16.108	174.89		Teclistamab	0.5	23.086	74.867
ISB2001	0.1	16.113	174.83		Teclistamab	0.5	23.091	74.796
ISB2001	0.1	16.118	174.76		Teclistamab	0.5	23.096	74.712
ISB2001	0.1	16.122	174.69		Teclistamab	0.5	23.101	74.628
ISB2001	0.1	16.127	174.63		Teclistamab	0.5	23.106	74.545
ISB2001	0.1	16.132	174.56		Teclistamab	0.5	23.111	74.462
ISB2001	0.1	16.137	174.49		Teclistamab	0.5	23.117	74.378
ISB2001	0.1	16.145	174.39		Teclistamab	0.5	23.122	74.295
ISB2001	0.1	16.153	174.28		Teclistamab	0.5	23.127	74.211
ISB2001	0.1	16.16	174.17		Teclistamab	0.5	23.136	74.065
ISB2001	0.1	16.168	174.07		Teclistamab	0.5	23.145	73.919
ISB2001	0.1	16.176	173.96		Teclistamab	0.5	23.154	73.774
ISB2001	0.1	16.183	173.85		Teclistamab	0.5	23.163	73.628
ISB2001	0.1	16.191	173.75		Teclistamab	0.5	23.172	73.483
ISB2001	0.1	16.201	173.61		Teclistamab	0.5	23.182	73.337
ISB2001	0.1	16.21	173.48		Teclistamab	0.5	23.191	73.192
ISB2001	0.1	16.22	173.34		Teclistamab	0.5	23.2	73.047
ISB2001	0.1	16.229	173.21		Teclistamab	0.5	23.208	72.912
ISB2001	0.1	16.239	173.07		Teclistamab	0.5	23.217	72.776
ISB2001	0.1	16.248	172.93		Teclistamab	0.5	23.225	72.641
ISB2001	0.1	16.258	172.8		Teclistamab	0.5	23.234	72.506
[truncated: 1,646 more rows]

## Sheet: 8E - nACT
Figure 8E :ISB2001 Time course of nACT (240,720,1500,1750,2000 ug/kg)					Figure 8E :Teclistamab Time course of nACT (240,720,1500,1750,2000 ug/kg)
Drug	Dose (ug/kg)	Time (day)	nACT (molecule/cell)		Drug	Dose (ug/kg)	Time (day)	nACT (molecule/cell)
ISB2001	240	0	0		Teclistamab	240	0	0
ISB2001	240	1.3961e-21	8.65e-75		Teclistamab	240	2.1181e-21	2.1514e-76
ISB2001	240	2.7922e-21	4.7301e-74		Teclistamab	240	4.2362e-21	1.1764e-75
ISB2001	240	4.1883e-21	1.5127e-73		Teclistamab	240	6.3543e-21	3.7623e-75
ISB2001	240	1.8149e-20	1.2481e-70		Teclistamab	240	2.7535e-20	3.1042e-72
ISB2001	240	3.211e-20	6.2784e-70		Teclistamab	240	4.8716e-20	1.5615e-71
ISB2001	240	4.6071e-20	1.9051e-69		Teclistamab	240	6.9897e-20	4.7383e-71
ISB2001	240	1.8568e-19	1.2933e-66		Teclistamab	240	2.8171e-19	3.2165e-68
ISB2001	240	3.2529e-19	6.4528e-66		Teclistamab	240	4.9351e-19	1.6049e-67
ISB2001	240	4.649e-19	1.9482e-65		Teclistamab	240	7.0532e-19	4.8455e-67
ISB2001	240	1.861e-18	1.2979e-62		Teclistamab	240	2.8234e-18	3.228e-64
ISB2001	240	3.2571e-18	6.4704e-62		Teclistamab	240	4.9415e-18	1.6093e-63
ISB2001	240	4.6532e-18	1.9526e-61		Teclistamab	240	7.0596e-18	4.8563e-63
ISB2001	240	1.8614e-17	1.2983e-58		Teclistamab	240	2.824e-17	3.2291e-60
ISB2001	240	3.2575e-17	6.4722e-58		Teclistamab	240	4.9421e-17	1.6097e-59
ISB2001	240	4.6536e-17	1.953e-57		Teclistamab	240	7.0602e-17	4.8574e-59
ISB2001	240	1.8614e-16	1.2984e-54		Teclistamab	240	2.8241e-16	3.2292e-56
ISB2001	240	3.2575e-16	6.4723e-54		Teclistamab	240	4.9422e-16	1.6098e-55
ISB2001	240	4.6536e-16	1.9531e-53		Teclistamab	240	7.0603e-16	4.8575e-55
ISB2001	240	1.8615e-15	1.2984e-50		Teclistamab	240	2.8241e-15	3.2292e-52
ISB2001	240	3.2575e-15	6.4724e-50		Teclistamab	240	4.9422e-15	1.6098e-51
ISB2001	240	4.6536e-15	1.9531e-49		Teclistamab	240	7.0603e-15	4.8575e-51
ISB2001	240	1.8615e-14	1.2984e-46		Teclistamab	240	2.8241e-14	3.2292e-48
ISB2001	240	3.2575e-14	6.4724e-46		Teclistamab	240	4.9422e-14	1.6098e-47
ISB2001	240	4.6536e-14	1.9531e-45		Teclistamab	240	7.0603e-14	4.8575e-47
ISB2001	240	1.8615e-13	1.2984e-42		Teclistamab	240	2.8241e-13	3.2292e-44
ISB2001	240	3.2575e-13	6.4724e-42		Teclistamab	240	4.9422e-13	1.6098e-43
ISB2001	240	4.6536e-13	1.9531e-41		Teclistamab	240	7.0603e-13	4.8575e-43
ISB2001	240	1.8615e-12	4.8218e-39		Teclistamab	240	2.8241e-12	3.2292e-40
ISB2001	240	3.2575e-12	2.8725e-38		Teclistamab	240	4.9422e-12	1.6098e-39
ISB2001	240	4.6536e-12	9.846e-38		Teclistamab	240	7.0603e-12	4.8575e-39
ISB2001	240	6.0497e-12	2.5471e-37		Teclistamab	240	2.8241e-11	1.1992e-36
ISB2001	240	1.3126e-11	7.3994e-36		Teclistamab	240	4.9422e-11	7.1443e-36
ISB2001	240	2.0203e-11	3.5037e-35		Teclistamab	240	7.0603e-11	2.4488e-35
ISB2001	240	2.728e-11	1.0553e-34		Teclistamab	240	9.1784e-11	6.335e-35
ISB2001	240	3.4356e-11	2.5068e-34		Teclistamab	240	2.2857e-10	3.5708e-33
ISB2001	240	1.0512e-10	3.9559e-32		Teclistamab	240	3.6536e-10	1.8453e-32
ISB2001	240	1.7589e-10	2.2393e-31		Teclistamab	240	5.0215e-10	5.8262e-32
ISB2001	240	2.4665e-10	7.4327e-31		Teclistamab	240	6.3894e-10	1.4269e-31
ISB2001	240	3.1742e-10	1.8805e-30		Teclistamab	240	2.0068e-09	2.5146e-29
ISB2001	240	1.0251e-09	3.7206e-28		Teclistamab	240	3.3747e-09	1.4347e-28
ISB2001	240	1.7327e-09	2.1399e-27		Teclistamab	240	4.7426e-09	4.7849e-28
ISB2001	240	2.4404e-09	7.171e-27		Teclistamab	240	6.1105e-09	1.2145e-27
ISB2001	240	3.1481e-09	1.8259e-26		Teclistamab	240	1.9789e-08	2.4308e-25
ISB2001	240	6.1238e-09	2.5085e-25		Teclistamab	240	3.3468e-08	1.3991e-24
ISB2001	240	9.0995e-09	1.154e-24		Teclistamab	240	4.7147e-08	4.6908e-24
ISB2001	240	1.2075e-08	3.4699e-24		Teclistamab	240	6.0826e-08	1.1948e-23
ISB2001	240	1.5051e-08	8.2507e-24		Teclistamab	240	9.3474e-08	6.1838e-23
ISB2001	240	1.8027e-08	1.6853e-23		Teclistamab	240	1.2612e-07	1.9688e-22
ISB2001	240	3.0063e-08	1.3494e-22		Teclistamab	240	1.5877e-07	4.84e-22
ISB2001	240	4.21e-08	5.1207e-22		Teclistamab	240	1.9142e-07	1.0113e-21
ISB2001	240	5.4136e-08	1.3821e-21		Teclistamab	240	2.2407e-07	1.8873e-21
ISB2001	240	6.6173e-08	3.0614e-21		Teclistamab	240	3.3091e-07	8.9086e-21
ISB2001	240	7.8209e-08	5.9482e-21		Teclistamab	240	4.3776e-07	2.7233e-20
ISB2001	240	1.7454e-07	1.4612e-19		Teclistamab	240	5.446e-07	6.5191e-20
ISB2001	240	2.7086e-07	8.484e-19		Teclistamab	240	6.5145e-07	1.3342e-19
ISB2001	240	3.6719e-07	2.8666e-18		Teclistamab	240	7.583e-07	2.4488e-19
ISB2001	240	4.6352e-07	7.2792e-18		Teclistamab	240	8.6514e-07	4.1483e-19
ISB2001	240	5.5984e-07	1.5489e-17		Teclistamab	240	1.3557e-06	2.5703e-18
ISB2001	240	6.5617e-07	2.9225e-17		Teclistamab	240	1.8462e-06	8.7929e-18
ISB2001	240	1.6194e-06	1.0814e-15		Teclistamab	240	2.3368e-06	2.2368e-17
ISB2001	240	2.5827e-06	6.9826e-15		Teclistamab	240	2.8273e-06	4.7642e-17
ISB2001	240	3.546e-06	2.4766e-14		Teclistamab	240	3.3179e-06	9.0004e-17
ISB2001	240	4.5093e-06	6.4639e-14		Teclistamab	240	4.5794e-06	3.2478e-16
ISB2001	240	5.4725e-06	1.3995e-13		Teclistamab	240	5.8409e-06	8.5728e-16
ISB2001	240	6.4358e-06	2.6716e-13		Teclistamab	240	7.1024e-06	1.8709e-15
ISB2001	240	8.5317e-06	8.2149e-13		Teclistamab	240	8.3639e-06	3.5924e-15
ISB2001	240	1.0628e-05	1.9692e-12		Teclistamab	240	9.6254e-06	6.2918e-15
ISB2001	240	1.2724e-05	4.0278e-12		Teclistamab	240	1.0887e-05	1.0282e-14
ISB2001	240	1.482e-05	7.38e-12		Teclistamab	240	1.421e-05	2.9725e-14
ISB2001	240	1.6915e-05	1.2472e-11		Teclistamab	240	1.7532e-05	6.8627e-14
ISB2001	240	1.9011e-05	1.9813e-11		Teclistamab	240	2.0855e-05	1.3688e-13
ISB2001	240	2.1107e-05	2.9973e-11		Teclistamab	240	2.4178e-05	2.4633e-13
ISB2001	240	2.6631e-05	7.5083e-11		Teclistamab	240	2.75e-05	4.1074e-13
ISB2001	240	3.2154e-05	1.5776e-10		Teclistamab	240	3.0823e-05	6.4577e-13
ISB2001	240	3.7678e-05	2.9405e-10		Teclistamab	240	3.4146e-05	9.6892e-13
ISB2001	240	4.3201e-05	5.025e-10		Teclistamab	240	4.6488e-05	3.283e-12
ISB2001	240	4.8725e-05	8.0397e-10		Teclistamab	240	5.8831e-05	8.3045e-12
ISB2001	240	5.4248e-05	1.2215e-09		Teclistamab	240	7.1174e-05	1.7546e-11
ISB2001	240	5.9772e-05	1.7802e-09		Teclistamab	240	8.3517e-05	3.2813e-11
ISB2001	240	7.0259e-05	3.3276e-09		Teclistamab	240	9.586e-05	5.6179e-11
ISB2001	240	8.0746e-05	5.685e-09		Teclistamab	240	0.0001082	8.997e-11
ISB2001	240	9.1234e-05	9.075e-09		Teclistamab	240	0.00012055	1.3674e-10
ISB2001	240	0.00010172	1.3738e-08		Teclistamab	240	0.00014154	2.5409e-10
ISB2001	240	0.00011221	1.9931e-08		Teclistamab	240	0.00016254	4.3202e-10
ISB2001	240	0.0001227	2.7923e-08		Teclistamab	240	0.00018353	6.8688e-10
ISB2001	240	0.00013318	3.7996e-08		Teclistamab	240	0.00020453	1.0363e-09
ISB2001	240	0.00015563	6.7904e-08		Teclistamab	240	0.00022553	1.4988e-09
ISB2001	240	0.00017807	1.1166e-07		Teclistamab	240	0.00024652	2.0942e-09
ISB2001	240	0.00020051	1.7234e-07		Teclistamab	240	0.00026752	2.8426e-09
ISB2001	240	0.00022296	2.531e-07		Teclistamab	240	0.00031193	5.0252e-09
ISB2001	240	0.0002454	3.5712e-07		Teclistamab	240	0.00035633	8.1927e-09
ISB2001	240	0.00026784	4.876e-07		Teclistamab	240	0.00040074	1.2558e-08
ISB2001	240	0.00029029	6.4769e-07		Teclistamab	240	0.00044514	1.8336e-08
ISB2001	240	0.00034428	1.1729e-06		Teclistamab	240	0.00048955	2.5745e-08
ISB2001	240	0.00039828	1.9296e-06		Teclistamab	240	0.00053395	3.5003e-08
ISB2001	240	0.00045227	2.9576e-06		Teclistamab	240	0.00057836	4.6324e-08
ISB2001	240	0.00050627	4.2941e-06		Teclistamab	240	0.00068178	8.1876e-08
ISB2001	240	0.00056026	5.9738e-06		Teclistamab	240	0.00078519	1.3238e-07
ISB2001	240	0.00061425	8.029e-06		Teclistamab	240	0.00088861	2.0033e-07
ISB2001	240	0.00066825	1.049e-05		Teclistamab	240	0.00099202	2.8808e-07
ISB2001	240	0.00078345	1.7221e-05		Teclistamab	240	0.0010954	3.9787e-07
ISB2001	240	0.00089866	2.6164e-05		Teclistamab	240	0.0011989	5.3182e-07
ISB2001	240	0.0010139	3.7526e-05		Teclistamab	240	0.0013023	6.9195e-07
ISB2001	240	0.0011291	5.1486e-05		Teclistamab	240	0.0015168	1.1159e-06
ISB2001	240	0.0012443	6.8201e-05		Teclistamab	240	0.0017313	1.6767e-06
ISB2001	240	0.0013595	8.7801e-05		Teclistamab	240	0.0019459	2.3892e-06
ISB2001	240	0.0014747	0.0001104		Teclistamab	240	0.0021604	3.2672e-06
ISB2001	240	0.0017176	0.0001683		Teclistamab	240	0.0023749	4.3234e-06
ISB2001	240	0.0019606	0.00024063		Teclistamab	240	0.0025895	5.5698e-06
ISB2001	240	0.0022036	0.00032778		Teclistamab	240	0.002804	7.0177e-06
ISB2001	240	0.0024465	0.00042997		Teclistamab	240	0.0032481	1.07e-05
ISB2001	240	0.0026895	0.00054725		Teclistamab	240	0.0036922	1.5375e-05
ISB2001	240	0.0029325	0.0006795		Teclistamab	240	0.0041362	2.1121e-05
ISB2001	240	0.003408	0.00098091		Teclistamab	240	0.0045803	2.8005e-05
ISB2001	240	0.0038835	0.0013366		Teclistamab	240	0.0050244	3.6089e-05
ISB2001	240	0.004359	0.0017434		Teclistamab	240	0.0054685	4.5428e-05
ISB2001	240	0.0048345	0.002198		Teclistamab	240	0.0059125	5.6073e-05
ISB2001	240	0.00531	0.0026971		Teclistamab	240	0.0069693	8.6927e-05
ISB2001	240	0.0057856	0.003237		Teclistamab	240	0.0080261	0.00012599
ISB2001	240	0.0066524	0.0043166		Teclistamab	240	0.0090829	0.00017374
ISB2001	240	0.0075193	0.0055043		Teclistamab	240	0.01014	0.0002306
ISB2001	240	0.0083862	0.0067854		Teclistamab	240	0.011196	0.00029698
ISB2001	240	0.009253	0.0081484		Teclistamab	240	0.012253	0.00037323
ISB2001	240	0.01012	0.0095838		Teclistamab	240	0.015074	0.00062782
ISB2001	240	0.010987	0.011084		Teclistamab	240	0.017896	0.00096171
ISB2001	240	0.012701	0.014222		Teclistamab	240	0.020717	0.001381
ISB2001	240	0.014416	0.017562		Teclistamab	240	0.023538	0.0018913
ISB2001	240	0.01613	0.021086		Teclistamab	240	0.02636	0.0024985
ISB2001	240	0.017844	0.024784		Teclistamab	240	0.03428	0.0047655
ISB2001	240	0.019559	0.028646		Teclistamab	240	0.0422	0.0079507
ISB2001	240	0.021273	0.032668		Teclistamab	240	0.05012	0.012159
ISB2001	240	0.024487	0.040629		Teclistamab	240	0.05804	0.017484
ISB2001	240	0.027702	0.049126		Teclistamab	240	0.065961	0.024013
ISB2001	240	0.030916	0.058146		Teclistamab	240	0.08236	0.041691
ISB2001	240	0.03413	0.067678		Teclistamab	240	0.09876	0.065461
ISB2001	240	0.037344	0.07771		Teclistamab	240	0.11516	0.095808
ISB2001	240	0.040559	0.088234		Teclistamab	240	0.13156	0.13312
ISB2001	240	0.046904	0.11042		Teclistamab	240	0.14796	0.17771
ISB2001	240	0.053248	0.13444		Teclistamab	240	0.16436	0.2298
ISB2001	240	0.059593	0.16025		Teclistamab	240	0.20271	0.38186
ISB2001	240	0.065938	0.18778		Teclistamab	240	0.24107	0.57707
ISB2001	240	0.072283	0.21699		Teclistamab	240	0.27942	0.81552
ISB2001	240	0.088944	0.30136		Teclistamab	240	0.31778	1.0966
ISB2001	240	0.10561	0.39622		Teclistamab	240	0.35613	1.4193
ISB2001	240	0.12227	0.50083		Teclistamab	240	0.39448	1.7821
ISB2001	240	0.13893	0.61451		Teclistamab	240	0.4764	2.6842
ISB2001	240	0.15559	0.73666		Teclistamab	240	0.55832	3.745
ISB2001	240	0.19051	1.0177		Teclistamab	240	0.64024	4.9466
ISB2001	240	0.22543	1.3288		Teclistamab	240	0.72216	6.2722
ISB2001	240	0.26036	1.666		Teclistamab	240	0.80407	7.7057
ISB2001	240	0.29528	2.0258		Teclistamab	240	0.88599	9.2321
ISB2001	240	0.3302	2.4055		Teclistamab	240	1.0889	13.325
ISB2001	240	0.38995	3.0944		Teclistamab	240	1.2918	17.719
ISB2001	240	0.44971	3.8242		Teclistamab	240	1.4947	22.266
ISB2001	240	0.50946	4.5867		Teclistamab	240	1.6975	26.848
ISB2001	240	0.56922	5.3757		Teclistamab	240	1.9004	31.376
ISB2001	240	0.62897	6.1859		Teclistamab	240	2.1033	35.776
ISB2001	240	0.72392	7.5063		Teclistamab	240	2.4748	43.335
ISB2001	240	0.81886	8.8538		Teclistamab	240	2.8462	50.09
ISB2001	240	0.9138	10.215		Teclistamab	240	3.2177	55.953
ISB2001	240	1.0087	11.58		Teclistamab	240	3.5891	60.906
ISB2001	240	1.1037	12.936		Teclistamab	240	3.9606	64.981
ISB2001	240	1.2709	15.276		Teclistamab	240	4.332	68.237
ISB2001	240	1.4382	17.513		Teclistamab	240	4.9675	72.126
ISB2001	240	1.6054	19.604		Teclistamab	240	5.603	74.265
ISB2001	240	1.7727	21.519		Teclistamab	240	6.2385	75.057
ISB2001	240	1.94	23.232		Teclistamab	240	6.874	74.836
ISB2001	240	2.2207	25.627		Teclistamab	240	7	74.697
ISB2001	240	2.5014	27.402		Teclistamab	240	7	74.697
ISB2001	240	2.7821	28.587		Teclistamab	720	0	0
ISB2001	240	3.0628	29.247		Teclistamab	720	7.0603e-22	7.968e-78
ISB2001	240	3.3435	29.459		Teclistamab	720	1.4121e-21	4.3572e-77
ISB2001	240	3.7908	29.062		Teclistamab	720	2.1181e-21	1.3934e-76
ISB2001	240	4.238	28.021		Teclistamab	720	9.1784e-21	1.1497e-73
ISB2001	240	4.6852	26.591		Teclistamab	720	1.6239e-20	5.7834e-73
ISB2001	240	5.1325	24.959		Teclistamab	720	2.3299e-20	1.7549e-72
ISB2001	240	5.5797	23.257		Teclistamab	720	9.3902e-20	1.1913e-69
ISB2001	240	6.0767	21.38		Teclistamab	720	1.645e-19	5.944e-69
ISB2001	240	6.5738	19.59		Teclistamab	720	2.3511e-19	1.7946e-68
ISB2001	240	7	18.153		Teclistamab	720	9.4114e-19	1.1955e-65
ISB2001	240	7	18.153		Teclistamab	720	1.6472e-18	5.9603e-65
ISB2001	720	0	0		Teclistamab	720	2.3532e-18	1.7986e-64
ISB2001	720	4.6536e-22	3.2037e-76		Teclistamab	720	9.4135e-18	1.196e-61
ISB2001	720	9.3073e-22	1.7519e-75		Teclistamab	720	1.6474e-17	5.9619e-61
ISB2001	720	1.3961e-21	5.6027e-75		Teclistamab	720	2.3534e-17	1.799e-60
ISB2001	720	6.0497e-21	4.6227e-72		Teclistamab	720	9.4137e-17	1.196e-57
ISB2001	720	1.0703e-20	2.3253e-71		Teclistamab	720	1.6474e-16	5.962e-57
ISB2001	720	1.5357e-20	7.056e-71		Teclistamab	720	2.3534e-16	1.7991e-56
ISB2001	720	6.1893e-20	4.7899e-68		Teclistamab	720	9.4137e-16	1.196e-53
ISB2001	720	1.0843e-19	2.3899e-67		Teclistamab	720	1.6474e-15	5.9621e-53
ISB2001	720	1.5497e-19	7.2157e-67		Teclistamab	720	2.3534e-15	1.7991e-52
ISB2001	720	6.2033e-19	4.8069e-64		Teclistamab	720	9.4137e-15	1.196e-49
ISB2001	720	1.0857e-18	2.3964e-63		Teclistamab	720	1.6474e-14	5.9621e-49
ISB2001	720	1.5511e-18	7.2318e-63		Teclistamab	720	2.3534e-14	1.7991e-48
ISB2001	720	6.2047e-18	4.8086e-60		Teclistamab	720	9.4137e-14	1.196e-45
ISB2001	720	1.0858e-17	2.3971e-59		Teclistamab	720	1.6474e-13	5.9621e-45
ISB2001	720	1.5512e-17	7.2334e-59		Teclistamab	720	2.3534e-13	1.7991e-44
ISB2001	720	6.2048e-17	4.8088e-56		Teclistamab	720	9.4137e-13	1.196e-41
ISB2001	720	1.0858e-16	2.3972e-55		Teclistamab	720	1.6474e-12	5.9621e-41
ISB2001	720	1.5512e-16	7.2335e-55		Teclistamab	720	2.3534e-12	1.7991e-40
ISB2001	720	6.2048e-16	4.8088e-52		Teclistamab	720	9.4137e-12	1.196e-37
ISB2001	720	1.0858e-15	2.3972e-51		Teclistamab	720	1.6474e-11	5.9621e-37
ISB2001	720	1.5512e-15	7.2336e-51		Teclistamab	720	2.3534e-11	1.7991e-36
ISB2001	720	6.2048e-15	4.8088e-48		Teclistamab	720	5.2082e-11	3.1121e-35
ISB2001	720	1.0858e-14	2.3972e-47		Teclistamab	720	8.063e-11	1.3805e-34
ISB2001	720	1.5512e-14	7.2336e-47		Teclistamab	720	1.0918e-10	4.0517e-34
ISB2001	720	6.2048e-14	4.8088e-44		Teclistamab	720	1.3773e-10	9.5009e-34
ISB2001	720	1.0858e-13	2.3972e-43		Teclistamab	720	2.1553e-10	5.9162e-33
ISB2001	720	1.5512e-13	7.2336e-43		Teclistamab	720	2.9333e-10	1.9293e-32
ISB2001	720	6.2048e-13	1.7859e-40		Teclistamab	720	3.7113e-10	4.7426e-32
ISB2001	720	1.0858e-12	1.0639e-39		Teclistamab	720	4.4893e-10	9.865e-32
ISB2001	720	1.5512e-12	3.6467e-39		Teclistamab	720	1.227e-09	9.472e-30
ISB2001	720	2.0166e-12	9.4337e-39		Teclistamab	720	2.005e-09	5.1507e-29
ISB2001	720	5.4187e-12	7.647e-37		Teclistamab	720	2.783e-09	1.6699e-28
ISB2001	720	8.8207e-12	4.1027e-36		Teclistamab	720	3.561e-09	4.1591e-28
ISB2001	720	1.2223e-11	1.3223e-35		Teclistamab	720	1.1341e-08	7.7725e-26
ISB2001	720	1.5625e-11	3.2822e-35		Teclistamab	720	1.9121e-08	4.4528e-25
ISB2001	720	4.9646e-11	6.0696e-33		Teclistamab	720	2.6902e-08	1.4886e-24
ISB2001	720	8.3666e-11	3.4748e-32		Teclistamab	720	3.4682e-08	3.7844e-24
ISB2001	720	1.1769e-10	1.1612e-31		Teclistamab	720	5.6223e-08	2.4365e-23
ISB2001	720	1.5171e-10	2.9512e-31		Teclistamab	720	7.7763e-08	8.5508e-23
ISB2001	720	4.9192e-10	5.9364e-29		Teclistamab	720	9.9304e-08	2.2231e-22
ISB2001	720	8.3212e-10	3.4181e-28		Teclistamab	720	1.2085e-07	4.819e-22
ISB2001	720	1.1723e-09	1.1462e-27		Teclistamab	720	1.4239e-07	9.231e-22
ISB2001	720	1.5125e-09	2.92e-27		Teclistamab	720	2.1343e-07	4.624e-21
ISB2001	720	3.3952e-09	7.373e-26		Teclistamab	720	2.8448e-07	1.4569e-20
ISB2001	720	5.2779e-09	3.9742e-25		Teclistamab	720	3.5552e-07	3.5521e-20
ISB2001	720	7.1607e-09	1.2943e-24		Teclistamab	720	4.2657e-07	7.3596e-20
ISB2001	720	9.0434e-09	3.2334e-24		Teclistamab	720	4.9761e-07	1.3627e-19
ISB2001	720	1.0926e-08	6.8302e-24		Teclistamab	720	5.6866e-07	2.3237e-19
ISB2001	720	2.0223e-08	8.504e-23		Teclistamab	720	9.2134e-07	1.6557e-18
ISB2001	720	2.952e-08	3.7622e-22		Teclistamab	720	1.274e-06	6.008e-18
ISB2001	720	3.8817e-08	1.1026e-21		Teclistamab	720	1.6267e-06	1.5802e-17
ISB2001	720	4.8114e-08	2.5745e-21		Teclistamab	720	1.9794e-06	3.4403e-17
ISB2001	720	5.7411e-08	5.1896e-21		Teclistamab	720	2.3321e-06	6.6015e-17
ISB2001	720	1.4672e-07	2.186e-19		Teclistamab	720	3.305e-06	2.6471e-16
ISB2001	720	2.3603e-07	1.4671e-18		Teclistamab	720	4.2779e-06	7.4132e-16
ISB2001	720	3.2534e-07	5.3e-18		Teclistamab	720	5.2508e-06	1.6803e-15
ISB2001	720	4.1465e-07	1.3987e-17		Teclistamab	720	6.2238e-06	3.3124e-15
ISB2001	720	5.0396e-07	3.0516e-17		Teclistamab	720	7.1967e-06	5.9151e-15
ISB2001	720	5.9328e-07	5.8599e-17		Teclistamab	720	8.1696e-06	9.8117e-15
ISB2001	720	1.4864e-06	2.3031e-15		Teclistamab	720	1.0984e-05	3.1961e-14
ISB2001	720	2.3795e-06	1.5099e-14		Teclistamab	720	1.3799e-05	7.9347e-14
ISB2001	720	3.2726e-06	5.3933e-14		Teclistamab	720	1.6614e-05	1.6619e-13
ISB2001	720	4.1657e-06	1.4134e-13		Teclistamab	720	1.9429e-05	3.0982e-13
ISB2001	720	5.0588e-06	3.0685e-13		Teclistamab	720	2.2243e-05	5.3058e-13
ISB2001	720	5.9519e-06	5.8688e-13		Teclistamab	720	2.5058e-05	8.5183e-13
ISB2001	720	7.8695e-06	1.7863e-12		Teclistamab	720	2.7873e-05	1.2999e-12
ISB2001	720	9.787e-06	4.2563e-12		Teclistamab	720	3.8098e-05	4.4849e-12
ISB2001	720	1.1705e-05	8.6717e-12		Teclistamab	720	4.8324e-05	1.1475e-11
ISB2001	720	1.3622e-05	1.5846e-11		Teclistamab	720	5.8549e-05	2.4447e-11
ISB2001	720	1.554e-05	2.6727e-11		Teclistamab	720	6.8775e-05	4.6014e-11
ISB2001	720	1.7457e-05	4.2398e-11		Teclistamab	720	7.9e-05	7.9205e-11
ISB2001	720	1.9375e-05	6.4069e-11		Teclistamab	720	8.9226e-05	1.2743e-10
ISB2001	720	2.3962e-05	1.4846e-10		Teclistamab	720	9.9451e-05	1.9448e-10
ISB2001	720	2.8548e-05	2.9629e-10		Teclistamab	720	0.00011716	3.6736e-10
ISB2001	720	3.3135e-05	5.3263e-10		Teclistamab	720	0.00013486	6.3276e-10
ISB2001	720	3.7722e-05	8.8621e-10		Teclistamab	720	0.00015257	1.0168e-09
ISB2001	720	4.2309e-05	1.3893e-09		Teclistamab	720	0.00017027	1.5481e-09
ISB2001	720	4.6896e-05	2.0774e-09		Teclistamab	720	0.00018798	2.2569e-09
ISB2001	720	5.1482e-05	2.9892e-09		Teclistamab	720	0.00020568	3.1755e-09
ISB2001	720	6.066e-05	5.6553e-09		Teclistamab	720	0.00022339	4.3377e-09
ISB2001	720	6.9838e-05	9.7541e-09		Teclistamab	720	0.00026058	7.7313e-09
ISB2001	720	7.9016e-05	1.5693e-08		Teclistamab	720	0.00029778	1.2699e-08
ISB2001	720	8.8194e-05	2.3917e-08		Teclistamab	720	0.00033498	1.96e-08
ISB2001	720	9.7372e-05	3.4901e-08		Teclistamab	720	0.00037217	2.8804e-08
ISB2001	720	0.00010655	4.9151e-08		Teclistamab	720	0.00040937	4.069e-08
ISB2001	720	0.00011573	6.7196e-08		Teclistamab	720	0.00044657	5.564e-08
ISB2001	720	0.00013524	1.2074e-07		Teclistamab	720	0.00048376	7.4038e-08
ISB2001	720	0.00015476	1.9955e-07		Teclistamab	720	0.00057068	1.3263e-07
ISB2001	720	0.00017428	3.0949e-07		Teclistamab	720	0.00065759	2.1696e-07
ISB2001	720	0.0001938	4.5664e-07		Teclistamab	720	0.00074451	3.317e-07
ISB2001	720	0.00021331	6.4719e-07		Teclistamab	720	0.00083143	4.8137e-07
ISB2001	720	0.00023283	8.8742e-07		Teclistamab	720	0.00091834	6.7027e-07
ISB2001	720	0.00025235	1.1836e-06		Teclistamab	720	0.0010053	9.0254e-07
ISB2001	720	0.00029939	2.1654e-06		Teclistamab	720	0.0010922	1.1821e-06
ISB2001	720	0.00034644	3.5951e-06		Teclistamab	720	0.0012782	1.9569e-06
ISB2001	720	0.00039348	5.5558e-06		Teclistamab	720	0.0014643	3.0001e-06
ISB2001	720	0.00044052	8.1266e-06		Teclistamab	720	0.0016504	4.3438e-06
ISB2001	720	0.00048757	1.1382e-05		Teclistamab	720	0.0018364	6.0176e-06
ISB2001	720	0.00053461	1.5393e-05		Teclistamab	720	0.0020225	8.0492e-06
ISB2001	720	0.00058166	2.0225e-05		Teclistamab	720	0.0022085	1.0465e-05
ISB2001	720	0.00068584	3.4151e-05		Teclistamab	720	0.0023946	1.3289e-05
ISB2001	720	0.00079002	5.3008e-05		Teclistamab	720	0.0027844	2.0631e-05
ISB2001	720	0.0008942	7.7323e-05		Teclistamab	720	0.0031743	3.0064e-05
ISB2001	720	0.00099839	0.00010756		Teclistamab	720	0.0035642	4.1764e-05
ISB2001	720	0.0011026	0.00014411		Teclistamab	720	0.003954	5.5889e-05
ISB2001	720	0.0012068	0.00018734		Teclistamab	720	0.0043439	7.2584e-05
ISB2001	720	0.0013109	0.00023755		Teclistamab	720	0.0047338	9.198e-05
ISB2001	720	0.0015248	0.00036361		Teclistamab	720	0.0051236	0.0001142
ISB2001	720	0.0017387	0.00052201		Teclistamab	720	0.0060039	0.00017529
ISB2001	720	0.0019526	0.00071405		Teclistamab	720	0.0068842	0.00025244
ISB2001	720	0.0021665	0.00094057		Teclistamab	720	0.0077644	0.00034658
ISB2001	720	0.0023804	0.001202		Teclistamab	720	0.0086447	0.00045857
ISB2001	720	0.0025943	0.0014986		Teclistamab	720	0.009525	0.00058918
ISB2001	720	0.0030326	0.0022153		Teclistamab	720	0.010405	0.00073912
ISB2001	720	0.003471	0.0030754		Teclistamab	720	0.012606	0.0012028
ISB2001	720	0.0039093	0.0040728		Teclistamab	720	0.014807	0.0018012
ISB2001	720	0.0043476	0.0052004		Teclistamab	720	0.017008	0.0025433
ISB2001	720	0.004786	0.0064504		Teclistamab	720	0.019209	0.0034378
ISB2001	720	0.0052243	0.0078147		Teclistamab	720	0.02141	0.0044931
ISB2001	720	0.00601	0.010521		Teclistamab	720	0.028108	0.0087759
ISB2001	720	0.0067957	0.013527		Teclistamab	720	0.034806	0.014841
ISB2001	720	0.0075814	0.016795		Teclistamab	720	0.041503	0.022893
ISB2001	720	0.0083671	0.020293		Teclistamab	720	0.048201	0.033121
ISB2001	720	0.0091529	0.023995		Teclistamab	720	0.054899	0.045699
ISB2001	720	0.0099386	0.027882		Teclistamab	720	0.069477	0.081959
ISB2001	720	0.011471	0.035928		Teclistamab	720	0.084055	0.13156
ISB2001	720	0.013003	0.044521		Teclistamab	720	0.098633	0.19574
ISB2001	720	0.014535	0.053606		Teclistamab	720	0.11321	0.27548
ISB2001	720	0.016067	0.063149		Teclistamab	720	0.12779	0.37164
ISB2001	720	0.017599	0.073126		Teclistamab	720	0.14237	0.48487
ISB2001	720	0.019132	0.083522		Teclistamab	720	0.1769	0.8241
ISB2001	720	0.02208	0.10467		Teclistamab	720	0.21143	1.2665
ISB2001	720	0.025027	0.12729		Teclistamab	720	0.24596	1.8137
ISB2001	720	0.027975	0.15136		Teclistamab	720	0.28049	2.4655
ISB2001	720	0.030923	0.17687		Teclistamab	720	0.31502	3.2205
ISB2001	720	0.033871	0.20379		Teclistamab	720	0.34955	4.0763
ISB2001	720	0.036819	0.23211		Teclistamab	720	0.42153	6.17
ISB2001	720	0.043406	0.30041		Teclistamab	720	0.4935	8.6541
ISB2001	720	0.049993	0.37559		Teclistamab	720	0.56548	11.492
ISB2001	720	0.05658	0.45756		Teclistamab	720	0.63746	14.646
ISB2001	720	0.063167	0.54626		Teclistamab	720	0.70943	18.083
ISB2001	720	0.069754	0.64164		Teclistamab	720	0.78141	21.769
ISB2001	720	0.084037	0.87116		Teclistamab	720	0.96845	32.294
ISB2001	720	0.098321	1.1314		Teclistamab	720	1.1555	43.81
ISB2001	720	0.1126	1.4222		Teclistamab	720	1.3425	55.923
ISB2001	720	0.12689	1.7431		Teclistamab	720	1.5296	68.318
ISB2001	720	0.14117	2.0941		Teclistamab	720	1.7166	80.743
ISB2001	720	0.16816	2.8395		Teclistamab	720	1.9036	92.993
ISB2001	720	0.19516	3.6926		Teclistamab	720	2.2234	113.09
ISB2001	720	0.22215	4.6545		Teclistamab	720	2.5431	131.66
ISB2001	720	0.24914	5.7269		Teclistamab	720	2.8628	148.36
ISB2001	720	0.27614	6.9122		Teclistamab	720	3.1825	163.04
ISB2001	720	0.31886	9.0257		Teclistamab	720	3.5022	175.67
ISB2001	720	0.36159	11.439		Teclistamab	720	3.8219	186.29
ISB2001	720	0.40431	14.162		Teclistamab	720	4.3766	200.33
ISB2001	720	0.44704	17.2		Teclistamab	720	4.9313	209.53
ISB2001	720	0.48976	20.555		Teclistamab	720	5.486	214.88
ISB2001	720	0.56681	27.376		Teclistamab	720	6.0407	217.18
ISB2001	720	0.64385	35.111		Teclistamab	720	6.5954	217.11
ISB2001	720	0.7209	43.61		Teclistamab	720	7	215.96
ISB2001	720	0.79794	52.676		Teclistamab	720	7	215.96
ISB2001	720	0.87499	62.1		Teclistamab	1500	0	0
ISB2001	720	0.9915	76.603		Teclistamab	1500	3.3889e-22	8.812e-79
ISB2001	720	1.108	90.913		Teclistamab	1500	6.7779e-22	4.8187e-78
ISB2001	720	1.2245	104.61		Teclistamab	1500	1.0167e-21	1.541e-77
ISB2001	720	1.341	117.44		Teclistamab	1500	4.4056e-21	1.2715e-74
ISB2001	720	1.4575	129.24		Teclistamab	1500	7.7946e-21	6.3959e-74
ISB2001	720	1.6251	144.31		Teclistamab	1500	1.1183e-20	1.9408e-73
ISB2001	720	1.7927	157.08		Teclistamab	1500	4.5073e-20	1.3175e-70
ISB2001	720	1.9603	167.63		Teclistamab	1500	7.8962e-20	6.5736e-70
ISB2001	720	2.1279	176.15		Teclistamab	1500	1.1285e-19	1.9847e-69
ISB2001	720	2.2955	182.82		Teclistamab	1500	4.5175e-19	1.3222e-66
ISB2001	720	2.631	191.37		Teclistamab	1500	7.9064e-19	6.5916e-66
ISB2001	720	2.9665	194.72		Teclistamab	1500	1.1295e-18	1.9891e-65
ISB2001	720	3.302	194.14		Teclistamab	1500	4.5185e-18	1.3226e-62
ISB2001	720	3.6376	190.72		Teclistamab	1500	7.9074e-18	6.5934e-62
ISB2001	720	3.9731	185.29		Teclistamab	1500	1.1296e-17	1.9896e-61
ISB2001	720	4.4462	175.41		Teclistamab	1500	4.5186e-17	1.3227e-58
ISB2001	720	4.9193	164.2		Teclistamab	1500	7.9075e-17	6.5935e-58
ISB2001	720	5.3924	152.58		Teclistamab	1500	1.1296e-16	1.9896e-57
ISB2001	720	5.8655	141.14		Teclistamab	1500	4.5186e-16	1.3227e-54
ISB2001	720	6.3386	130.2		Teclistamab	1500	7.9075e-16	6.5936e-54
ISB2001	720	6.8347	119.48		Teclistamab	1500	1.1296e-15	1.9896e-53
ISB2001	720	7	116.1		Teclistamab	1500	4.5186e-15	1.3227e-50
ISB2001	720	7	116.1		Teclistamab	1500	7.9075e-15	6.5936e-50
ISB2001	1500	0	0		Teclistamab	1500	1.1296e-14	1.9896e-49
ISB2001	1500	2.2337e-22	3.543e-77		Teclistamab	1500	4.5186e-14	1.3227e-46
ISB2001	1500	4.4675e-22	1.9375e-76		Teclistamab	1500	7.9075e-14	6.5936e-46
ISB2001	1500	6.7012e-22	6.1961e-76		Teclistamab	1500	1.1296e-13	1.9896e-45
ISB2001	1500	2.9039e-21	5.1123e-73		Teclistamab	1500	4.5186e-13	1.3227e-42
ISB2001	1500	5.1376e-21	2.5716e-72		Teclistamab	1500	7.9075e-13	6.5936e-42
ISB2001	1500	7.3713e-21	7.8034e-72		Teclistamab	1500	1.1296e-12	1.9896e-41
ISB2001	1500	2.9709e-20	5.2973e-69		Teclistamab	1500	4.5186e-12	1.3227e-38
ISB2001	1500	5.2046e-20	2.643e-68		Teclistamab	1500	7.9075e-12	6.5936e-38
ISB2001	1500	7.4384e-20	7.9799e-68		Teclistamab	1500	1.1296e-11	1.9896e-37
ISB2001	1500	2.9776e-19	5.3161e-65		Teclistamab	1500	2.8798e-11	6.4571e-36
ISB2001	1500	5.2113e-19	2.6503e-64		Teclistamab	1500	4.6299e-11	3.1943e-35
ISB2001	1500	7.4451e-19	7.9978e-64		Teclistamab	1500	6.38e-11	9.915e-35
ISB2001	1500	2.9782e-18	5.318e-61		Teclistamab	1500	8.1301e-11	2.4081e-34
ISB2001	1500	5.212e-18	2.651e-60		Teclistamab	1500	1.374e-10	2.1398e-33
ISB2001	1500	7.4457e-18	7.9995e-60		Teclistamab	1500	1.935e-10	7.8417e-33
ISB2001	1500	2.9783e-17	5.3181e-57		Teclistamab	1500	2.496e-10	2.0574e-32
ISB2001	1500	5.2121e-17	2.6511e-56		Teclistamab	1500	3.057e-10	4.4676e-32
ISB2001	1500	7.4458e-17	7.9997e-56		Teclistamab	1500	8.6671e-10	5.0588e-30
ISB2001	1500	2.9783e-16	5.3182e-53		Teclistamab	1500	1.4277e-09	2.7902e-29
ISB2001	1500	5.2121e-16	2.6511e-52		Teclistamab	1500	1.9887e-09	9.1206e-29
ISB2001	1500	7.4458e-16	7.9997e-52		Teclistamab	1500	2.5497e-09	2.2841e-28
ISB2001	1500	2.9783e-15	5.3182e-49		Teclistamab	1500	8.1598e-09	4.3544e-26
ISB2001	1500	5.2121e-15	2.6511e-48		Teclistamab	1500	1.377e-08	2.498e-25
ISB2001	1500	7.4458e-15	7.9997e-48		Teclistamab	1500	1.938e-08	8.3582e-25
ISB2001	1500	2.9783e-14	5.3182e-45		Teclistamab	1500	2.499e-08	2.126e-24
ISB2001	1500	5.2121e-14	2.6511e-44		Teclistamab	1500	4.1512e-08	1.5126e-23
ISB2001	1500	7.4458e-14	7.9997e-44		Teclistamab	1500	5.8033e-08	5.5328e-23
ISB2001	1500	2.9783e-13	5.3182e-41		Teclistamab	1500	7.4555e-08	1.4722e-22
ISB2001	1500	5.2121e-13	2.6511e-40		Teclistamab	1500	9.1076e-08	3.2396e-22
ISB2001	1500	7.4458e-13	7.9997e-40		Teclistamab	1500	1.076e-07	6.2714e-22
ISB2001	1500	1.65e-12	1.392e-38		Teclistamab	1500	1.634e-07	3.3089e-21
ISB2001	1500	2.5554e-12	6.1823e-38		Teclistamab	1500	2.192e-07	1.07e-20
ISB2001	1500	3.4608e-12	1.8156e-37		Teclistamab	1500	2.75e-07	2.6494e-20
ISB2001	1500	4.3662e-12	4.259e-37		Teclistamab	1500	3.3081e-07	5.5461e-20
ISB2001	1500	6.8377e-12	2.661e-36		Teclistamab	1500	3.8661e-07	1.0345e-19
ISB2001	1500	9.3093e-12	8.6883e-36		Teclistamab	1500	4.4241e-07	1.7737e-19
ISB2001	1500	1.1781e-11	2.1372e-35		Teclistamab	1500	7.2928e-07	1.359e-18
ISB2001	1500	1.4252e-11	4.4477e-35		Teclistamab	1500	1.0162e-06	5.0772e-18
ISB2001	1500	3.8968e-11	4.2783e-33		Teclistamab	1500	1.303e-06	1.3572e-17
ISB2001	1500	6.3683e-11	2.3268e-32		Teclistamab	1500	1.5899e-06	2.9863e-17
ISB2001	1500	8.8398e-11	7.5442e-32		Teclistamab	1500	1.8768e-06	5.7735e-17
ISB2001	1500	1.1311e-10	1.8791e-31		Teclistamab	1500	2.6935e-06	2.4343e-16
ISB2001	1500	3.6027e-10	3.5126e-29		Teclistamab	1500	3.5101e-06	7.0065e-16
ISB2001	1500	6.0742e-10	2.0124e-28		Teclistamab	1500	4.3268e-06	1.6156e-15
ISB2001	1500	8.5457e-10	6.7277e-28		Teclistamab	1500	5.1435e-06	3.223e-15
ISB2001	1500	1.1017e-09	1.7103e-27		Teclistamab	1500	5.9602e-06	5.8056e-15
ISB2001	1500	2.5485e-09	4.9163e-26		Teclistamab	1500	6.7769e-06	9.6941e-15
ISB2001	1500	3.9952e-09	2.7266e-25		Teclistamab	1500	9.333e-06	3.4769e-14
ISB2001	1500	5.442e-09	9.0057e-25		Teclistamab	1500	1.1889e-05	9.1293e-14
ISB2001	1500	6.8887e-09	2.2691e-24		Teclistamab	1500	1.4445e-05	1.9837e-13
ISB2001	1500	8.3355e-09	4.8212e-24		Teclistamab	1500	1.7002e-05	3.7953e-13
ISB2001	1500	1.5782e-08	6.6123e-23		Teclistamab	1500	1.9558e-05	6.6268e-13
ISB2001	1500	2.3228e-08	3.0135e-22		Teclistamab	1500	2.2114e-05	1.08e-12
ISB2001	1500	3.0675e-08	8.9694e-22		Teclistamab	1500	2.467e-05	1.6679e-12
ISB2001	1500	3.8121e-08	2.115e-21		Teclistamab	1500	3.3693e-05	5.7437e-12
ISB2001	1500	4.5568e-08	4.2923e-21		Teclistamab	1500	4.2715e-05	1.4688e-11
ISB2001	1500	1.1695e-07	1.8381e-19		Teclistamab	1500	5.1738e-05	3.1293e-11
ISB2001	1500	1.8833e-07	1.2388e-18		Teclistamab	1500	6.076e-05	5.8925e-11
ISB2001	1500	2.5971e-07	4.4838e-18		Teclistamab	1500	6.9783e-05	1.0149e-10
ISB2001	1500	3.3108e-07	1.1846e-17		Teclistamab	1500	7.8806e-05	1.6342e-10
ISB2001	1500	4.0246e-07	2.5864e-17		Teclistamab	1500	8.7828e-05	2.4962e-10
ISB2001	1500	4.7384e-07	4.969e-17		Teclistamab	1500	0.0001037	4.7682e-10
ISB2001	1500	1.1876e-06	1.957e-15		Teclistamab	1500	0.00011958	8.2847e-10
ISB2001	1500	1.9014e-06	1.2841e-14		Teclistamab	1500	0.00013546	1.3408e-09
ISB2001	1500	2.6152e-06	4.5889e-14		Teclistamab	1500	0.00015133	2.0534e-09
ISB2001	1500	3.329e-06	1.2032e-13		Teclistamab	1500	0.00016721	3.009e-09
ISB2001	1500	4.0428e-06	2.6131e-13		Teclistamab	1500	0.00018308	4.253e-09
ISB2001	1500	4.7566e-06	5e-13		Teclistamab	1500	0.00019896	5.8332e-09
ISB2001	1500	6.3537e-06	1.5865e-12		Teclistamab	1500	0.00023226	1.0465e-08
ISB2001	1500	7.9507e-06	3.877e-12		Teclistamab	1500	0.00026556	1.7286e-08
ISB2001	1500	9.5478e-06	8.0356e-12		Teclistamab	1500	0.00029886	2.6814e-08
ISB2001	1500	1.1145e-05	1.4868e-11		Teclistamab	1500	0.00033216	3.9586e-08
ISB2001	1500	1.2742e-05	2.5318e-11		Teclistamab	1500	0.00036546	5.6158e-08
ISB2001	1500	1.4339e-05	4.0467e-11		Teclistamab	1500	0.00039876	7.7092e-08
ISB2001	1500	1.5936e-05	6.1532e-11		Teclistamab	1500	0.00043206	1.0296e-07
ISB2001	1500	1.9973e-05	1.5055e-10		Teclistamab	1500	0.00050735	1.8264e-07
ISB2001	1500	2.401e-05	3.1175e-10		Teclistamab	1500	0.00058264	2.9708e-07
ISB2001	1500	2.8047e-05	5.7562e-10		Teclistamab	1500	0.00065793	4.5278e-07
ISB2001	1500	3.2084e-05	9.7747e-10		Teclistamab	1500	0.00073321	6.5605e-07
ISB2001	1500	3.612e-05	1.5573e-09		Teclistamab	1500	0.0008085	9.1303e-07
ISB2001	1500	4.0157e-05	2.3594e-09		Teclistamab	1500	0.00088379	1.2296e-06
ISB2001	1500	4.4194e-05	3.4325e-09		Teclistamab	1500	0.00095908	1.6114e-06
ISB2001	1500	5.2211e-05	6.5779e-09		Teclistamab	1500	0.0011208	2.6778e-06
ISB2001	1500	6.0228e-05	1.146e-08		Teclistamab	1500	0.0012826	4.1213e-06
ISB2001	1500	6.8245e-05	1.8588e-08		Teclistamab	1500	0.0014444	5.9888e-06
ISB2001	1500	7.6262e-05	2.8524e-08		Teclistamab	1500	0.0016061	8.3244e-06
ISB2001	1500	8.4278e-05	4.1873e-08		Teclistamab	1500	0.0017679	1.1169e-05
ISB2001	1500	9.2295e-05	5.928e-08		Teclistamab	1500	0.0019297	1.4562e-05
ISB2001	1500	0.00010031	8.1428e-08		Teclistamab	1500	0.0020914	1.8538e-05
ISB2001	1500	0.00011729	1.4726e-07		Teclistamab	1500	0.0024382	2.9191e-05
ISB2001	1500	0.00013427	2.4479e-07		Teclistamab	1500	0.0027849	4.3002e-05
ISB2001	1500	0.00015124	3.817e-07		Teclistamab	1500	0.0031316	6.0259e-05
ISB2001	1500	0.00016822	5.6598e-07		Teclistamab	1500	0.0034784	8.1221e-05
ISB2001	1500	0.0001852	8.059e-07		Teclistamab	1500	0.0038251	0.00010613
ISB2001	1500	0.00020218	1.1099e-06		Teclistamab	1500	0.0041718	0.00013519
ISB2001	1500	0.00021915	1.4866e-06		Teclistamab	1500	0.0045186	0.00016861
ISB2001	1500	0.00025824	2.6772e-06		Teclistamab	1500	0.0052291	0.00025147
ISB2001	1500	0.00029734	4.4038e-06		Teclistamab	1500	0.0059395	0.00035478
ISB2001	1500	0.00033643	6.7693e-06		Teclistamab	1500	0.00665	0.00047977
ISB2001	1500	0.00037552	9.8738e-06		Teclistamab	1500	0.0073605	0.00062751
ISB2001	1500	0.00041461	1.3813e-05		Teclistamab	1500	0.008071	0.00079897
ISB2001	1500	0.0004537	1.868e-05		Teclistamab	1500	0.0087815	0.00099503
ISB2001	1500	0.0004928	2.4561e-05		Teclistamab	1500	0.010584	0.0016084
ISB2001	1500	0.00058145	4.2088e-05		Teclistamab	1500	0.012387	0.0023976
ISB2001	1500	0.00067011	6.6139e-05		Teclistamab	1500	0.01419	0.0033736
ISB2001	1500	0.00075876	9.75e-05		Teclistamab	1500	0.015992	0.0045469
ISB2001	1500	0.00084742	0.00013687		Teclistamab	1500	0.017795	0.0059276
ISB2001	1500	0.00093607	0.00018487		Teclistamab	1500	0.019598	0.0075256
ISB2001	1500	0.0010247	0.00024206		Teclistamab	1500	0.024851	0.013509
ISB2001	1500	0.0011134	0.00030893		Teclistamab	1500	0.030105	0.021644
ISB2001	1500	0.0012945	0.00047747		Teclistamab	1500	0.035359	0.032145
ISB2001	1500	0.0014757	0.00069138		Teclistamab	1500	0.040612	0.045214
ISB2001	1500	0.0016569	0.00095309		Teclistamab	1500	0.045866	0.06104
ISB2001	1500	0.001838	0.0012644		Teclistamab	1500	0.058979	0.11372
ISB2001	1500	0.0020192	0.0016267		Teclistamab	1500	0.072093	0.18715
ISB2001	1500	0.0022003	0.0020409		Teclistamab	1500	0.085206	0.28347
ISB2001	1500	0.0026077	0.0031635		Teclistamab	1500	0.098319	0.40447
ISB2001	1500	0.003015	0.0045503		Teclistamab	1500	0.11143	0.55168
ISB2001	1500	0.0034224	0.0061954		Teclistamab	1500	0.12455	0.72636
ISB2001	1500	0.0038297	0.0080893		Teclistamab	1500	0.15594	1.2621
ISB2001	1500	0.0042371	0.01022		Teclistamab	1500	0.18734	1.971
ISB2001	1500	0.0046444	0.012576		Teclistamab	1500	0.21873	2.8582
ISB2001	1500	0.0053597	0.017215		Teclistamab	1500	0.25013	3.9253
ISB2001	1500	0.0060749	0.022435		Teclistamab	1500	0.28153	5.1714
ISB2001	1500	0.0067902	0.028168		Teclistamab	1500	0.31292	6.5937
ISB2001	1500	0.0075054	0.034358		Teclistamab	1500	0.37729	10.043
ISB2001	1500	0.0082207	0.040958		Teclistamab	1500	0.44166	14.17
ISB2001	1500	0.0089359	0.047925		Teclistamab	1500	0.50603	18.919
ISB2001	1500	0.010304	0.062154		Teclistamab	1500	0.5704	24.235
ISB2001	1500	0.011671	0.077431		Teclistamab	1500	0.63477	30.063
ISB2001	1500	0.013039	0.093643		Teclistamab	1500	0.69913	36.352
ISB2001	1500	0.014407	0.11072		Teclistamab	1500	0.87327	55.294
ISB2001	1500	0.015774	0.1286		Teclistamab	1500	1.0474	76.389
ISB2001	1500	0.017142	0.14726		Teclistamab	1500	1.2216	98.92
ISB2001	1500	0.019655	0.18352		Teclistamab	1500	1.3957	122.3
ISB2001	1500	0.022167	0.22229		Teclistamab	1500	1.5698	146.06
ISB2001	1500	0.024679	0.26353		Teclistamab	1500	1.744	169.74
ISB2001	1500	0.027192	0.30724		Teclistamab	1500	2.0224	206.52
ISB2001	1500	0.029704	0.35341		Teclistamab	1500	2.3008	240.72
ISB2001	1500	0.034612	0.45076		Teclistamab	1500	2.5792	271.31
ISB2001	1500	0.039519	0.55761		Teclistamab	1500	2.8576	297.46
ISB2001	1500	0.044427	0.67408		Teclistamab	1500	3.136	318.99
ISB2001	1500	0.049334	0.80032		Teclistamab	1500	3.4145	335.88
ISB2001	1500	0.054242	0.93646		Teclistamab	1500	3.753	350.82
ISB2001	1500	0.063024	1.2054		Teclistamab	1500	4.0916	360.65
ISB2001	1500	0.071806	1.5076		Teclistamab	1500	4.4301	366.59
ISB2001	1500	0.080588	1.8444		Teclistamab	1500	4.7687	369.83
ISB2001	1500	0.08937	2.217		Teclistamab	1500	5.1072	371.33
ISB2001	1500	0.098152	2.6269		Teclistamab	1500	5.6482	371.91
ISB2001	1500	0.11287	3.4012		Teclistamab	1500	6.1891	371.79
ISB2001	1500	0.12758	4.2922		Teclistamab	1500	6.73	371.8
ISB2001	1500	0.14229	5.3083		Teclistamab	1500	7	371.92
ISB2001	1500	0.157	6.4589		Teclistamab	1500	7	371.92
ISB2001	1500	0.17172	7.7536		Teclistamab	1750	0	0
ISB2001	1500	0.19838	10.499		Teclistamab	1750	2.9048e-22	5.5492e-79
ISB2001	1500	0.22504	13.804		Teclistamab	1750	5.8096e-22	3.0345e-78
ISB2001	1500	0.25169	17.718		Teclistamab	1750	8.7144e-22	9.7045e-78
ISB2001	1500	0.27835	22.271		Teclistamab	1750	3.7762e-21	8.007e-75
ISB2001	1500	0.30501	27.475		Teclistamab	1750	6.681e-21	4.0278e-74
ISB2001	1500	0.34502	36.473		Teclistamab	1750	9.5858e-21	1.2222e-73
ISB2001	1500	0.38503	46.802		Teclistamab	1750	3.8634e-20	8.2968e-71
ISB2001	1500	0.42503	58.296		Teclistamab	1750	6.7682e-20	4.1396e-70
ISB2001	1500	0.46504	70.753		Teclistamab	1750	9.673e-20	1.2498e-69
ISB2001	1500	0.50504	83.966		Teclistamab	1750	3.8721e-19	8.3262e-67
ISB2001	1500	0.56507	104.8		Teclistamab	1750	6.7769e-19	4.151e-66
ISB2001	1500	0.6251	126.35		Teclistamab	1750	9.6817e-19	1.2526e-65
ISB2001	1500	0.68513	148.15		Teclistamab	1750	3.873e-18	8.3292e-63
ISB2001	1500	0.74515	169.86		Teclistamab	1750	6.7778e-18	4.1521e-62
ISB2001	1500	0.80518	191.21		Teclistamab	1750	9.6826e-18	1.2529e-61
ISB2001	1500	0.90202	224.5		Teclistamab	1750	3.8731e-17	8.3295e-59
ISB2001	1500	0.99886	255.89		Teclistamab	1750	6.7779e-17	4.1522e-58
ISB2001	1500	1.0957	285.13		Teclistamab	1750	9.6827e-17	1.2529e-57
ISB2001	1500	1.1925	312.11		Teclistamab	1750	3.8731e-16	8.3295e-55
ISB2001	1500	1.2894	336.86		Teclistamab	1750	6.7779e-16	4.1522e-54
ISB2001	1500	1.4576	374.71		Teclistamab	1750	9.6827e-16	1.2529e-53
ISB2001	1500	1.6259	406.42		Teclistamab	1750	3.8731e-15	8.3295e-51
ISB2001	1500	1.7942	432.55		Teclistamab	1750	6.7779e-15	4.1522e-50
ISB2001	1500	1.9625	453.72		Teclistamab	1750	9.6827e-15	1.2529e-49
ISB2001	1500	2.1308	470.49		Teclistamab	1750	3.8731e-14	8.3295e-47
ISB2001	1500	2.4067	489.8		Teclistamab	1750	6.7779e-14	4.1522e-46
ISB2001	1500	2.6826	500.65		Teclistamab	1750	9.6827e-14	1.2529e-45
ISB2001	1500	2.9586	504.77		Teclistamab	1750	3.8731e-13	8.3295e-43
ISB2001	1500	3.2345	503.6		Teclistamab	1750	6.7779e-13	4.1522e-42
ISB2001	1500	3.5105	498.37		Teclistamab	1750	9.6827e-13	1.2529e-41
ISB2001	1500	3.9759	482.87		Teclistamab	1750	3.8731e-12	8.3295e-39
ISB2001	1500	4.4413	462.23		Teclistamab	1750	6.7779e-12	4.1522e-38
ISB2001	1500	4.9067	439.11		Teclistamab	1750	9.6827e-12	1.2529e-37
ISB2001	1500	5.3722	415.25		Teclistamab	1750	2.5475e-11	4.6855e-36
ISB2001	1500	5.8376	391.71		Teclistamab	1750	4.1267e-11	2.3644e-35
ISB2001	1500	6.3331	367.71		Teclistamab	1750	5.7059e-11	7.4146e-35
ISB2001	1500	6.8287	345.21		Teclistamab	1750	7.2851e-11	1.8125e-34
ISB2001	1500	7	337.83		Teclistamab	1750	1.2523e-10	1.7434e-33
ISB2001	1500	7	337.83		Teclistamab	1750	1.776e-10	6.5366e-33
ISB2001	1750	0	0		Teclistamab	1750	2.2998e-10	1.7366e-32
ISB2001	1750	1.9146e-22	2.2312e-77		Teclistamab	1750	2.8235e-10	3.8021e-32
ISB2001	1750	3.8293e-22	1.2201e-76		Teclistamab	1750	8.0611e-10	4.4407e-30
ISB2001	1750	5.7439e-22	3.9019e-76		Teclistamab	1750	1.3299e-09	2.4555e-29
ISB2001	1750	2.489e-21	3.2194e-73		Teclistamab	1750	1.8536e-09	8.0387e-29
ISB2001	1750	4.4037e-21	1.6194e-72		Teclistamab	1750	2.3774e-09	2.0152e-28
ISB2001	1750	6.3183e-21	4.9141e-72		Teclistamab	1750	7.6149e-09	3.8556e-26
ISB2001	1750	2.5465e-20	3.3359e-69		Teclistamab	1750	1.2853e-08	2.2124e-25
ISB2001	1750	4.4611e-20	1.6644e-68		Teclistamab	1750	1.809e-08	7.4038e-25
ISB2001	1750	6.3757e-20	5.0253e-68		Teclistamab	1750	2.3328e-08	1.8834e-24
ISB2001	1750	2.5522e-19	3.3477e-65		Teclistamab	1750	3.8954e-08	1.3692e-23
ISB2001	1750	4.4668e-19	1.669e-64		Teclistamab	1750	5.458e-08	5.0519e-23
ISB2001	1750	6.3815e-19	5.0365e-64		Teclistamab	1750	7.0206e-08	1.3507e-22
ISB2001	1750	2.5528e-18	3.3489e-61		Teclistamab	1750	8.5832e-08	2.9815e-22
ISB2001	1750	4.4674e-18	1.6694e-60		Teclistamab	1750	1.0146e-07	5.7843e-22
ISB2001	1750	6.3821e-18	5.0376e-60		Teclistamab	1750	1.5453e-07	3.088e-21
ISB2001	1750	2.5528e-17	3.349e-57		Teclistamab	1750	2.076e-07	1.0043e-20
ISB2001	1750	4.4675e-17	1.6695e-56		Teclistamab	1750	2.6068e-07	2.4955e-20
ISB2001	1750	6.3821e-17	5.0377e-56		Teclistamab	1750	3.1375e-07	5.2359e-20
ISB2001	1750	2.5528e-16	3.349e-53		Teclistamab	1750	3.6682e-07	9.7819e-20
ISB2001	1750	4.4675e-16	1.6695e-52		Teclistamab	1750	4.199e-07	1.6793e-19
ISB2001	1750	6.3821e-16	5.0377e-52		Teclistamab	1750	6.9466e-07	1.3062e-18
ISB2001	1750	2.5528e-15	3.3491e-49		Teclistamab	1750	9.6942e-07	4.9091e-18
ISB2001	1750	4.4675e-15	1.6695e-48		Teclistamab	1750	1.2442e-06	1.3166e-17
ISB2001	1750	6.3821e-15	5.0377e-48		Teclistamab	1750	1.519e-06	2.9031e-17
ISB2001	1750	2.5528e-14	3.3491e-45		Teclistamab	1750	1.7937e-06	5.6211e-17
ISB2001	1750	4.4675e-14	1.6695e-44		Teclistamab	1750	2.5809e-06	2.3944e-16
ISB2001	1750	6.3821e-14	5.0377e-44		Teclistamab	1750	3.368e-06	6.9296e-16
ISB2001	1750	2.5528e-13	3.3491e-41		Teclistamab	1750	4.1551e-06	1.6034e-15
ISB2001	1750	4.4675e-13	1.6695e-40		Teclistamab	1750	4.9423e-06	3.2062e-15
ISB2001	1750	6.3821e-13	5.0377e-40		Teclistamab	1750	5.7294e-06	5.7852e-15
ISB2001	1750	1.4552e-12	9.9409e-39		Teclistamab	1750	6.5166e-06	9.6727e-15
ISB2001	1750	2.2722e-12	4.5262e-38		Teclistamab	1750	9.0321e-06	3.5592e-14
ISB2001	1750	3.0892e-12	1.3463e-37		Teclistamab	1750	1.1548e-05	9.4825e-14
ISB2001	1750	3.9062e-12	3.1835e-37		Teclistamab	1750	1.4063e-05	2.0799e-13
ISB2001	1750	6.2137e-12	2.137e-36		Teclistamab	1750	1.6579e-05	4.0056e-13
ISB2001	1750	8.5212e-12	7.1574e-36		Teclistamab	1750	1.9094e-05	7.0279e-13
ISB2001	1750	1.0829e-11	1.7862e-35		Teclistamab	1750	2.161e-05	1.1497e-12
ISB2001	1750	1.3136e-11	3.753e-35		Teclistamab	1750	2.4126e-05	1.7808e-12
ISB2001	1750	3.6211e-11	3.7465e-33		Teclistamab	1750	3.2914e-05	6.1083e-12
ISB2001	1750	5.9286e-11	2.0443e-32		Teclistamab	1750	4.1703e-05	1.5586e-11
ISB2001	1750	8.2361e-11	6.6408e-32		Teclistamab	1750	5.0492e-05	3.3163e-11
ISB2001	1750	1.0544e-10	1.6562e-31		Teclistamab	1750	5.9281e-05	6.2394e-11
ISB2001	1750	3.3619e-10	3.11e-29		Teclistamab	1750	6.807e-05	1.0741e-10
ISB2001	1750	5.6694e-10	1.7823e-28		Teclistamab	1750	7.6858e-05	1.7288e-10
ISB2001	1750	7.9769e-10	5.9596e-28		Teclistamab	1750	8.5647e-05	2.64e-10
ISB2001	1750	1.0284e-09	1.5153e-27		Teclistamab	1750	0.00010118	5.0544e-10
ISB2001	1750	2.3968e-09	4.4972e-26		Teclistamab	1750	0.00011671	8.7977e-10
ISB2001	1750	3.7652e-09	2.5112e-25		Teclistamab	1750	0.00013224	1.4259e-09
ISB2001	1750	5.1335e-09	8.322e-25		Teclistamab	1750	0.00014777	2.1864e-09
ISB2001	1750	6.5019e-09	2.1012e-24		Teclistamab	1750	0.0001633	3.2072e-09
ISB2001	1750	7.8703e-09	4.4705e-24		Teclistamab	1750	0.00017883	4.5372e-09
ISB2001	1750	1.4981e-08	6.272e-23		Teclistamab	1750	0.00019436	6.2281e-09
ISB2001	1750	2.2091e-08	2.8779e-22		Teclistamab	1750	0.00022694	1.1189e-08
ISB2001	1750	2.9201e-08	8.5959e-22		Teclistamab	1750	0.00025951	1.8505e-08
ISB2001	1750	3.6311e-08	2.0314e-21		Teclistamab	1750	0.00029209	2.8735e-08
ISB2001	1750	4.3421e-08	4.129e-21		Teclistamab	1750	0.00032466	4.2463e-08
ISB2001	1750	1.1145e-07	1.7686e-19		Teclistamab	1750	0.00035723	6.0292e-08
ISB2001	1750	1.7947e-07	1.192e-18		Teclistamab	1750	0.00038981	8.2834e-08
ISB2001	1750	2.475e-07	4.3147e-18		Teclistamab	1750	0.00042238	1.1071e-07
ISB2001	1750	3.1552e-07	1.1399e-17		Teclistamab	1750	0.00049563	1.9614e-07
ISB2001	1750	3.8354e-07	2.4889e-17		Teclistamab	1750	0.00056888	3.1882e-07
ISB2001	1750	4.5157e-07	4.7819e-17		Teclistamab	1750	0.00064213	4.8577e-07
ISB2001	1750	1.1318e-06	1.8835e-15		Teclistamab	1750	0.00071538	7.0383e-07
ISB2001	1750	1.8121e-06	1.2359e-14		Teclistamab	1750	0.00078863	9.796e-07
ISB2001	1750	2.4923e-06	4.4172e-14		Teclistamab	1750	0.00086188	1.3195e-06
ISB2001	1750	3.1726e-06	1.1582e-13		Teclistamab	1750	0.00093513	1.7297e-06
ISB2001	1750	3.8528e-06	2.5157e-13		Teclistamab	1750	0.0010928	2.8789e-06
ISB2001	1750	4.533e-06	4.8139e-13		Teclistamab	1750	0.0012506	4.4368e-06
ISB2001	1750	6.0684e-06	1.5411e-12		Teclistamab	1750	0.0014083	6.455e-06
ISB2001	1750	7.6037e-06	3.7865e-12		Teclistamab	1750	0.001566	8.9816e-06
ISB2001	1750	9.1391e-06	7.8766e-12		Teclistamab	1750	0.0017237	1.2062e-05
ISB2001	1750	1.0674e-05	1.4612e-11		Teclistamab	1750	0.0018814	1.5738e-05
ISB2001	1750	1.221e-05	2.4932e-11		Teclistamab	1750	0.0020391	2.005e-05
ISB2001	1750	1.3745e-05	3.9913e-11		Teclistamab	1750	0.0023781	3.1649e-05
ISB2001	1750	1.528e-05	6.0767e-11		Teclistamab	1750	0.0027171	4.6712e-05
ISB2001	1750	1.9211e-05	1.5057e-10		Teclistamab	1750	0.0030561	6.5558e-05
ISB2001	1750	2.3141e-05	3.1443e-10		Teclistamab	1750	0.0033951	8.8476e-05
ISB2001	1750	2.7071e-05	5.8409e-10		Teclistamab	1750	0.0037341	0.00011573
ISB2001	1750	3.1002e-05	9.9641e-10		Teclistamab	1750	0.0040731	0.00014756
ISB2001	1750	3.4932e-05	1.5932e-09		Teclistamab	1750	0.0044121	0.00018419
ISB2001	1750	3.8862e-05	2.4208e-09		Teclistamab	1750	0.0051	0.00027409
ISB2001	1750	4.2793e-05	3.5304e-09		Teclistamab	1750	0.0057879	0.00038611
ISB2001	1750	5.0585e-05	6.7845e-09		Teclistamab	1750	0.0064758	0.00052156
ISB2001	1750	5.8378e-05	1.1845e-08		Teclistamab	1750	0.0071637	0.00068162
ISB2001	1750	6.617e-05	1.9247e-08		Teclistamab	1750	0.0078515	0.00086733
ISB2001	1750	7.3963e-05	2.9579e-08		Teclistamab	1750	0.0085394	0.0010797
ISB2001	1750	8.1755e-05	4.3476e-08		Teclistamab	1750	0.010301	0.0017508
ISB2001	1750	8.9548e-05	6.1618e-08		Teclistamab	1750	0.012062	0.0026158
ISB2001	1750	9.734e-05	8.4724e-08		Teclistamab	1750	0.013824	0.0036867
ISB2001	1750	0.00011383	1.5345e-07		Teclistamab	1750	0.015585	0.004975
ISB2001	1750	0.00013033	2.5544e-07		Teclistamab	1750	0.017347	0.006492
ISB2001	1750	0.00014682	3.9877e-07		Teclistamab	1750	0.019109	0.0082482
ISB2001	1750	0.00016332	5.9194e-07		Teclistamab	1750	0.024216	0.014787
ISB2001	1750	0.00017981	8.4373e-07		Teclistamab	1750	0.029323	0.023669
ISB2001	1750	0.0001963	1.1631e-06		Teclistamab	1750	0.03443	0.035126
ISB2001	1750	0.0002128	1.5593e-06		Teclistamab	1750	0.039538	0.049375
ISB2001	1750	0.0002505	2.8023e-06		Teclistamab	1750	0.044645	0.066622
ISB2001	1750	0.0002882	4.6044e-06		Teclistamab	1750	0.057499	0.12457
ISB2001	1750	0.0003259	7.074e-06		Teclistamab	1750	0.070353	0.20548
ISB2001	1750	0.0003636	1.0317e-05		Teclistamab	1750	0.083207	0.31176
ISB2001	1750	0.0004013	1.4434e-05		Teclistamab	1750	0.096061	0.44541
ISB2001	1750	0.000439	1.9524e-05		Teclistamab	1750	0.10892	0.60817
ISB2001	1750	0.0004767	2.5679e-05		Teclistamab	1750	0.12177	0.80145
ISB2001	1750	0.00056268	4.4171e-05		Teclistamab	1750	0.15269	1.3983
ISB2001	1750	0.00064866	6.9626e-05		Teclistamab	1750	0.18361	2.1901
ISB2001	1750	0.00073465	0.0001029		Teclistamab	1750	0.21454	3.183
ISB2001	1750	0.00082063	0.00014477		Teclistamab	1750	0.24546	4.379
ISB2001	1750	0.00090661	0.00019591		Teclistamab	1750	0.27638	5.7777
ISB2001	1750	0.00099259	0.00025694		Teclistamab	1750	0.3073	7.376
ISB2001	1750	0.0010786	0.00032841		Teclistamab	1750	0.37051	11.245
ISB2001	1750	0.0012541	0.00050869		Teclistamab	1750	0.43372	15.88
ISB2001	1750	0.0014296	0.00073796		Teclistamab	1750	0.49693	21.218
ISB2001	1750	0.0016051	0.001019		Teclistamab	1750	0.56014	27.2
ISB2001	1750	0.0017807	0.0013538		Teclistamab	1750	0.62335	33.764
ISB2001	1750	0.0019562	0.0017441		Teclistamab	1750	0.68656	40.854
ISB2001	1750	0.0021317	0.0021909		Teclistamab	1750	0.85869	62.396
ISB2001	1750	0.0025298	0.0034165		Teclistamab	1750	1.0308	86.458
ISB2001	1750	0.0029278	0.004937		Teclistamab	1750	1.2029	112.23
ISB2001	1750	0.0033259	0.0067472		Teclistamab	1750	1.3751	139.05
ISB2001	1750	0.003724	0.0088374		Teclistamab	1750	1.5472	166.33
ISB2001	1750	0.0041221	0.011196		Teclistamab	1750	1.7193	193.52
ISB2001	1750	0.0045201	0.013808		Teclistamab	1750	1.9919	235.16
ISB2001	1750	0.0052222	0.018993		Teclistamab	1750	2.2645	273.22
ISB2001	1750	0.0059243	0.024845		Teclistamab	1750	2.5371	306.06
ISB2001	1750	0.0066264	0.031292		Teclistamab	1750	2.8098	332.46
ISB2001	1750	0.0073285	0.038268		Teclistamab	1750	3.0824	351.73
ISB2001	1750	0.0080306	0.045719		Teclistamab	1750	3.355	364.08
ISB2001	1750	0.0087326	0.053597		Teclistamab	1750	3.6938	370.83
ISB2001	1750	0.01007	0.06965		Teclistamab	1750	4.0326	370
ISB2001	1750	0.011407	0.086913		Teclistamab	1750	4.3714	363.55
ISB2001	1750	0.012745	0.10525		Teclistamab	1750	4.7102	353.71
ISB2001	1750	0.014082	0.12458		Teclistamab	1750	5.049	342.11
ISB2001	1750	0.01542	0.14485		Teclistamab	1750	5.3878	329.99
ISB2001	1750	0.016757	0.16601		Teclistamab	1750	5.8225	315.31
ISB2001	1750	0.019171	0.20641		Teclistamab	1750	6.2571	302.9
ISB2001	1750	0.021585	0.24959		Teclistamab	1750	6.6917	293.46
ISB2001	1750	0.023998	0.29552		Teclistamab	1750	7	288.76
ISB2001	1750	0.026412	0.34421		Teclistamab	1750	7	288.76
ISB2001	1750	0.028826	0.39566		Teclistamab	2000	0	0
ISB2001	1750	0.033507	0.50336		Teclistamab	2000	2.5417e-22	3.7176e-79
ISB2001	1750	0.038188	0.62163		Teclistamab	2000	5.0834e-22	2.0329e-78
ISB2001	1750	0.042868	0.75066		Teclistamab	2000	7.6251e-22	6.5013e-78
ISB2001	1750	0.047549	0.89066		Teclistamab	2000	3.3042e-21	5.3641e-75
ISB2001	1750	0.05223	1.0419		Teclistamab	2000	5.8459e-21	2.6983e-74
ISB2001	1750	0.060352	1.3316		Teclistamab	2000	8.3876e-21	8.1878e-74
ISB2001	1750	0.068473	1.6573		Teclistamab	2000	3.3805e-20	5.5582e-71
ISB2001	1750	0.076595	2.0206		Teclistamab	2000	5.9222e-20	2.7732e-70
ISB2001	1750	0.084717	2.4232		Teclistamab	2000	8.4639e-20	8.373e-70
ISB2001	1750	0.092838	2.8671		Teclistamab	2000	3.3881e-19	5.5779e-67
ISB2001	1750	0.10676	3.7299		Teclistamab	2000	5.9298e-19	2.7808e-66
ISB2001	1750	0.12068	4.7312		Teclistamab	2000	8.4715e-19	8.3917e-66
ISB2001	1750	0.1346	5.8829		Teclistamab	2000	3.3889e-18	5.5799e-63
ISB2001	1750	0.14852	7.1982		Teclistamab	2000	5.9306e-18	2.7816e-62
ISB2001	1750	0.16245	8.6904		Teclistamab	2000	8.4723e-18	8.3935e-62
ISB2001	1750	0.18664	11.743		Teclistamab	2000	3.3889e-17	5.5801e-59
ISB2001	1750	0.21083	15.432		Teclistamab	2000	5.9306e-17	2.7817e-58
ISB2001	1750	0.23502	19.807		Teclistamab	2000	8.4723e-17	8.3937e-58
ISB2001	1750	0.25921	24.896		Teclistamab	2000	3.3889e-16	5.5801e-55
ISB2001	1750	0.2834	30.7		Teclistamab	2000	5.9306e-16	2.7817e-54
ISB2001	1750	0.32039	40.898		Teclistamab	2000	8.4723e-16	8.3938e-54
ISB2001	1750	0.35737	52.566		Teclistamab	2000	3.3889e-15	5.5801e-51
ISB2001	1750	0.39436	65.499		Teclistamab	2000	5.9306e-15	2.7817e-50
ISB2001	1750	0.43134	79.469		Teclistamab	2000	8.4723e-15	8.3938e-50
ISB2001	1750	0.46833	94.25		Teclistamab	2000	3.3889e-14	5.5801e-47
ISB2001	1750	0.52254	116.96		Teclistamab	2000	5.9306e-14	2.7817e-46
ISB2001	1750	0.57676	140.43		Teclistamab	2000	8.4723e-14	8.3938e-46
ISB2001	1750	0.63097	164.21		Teclistamab	2000	3.3889e-13	5.5801e-43
ISB2001	1750	0.68518	187.94		Teclistamab	2000	5.9306e-13	2.7817e-42
ISB2001	1750	0.73939	211.38		Teclistamab	2000	8.4723e-13	8.3938e-42
ISB2001	1750	0.83375	250.97		Teclistamab	2000	3.3889e-12	5.5801e-39
ISB2001	1750	0.92811	288.45		Teclistamab	2000	5.9306e-12	2.7817e-38
ISB2001	1750	1.0225	323.47		Teclistamab	2000	8.4723e-12	8.3938e-38
ISB2001	1750	1.1168	355.91		Teclistamab	2000	2.2919e-11	3.558e-36
ISB2001	1750	1.2112	385.77		Teclistamab	2000	3.7366e-11	1.825e-35
ISB2001	1750	1.363	428.57		Teclistamab	2000	5.1813e-11	5.7719e-35
ISB2001	1750	1.5149	465.24		Teclistamab	2000	6.626e-11	1.4185e-34
ISB2001	1750	1.6668	496.29		Teclistamab	2000	1.1561e-10	1.4632e-33
ISB2001	1750	1.8186	522.26		Teclistamab	2000	1.6496e-10	5.5931e-33
ISB2001	1750	1.9705	543.7		Teclistamab	2000	2.1431e-10	1.5017e-32
ISB2001	1750	2.2263	570.83		Teclistamab	2000	2.6366e-10	3.3105e-32
ISB2001	1750	2.4821	588.42		Teclistamab	2000	7.5715e-10	3.9679e-30
ISB2001	1750	2.7378	598.22		Teclistamab	2000	1.2506e-09	2.1988e-29
ISB2001	1750	2.9936	601.74		Teclistamab	2000	1.7441e-09	7.2071e-29
ISB2001	1750	3.2494	600.22		Teclistamab	2000	2.2376e-09	1.8082e-28
ISB2001	1750	3.675	589.26		Teclistamab	2000	7.1725e-09	3.47e-26
ISB2001	1750	4.1007	571.14		Teclistamab	2000	1.2107e-08	1.9916e-25
ISB2001	1750	4.5263	548.84		Teclistamab	2000	1.7042e-08	6.6656e-25
ISB2001	1750	4.952	524.47		Teclistamab	2000	2.1977e-08	1.6958e-24
ISB2001	1750	5.3776	499.45		Teclistamab	2000	3.6867e-08	1.2562e-23
ISB2001	1750	5.8758	470.55		Teclistamab	2000	5.1757e-08	4.6698e-23
ISB2001	1750	6.3739	442.95		Teclistamab	2000	6.6646e-08	1.2538e-22
ISB2001	1750	6.8721	417.14		Teclistamab	2000	8.1536e-08	2.7749e-22
ISB2001	1750	7	410.83		Teclistamab	2000	9.6426e-08	5.3936e-22
ISB2001	1750	7	410.83		Teclistamab	2000	1.4724e-07	2.9091e-21
ISB2001	2000	0	0		Teclistamab	2000	1.9806e-07	9.509e-21
ISB2001	2000	1.6753e-22	1.4947e-77		Teclistamab	2000	2.4888e-07	2.3698e-20
ISB2001	2000	3.3506e-22	8.1737e-77		Teclistamab	2000	2.997e-07	4.982e-20
ISB2001	2000	5.0259e-22	2.614e-76		Teclistamab	2000	3.5052e-07	9.3205e-20
ISB2001	2000	2.1779e-21	2.1567e-73		Teclistamab	2000	4.0134e-07	1.6017e-19
ISB2001	2000	3.8532e-21	1.0849e-72		Teclistamab	2000	6.6602e-07	1.2623e-18
ISB2001	2000	5.5285e-21	3.2921e-72		Teclistamab	2000	9.3071e-07	4.7684e-18
ISB2001	2000	2.2282e-20	2.2348e-69		Teclistamab	2000	1.1954e-06	1.2825e-17
ISB2001	2000	3.9035e-20	1.115e-68		Teclistamab	2000	1.4601e-06	2.833e-17
ISB2001	2000	5.5788e-20	3.3665e-68		Teclistamab	2000	1.7248e-06	5.4925e-17
ISB2001	2000	2.2332e-19	2.2427e-65		Teclistamab	2000	2.4872e-06	2.3604e-16
ISB2001	2000	3.9085e-19	1.1181e-64		Teclistamab	2000	3.2496e-06	6.8639e-16
ISB2001	2000	5.5838e-19	3.3741e-64		Teclistamab	2000	4.012e-06	1.5929e-15
ISB2001	2000	2.2337e-18	2.2435e-61		Teclistamab	2000	4.7744e-06	3.1917e-15
ISB2001	2000	3.909e-18	1.1184e-60		Teclistamab	2000	5.5368e-06	5.7675e-15
ISB2001	2000	5.5843e-18	3.3748e-60		Teclistamab	2000	6.2992e-06	9.654e-15
ISB2001	2000	2.2337e-17	2.2436e-57		Teclistamab	2000	8.785e-06	3.6414e-14
ISB2001	2000	3.909e-17	1.1184e-56		Teclistamab	2000	1.1271e-05	9.8373e-14
ISB2001	2000	5.5843e-17	3.3749e-56		Teclistamab	2000	1.3757e-05	2.1771e-13
ISB2001	2000	2.2337e-16	2.2436e-53		Teclistamab	2000	1.6242e-05	4.2189e-13
ISB2001	2000	3.909e-16	1.1184e-52		Teclistamab	2000	1.8728e-05	7.4361e-13
ISB2001	2000	5.5844e-16	3.3749e-52		Teclistamab	2000	2.1214e-05	1.2207e-12
ISB2001	2000	2.2337e-15	2.2436e-49		Teclistamab	2000	2.37e-05	1.8962e-12
ISB2001	2000	3.909e-15	1.1184e-48		Teclistamab	2000	3.2291e-05	6.4714e-12
ISB2001	2000	5.5844e-15	3.3749e-48		Teclistamab	2000	4.0882e-05	1.6466e-11
ISB2001	2000	2.2337e-14	2.2436e-45		Teclistamab	2000	4.9473e-05	3.4974e-11
ISB2001	2000	3.909e-14	1.1184e-44		Teclistamab	2000	5.8065e-05	6.5723e-11
ISB2001	2000	5.5844e-14	3.3749e-44		Teclistamab	2000	6.6656e-05	1.1305e-10
ISB2001	2000	2.2337e-13	2.2436e-41		Teclistamab	2000	7.5247e-05	1.8185e-10
ISB2001	2000	3.909e-13	1.1184e-40		Teclistamab	2000	8.3839e-05	2.7758e-10
ISB2001	2000	5.5844e-13	3.3749e-40		Teclistamab	2000	9.9083e-05	5.3249e-10
ISB2001	2000	1.3058e-12	7.4476e-39		Teclistamab	2000	0.00011433	9.2827e-10
ISB2001	2000	2.0532e-12	3.4617e-38		Teclistamab	2000	0.00012957	1.5063e-09
ISB2001	2000	2.8006e-12	1.0407e-37		Teclistamab	2000	0.00014482	2.3121e-09
ISB2001	2000	3.548e-12	2.4772e-37		Teclistamab	2000	0.00016006	3.3946e-09
ISB2001	2000	5.7223e-12	1.7718e-36		Teclistamab	2000	0.00017531	4.8061e-09
ISB2001	2000	7.8965e-12	6.0642e-36		Teclistamab	2000	0.00019055	6.6018e-09
ISB2001	2000	1.0071e-11	1.5319e-35		Teclistamab	2000	0.00022252	1.1875e-08
ISB2001	2000	1.2245e-11	3.2448e-35		Teclistamab	2000	0.00025449	1.966e-08
ISB2001	2000	3.3987e-11	3.3412e-33		Teclistamab	2000	0.00028647	3.0556e-08
ISB2001	2000	5.573e-11	1.828e-32		Teclistamab	2000	0.00031844	4.5192e-08
ISB2001	2000	7.7472e-11	5.9476e-32		Teclistamab	2000	0.00035041	6.4214e-08
ISB2001	2000	9.9215e-11	1.4848e-31		Teclistamab	2000	0.00038238	8.8284e-08
ISB2001	2000	3.1664e-10	2.7988e-29		Teclistamab	2000	0.00041435	1.1807e-07
ISB2001	2000	5.3406e-10	1.6043e-28		Teclistamab	2000	0.00048594	2.0898e-07
ISB2001	2000	7.5149e-10	5.3656e-28		Teclistamab	2000	0.00055754	3.3954e-07
ISB2001	2000	9.6891e-10	1.3644e-27		Teclistamab	2000	0.00062913	5.1725e-07
ISB2001	2000	2.2728e-09	4.1637e-26		Teclistamab	2000	0.00070072	7.4944e-07
ISB2001	2000	3.5767e-09	2.3386e-25		Teclistamab	2000	0.00077231	1.0432e-06
ISB2001	2000	4.8806e-09	7.7726e-25		Teclistamab	2000	0.0008439	1.4055e-06
ISB2001	2000	6.1845e-09	1.9659e-24		Teclistamab	2000	0.00091549	1.8428e-06
ISB2001	2000	7.4884e-09	4.1877e-24		Teclistamab	2000	0.0010699	3.072e-06
ISB2001	2000	1.432e-08	5.9922e-23		Teclistamab	2000	0.0012244	4.7406e-06
ISB2001	2000	2.1151e-08	2.7656e-22		Teclistamab	2000	0.0013789	6.9046e-06
ISB2001	2000	2.7982e-08	8.2856e-22		Teclistamab	2000	0.0015333	9.6162e-06
ISB2001	2000	3.4813e-08	1.9618e-21		Teclistamab	2000	0.0016878	1.2925e-05
ISB2001	2000	4.1644e-08	3.9928e-21		Teclistamab	2000	0.0018422	1.6876e-05
ISB2001	2000	1.0689e-07	1.7105e-19		Teclistamab	2000	0.0019967	2.1514e-05
ISB2001	2000	1.7214e-07	1.153e-18		Teclistamab	2000	0.0023294	3.4029e-05
ISB2001	2000	2.3739e-07	4.1735e-18		Teclistamab	2000	0.0026621	5.0305e-05
ISB2001	2000	3.0263e-07	1.1026e-17		Teclistamab	2000	0.0029948	7.069e-05
ISB2001	2000	3.6788e-07	2.4076e-17		Teclistamab	2000	0.0033275	9.5502e-05
ISB2001	2000	4.3313e-07	4.6256e-17		Teclistamab	2000	0.0036602	0.00012503
ISB2001	2000	1.0856e-06	1.8222e-15		Teclistamab	2000	0.0039929	0.00015954
ISB2001	2000	1.7381e-06	1.1957e-14		Teclistamab	2000	0.0043255	0.00019928
ISB2001	2000	2.3905e-06	4.2737e-14		Teclistamab	2000	0.004996	0.00029613
ISB2001	2000	3.043e-06	1.1207e-13		Teclistamab	2000	0.0056665	0.00041677
ISB2001	2000	3.6955e-06	2.4343e-13		Teclistamab	2000	0.0063369	0.0005626
ISB2001	2000	4.3479e-06	4.6584e-13		Teclistamab	2000	0.0070074	0.00073491
ISB2001	2000	5.8317e-06	1.5029e-12		Teclistamab	2000	0.0076779	0.00093482
ISB2001	2000	7.3155e-06	3.7099e-12		Teclistamab	2000	0.0083483	0.0011634
ISB2001	2000	8.7992e-06	7.7413e-12		Teclistamab	2000	0.010068	0.001887
ISB2001	2000	1.0283e-05	1.4393e-11		Teclistamab	2000	0.011787	0.0028199
ISB2001	2000	1.1767e-05	2.4601e-11		Teclistamab	2000	0.013507	0.0039749
ISB2001	2000	1.3251e-05	3.9437e-11		Teclistamab	2000	0.015226	0.0053645
ISB2001	2000	1.4734e-05	6.0108e-11		Teclistamab	2000	0.016946	0.0070006
ISB2001	2000	1.8575e-05	1.5059e-10		Teclistamab	2000	0.018665	0.0088947
ISB2001	2000	2.2415e-05	3.1681e-10		Teclistamab	2000	0.02364	0.015928
ISB2001	2000	2.6255e-05	5.9162e-10		Teclistamab	2000	0.028615	0.025473
ISB2001	2000	3.0096e-05	1.0133e-09		Teclistamab	2000	0.033589	0.037775
ISB2001	2000	3.3936e-05	1.6252e-09		Teclistamab	2000	0.038564	0.053068
ISB2001	2000	3.7777e-05	2.4757e-09		Teclistamab	2000	0.043539	0.071569
ISB2001	2000	4.1617e-05	3.618e-09		Teclistamab	2000	0.056141	0.13418
ISB2001	2000	4.9221e-05	6.9698e-09		Teclistamab	2000	0.068744	0.22172
ISB2001	2000	5.6825e-05	1.2192e-08		Teclistamab	2000	0.081346	0.33681
ISB2001	2000	6.4429e-05	1.9841e-08		Teclistamab	2000	0.093949	0.48167
ISB2001	2000	7.2033e-05	3.053e-08		Teclistamab	2000	0.10655	0.65819
ISB2001	2000	7.9637e-05	4.4923e-08		Teclistamab	2000	0.11915	0.86799
ISB2001	2000	8.7241e-05	6.373e-08		Teclistamab	2000	0.14963	1.5205
ISB2001	2000	9.4845e-05	8.7702e-08		Teclistamab	2000	0.18011	2.3884
ISB2001	2000	0.00011093	1.5907e-07		Teclistamab	2000	0.21059	3.4787
ISB2001	2000	0.00012702	2.6509e-07		Teclistamab	2000	0.24107	4.7942
ISB2001	2000	0.00014311	4.1428e-07		Teclistamab	2000	0.27154	6.3345
ISB2001	2000	0.0001592	6.1556e-07		Teclistamab	2000	0.30202	8.0967
ISB2001	2000	0.00017529	8.7819e-07		Teclistamab	2000	0.36415	12.356
ISB2001	2000	0.00019138	1.2116e-06		Teclistamab	2000	0.42627	17.462
ISB2001	2000	0.00020747	1.6255e-06		Teclistamab	2000	0.4884	23.351
ISB2001	2000	0.00024403	2.917e-06		Teclistamab	2000	0.55053	29.955
ISB2001	2000	0.00028059	4.7891e-06		Teclistamab	2000	0.61265	37.21
ISB2001	2000	0.00031715	7.3552e-06		Teclistamab	2000	0.67478	45.052
ISB2001	2000	0.00035371	1.0726e-05		Teclistamab	2000	0.84501	69.079
ISB2001	2000	0.00039027	1.5009e-05		Teclistamab	2000	1.0152	96
ISB2001	2000	0.00042683	2.0307e-05		Teclistamab	2000	1.1855	124.92
ISB2001	2000	0.00046339	2.6719e-05		Teclistamab	2000	1.3557	155.06
ISB2001	2000	0.0005472	4.6119e-05		Teclistamab	2000	1.5259	185.75
ISB2001	2000	0.00063101	7.29e-05		Teclistamab	2000	1.6962	216.28
ISB2001	2000	0.00071482	0.00010799		Teclistamab	2000	1.9645	262.3
ISB2001	2000	0.00079863	0.00015223		Teclistamab	2000	2.2327	303.09
ISB2001	2000	0.00088243	0.00020635		Teclistamab	2000	2.501	335.79
ISB2001	2000	0.00096624	0.00027104		Teclistamab	2000	2.7693	358.23
ISB2001	2000	0.0010501	0.00034687		Teclistamab	2000	3.0376	369.45
ISB2001	2000	0.001221	0.00053831		Teclistamab	2000	3.3059	369.6
ISB2001	2000	0.0013919	0.0007822		Teclistamab	2000	3.6389	356.3
ISB2001	2000	0.0015628	0.0010816		Teclistamab	2000	3.9718	331.63
ISB2001	2000	0.0017338	0.0014389		Teclistamab	2000	4.3048	300.54
ISB2001	2000	0.0019047	0.0018558		Teclistamab	2000	4.6378	268.14
ISB2001	2000	0.0020756	0.0023337		Teclistamab	2000	4.9708	238.11
ISB2001	2000	0.0024646	0.0036521		Teclistamab	2000	5.3037	212.73
ISB2001	2000	0.0028535	0.0052927		Teclistamab	2000	5.7357	187.33
ISB2001	2000	0.0032425	0.0072508		Teclistamab	2000	6.0652	172.97
ISB2001	2000	0.0036314	0.0095171		Teclistamab	2000	6.3948	162.05
ISB2001	2000	0.0040204	0.012079		Teclistamab	2000	6.7243	153.86
ISB2001	2000	0.0044093	0.014923		Teclistamab	2000	7	148.69
ISB2001	2000	0.0051002	0.020623		Teclistamab	2000	7	148.69
ISB2001	2000	0.005791	0.027077
ISB2001	2000	0.0064819	0.034206
ISB2001	2000	0.0071728	0.041936
ISB2001	2000	0.0078636	0.050206
ISB2001	2000	0.0085545	0.058963
ISB2001	2000	0.0098663	0.076777
ISB2001	2000	0.011178	0.095963
ISB2001	2000	0.01249	0.11637
ISB2001	2000	0.013802	0.13789
ISB2001	2000	0.015113	0.16048
ISB2001	2000	0.016425	0.18407
ISB2001	2000	0.018757	0.22845
ISB2001	2000	0.021089	0.27588
ISB2001	2000	0.023421	0.32635
ISB2001	2000	0.025753	0.37985
ISB2001	2000	0.028085	0.4364
ISB2001	2000	0.030417	0.49602
ISB2001	2000	0.035321	0.63156
ISB2001	2000	0.040225	0.78118
ISB2001	2000	0.045129	0.94522
ISB2001	2000	0.050033	1.1241
ISB2001	2000	0.054937	1.3182
ISB2001	2000	0.059841	1.5281
ISB2001	2000	0.070281	2.03
ISB2001	2000	0.080722	2.6112
ISB2001	2000	0.091162	3.2779
ISB2001	2000	0.1016	4.0368
ISB2001	2000	0.11204	4.8952
ISB2001	2000	0.13043	6.6733
ISB2001	2000	0.14882	8.829
ISB2001	2000	0.16721	11.407
ISB2001	2000	0.1856	14.448
ISB2001	2000	0.20399	17.986
ISB2001	2000	0.232	24.371
ISB2001	2000	0.26001	31.975
ISB2001	2000	0.28802	40.758
ISB2001	2000	0.31603	50.629
ISB2001	2000	0.34404	61.468
ISB2001	2000	0.38422	78.441
ISB2001	2000	0.42439	96.756
ISB2001	2000	0.46457	116.06
ISB2001	2000	0.50474	136.04
ISB2001	2000	0.54491	156.44
ISB2001	2000	0.61403	191.91
ISB2001	2000	0.68315	227.15
ISB2001	2000	0.75227	261.56
ISB2001	2000	0.82139	294.79
ISB2001	2000	0.89051	326.59
ISB2001	2000	0.99116	370.14
ISB2001	2000	1.0918	410.24
ISB2001	2000	1.1925	446.87
ISB2001	2000	1.2931	480.16
ISB2001	2000	1.3938	510.27
ISB2001	2000	1.5588	553.23
ISB2001	2000	1.7238	588.95
ISB2001	2000	1.8888	618.23
ISB2001	2000	2.0538	641.8
ISB2001	2000	2.2187	660.36
ISB2001	2000	2.4591	679.62
ISB2001	2000	2.6994	691.09
ISB2001	2000	2.9397	696.16
ISB2001	2000	3.18	696
ISB2001	2000	3.4204	691.63
ISB2001	2000	3.8584	675.49
ISB2001	2000	4.2964	652.32
ISB2001	2000	4.7344	625.33
ISB2001	2000	5.1724	596.71
ISB2001	2000	5.6105	567.92
ISB2001	2000	6.1073	536.15
ISB2001	2000	6.6041	506.1
ISB2001	2000	7	483.67
ISB2001	2000	7	483.67

## Sheet: 8F - Q1W
Figure 8F : ISB2001 at 45 & 180 ug/kg Q1W for 28 days : Time course of nACT profiles							Figure 8F : teclistamab at 200 ug/kg Q1W for 28 days : time course of nACT
Drug	Dose (ug/kg)	time(day)	nACT(molecule/cell)	EC50 (molecule/cell)	EC90 (molecule/cell)		Drug	Dose (ug/kg)	time (day)	nACT (molecule/cell)	EC50
ISB2001	45	0	0	3.1	28		Teclistamab	200	0	0	137
ISB2001	45	7.4458e-21	1.3122e-72	3.1	28		Teclistamab	200	2.5417e-21	3.7176e-76	137
ISB2001	45	1.4892e-20	7.1758e-72	3.1	28		Teclistamab	200	5.0834e-21	2.0329e-75	137
ISB2001	45	2.2337e-20	2.2948e-71	3.1	28		Teclistamab	200	7.6251e-21	6.5013e-75	137
ISB2001	45	9.6795e-20	1.8934e-68	3.1	28		Teclistamab	200	3.3042e-20	5.3641e-72	137
ISB2001	45	1.7125e-19	9.5245e-68	3.1	28		Teclistamab	200	5.8459e-20	2.6983e-71	137
ISB2001	45	2.4571e-19	2.8902e-67	3.1	28		Teclistamab	200	8.3876e-20	8.1878e-71	137
ISB2001	45	9.9029e-19	1.9619e-64	3.1	28		Teclistamab	200	3.3805e-19	5.5582e-68	137
ISB2001	45	1.7349e-18	9.7891e-64	3.1	28		Teclistamab	200	5.9222e-19	2.7732e-67	137
ISB2001	45	2.4795e-18	2.9555e-63	3.1	28		Teclistamab	200	8.4639e-19	8.373e-67	137
ISB2001	45	9.9253e-18	1.9689e-60	3.1	28		Teclistamab	200	3.3881e-18	5.5779e-64	137
ISB2001	45	1.7371e-17	9.8158e-60	3.1	28		Teclistamab	200	5.9298e-18	2.7808e-63	137
ISB2001	45	2.4817e-17	2.9621e-59	3.1	28		Teclistamab	200	8.4715e-18	8.3917e-63	137
ISB2001	45	9.9275e-17	1.9696e-56	3.1	28		Teclistamab	200	3.3889e-17	5.5799e-60	137
ISB2001	45	1.7373e-16	9.8185e-56	3.1	28		Teclistamab	200	5.9306e-17	2.7816e-59	137
ISB2001	45	2.4819e-16	2.9628e-55	3.1	28		Teclistamab	200	8.4723e-17	8.3935e-59	137
ISB2001	45	9.9277e-16	1.9697e-52	3.1	28		Teclistamab	200	3.3889e-16	5.5801e-56	137
ISB2001	45	1.7374e-15	9.8188e-52	3.1	28		Teclistamab	200	5.9306e-16	2.7817e-55	137
ISB2001	45	2.4819e-15	2.9629e-51	3.1	28		Teclistamab	200	8.4723e-16	8.3937e-55	137
ISB2001	45	9.9277e-15	1.9697e-48	3.1	28		Teclistamab	200	3.3889e-15	5.5801e-52	137
ISB2001	45	1.7374e-14	9.8188e-48	3.1	28		Teclistamab	200	5.9306e-15	2.7817e-51	137
ISB2001	45	2.4819e-14	2.9629e-47	3.1	28		Teclistamab	200	8.4723e-15	8.3938e-51	137
ISB2001	45	9.9277e-14	1.9697e-44	3.1	28		Teclistamab	200	3.3889e-14	5.5801e-48	137
ISB2001	45	1.7374e-13	9.8188e-44	3.1	28		Teclistamab	200	5.9306e-14	2.7817e-47	137
ISB2001	45	2.4819e-13	2.9629e-43	3.1	28		Teclistamab	200	8.4723e-14	8.3938e-47	137
ISB2001	45	9.9277e-13	1.9697e-40	3.1	28		Teclistamab	200	3.3889e-13	5.5801e-44	137
ISB2001	45	1.7374e-12	9.8188e-40	3.1	28		Teclistamab	200	5.9306e-13	2.7817e-43	137
ISB2001	45	2.4819e-12	2.9629e-39	3.1	28		Teclistamab	200	8.4723e-13	8.3938e-43	137
ISB2001	45	6.8347e-12	1.3609e-37	3.1	28		Teclistamab	200	3.3889e-12	5.5801e-40	137
ISB2001	45	1.1187e-11	7.0501e-37	3.1	28		Teclistamab	200	5.9306e-12	2.7817e-39	137
ISB2001	45	1.554e-11	2.2413e-36	3.1	28		Teclistamab	200	8.4723e-12	8.3938e-39	137
ISB2001	45	1.9893e-11	5.5261e-36	3.1	28		Teclistamab	200	3.3889e-11	2.0723e-36	137
ISB2001	45	3.5041e-11	5.9607e-35	3.1	28		Teclistamab	200	5.9306e-11	1.2345e-35	137
ISB2001	45	5.0189e-11	2.306e-34	3.1	28		Teclistamab	200	8.4723e-11	4.2315e-35	137
ISB2001	45	6.5336e-11	6.2317e-34	3.1	28		Teclistamab	200	1.1014e-10	1.0947e-34	137
ISB2001	45	8.0484e-11	1.3797e-33	3.1	28		Teclistamab	200	2.6461e-10	5.1933e-33	137
ISB2001	45	2.3196e-10	1.6801e-31	3.1	28		Teclistamab	200	4.1907e-10	2.6303e-32	137
ISB2001	45	3.8344e-10	9.3222e-31	3.1	28		Teclistamab	200	5.7354e-10	8.2144e-32	137
ISB2001	45	5.3492e-10	3.0579e-30	3.1	28		Teclistamab	200	7.2801e-10	1.9976e-31	137
ISB2001	45	6.864e-10	7.6759e-30	3.1	28		Teclistamab	200	2.2727e-09	3.4313e-29	137
ISB2001	45	2.2012e-09	1.4758e-27	3.1	28		Teclistamab	200	3.8174e-09	1.9543e-28	137
ISB2001	45	3.716e-09	8.4711e-27	3.1	28		Teclistamab	200	5.362e-09	6.5105e-28	137
ISB2001	45	5.2307e-09	2.8354e-26	3.1	28		Teclistamab	200	6.9067e-09	1.6512e-27	137
ISB2001	45	6.7455e-09	7.2139e-26	3.1	28		Teclistamab	200	2.2353e-08	3.2962e-25	137
ISB2001	45	1.2216e-08	7.3411e-25	3.1	28		Teclistamab	200	3.78e-08	1.8969e-24	137
ISB2001	45	1.7686e-08	3.0682e-24	3.1	28		Teclistamab	200	5.3247e-08	6.359e-24	137
ISB2001	45	2.3156e-08	8.7756e-24	3.1	28		Teclistamab	200	6.8694e-08	1.6195e-23	137
ISB2001	45	2.8626e-08	2.0222e-23	3.1	28		Teclistamab	200	1.0392e-07	7.8673e-23	137
ISB2001	45	3.4096e-08	4.0423e-23	3.1	28		Teclistamab	200	1.3915e-07	2.4301e-22	137
ISB2001	45	5.4312e-08	2.5798e-22	3.1	28		Teclistamab	200	1.7437e-07	5.8681e-22	137
ISB2001	45	7.4529e-08	9.1354e-22	3.1	28		Teclistamab	200	2.096e-07	1.2116e-21	137
ISB2001	45	9.4746e-08	2.3853e-21	3.1	28		Teclistamab	200	2.4482e-07	2.2419e-21	137
ISB2001	45	1.1496e-07	5.1699e-21	3.1	28		Teclistamab	200	3.6001e-07	1.0401e-20	137
ISB2001	45	1.3518e-07	9.8824e-21	3.1	28		Teclistamab	200	4.7519e-07	3.1511e-20	137
ISB2001	45	1.554e-07	1.7256e-20	3.1	28		Teclistamab	200	5.9038e-07	7.5023e-20	137
ISB2001	45	2.6067e-07	1.4235e-19	3.1	28		Teclistamab	200	7.0556e-07	1.5299e-19	137
ISB2001	45	3.6594e-07	5.4712e-19	3.1	28		Teclistamab	200	8.2074e-07	2.8005e-19	137
ISB2001	45	4.7121e-07	1.4857e-18	3.1	28		Teclistamab	200	9.3593e-07	4.7345e-19	137
ISB2001	45	5.7648e-07	3.3024e-18	3.1	28		Teclistamab	200	1.4554e-06	2.8411e-18	137
ISB2001	45	6.8175e-07	6.431e-18	3.1	28		Teclistamab	200	1.9749e-06	9.5842e-18	137
ISB2001	45	1.2544e-06	7.304e-17	3.1	28		Teclistamab	200	2.4944e-06	2.4186e-17	137
ISB2001	45	1.827e-06	3.2833e-16	3.1	28		Teclistamab	200	3.0139e-06	5.1241e-17	137
ISB2001	45	2.3997e-06	9.7625e-16	3.1	28		Teclistamab	200	3.5334e-06	9.6435e-17	137
ISB2001	45	2.9723e-06	2.2955e-15	3.1	28		Teclistamab	200	4.8498e-06	3.4035e-16	137
ISB2001	45	3.545e-06	4.6393e-15	3.1	28		Teclistamab	200	6.1661e-06	8.8701e-16	137
ISB2001	45	4.1176e-06	8.4347e-15	3.1	28		Teclistamab	200	7.4825e-06	1.9198e-15	137
ISB2001	45	6.9411e-06	6.7669e-14	3.1	28		Teclistamab	200	8.7989e-06	3.665e-15	137
ISB2001	45	9.7647e-06	2.6345e-13	3.1	28		Teclistamab	200	1.0115e-05	6.3914e-15	137
ISB2001	45	1.2588e-05	7.2345e-13	3.1	28		Teclistamab	200	1.1432e-05	1.041e-14	137
ISB2001	45	1.5412e-05	1.616e-12	3.1	28		Teclistamab	200	1.4861e-05	2.9611e-14	137
ISB2001	45	1.8235e-05	3.149e-12	3.1	28		Teclistamab	200	1.829e-05	6.7672e-14	137
ISB2001	45	2.1059e-05	5.5683e-12	3.1	28		Teclistamab	200	2.1719e-05	1.3404e-13	137
ISB2001	45	2.6261e-05	1.3323e-11	3.1	28		Teclistamab	200	2.5148e-05	2.4e-13	137
ISB2001	45	3.1464e-05	2.7159e-11	3.1	28		Teclistamab	200	2.8577e-05	3.9864e-13	137
ISB2001	45	3.6667e-05	4.9554e-11	3.1	28		Teclistamab	200	3.2007e-05	6.2483e-13	137
ISB2001	45	4.187e-05	8.3355e-11	3.1	28		Teclistamab	200	3.9957e-05	1.5041e-12	137
ISB2001	45	4.7072e-05	1.3176e-10	3.1	28		Teclistamab	200	4.7908e-05	3.0807e-12	137
ISB2001	45	5.2275e-05	1.9828e-10	3.1	28		Teclistamab	200	5.5859e-05	5.6429e-12	137
ISB2001	45	5.7478e-05	2.8676e-10	3.1	28		Teclistamab	200	6.381e-05	9.524e-12	137
ISB2001	45	6.7575e-05	5.3679e-10	3.1	28		Teclistamab	200	7.176e-05	1.51e-11	137
ISB2001	45	7.7672e-05	9.1822e-10	3.1	28		Teclistamab	200	7.9711e-05	2.2786e-11	137
ISB2001	45	8.7769e-05	1.4674e-09	3.1	28		Teclistamab	200	8.7662e-05	3.3038e-11	137
ISB2001	45	9.7866e-05	2.2237e-09	3.1	28		Teclistamab	200	0.00010355	6.3215e-11	137
ISB2001	45	0.00010796	3.2292e-09	3.1	28		Teclistamab	200	0.00011944	1.0997e-10	137
ISB2001	45	0.00011806	4.5282e-09	3.1	28		Teclistamab	200	0.00013533	1.7815e-10	137
ISB2001	45	0.00012816	6.1669e-09	3.1	28		Teclistamab	200	0.00015122	2.7304e-10	137
ISB2001	45	0.00014975	1.1035e-08	3.1	28		Teclistamab	200	0.00016712	4.0035e-10	137
ISB2001	45	0.00017134	1.8169e-08	3.1	28		Teclistamab	200	0.00018301	5.6615e-10	137
ISB2001	45	0.00019293	2.8077e-08	3.1	28		Teclistamab	200	0.0001989	7.7682e-10	137
ISB2001	45	0.00021452	4.1285e-08	3.1	28		Teclistamab	200	0.00023226	1.3953e-09	137
ISB2001	45	0.00023611	5.8322e-08	3.1	28		Teclistamab	200	0.00026562	2.3068e-09	137
ISB2001	45	0.0002577	7.972e-08	3.1	28		Teclistamab	200	0.00029899	3.5808e-09	137
ISB2001	45	0.0002793	1.0601e-07	3.1	28		Teclistamab	200	0.00033235	5.2894e-09	137
ISB2001	45	0.00033134	1.9264e-07	3.1	28		Teclistamab	200	0.00036572	7.5068e-09	137
ISB2001	45	0.00038338	3.1788e-07	3.1	28		Teclistamab	200	0.00039908	1.0309e-08	137
ISB2001	45	0.00043542	4.885e-07	3.1	28		Teclistamab	200	0.00043245	1.3772e-08	137
ISB2001	45	0.00048746	7.1089e-07	3.1	28		Teclistamab	200	0.00050781	2.443e-08	137
ISB2001	45	0.0005395	9.9101e-07	3.1	28		Teclistamab	200	0.00058318	3.9739e-08	137
ISB2001	45	0.00059155	1.3344e-06	3.1	28		Teclistamab	200	0.00065855	6.0566e-08	137
ISB2001	45	0.00064359	1.7463e-06	3.1	28		Teclistamab	200	0.00073391	8.7758e-08	137
ISB2001	45	0.00075561	2.8875e-06	3.1	28		Teclistamab	200	0.00080928	1.2213e-07	137
ISB2001	45	0.00086763	4.411e-06	3.1	28		Teclistamab	200	0.00088465	1.6448e-07	137
ISB2001	45	0.00097965	6.354e-06	3.1	28		Teclistamab	200	0.00096001	2.1555e-07	137
ISB2001	45	0.0010917	8.7488e-06	3.1	28		Teclistamab	200	0.0011219	3.5816e-07	137
ISB2001	45	0.0012037	1.1623e-05	3.1	28		Teclistamab	200	0.0012838	5.5117e-07	137
ISB2001	45	0.0013157	1.5002e-05	3.1	28		Teclistamab	200	0.0014457	8.0088e-07	137
ISB2001	45	0.0014277	1.8904e-05	3.1	28		Teclistamab	200	0.0016077	1.1131e-06	137
ISB2001	45	0.0016624	2.8853e-05	3.1	28		Teclistamab	200	0.0017696	1.4935e-06	137
ISB2001	45	0.001897	4.1301e-05	3.1	28		Teclistamab	200	0.0019315	1.947e-06	137
ISB2001	45	0.0021316	5.6326e-05	3.1	28		Teclistamab	200	0.0020934	2.4787e-06	137
ISB2001	45	0.0023663	7.3974e-05	3.1	28		Teclistamab	200	0.0024404	3.9026e-06	137
ISB2001	45	0.0026009	9.4259e-05	3.1	28		Teclistamab	200	0.0027874	5.7486e-06	137
ISB2001	45	0.0028355	0.00011717	3.1	28		Teclistamab	200	0.0031344	8.055e-06	137
ISB2001	45	0.0032996	0.00017012	3.1	28		Teclistamab	200	0.0034814	1.0857e-05	137
ISB2001	45	0.0037636	0.00023285	3.1	28		Teclistamab	200	0.0038285	1.4185e-05	137
ISB2001	45	0.0042276	0.00030487	3.1	28		Teclistamab	200	0.0041755	1.8069e-05	137
ISB2001	45	0.0046917	0.00038558	3.1	28		Teclistamab	200	0.0045225	2.2535e-05	137
ISB2001	45	0.0051557	0.00047439	3.1	28		Teclistamab	200	0.0052339	3.3613e-05	137
ISB2001	45	0.0056198	0.00057071	3.1	28		Teclistamab	200	0.0059453	4.7427e-05	137
ISB2001	45	0.0064611	0.00076264	3.1	28		Teclistamab	200	0.0066566	6.4139e-05	137
ISB2001	45	0.0073024	0.00097426	3.1	28		Teclistamab	200	0.007368	8.3893e-05	137
ISB2001	45	0.0081437	0.0012029	3.1	28		Teclistamab	200	0.0080794	0.00010682	137
ISB2001	45	0.0089851	0.0014465	3.1	28		Teclistamab	200	0.0087908	0.00013304	137
ISB2001	45	0.0098264	0.0017033	3.1	28		Teclistamab	200	0.010595	0.00021503	137
ISB2001	45	0.010668	0.0019718	3.1	28		Teclistamab	200	0.0124	0.00032051	137
ISB2001	45	0.012322	0.0025305	3.1	28		Teclistamab	200	0.014204	0.00045096	137
ISB2001	45	0.013977	0.003125	3.1	28		Teclistamab	200	0.016008	0.00060778	137
ISB2001	45	0.015632	0.0037518	3.1	28		Teclistamab	200	0.017813	0.00079232	137
ISB2001	45	0.017287	0.0044087	3.1	28		Teclistamab	200	0.019617	0.0010059	137
ISB2001	45	0.018941	0.0050942	3.1	28		Teclistamab	200	0.024879	0.0018061	137
ISB2001	45	0.020596	0.0058073	3.1	28		Teclistamab	200	0.03014	0.0028942	137
ISB2001	45	0.023791	0.0072598	3.1	28		Teclistamab	200	0.035401	0.0042989	137
ISB2001	45	0.026987	0.0088091	3.1	28		Teclistamab	200	0.040663	0.0060473	137
ISB2001	45	0.030182	0.010453	3.1	28		Teclistamab	200	0.045924	0.0081647	137
ISB2001	45	0.033377	0.012188	3.1	28		Teclistamab	200	0.059051	0.01521	137
ISB2001	45	0.036573	0.014013	3.1	28		Teclistamab	200	0.072178	0.025032	137
ISB2001	45	0.039768	0.015924	3.1	28		Teclistamab	200	0.085306	0.037917	137
ISB2001	45	0.04592	0.019845	3.1	28		Teclistamab	200	0.098433	0.054105	137
ISB2001	45	0.052073	0.024072	3.1	28		Teclistamab	200	0.11156	0.073803	137
ISB2001	45	0.058225	0.028595	3.1	28		Teclistamab	200	0.12469	0.09718	137
ISB2001	45	0.064377	0.033402	3.1	28		Teclistamab	200	0.15611	0.1689	137
ISB2001	45	0.07053	0.038484	3.1	28		Teclistamab	200	0.18754	0.26385	137
ISB2001	45	0.086059	0.052468	3.1	28		Teclistamab	200	0.21896	0.38276	137
ISB2001	45	0.10159	0.067995	3.1	28		Teclistamab	200	0.25039	0.5259	137
ISB2001	45	0.11712	0.084926	3.1	28		Teclistamab	200	0.28181	0.6932	137
ISB2001	45	0.13265	0.10314	3.1	28		Teclistamab	200	0.31324	0.88437	137
ISB2001	45	0.14818	0.12251	3.1	28		Teclistamab	200	0.37797	1.3511	137
ISB2001	45	0.18621	0.17425	3.1	28		Teclistamab	200	0.44269	1.9111	137
ISB2001	45	0.22425	0.23098	3.1	28		Teclistamab	200	0.50742	2.5574	137
ISB2001	45	0.26228	0.29154	3.1	28		Teclistamab	200	0.57215	3.2829	137
ISB2001	45	0.30032	0.35498	3.1	28		Teclistamab	200	0.63688	4.0803	137
ISB2001	45	0.33835	0.42055	3.1	28		Teclistamab	200	0.7016	4.9428	137
ISB2001	45	0.40232	0.53399	3.1	28		Teclistamab	200	0.87611	7.5412	137
ISB2001	45	0.46629	0.64931	3.1	28		Teclistamab	200	1.0506	10.446	137
ISB2001	45	0.53027	0.76478	3.1	28		Teclistamab	200	1.2251	13.556	137
ISB2001	45	0.59424	0.87921	3.1	28		Teclistamab	200	1.3996	16.79	137
ISB2001	45	0.65821	0.99174	3.1	28		Teclistamab	200	1.5742	20.078	137
ISB2001	45	0.77872	1.1968	3.1	28		Teclistamab	200	1.7487	23.365	137
ISB2001	45	0.89923	1.3904	3.1	28		Teclistamab	200	2.0704	29.274	137
ISB2001	45	1.0197	1.5715	3.1	28		Teclistamab	200	2.3921	34.826	137
ISB2001	45	1.1403	1.7397	3.1	28		Teclistamab	200	2.7139	39.897	137
ISB2001	45	1.2608	1.895	3.1	28		Teclistamab	200	3.0356	44.424	137
ISB2001	45	1.4659	2.1307	3.1	28		Teclistamab	200	3.3573	48.381	137
ISB2001	45	1.6711	2.3317	3.1	28		Teclistamab	200	3.679	51.769	137
ISB2001	45	1.8763	2.5005	3.1	28		Teclistamab	200	4.2234	56.279	137
ISB2001	45	2.0815	2.6398	3.1	28		Teclistamab	200	4.7677	59.417	137
ISB2001	45	2.2867	2.7524	3.1	28		Teclistamab	200	5.312	61.406	137
ISB2001	45	2.6957	2.9068	3.1	28		Teclistamab	200	5.8564	62.461	137
ISB2001	45	3.1047	2.9844	3.1	28		Teclistamab	200	6.4007	62.77	137
ISB2001	45	3.5136	3.0023	3.1	28		Teclistamab	200	6.945	62.499	137
ISB2001	45	3.9226	2.9753	3.1	28		Teclistamab	200	7	62.445	137
ISB2001	45	4.3316	2.9151	3.1	28		Teclistamab	200	7	62.445	137
ISB2001	45	4.8298	2.8104	3.1	28		Teclistamab	200	7.055	62.413	137
ISB2001	45	5.328	2.6837	3.1	28		Teclistamab	200	7.1099	62.426	137
ISB2001	45	5.8262	2.5449	3.1	28		Teclistamab	200	7.1649	62.496	137
ISB2001	45	6.3244	2.401	3.1	28		Teclistamab	200	7.2857	62.847	137
ISB2001	45	6.8226	2.2566	3.1	28		Teclistamab	200	7.4065	63.492	137
ISB2001	45	7	2.2059	3.1	28		Teclistamab	200	7.5274	64.421	137
ISB2001	45	7	2.2059	3.1	28		Teclistamab	200	7.6482	65.6	137
ISB2001	45	7.0003	2.2058	3.1	28		Teclistamab	200	7.8586	68.104	137
ISB2001	45	7.0006	2.2057	3.1	28		Teclistamab	200	8.069	71.04	137
ISB2001	45	7.0008	2.2057	3.1	28		Teclistamab	200	8.2794	74.239	137
ISB2001	45	7.0018	2.2054	3.1	28		Teclistamab	200	8.4898	77.565	137
ISB2001	45	7.0028	2.2052	3.1	28		Teclistamab	200	8.8322	82.998	137
ISB2001	45	7.0038	2.2051	3.1	28		Teclistamab	200	9.1747	88.15	137
ISB2001	45	7.0057	2.2049	3.1	28		Teclistamab	200	9.5172	92.799	137
ISB2001	45	7.0076	2.2049	3.1	28		Teclistamab	200	9.8596	96.833	137
ISB2001	45	7.0095	2.2049	3.1	28		Teclistamab	200	10.202	100.21	137
ISB2001	45	7.0114	2.205	3.1	28		Teclistamab	200	10.736	104.19	137
ISB2001	45	7.0153	2.2055	3.1	28		Teclistamab	200	11.27	106.67	137
ISB2001	45	7.0191	2.2061	3.1	28		Teclistamab	200	11.804	107.86	137
ISB2001	45	7.0229	2.2069	3.1	28		Teclistamab	200	12.339	107.98	137
ISB2001	45	7.0267	2.2079	3.1	28		Teclistamab	200	12.873	107.25	137
ISB2001	45	7.0379	2.2121	3.1	28		Teclistamab	200	13.75	104.65	137
ISB2001	45	7.0491	2.2176	3.1	28		Teclistamab	200	14	103.69	137
ISB2001	45	7.0603	2.2242	3.1	28		Teclistamab	200	14	103.69	137
ISB2001	45	7.0959	2.2515	3.1	28		Teclistamab	200	14.09	103.4	137
ISB2001	45	7.1316	2.2878	3.1	28		Teclistamab	200	14.181	103.26	137
ISB2001	45	7.1672	2.3316	3.1	28		Teclistamab	200	14.271	103.29	137
ISB2001	45	7.2028	2.3816	3.1	28		Teclistamab	200	14.457	103.79	137
ISB2001	45	7.3184	2.5731	3.1	28		Teclistamab	200	14.643	104.89	137
ISB2001	45	7.434	2.7857	3.1	28		Teclistamab	200	14.829	106.49	137
ISB2001	45	7.5496	3.0008	3.1	28		Teclistamab	200	15.015	108.45	137
ISB2001	45	7.6652	3.2098	3.1	28		Teclistamab	200	15.348	112.5	137
ISB2001	45	7.7808	3.4083	3.1	28		Teclistamab	200	15.68	116.81	137
ISB2001	45	7.9354	3.6541	3.1	28		Teclistamab	200	16.013	120.97	137
ISB2001	45	8.0901	3.8743	3.1	28		Teclistamab	200	16.345	124.76	137
ISB2001	45	8.2447	4.0684	3.1	28		Teclistamab	200	16.677	128.04	137
ISB2001	45	8.3993	4.2371	3.1	28		Teclistamab	200	17.18	131.93	137
ISB2001	45	8.554	4.3817	3.1	28		Teclistamab	200	17.683	134.44	137
ISB2001	45	8.9083	4.6299	3.1	28		Teclistamab	200	18.186	135.68	137
ISB2001	45	9.2626	4.7769	3.1	28		Teclistamab	200	18.689	135.8	137
ISB2001	45	9.6169	4.8411	3.1	28		Teclistamab	200	19.192	134.98	137
ISB2001	45	9.9712	4.8394	3.1	28		Teclistamab	200	20.037	131.99	137
ISB2001	45	10.326	4.7862	3.1	28		Teclistamab	200	20.882	127.57	137
ISB2001	45	10.827	4.646	3.1	28		Teclistamab	200	21	126.88	137
ISB2001	45	11.328	4.4549	3.1	28		Teclistamab	200	21	126.88	137
ISB2001	45	11.829	4.2342	3.1	28		Teclistamab	200	21.09	126.42	137
ISB2001	45	12.331	3.9987	3.1	28		Teclistamab	200	21.181	126.11	137
ISB2001	45	12.832	3.7588	3.1	28		Teclistamab	200	21.271	125.96	137
ISB2001	45	13.333	3.5216	3.1	28		Teclistamab	200	21.467	126.14	137
ISB2001	45	13.834	3.2916	3.1	28		Teclistamab	200	21.664	126.98	137
ISB2001	45	14	3.2176	3.1	28		Teclistamab	200	21.86	128.36	137
ISB2001	45	14	3.2176	3.1	28		Teclistamab	200	22.057	130.13	137
ISB2001	45	14.001	3.2174	3.1	28		Teclistamab	200	22.422	134.01	137
ISB2001	45	14.001	3.2172	3.1	28		Teclistamab	200	22.788	138.1	137
ISB2001	45	14.002	3.217	3.1	28		Teclistamab	200	23.154	141.93	137
ISB2001	45	14.003	3.2165	3.1	28		Teclistamab	200	23.519	145.23	137
ISB2001	45	14.004	3.2161	3.1	28		Teclistamab	200	23.885	147.88	137
ISB2001	45	14.006	3.2158	3.1	28		Teclistamab	200	24.41	150.49	137
ISB2001	45	14.008	3.2154	3.1	28		Teclistamab	200	24.935	151.68	137
ISB2001	45	14.011	3.2151	3.1	28		Teclistamab	200	25.46	151.6	137
ISB2001	45	14.013	3.215	3.1	28		Teclistamab	200	25.985	150.45	137
ISB2001	45	14.016	3.215	3.1	28		Teclistamab	200	26.511	148.43	137
ISB2001	45	14.022	3.2152	3.1	28		Teclistamab	200	27.41	143.49	137
ISB2001	45	14.027	3.216	3.1	28		Teclistamab	200	28	139.56	137
ISB2001	45	14.033	3.2171	3.1	28		Teclistamab	200	28	139.56	137
ISB2001	45	14.039	3.2186	3.1	28
ISB2001	45	14.059	3.2281	3.1	28
ISB2001	45	14.08	3.2415	3.1	28
ISB2001	45	14.1	3.2583	3.1	28
ISB2001	45	14.147	3.3066	3.1	28
ISB2001	45	14.194	3.3673	3.1	28
ISB2001	45	14.241	3.4376	3.1	28
ISB2001	45	14.288	3.515	3.1	28
ISB2001	45	14.427	3.7684	3.1	28
ISB2001	45	14.566	4.0294	3.1	28
ISB2001	45	14.705	4.2786	3.1	28
ISB2001	45	14.844	4.509	3.1	28
ISB2001	45	14.983	4.7183	3.1	28
ISB2001	45	15.224	5.0307	3.1	28
ISB2001	45	15.466	5.2776	3.1	28
ISB2001	45	15.708	5.4629	3.1	28
ISB2001	45	15.95	5.5927	3.1	28
ISB2001	45	16.252	5.686	3.1	28
ISB2001	45	16.553	5.7154	3.1	28
ISB2001	45	16.855	5.693	3.1	28
ISB2001	45	17.156	5.6294	3.1	28
ISB2001	45	17.458	5.5332	3.1	28
ISB2001	45	17.945	5.3271	3.1	28
ISB2001	45	18.432	5.0805	3.1	28
ISB2001	45	18.92	4.8125	3.1	28
ISB2001	45	19.407	4.5361	3.1	28
ISB2001	45	19.894	4.2604	3.1	28
ISB2001	45	20.388	3.9873	3.1	28
ISB2001	45	20.883	3.7251	3.1	28
ISB2001	45	21	3.6647	3.1	28
ISB2001	45	21	3.6647	3.1	28
ISB2001	45	21.001	3.6644	3.1	28
ISB2001	45	21.001	3.664	3.1	28
ISB2001	45	21.002	3.6637	3.1	28
ISB2001	45	21.004	3.6631	3.1	28
ISB2001	45	21.005	3.6626	3.1	28
ISB2001	45	21.007	3.6622	3.1	28
ISB2001	45	21.01	3.6617	3.1	28
ISB2001	45	21.013	3.6613	3.1	28
ISB2001	45	21.016	3.661	3.1	28
ISB2001	45	21.019	3.661	3.1	28
ISB2001	45	21.026	3.6612	3.1	28
ISB2001	45	21.033	3.6622	3.1	28
ISB2001	45	21.04	3.6638	3.1	28
ISB2001	45	21.048	3.666	3.1	28
ISB2001	45	21.075	3.6793	3.1	28
ISB2001	45	21.103	3.6996	3.1	28
ISB2001	45	21.13	3.726	3.1	28
ISB2001	45	21.158	3.7575	3.1	28
ISB2001	45	21.233	3.8639	3.1	28
ISB2001	45	21.308	3.9896	3.1	28
ISB2001	45	21.382	4.1255	3.1	28
ISB2001	45	21.457	4.2657	3.1	28
ISB2001	45	21.532	4.4063	3.1	28
ISB2001	45	21.659	4.6397	3.1	28
ISB2001	45	21.787	4.8588	3.1	28
ISB2001	45	21.914	5.0597	3.1	28
ISB2001	45	22.041	5.2411	3.1	28
ISB2001	45	22.168	5.403	3.1	28
ISB2001	45	22.444	5.6901	3.1	28
ISB2001	45	22.72	5.8948	3.1	28
ISB2001	45	22.996	6.0261	3.1	28
ISB2001	45	23.272	6.0939	3.1	28
ISB2001	45	23.72	6.0925	3.1	28
ISB2001	45	24.169	5.9865	3.1	28
ISB2001	45	24.617	5.8089	3.1	28
ISB2001	45	25.066	5.5845	3.1	28
ISB2001	45	25.514	5.3315	3.1	28
ISB2001	45	26	5.0405	3.1	28
ISB2001	45	26.486	4.7442	3.1	28
ISB2001	45	26.972	4.4513	3.1	28
ISB2001	45	27.458	4.1672	3.1	28
ISB2001	45	27.944	3.8954	3.1	28
ISB2001	45	28	3.8652	3.1	28
ISB2001	45	28	3.8652	3.1	28
ISB2001	180	0	0	3.1	28
ISB2001	180	1.8615e-21	2.0504e-74	3.1	28
ISB2001	180	3.7229e-21	1.1212e-73	3.1	28
ISB2001	180	5.5844e-21	3.5857e-73	3.1	28
ISB2001	180	2.4199e-20	2.9585e-70	3.1	28
ISB2001	180	4.2813e-20	1.4882e-69	3.1	28
ISB2001	180	6.1428e-20	4.5159e-69	3.1	28
ISB2001	180	2.4757e-19	3.0655e-66	3.1	28
ISB2001	180	4.3372e-19	1.5295e-65	3.1	28
ISB2001	180	6.1986e-19	4.618e-65	3.1	28
ISB2001	180	2.4813e-18	3.0764e-62	3.1	28
ISB2001	180	4.3428e-18	1.5337e-61	3.1	28
ISB2001	180	6.2042e-18	4.6283e-61	3.1	28
ISB2001	180	2.4819e-17	3.0775e-58	3.1	28
ISB2001	180	4.3433e-17	1.5341e-57	3.1	28
ISB2001	180	6.2048e-17	4.6294e-57	3.1	28
ISB2001	180	2.4819e-16	3.0776e-54	3.1	28
ISB2001	180	4.3434e-16	1.5342e-53	3.1	28
ISB2001	180	6.2048e-16	4.6295e-53	3.1	28
ISB2001	180	2.4819e-15	3.0776e-50	3.1	28
ISB2001	180	4.3434e-15	1.5342e-49	3.1	28
ISB2001	180	6.2048e-15	4.6295e-49	3.1	28
ISB2001	180	2.4819e-14	3.0776e-46	3.1	28
ISB2001	180	4.3434e-14	1.5342e-45	3.1	28
ISB2001	180	6.2048e-14	4.6295e-45	3.1	28
ISB2001	180	2.4819e-13	3.0776e-42	3.1	28
ISB2001	180	4.3434e-13	1.5342e-41	3.1	28
ISB2001	180	6.2048e-13	4.6295e-41	3.1	28
ISB2001	180	2.3479e-12	8.9129e-39	3.1	28
ISB2001	180	4.0753e-12	5.2331e-38	3.1	28
ISB2001	180	5.8027e-12	1.7791e-37	3.1	28
ISB2001	180	7.5301e-12	4.5783e-37	3.1	28
ISB2001	180	1.569e-11	1.0958e-35	3.1	28
ISB2001	180	2.385e-11	5.0275e-35	3.1	28
ISB2001	180	3.2011e-11	1.4889e-34	3.1	28
ISB2001	180	4.0171e-11	3.4982e-34	3.1	28
ISB2001	180	1.2177e-10	5.3052e-32	3.1	28
ISB2001	180	2.0337e-10	2.9942e-31	3.1	28
ISB2001	180	2.8498e-10	9.921e-31	3.1	28
ISB2001	180	3.6658e-10	2.5071e-30	3.1	28
ISB2001	180	1.1826e-09	4.9393e-28	3.1	28
ISB2001	180	1.9986e-09	2.84e-27	3.1	28
ISB2001	180	2.8146e-09	9.5155e-27	3.1	28
ISB2001	180	3.6307e-09	2.4226e-26	3.1	28
ISB2001	180	6.9442e-09	3.0997e-25	3.1	28
ISB2001	180	1.0258e-08	1.3955e-24	3.1	28
ISB2001	180	1.3571e-08	4.1498e-24	3.1	28
ISB2001	180	1.6885e-08	9.7992e-24	3.1	28
ISB2001	180	2.0199e-08	1.9921e-23	3.1	28
ISB2001	180	3.326e-08	1.512e-22	3.1	28
ISB2001	180	4.6321e-08	5.6201e-22	3.1	28
ISB2001	180	5.9383e-08	1.4995e-21	3.1	28
ISB2001	180	7.2444e-08	3.297e-21	3.1	28
ISB2001	180	8.5505e-08	6.3723e-21	3.1	28
ISB2001	180	1.8717e-07	1.4495e-19	3.1	28
ISB2001	180	2.8883e-07	8.2269e-19	3.1	28
ISB2001	180	3.9049e-07	2.7498e-18	3.1	28
ISB2001	180	4.9215e-07	6.9384e-18	3.1	28
ISB2001	180	5.9382e-07	1.4703e-17	3.1	28
ISB2001	180	6.9548e-07	2.766e-17	3.1	28
ISB2001	180	1.7121e-06	1.013e-15	3.1	28
ISB2001	180	2.7287e-06	6.5232e-15	3.1	28
ISB2001	180	3.7453e-06	2.3107e-14	3.1	28
ISB2001	180	4.762e-06	6.0262e-14	3.1	28
ISB2001	180	5.7786e-06	1.304e-13	3.1	28
ISB2001	180	6.7952e-06	2.4883e-13	3.1	28
ISB2001	180	9.0116e-06	7.6609e-13	3.1	28
ISB2001	180	1.1228e-05	1.8376e-12	3.1	28
ISB2001	180	1.3444e-05	3.76e-12	3.1	28
ISB2001	180	1.5661e-05	6.8906e-12	3.1	28
ISB2001	180	1.7877e-05	1.1646e-11	3.1	28
ISB2001	180	2.0093e-05	1.8501e-11	3.1	28
ISB2001	180	2.231e-05	2.7987e-11	3.1	28
ISB2001	180	2.8115e-05	6.9742e-11	3.1	28
ISB2001	180	3.3921e-05	1.46e-10	3.1	28
ISB2001	180	3.9726e-05	2.714e-10	3.1	28
ISB2001	180	4.5532e-05	4.628e-10	3.1	28
ISB2001	180	5.1337e-05	7.3912e-10	3.1	28
ISB2001	180	5.7143e-05	1.1213e-09	3.1	28
ISB2001	180	6.2948e-05	1.6319e-09	3.1	28
ISB2001	180	7.3937e-05	3.0383e-09	3.1	28
ISB2001	180	8.4925e-05	5.1742e-09	3.1	28
ISB2001	180	9.5914e-05	8.2379e-09	3.1	28
ISB2001	180	0.0001069	1.2443e-08	3.1	28
ISB2001	180	0.00011789	1.8016e-08	3.1	28
ISB2001	180	0.00012888	2.5194e-08	3.1	28
ISB2001	180	0.00013987	3.4227e-08	3.1	28
ISB2001	180	0.00016346	6.109e-08	3.1	28
ISB2001	180	0.00018706	1.0032e-07	3.1	28
ISB2001	180	0.00021066	1.5462e-07	3.1	28
ISB2001	180	0.00023425	2.2675e-07	3.1	28
ISB2001	180	0.00025785	3.1951e-07	3.1	28
ISB2001	180	0.00028144	4.3564e-07	3.1	28
ISB2001	180	0.00030504	5.779e-07	3.1	28
ISB2001	180	0.0003617	1.0423e-06	3.1	28
ISB2001	180	0.00041837	1.7087e-06	3.1	28
ISB2001	180	0.00047503	2.611e-06	3.1	28
ISB2001	180	0.0005317	3.7803e-06	3.1	28
ISB2001	180	0.00058836	5.246e-06	3.1	28
ISB2001	180	0.00064502	7.0349e-06	3.1	28
ISB2001	180	0.00070169	9.1719e-06	3.1	28
ISB2001	180	0.00082127	1.4926e-05	3.1	28
ISB2001	180	0.00094085	2.2526e-05	3.1	28
ISB2001	180	0.0010604	3.2136e-05	3.1	28
ISB2001	180	0.00118	4.3898e-05	3.1	28
ISB2001	180	0.0012996	5.7935e-05	3.1	28
ISB2001	180	0.0014192	7.435e-05	3.1	28
ISB2001	180	0.0015388	9.3229e-05	3.1	28
ISB2001	180	0.0017935	0.00014199	3.1	28
ISB2001	180	0.0020483	0.00020278	3.1	28
ISB2001	180	0.0023031	0.00027587	3.1	28
ISB2001	180	0.0025579	0.00036139	3.1	28
ISB2001	180	0.0028127	0.00045933	3.1	28
ISB2001	180	0.0030675	0.00056954	3.1	28
ISB2001	180	0.0035598	0.00081653	3.1	28
ISB2001	180	0.0040522	0.0011064	3.1	28
ISB2001	180	0.0045446	0.0014365	3.1	28
ISB2001	180	0.0050369	0.0018039	3.1	28
ISB2001	180	0.0055293	0.0022058	3.1	28
ISB2001	180	0.0060217	0.0026394	3.1	28
ISB2001	180	0.0069267	0.0035108	3.1	28
ISB2001	180	0.0078318	0.0044664	3.1	28
ISB2001	180	0.0087368	0.0054947	3.1	28
ISB2001	180	0.0096418	0.0065864	3.1	28
ISB2001	180	0.010547	0.0077345	3.1	28
ISB2001	180	0.011452	0.0089332	3.1	28
ISB2001	180	0.013234	0.011426	3.1	28
ISB2001	180	0.015016	0.014076	3.1	28
ISB2001	180	0.016799	0.016871	3.1	28
ISB2001	180	0.018581	0.019803	3.1	28
ISB2001	180	0.020363	0.022865	3.1	28
ISB2001	180	0.022145	0.026056	3.1	28
ISB2001	180	0.025443	0.032286	3.1	28
ISB2001	180	0.028741	0.038932	3.1	28
ISB2001	180	0.03204	0.045984	3.1	28
ISB2001	180	0.035338	0.053432	3.1	28
ISB2001	180	0.038636	0.061269	3.1	28
ISB2001	180	0.041934	0.069485	3.1	28
ISB2001	180	0.047792	0.084992	3.1	28
ISB2001	180	0.053649	0.10164	3.1	28
ISB2001	180	0.059506	0.11941	3.1	28
ISB2001	180	0.065363	0.13825	3.1	28
ISB2001	180	0.071221	0.15815	3.1	28
ISB2001	180	0.086401	0.21439	3.1	28
ISB2001	180	0.10158	0.277	3.1	28
ISB2001	180	0.11676	0.34553	3.1	28
ISB2001	180	0.13194	0.41956	3.1	28
ISB2001	180	0.14712	0.49871	3.1	28
ISB2001	180	0.18147	0.69487	3.1	28
ISB2001	180	0.21581	0.91171	3.1	28
ISB2001	180	0.25016	1.146	3.1	28
ISB2001	180	0.2845	1.3952	3.1	28
ISB2001	180	0.31885	1.6568	3.1	28
ISB2001	180	0.36989	2.0649	3.1	28
ISB2001	180	0.42093	2.491	3.1	28
ISB2001	180	0.47198	2.9308	3.1	28
ISB2001	180	0.52302	3.381	3.1	28
ISB2001	180	0.57406	3.8388	3.1	28
ISB2001	180	0.66858	4.699	3.1	28
ISB2001	180	0.76309	5.5655	3.1	28
ISB2001	180	0.85761	6.4294	3.1	28
ISB2001	180	0.95212	7.2838	3.1	28
ISB2001	180	1.0466	8.1232	3.1	28
ISB2001	180	1.1825	9.2945	3.1	28
ISB2001	180	1.3185	10.413	3.1	28
ISB2001	180	1.4544	11.469	3.1	28
ISB2001	180	1.5903	12.454	3.1	28
ISB2001	180	1.7262	13.364	3.1	28
ISB2001	180	1.9938	14.921	3.1	28
ISB2001	180	2.2614	16.157	3.1	28
ISB2001	180	2.5291	17.078	3.1	28
ISB2001	180	2.7967	17.709	3.1	28
ISB2001	180	3.0643	18.08	3.1	28
ISB2001	180	3.4997	18.22	3.1	28
ISB2001	180	3.9352	17.915	3.1	28
ISB2001	180	4.3706	17.308	3.1	28
ISB2001	180	4.806	16.513	3.1	28
ISB2001	180	5.2414	15.615	3.1	28
ISB2001	180	5.739	14.535	3.1	28
ISB2001	180	6.2367	13.459	3.1	28
ISB2001	180	6.7343	12.423	3.1	28
ISB2001	180	7	11.895	3.1	28
ISB2001	180	7	11.895	3.1	28
ISB2001	180	7.0004	11.894	3.1	28
ISB2001	180	7.0007	11.894	3.1	28
ISB2001	180	7.0011	11.893	3.1	28
ISB2001	180	7.0025	11.891	3.1	28
ISB2001	180	7.0038	11.889	3.1	28
ISB2001	180	7.0052	11.887	3.1	28
ISB2001	180	7.0077	11.885	3.1	28
ISB2001	180	7.0102	11.884	3.1	28
ISB2001	180	7.0127	11.884	3.1	28
ISB2001	180	7.0152	11.885	3.1	28
ISB2001	180	7.0205	11.888	3.1	28
ISB2001	180	7.0259	11.894	3.1	28
ISB2001	180	7.0313	11.903	3.1	28
ISB2001	180	7.0367	11.914	3.1	28
ISB2001	180	7.0519	11.962	3.1	28
ISB2001	180	7.0671	12.027	3.1	28
ISB2001	180	7.0824	12.107	3.1	28
ISB2001	180	7.1153	12.321	3.1	28
ISB2001	180	7.1482	12.591	3.1	28
ISB2001	180	7.1812	12.91	3.1	28
ISB2001	180	7.2141	13.272	3.1	28
ISB2001	180	7.298	14.348	3.1	28
ISB2001	180	7.3819	15.574	3.1	28
ISB2001	180	7.4658	16.889	3.1	28
ISB2001	180	7.5497	18.251	3.1	28
ISB2001	180	7.6336	19.63	3.1	28
ISB2001	180	7.7608	21.709	3.1	28
ISB2001	180	7.8879	23.724	3.1	28
ISB2001	180	8.0151	25.637	3.1	28
ISB2001	180	8.1422	27.423	3.1	28
ISB2001	180	8.2694	29.067	3.1	28
ISB2001	180	8.5079	31.731	3.1	28
ISB2001	180	8.7464	33.822	3.1	28
ISB2001	180	8.985	35.354	3.1	28
ISB2001	180	9.2235	36.37	3.1	28
ISB2001	180	9.462	36.926	3.1	28
ISB2001	180	9.879	36.979	3.1	28
ISB2001	180	10.296	36.14	3.1	28
ISB2001	180	10.713	34.707	3.1	28
ISB2001	180	11.13	32.919	3.1	28
ISB2001	180	11.547	30.951	3.1	28
ISB2001	180	12.045	28.525	3.1	28
ISB2001	180	12.544	26.153	3.1	28
ISB2001	180	13.042	23.913	3.1	28
ISB2001	180	13.54	21.842	3.1	28
ISB2001	180	14	20.093	3.1	28
ISB2001	180	14	20.093	3.1	28
ISB2001	180	14.001	20.09	3.1	28
ISB2001	180	14.002	20.088	3.1	28
ISB2001	180	14.002	20.085	3.1	28
ISB2001	180	14.005	20.078	3.1	28
ISB2001	180	14.007	20.073	3.1	28
ISB2001	180	14.009	20.069	3.1	28
ISB2001	180	14.013	20.063	3.1	28
ISB2001	180	14.018	20.06	3.1	28
ISB2001	180	14.022	20.06	3.1	28
ISB2001	180	14.034	20.074	3.1	28
ISB2001	180	14.047	20.105	3.1	28
ISB2001	180	14.059	20.151	3.1	28
ISB2001	180	14.09	20.323	3.1	28
ISB2001	180	14.121	20.574	3.1	28
ISB2001	180	14.152	20.896	3.1	28
ISB2001	180	14.183	21.278	3.1	28
ISB2001	180	14.265	22.515	3.1	28
ISB2001	180	14.347	23.981	3.1	28
ISB2001	180	14.429	25.577	3.1	28
ISB2001	180	14.511	27.241	3.1	28
ISB2001	180	14.593	28.927	3.1	28
ISB2001	180	14.717	31.443	3.1	28
ISB2001	180	14.84	33.861	3.1	28
ISB2001	180	14.963	36.131	3.1	28
ISB2001	180	15.087	38.225	3.1	28
ISB2001	180	15.21	40.124	3.1	28
ISB2001	180	15.455	43.296	3.1	28
ISB2001	180	15.701	45.658	3.1	28
ISB2001	180	15.946	47.258	3.1	28
ISB2001	180	16.191	48.182	3.1	28
ISB2001	180	16.436	48.524	3.1	28
ISB2001	180	16.848	48.038	3.1	28
ISB2001	180	17.259	46.571	3.1	28
ISB2001	180	17.671	44.475	3.1	28
ISB2001	180	18.082	42.021	3.1	28
ISB2001	180	18.494	39.405	3.1	28
ISB2001	180	18.993	36.202	3.1	28
ISB2001	180	19.492	33.111	3.1	28
ISB2001	180	19.991	30.215	3.1	28
ISB2001	180	20.49	27.554	3.1	28
ISB2001	180	21	25.084	3.1	28
ISB2001	180	21	25.084	3.1	28
ISB2001	180	21.001	25.081	3.1	28
ISB2001	180	21.002	25.078	3.1	28
ISB2001	180	21.002	25.074	3.1	28
ISB2001	180	21.005	25.065	3.1	28
ISB2001	180	21.008	25.056	3.1	28
ISB2001	180	21.01	25.049	3.1	28
ISB2001	180	21.016	25.04	3.1	28
ISB2001	180	21.021	25.035	3.1	28
ISB2001	180	21.026	25.034	3.1	28
ISB2001	180	21.045	25.07	3.1	28
ISB2001	180	21.063	25.145	3.1	28
ISB2001	180	21.082	25.257	3.1	28
ISB2001	180	21.122	25.604	3.1	28
ISB2001	180	21.163	26.085	3.1	28
ISB2001	180	21.204	26.678	3.1	28
ISB2001	180	21.245	27.363	3.1	28
ISB2001	180	21.363	29.711	3.1	28
ISB2001	180	21.481	32.339	3.1	28
ISB2001	180	21.599	35.031	3.1	28
ISB2001	180	21.718	37.67	3.1	28
ISB2001	180	21.836	40.189	3.1	28
ISB2001	180	21.995	43.32	3.1	28
ISB2001	180	22.154	46.089	3.1	28
ISB2001	180	22.313	48.467	3.1	28
ISB2001	180	22.473	50.451	3.1	28
ISB2001	180	22.632	52.053	3.1	28
ISB2001	180	22.947	54.186	3.1	28
ISB2001	180	23.263	55.1	3.1	28
ISB2001	180	23.578	55.026	3.1	28
ISB2001	180	23.894	54.193	3.1	28
ISB2001	180	24.209	52.797	3.1	28
ISB2001	180	24.676	50.029	3.1	28
ISB2001	180	25.142	46.798	3.1	28
ISB2001	180	25.609	43.401	3.1	28
ISB2001	180	26.075	40.032	3.1	28
ISB2001	180	26.542	36.804	3.1	28
ISB2001	180	27.038	33.595	3.1	28
ISB2001	180	27.534	30.652	3.1	28
ISB2001	180	28	28.138	3.1	28
ISB2001	180	28	28.138	3.1	28

## Sheet: 8G - MPAD
Figure E : ISB2001 : time course of nACT (10.5,12.5,20 and 45 ug/kg single dose)									Figure 7E : Teclistamab: Time course of nACT (110,180 and 450 ug/kg single dose)
Drug	Dose (ug/kg)	time (day)	nACT (molecule/cell)	EC17	EC20	EC30	EC50		Drug	Dose (ug/kg)	time (day)	nACT (molecule/cell)	EC20	EC30	EC50
ISB2001	10.5	0	0	0.63	0.8	1.3	3.1		Teclistamab	110	0	0	34.25	58.7143	137
ISB2001	10.5	3.1911e-20	1.033e-70	0.63	0.8	1.3	3.1		Teclistamab	110	4.6213e-21	2.2344e-75	34.25	58.7143	137
ISB2001	10.5	6.3821e-20	5.6486e-70	0.63	0.8	1.3	3.1		Teclistamab	110	9.2426e-21	1.2219e-74	34.25	58.7143	137
ISB2001	10.5	9.5732e-20	1.8064e-69	0.63	0.8	1.3	3.1		Teclistamab	110	1.3864e-20	3.9076e-74	34.25	58.7143	137
ISB2001	10.5	4.1484e-19	1.4905e-66	0.63	0.8	1.3	3.1		Teclistamab	110	6.0077e-20	3.2241e-71	34.25	58.7143	137
ISB2001	10.5	7.3394e-19	7.4974e-66	0.63	0.8	1.3	3.1		Teclistamab	110	1.0629e-19	1.6218e-70	34.25	58.7143	137
ISB2001	10.5	1.053e-18	2.275e-65	0.63	0.8	1.3	3.1		Teclistamab	110	1.525e-19	4.9213e-70	34.25	58.7143	137
ISB2001	10.5	4.2441e-18	1.5444e-62	0.63	0.8	1.3	3.1		Teclistamab	110	6.1463e-19	3.3408e-67	34.25	58.7143	137
ISB2001	10.5	7.4352e-18	7.7057e-62	0.63	0.8	1.3	3.1		Teclistamab	110	1.0768e-18	1.6669e-66	34.25	58.7143	137
ISB2001	10.5	1.0626e-17	2.3265e-61	0.63	0.8	1.3	3.1		Teclistamab	110	1.5389e-18	5.0326e-66	34.25	58.7143	137
ISB2001	10.5	4.2537e-17	1.5499e-58	0.63	0.8	1.3	3.1		Teclistamab	110	6.1602e-18	3.3526e-63	34.25	58.7143	137
ISB2001	10.5	7.4447e-17	7.7268e-58	0.63	0.8	1.3	3.1		Teclistamab	110	1.0781e-17	1.6714e-62	34.25	58.7143	137
ISB2001	10.5	1.0636e-16	2.3317e-57	0.63	0.8	1.3	3.1		Teclistamab	110	1.5403e-17	5.0438e-62	34.25	58.7143	137
ISB2001	10.5	4.2546e-16	1.5504e-54	0.63	0.8	1.3	3.1		Teclistamab	110	6.1615e-17	3.3538e-59	34.25	58.7143	137
ISB2001	10.5	7.4457e-16	7.7289e-54	0.63	0.8	1.3	3.1		Teclistamab	110	1.0783e-16	1.6719e-58	34.25	58.7143	137
ISB2001	10.5	1.0637e-15	2.3322e-53	0.63	0.8	1.3	3.1		Teclistamab	110	1.5404e-16	5.045e-58	34.25	58.7143	137
ISB2001	10.5	4.2547e-15	1.5505e-50	0.63	0.8	1.3	3.1		Teclistamab	110	6.1617e-16	3.3539e-55	34.25	58.7143	137
ISB2001	10.5	7.4458e-15	7.7291e-50	0.63	0.8	1.3	3.1		Teclistamab	110	1.0783e-15	1.6719e-54	34.25	58.7143	137
ISB2001	10.5	1.0637e-14	2.3323e-49	0.63	0.8	1.3	3.1		Teclistamab	110	1.5404e-15	5.0451e-54	34.25	58.7143	137
ISB2001	10.5	4.2547e-14	1.5505e-46	0.63	0.8	1.3	3.1		Teclistamab	110	6.1617e-15	3.3539e-51	34.25	58.7143	137
ISB2001	10.5	7.4458e-14	7.7291e-46	0.63	0.8	1.3	3.1		Teclistamab	110	1.0783e-14	1.6719e-50	34.25	58.7143	137
ISB2001	10.5	1.0637e-13	2.3323e-45	0.63	0.8	1.3	3.1		Teclistamab	110	1.5404e-14	5.0451e-50	34.25	58.7143	137
ISB2001	10.5	4.2547e-13	1.5505e-42	0.63	0.8	1.3	3.1		Teclistamab	110	6.1617e-14	3.3539e-47	34.25	58.7143	137
ISB2001	10.5	7.4458e-13	7.7291e-42	0.63	0.8	1.3	3.1		Teclistamab	110	1.0783e-13	1.6719e-46	34.25	58.7143	137
ISB2001	10.5	1.0637e-12	2.3323e-41	0.63	0.8	1.3	3.1		Teclistamab	110	1.5404e-13	5.0451e-46	34.25	58.7143	137
ISB2001	10.5	4.2547e-12	5.7581e-39	0.63	0.8	1.3	3.1		Teclistamab	110	6.1617e-13	3.3539e-43	34.25	58.7143	137
ISB2001	10.5	7.4458e-12	3.4303e-38	0.63	0.8	1.3	3.1		Teclistamab	110	1.0783e-12	1.6719e-42	34.25	58.7143	137
ISB2001	10.5	1.0637e-11	1.1758e-37	0.63	0.8	1.3	3.1		Teclistamab	110	1.5404e-12	5.0451e-42	34.25	58.7143	137
ISB2001	10.5	1.3828e-11	3.0417e-37	0.63	0.8	1.3	3.1		Teclistamab	110	6.1617e-12	3.3539e-39	34.25	58.7143	137
ISB2001	10.5	4.0283e-11	3.6175e-35	0.63	0.8	1.3	3.1		Teclistamab	110	1.0783e-11	1.6719e-38	34.25	58.7143	137
ISB2001	10.5	6.6738e-11	2.0069e-34	0.63	0.8	1.3	3.1		Teclistamab	110	1.5404e-11	5.0451e-38	34.25	58.7143	137
ISB2001	10.5	9.3193e-11	6.59e-34	0.63	0.8	1.3	3.1		Teclistamab	110	6.1617e-11	1.2456e-35	34.25	58.7143	137
ISB2001	10.5	1.1965e-10	1.6559e-33	0.63	0.8	1.3	3.1		Teclistamab	110	1.0783e-10	7.4202e-35	34.25	58.7143	137
ISB2001	10.5	3.842e-10	3.199e-31	0.63	0.8	1.3	3.1		Teclistamab	110	1.5404e-10	2.5434e-34	34.25	58.7143	137
ISB2001	10.5	6.4875e-10	1.8369e-30	0.63	0.8	1.3	3.1		Teclistamab	110	2.0026e-10	6.5796e-34	34.25	58.7143	137
ISB2001	10.5	9.133e-10	6.1498e-30	0.63	0.8	1.3	3.1		Teclistamab	110	4.3036e-10	1.8252e-32	34.25	58.7143	137
ISB2001	10.5	1.1778e-09	1.5649e-29	0.63	0.8	1.3	3.1		Teclistamab	110	6.6047e-10	8.5802e-32	34.25	58.7143	137
ISB2001	10.5	3.8233e-09	3.1617e-27	0.63	0.8	1.3	3.1		Teclistamab	110	8.9057e-10	2.5744e-31	34.25	58.7143	137
ISB2001	10.5	6.4688e-09	1.821e-26	0.63	0.8	1.3	3.1		Teclistamab	110	1.1207e-09	6.0999e-31	34.25	58.7143	137
ISB2001	10.5	9.1143e-09	6.1076e-26	0.63	0.8	1.3	3.1		Teclistamab	110	3.4217e-09	9.5394e-29	34.25	58.7143	137
ISB2001	10.5	1.176e-08	1.5561e-25	0.63	0.8	1.3	3.1		Teclistamab	110	5.7228e-09	5.3962e-28	34.25	58.7143	137
ISB2001	10.5	2.0808e-08	1.4368e-24	0.63	0.8	1.3	3.1		Teclistamab	110	8.0239e-09	1.7904e-27	34.25	58.7143	137
ISB2001	10.5	2.9856e-08	5.8044e-24	0.63	0.8	1.3	3.1		Teclistamab	110	1.0325e-08	4.5285e-27	34.25	58.7143	137
ISB2001	10.5	3.8904e-08	1.6305e-23	0.63	0.8	1.3	3.1		Teclistamab	110	3.3335e-08	5.4948e-25	34.25	58.7143	137
ISB2001	10.5	4.7953e-08	3.7144e-23	0.63	0.8	1.3	3.1		Teclistamab	110	5.6346e-08	3.8365e-24	34.25	58.7143	137
ISB2001	10.5	5.7001e-08	7.3667e-23	0.63	0.8	1.3	3.1		Teclistamab	110	7.9357e-08	1.4182e-23	34.25	58.7143	137
ISB2001	10.5	8.959e-08	4.4569e-22	0.63	0.8	1.3	3.1		Teclistamab	110	1.0237e-07	3.8265e-23	34.25	58.7143	137
ISB2001	10.5	1.2218e-07	1.5395e-21	0.63	0.8	1.3	3.1		Teclistamab	110	1.2538e-07	8.5123e-23	34.25	58.7143	137
ISB2001	10.5	1.5477e-07	3.9624e-21	0.63	0.8	1.3	3.1		Teclistamab	110	3.5548e-07	5.3931e-21	34.25	58.7143	137
ISB2001	10.5	1.8736e-07	8.5084e-21	0.63	0.8	1.3	3.1		Teclistamab	110	5.8559e-07	3.9841e-20	34.25	58.7143	137
ISB2001	10.5	2.1994e-07	1.6158e-20	0.63	0.8	1.3	3.1		Teclistamab	110	8.157e-07	1.5015e-19	34.25	58.7143	137
ISB2001	10.5	2.5253e-07	2.8077e-20	0.63	0.8	1.3	3.1		Teclistamab	110	1.0458e-06	4.0575e-19	34.25	58.7143	137
ISB2001	10.5	4.1017e-07	2.0224e-19	0.63	0.8	1.3	3.1		Teclistamab	110	1.2759e-06	8.9882e-19	34.25	58.7143	137
ISB2001	10.5	5.678e-07	7.3686e-19	0.63	0.8	1.3	3.1		Teclistamab	110	1.506e-06	1.7443e-18	34.25	58.7143	137
ISB2001	10.5	7.2543e-07	1.9426e-18	0.63	0.8	1.3	3.1		Teclistamab	110	2.4621e-06	1.2445e-17	34.25	58.7143	137
ISB2001	10.5	8.8307e-07	4.2359e-18	0.63	0.8	1.3	3.1		Teclistamab	110	3.4181e-06	4.6182e-17	34.25	58.7143	137
ISB2001	10.5	1.0407e-06	8.1375e-18	0.63	0.8	1.3	3.1		Teclistamab	110	4.3742e-06	1.2372e-16	34.25	58.7143	137
ISB2001	10.5	1.8296e-06	7.7061e-17	0.63	0.8	1.3	3.1		Teclistamab	110	5.3303e-06	2.7251e-16	34.25	58.7143	137
ISB2001	10.5	2.6185e-06	3.2271e-16	0.63	0.8	1.3	3.1		Teclistamab	110	6.2863e-06	5.2663e-16	34.25	58.7143	137
ISB2001	10.5	3.4074e-06	9.2402e-16	0.63	0.8	1.3	3.1		Teclistamab	110	7.2424e-06	9.2677e-16	34.25	58.7143	137
ISB2001	10.5	4.1962e-06	2.1222e-15	0.63	0.8	1.3	3.1		Teclistamab	110	9.8808e-06	3.2012e-15	34.25	58.7143	137
ISB2001	10.5	4.9851e-06	4.2205e-15	0.63	0.8	1.3	3.1		Teclistamab	110	1.2519e-05	8.225e-15	34.25	58.7143	137
ISB2001	10.5	5.774e-06	7.5833e-15	0.63	0.8	1.3	3.1		Teclistamab	110	1.5158e-05	1.7621e-14	34.25	58.7143	137
ISB2001	10.5	9.5065e-06	5.525e-14	0.63	0.8	1.3	3.1		Teclistamab	110	1.7796e-05	3.3381e-14	34.25	58.7143	137
ISB2001	10.5	1.3239e-05	2.0617e-13	0.63	0.8	1.3	3.1		Teclistamab	110	2.0435e-05	5.7857e-14	34.25	58.7143	137
ISB2001	10.5	1.6971e-05	5.5254e-13	0.63	0.8	1.3	3.1		Teclistamab	110	2.3073e-05	9.3757e-14	34.25	58.7143	137
ISB2001	10.5	2.0704e-05	1.2145e-12	0.63	0.8	1.3	3.1		Teclistamab	110	2.5711e-05	1.4414e-13	34.25	58.7143	137
ISB2001	10.5	2.4436e-05	2.3389e-12	0.63	0.8	1.3	3.1		Teclistamab	110	3.5991e-05	5.4701e-13	34.25	58.7143	137
ISB2001	10.5	2.8169e-05	4.0982e-12	0.63	0.8	1.3	3.1		Teclistamab	110	4.627e-05	1.4771e-12	34.25	58.7143	137
ISB2001	10.5	3.469e-05	9.301e-12	0.63	0.8	1.3	3.1		Teclistamab	110	5.655e-05	3.2576e-12	34.25	58.7143	137
ISB2001	10.5	4.1212e-05	1.828e-11	0.63	0.8	1.3	3.1		Teclistamab	110	6.6829e-05	6.2813e-12	34.25	58.7143	137
ISB2001	10.5	4.7733e-05	3.2462e-11	0.63	0.8	1.3	3.1		Teclistamab	110	7.7109e-05	1.1006e-11	34.25	58.7143	137
ISB2001	10.5	5.4255e-05	5.3466e-11	0.63	0.8	1.3	3.1		Teclistamab	110	8.7388e-05	1.7951e-11	34.25	58.7143	137
ISB2001	10.5	6.0776e-05	8.3086e-11	0.63	0.8	1.3	3.1		Teclistamab	110	9.7668e-05	2.7692e-11	34.25	58.7143	137
ISB2001	10.5	6.7298e-05	1.2328e-10	0.63	0.8	1.3	3.1		Teclistamab	110	0.00011508	5.2374e-11	34.25	58.7143	137
ISB2001	10.5	7.3819e-05	1.7615e-10	0.63	0.8	1.3	3.1		Teclistamab	110	0.0001325	9.0303e-11	34.25	58.7143	137
ISB2001	10.5	8.6488e-05	3.2367e-10	0.63	0.8	1.3	3.1		Teclistamab	110	0.00014991	1.4524e-10	34.25	58.7143	137
ISB2001	10.5	9.9158e-05	5.4544e-10	0.63	0.8	1.3	3.1		Teclistamab	110	0.00016733	2.2127e-10	34.25	58.7143	137
ISB2001	10.5	0.00011183	8.6082e-10	0.63	0.8	1.3	3.1		Teclistamab	110	0.00018474	3.2279e-10	34.25	58.7143	137
ISB2001	10.5	0.0001245	1.2905e-09	0.63	0.8	1.3	3.1		Teclistamab	110	0.00020216	4.5443e-10	34.25	58.7143	137
ISB2001	10.5	0.00013717	1.8561e-09	0.63	0.8	1.3	3.1		Teclistamab	110	0.00021958	6.2108e-10	34.25	58.7143	137
ISB2001	10.5	0.00014983	2.5804e-09	0.63	0.8	1.3	3.1		Teclistamab	110	0.00025614	1.1077e-09	34.25	58.7143	137
ISB2001	10.5	0.0001625	3.4868e-09	0.63	0.8	1.3	3.1		Teclistamab	110	0.00029271	1.8206e-09	34.25	58.7143	137
ISB2001	10.5	0.00019014	6.2124e-09	0.63	0.8	1.3	3.1		Teclistamab	110	0.00032928	2.8115e-09	34.25	58.7143	137
ISB2001	10.5	0.00021779	1.0174e-08	0.63	0.8	1.3	3.1		Teclistamab	110	0.00036585	4.1341e-09	34.25	58.7143	137
ISB2001	10.5	0.00024543	1.563e-08	0.63	0.8	1.3	3.1		Teclistamab	110	0.00040241	5.8431e-09	34.25	58.7143	137
ISB2001	10.5	0.00027307	2.2842e-08	0.63	0.8	1.3	3.1		Teclistamab	110	0.00043898	7.9939e-09	34.25	58.7143	137
ISB2001	10.5	0.00030071	3.2068e-08	0.63	0.8	1.3	3.1		Teclistamab	110	0.00047555	1.0642e-08	34.25	58.7143	137
ISB2001	10.5	0.00032835	4.3561e-08	0.63	0.8	1.3	3.1		Teclistamab	110	0.00056054	1.903e-08	34.25	58.7143	137
ISB2001	10.5	0.00035599	5.757e-08	0.63	0.8	1.3	3.1		Teclistamab	110	0.00064553	3.1096e-08	34.25	58.7143	137
ISB2001	10.5	0.00042209	1.0269e-07	0.63	0.8	1.3	3.1		Teclistamab	110	0.00073052	4.7513e-08	34.25	58.7143	137
ISB2001	10.5	0.00048819	1.6669e-07	0.63	0.8	1.3	3.1		Teclistamab	110	0.00081551	6.8926e-08	34.25	58.7143	137
ISB2001	10.5	0.00055428	2.5244e-07	0.63	0.8	1.3	3.1		Teclistamab	110	0.0009005	9.5959e-08	34.25	58.7143	137
ISB2001	10.5	0.00062038	3.6258e-07	0.63	0.8	1.3	3.1		Teclistamab	110	0.00098549	1.292e-07	34.25	58.7143	137
ISB2001	10.5	0.00068648	4.995e-07	0.63	0.8	1.3	3.1		Teclistamab	110	0.0010705	1.6923e-07	34.25	58.7143	137
ISB2001	10.5	0.00075258	6.6541e-07	0.63	0.8	1.3	3.1		Teclistamab	110	0.0012526	2.8037e-07	34.25	58.7143	137
ISB2001	10.5	0.00081868	8.6231e-07	0.63	0.8	1.3	3.1		Teclistamab	110	0.0014348	4.3016e-07	34.25	58.7143	137
ISB2001	10.5	0.00095409	1.3701e-06	0.63	0.8	1.3	3.1		Teclistamab	110	0.001617	6.2322e-07	34.25	58.7143	137
ISB2001	10.5	0.0010895	2.0296e-06	0.63	0.8	1.3	3.1		Teclistamab	110	0.0017991	8.6387e-07	34.25	58.7143	137
ISB2001	10.5	0.0012249	2.8524e-06	0.63	0.8	1.3	3.1		Teclistamab	110	0.0019813	1.1561e-06	34.25	58.7143	137
ISB2001	10.5	0.0013604	3.8483e-06	0.63	0.8	1.3	3.1		Teclistamab	110	0.0021635	1.5038e-06	34.25	58.7143	137
ISB2001	10.5	0.0014958	5.0255e-06	0.63	0.8	1.3	3.1		Teclistamab	110	0.0023456	1.9104e-06	34.25	58.7143	137
ISB2001	10.5	0.0016312	6.3907e-06	0.63	0.8	1.3	3.1		Teclistamab	110	0.0027288	2.973e-06	34.25	58.7143	137
ISB2001	10.5	0.0017666	7.9492e-06	0.63	0.8	1.3	3.1		Teclistamab	110	0.003112	4.3402e-06	34.25	58.7143	137
ISB2001	10.5	0.0020651	1.2086e-05	0.63	0.8	1.3	3.1		Teclistamab	110	0.0034952	6.0379e-06	34.25	58.7143	137
ISB2001	10.5	0.0023635	1.721e-05	0.63	0.8	1.3	3.1		Teclistamab	110	0.0038784	8.0897e-06	34.25	58.7143	137
ISB2001	10.5	0.002662	2.3328e-05	0.63	0.8	1.3	3.1		Teclistamab	110	0.0042615	1.0517e-05	34.25	58.7143	137
ISB2001	10.5	0.0029605	3.0436e-05	0.63	0.8	1.3	3.1		Teclistamab	110	0.0046447	1.3338e-05	34.25	58.7143	137
ISB2001	10.5	0.0032589	3.8518e-05	0.63	0.8	1.3	3.1		Teclistamab	110	0.0050279	1.6572e-05	34.25	58.7143	137
ISB2001	10.5	0.0035574	4.7549e-05	0.63	0.8	1.3	3.1		Teclistamab	110	0.0058737	2.525e-05	34.25	58.7143	137
ISB2001	10.5	0.0041198	6.7043e-05	0.63	0.8	1.3	3.1		Teclistamab	110	0.0067195	3.6168e-05	34.25	58.7143	137
ISB2001	10.5	0.0046823	8.9568e-05	0.63	0.8	1.3	3.1		Teclistamab	110	0.0075652	4.9461e-05	34.25	58.7143	137
ISB2001	10.5	0.0052448	0.00011487	0.63	0.8	1.3	3.1		Teclistamab	110	0.008411	6.5245e-05	34.25	58.7143	137
ISB2001	10.5	0.0058072	0.00014271	0.63	0.8	1.3	3.1		Teclistamab	110	0.0092568	8.3627e-05	34.25	58.7143	137
ISB2001	10.5	0.0063697	0.00017284	0.63	0.8	1.3	3.1		Teclistamab	110	0.010103	0.00010471	34.25	58.7143	137
ISB2001	10.5	0.0069321	0.00020506	0.63	0.8	1.3	3.1		Teclistamab	110	0.012211	0.00016957	34.25	58.7143	137
ISB2001	10.5	0.0080111	0.00027201	0.63	0.8	1.3	3.1		Teclistamab	110	0.014319	0.00025308	34.25	58.7143	137
ISB2001	10.5	0.00909	0.00034479	0.63	0.8	1.3	3.1		Teclistamab	110	0.016428	0.00035647	34.25	58.7143	137
ISB2001	10.5	0.010169	0.00042256	0.63	0.8	1.3	3.1		Teclistamab	110	0.018536	0.00048091	34.25	58.7143	137
ISB2001	10.5	0.011248	0.00050467	0.63	0.8	1.3	3.1		Teclistamab	110	0.020645	0.00062753	34.25	58.7143	137
ISB2001	10.5	0.012327	0.00059067	0.63	0.8	1.3	3.1		Teclistamab	110	0.027103	0.0012261	34.25	58.7143	137
ISB2001	10.5	0.013406	0.00068021	0.63	0.8	1.3	3.1		Teclistamab	110	0.033562	0.0020733	34.25	58.7143	137
ISB2001	10.5	0.015417	0.00085576	0.63	0.8	1.3	3.1		Teclistamab	110	0.04002	0.0031976	34.25	58.7143	137
ISB2001	10.5	0.017429	0.0010417	0.63	0.8	1.3	3.1		Teclistamab	110	0.046478	0.0046252	34.25	58.7143	137
ISB2001	10.5	0.01944	0.0012375	0.63	0.8	1.3	3.1		Teclistamab	110	0.052936	0.0063804	34.25	58.7143	137
ISB2001	10.5	0.021452	0.0014427	0.63	0.8	1.3	3.1		Teclistamab	110	0.067159	0.01151	34.25	58.7143	137
ISB2001	10.5	0.023463	0.001657	0.63	0.8	1.3	3.1		Teclistamab	110	0.081381	0.01855	34.25	58.7143	137
ISB2001	10.5	0.025475	0.0018802	0.63	0.8	1.3	3.1		Teclistamab	110	0.095603	0.027679	34.25	58.7143	137
ISB2001	10.5	0.029504	0.0023535	0.63	0.8	1.3	3.1		Teclistamab	110	0.10982	0.039047	34.25	58.7143	137
ISB2001	10.5	0.033534	0.0028609	0.63	0.8	1.3	3.1		Teclistamab	110	0.12405	0.052776	34.25	58.7143	137
ISB2001	10.5	0.037564	0.0034012	0.63	0.8	1.3	3.1		Teclistamab	110	0.13827	0.068969	34.25	58.7143	137
ISB2001	10.5	0.041593	0.0039735	0.63	0.8	1.3	3.1		Teclistamab	110	0.1721	0.11783	34.25	58.7143	137
ISB2001	10.5	0.045623	0.0045769	0.63	0.8	1.3	3.1		Teclistamab	110	0.20592	0.18179	34.25	58.7143	137
ISB2001	10.5	0.049653	0.0052107	0.63	0.8	1.3	3.1		Teclistamab	110	0.23975	0.26115	34.25	58.7143	137
ISB2001	10.5	0.057617	0.0065499	0.63	0.8	1.3	3.1		Teclistamab	110	0.27358	0.35595	34.25	58.7143	137
ISB2001	10.5	0.065582	0.0079993	0.63	0.8	1.3	3.1		Teclistamab	110	0.30741	0.46603	34.25	58.7143	137
ISB2001	10.5	0.073547	0.0095537	0.63	0.8	1.3	3.1		Teclistamab	110	0.34124	0.59108	34.25	58.7143	137
ISB2001	10.5	0.08	0.010887	0.63	0.8	1.3	3.1		Teclistamab	110	0.41165	0.89757	34.25	58.7143	137
ISB2001	10.5	0.081511	0.011208	0.63	0.8	1.3	3.1		Teclistamab	110	0.48206	1.2626	34.25	58.7143	137
ISB2001	10.5	0.089476	0.012958	0.63	0.8	1.3	3.1		Teclistamab	110	0.55247	1.6811	34.25	58.7143	137
ISB2001	10.5	0.11692	0.019656	0.63	0.8	1.3	3.1		Teclistamab	110	0.62288	2.148	34.25	58.7143	137
ISB2001	10.5	0.14436	0.027262	0.63	0.8	1.3	3.1		Teclistamab	110	0.69329	2.6583	34.25	58.7143	137
ISB2001	10.5	0.17	0.035055	0.63	0.8	1.3	3.1		Teclistamab	110	0.7637	3.2074	34.25	58.7143	137
ISB2001	10.5	0.17181	0.035627	0.63	0.8	1.3	3.1		Teclistamab	110	0.94797	4.7959	34.25	58.7143	137
ISB2001	10.5	0.19925	0.044621	0.63	0.8	1.3	3.1		Teclistamab	110	1.1322	6.5472	34.25	58.7143	137
ISB2001	10.5	0.2267	0.054132	0.63	0.8	1.3	3.1		Teclistamab	110	1.3165	8.4015	34.25	58.7143	137
ISB2001	10.5	0.27788	0.072941	0.63	0.8	1.3	3.1		Teclistamab	110	1.5008	10.31	34.25	58.7143	137
ISB2001	10.5	0.32905	0.092707	0.63	0.8	1.3	3.1		Teclistamab	110	1.6851	12.232	34.25	58.7143	137
ISB2001	10.5	0.33	0.093079	0.63	0.8	1.3	3.1		Teclistamab	110	1.8693	14.137	34.25	58.7143	137
ISB2001	10.5	0.38023	0.11303	0.63	0.8	1.3	3.1		Teclistamab	110	2.2078	17.506	34.25	58.7143	137
ISB2001	10.5	0.43141	0.13361	0.63	0.8	1.3	3.1		Teclistamab	110	2.5463	20.621	34.25	58.7143	137
ISB2001	10.5	0.48259	0.15422	0.63	0.8	1.3	3.1		Teclistamab	110	2.8847	23.422	34.25	58.7143	137
ISB2001	10.5	0.57128	0.18958	0.63	0.8	1.3	3.1		Teclistamab	110	3.2232	25.88	34.25	58.7143	137
ISB2001	10.5	0.65996	0.22392	0.63	0.8	1.3	3.1		Teclistamab	110	3.5616	27.989	34.25	58.7143	137
ISB2001	10.5	0.74865	0.25687	0.63	0.8	1.3	3.1		Teclistamab	110	3.9001	29.759	34.25	58.7143	137
ISB2001	10.5	0.83733	0.28825	0.63	0.8	1.3	3.1		Teclistamab	110	4.4444	31.945	34.25	58.7143	137
ISB2001	10.5	0.92602	0.31798	0.63	0.8	1.3	3.1		Teclistamab	110	4.9887	33.419	34.25	58.7143	137
ISB2001	10.5	1	0.3415	0.63	0.8	1.3	3.1		Teclistamab	110	5.5329	34.305	34.25	58.7143	137
ISB2001	10.5	1.0884	0.36805	0.63	0.8	1.3	3.1		Teclistamab	110	6.0772	34.715	34.25	58.7143	137
ISB2001	10.5	1.2508	0.41254	0.63	0.8	1.3	3.1		Teclistamab	110	6.6215	34.75	34.25	58.7143	137
ISB2001	10.5	1.4132	0.45173	0.63	0.8	1.3	3.1		Teclistamab	110	7	34.598	34.25	58.7143	137
ISB2001	10.5	1.5756	0.486	0.63	0.8	1.3	3.1		Teclistamab	110	7	34.598	34.25	58.7143	137
ISB2001	10.5	1.738	0.51576	0.63	0.8	1.3	3.1		Teclistamab	180	0	0	34.25	58.7143	137
ISB2001	10.5	2	0.55513	0.63	0.8	1.3	3.1		Teclistamab	180	2.8241e-21	5.0995e-76	34.25	58.7143	137
ISB2001	10.5	2.0369	0.5599	0.63	0.8	1.3	3.1		Teclistamab	180	5.6482e-21	2.7886e-75	34.25	58.7143	137
ISB2001	10.5	2.3357	0.5921	0.63	0.8	1.3	3.1		Teclistamab	180	8.4723e-21	8.9181e-75	34.25	58.7143	137
ISB2001	10.5	2.6345	0.61431	0.63	0.8	1.3	3.1		Teclistamab	180	3.6713e-20	7.3582e-72	34.25	58.7143	137
ISB2001	10.5	2.9334	0.62819	0.63	0.8	1.3	3.1		Teclistamab	180	6.4955e-20	3.7013e-71	34.25	58.7143	137
ISB2001	10.5	3	0.6303	0.63	0.8	1.3	3.1		Teclistamab	180	9.3196e-20	1.1232e-70	34.25	58.7143	137
ISB2001	10.5	3.2322	0.63519	0.63	0.8	1.3	3.1		Teclistamab	180	3.7561e-19	7.6244e-68	34.25	58.7143	137
ISB2001	10.5	3.7382	0.63459	0.63	0.8	1.3	3.1		Teclistamab	180	6.5802e-19	3.8042e-67	34.25	58.7143	137
ISB2001	10.5	4	0.62948	0.63	0.8	1.3	3.1		Teclistamab	180	9.4043e-19	1.1486e-66	34.25	58.7143	137
ISB2001	10.5	4.2441	0.62257	0.63	0.8	1.3	3.1		Teclistamab	180	3.7645e-18	7.6515e-64	34.25	58.7143	137
ISB2001	10.5	4.7501	0.60288	0.63	0.8	1.3	3.1		Teclistamab	180	6.5887e-18	3.8146e-63	34.25	58.7143	137
ISB2001	10.5	5	0.59115	0.63	0.8	1.3	3.1		Teclistamab	180	9.4128e-18	1.1511e-62	34.25	58.7143	137
ISB2001	10.5	5.2561	0.57823	0.63	0.8	1.3	3.1		Teclistamab	180	3.7654e-17	7.6542e-60	34.25	58.7143	137
ISB2001	10.5	5.7621	0.55062	0.63	0.8	1.3	3.1		Teclistamab	180	6.5895e-17	3.8156e-59	34.25	58.7143	137
ISB2001	10.5	6	0.53702	0.63	0.8	1.3	3.1		Teclistamab	180	9.4136e-17	1.1514e-58	34.25	58.7143	137
ISB2001	10.5	6.268	0.52149	0.63	0.8	1.3	3.1		Teclistamab	180	3.7655e-16	7.6544e-56	34.25	58.7143	137
ISB2001	10.5	6.774	0.49188	0.63	0.8	1.3	3.1		Teclistamab	180	6.5896e-16	3.8157e-55	34.25	58.7143	137
ISB2001	10.5	7	0.4787	0.63	0.8	1.3	3.1		Teclistamab	180	9.4137e-16	1.1514e-54	34.25	58.7143	137
ISB2001	10.5	7	0.4787	0.63	0.8	1.3	3.1		Teclistamab	180	3.7655e-15	7.6545e-52	34.25	58.7143	137
ISB2001	12.5	0	0	0.63	0.8	1.3	3.1		Teclistamab	180	6.5896e-15	3.8157e-51	34.25	58.7143	137
ISB2001	12.5	2.6805e-20	6.1224e-71	0.63	0.8	1.3	3.1		Teclistamab	180	9.4137e-15	1.1514e-50	34.25	58.7143	137
ISB2001	12.5	5.361e-20	3.3479e-70	0.63	0.8	1.3	3.1		Teclistamab	180	3.7655e-14	7.6545e-48	34.25	58.7143	137
ISB2001	12.5	8.0415e-20	1.0707e-69	0.63	0.8	1.3	3.1		Teclistamab	180	6.5896e-14	3.8157e-47	34.25	58.7143	137
ISB2001	12.5	3.4846e-19	8.834e-67	0.63	0.8	1.3	3.1		Teclistamab	180	9.4137e-14	1.1514e-46	34.25	58.7143	137
ISB2001	12.5	6.1651e-19	4.4438e-66	0.63	0.8	1.3	3.1		Teclistamab	180	3.7655e-13	7.6545e-44	34.25	58.7143	137
ISB2001	12.5	8.8456e-19	1.3484e-65	0.63	0.8	1.3	3.1		Teclistamab	180	6.5896e-13	3.8157e-43	34.25	58.7143	137
ISB2001	12.5	3.5651e-18	9.1537e-63	0.63	0.8	1.3	3.1		Teclistamab	180	9.4137e-13	1.1514e-42	34.25	58.7143	137
ISB2001	12.5	6.2455e-18	4.5672e-62	0.63	0.8	1.3	3.1		Teclistamab	180	3.7655e-12	7.6545e-40	34.25	58.7143	137
ISB2001	12.5	8.926e-18	1.3789e-61	0.63	0.8	1.3	3.1		Teclistamab	180	6.5896e-12	3.8157e-39	34.25	58.7143	137
ISB2001	12.5	3.5731e-17	9.1862e-59	0.63	0.8	1.3	3.1		Teclistamab	180	9.4137e-12	1.1514e-38	34.25	58.7143	137
ISB2001	12.5	6.2536e-17	4.5797e-58	0.63	0.8	1.3	3.1		Teclistamab	180	3.7655e-11	2.8427e-36	34.25	58.7143	137
ISB2001	12.5	8.9341e-17	1.382e-57	0.63	0.8	1.3	3.1		Teclistamab	180	6.5896e-11	1.6935e-35	34.25	58.7143	137
ISB2001	12.5	3.5739e-16	9.1894e-55	0.63	0.8	1.3	3.1		Teclistamab	180	9.4137e-11	5.8046e-35	34.25	58.7143	137
ISB2001	12.5	6.2544e-16	4.5809e-54	0.63	0.8	1.3	3.1		Teclistamab	180	1.2238e-10	1.5016e-34	34.25	58.7143	137
ISB2001	12.5	8.9349e-16	1.3823e-53	0.63	0.8	1.3	3.1		Teclistamab	180	2.8809e-10	6.46e-33	34.25	58.7143	137
ISB2001	12.5	3.574e-15	9.1898e-51	0.63	0.8	1.3	3.1		Teclistamab	180	4.5379e-10	3.2323e-32	34.25	58.7143	137
ISB2001	12.5	6.2545e-15	4.5811e-50	0.63	0.8	1.3	3.1		Teclistamab	180	6.195e-10	1.0028e-31	34.25	58.7143	137
ISB2001	12.5	8.935e-15	1.3824e-49	0.63	0.8	1.3	3.1		Teclistamab	180	7.8521e-10	2.4282e-31	34.25	58.7143	137
ISB2001	12.5	3.574e-14	9.1898e-47	0.63	0.8	1.3	3.1		Teclistamab	180	2.4423e-09	4.1074e-29	34.25	58.7143	137
ISB2001	12.5	6.2545e-14	4.5811e-46	0.63	0.8	1.3	3.1		Teclistamab	180	4.0993e-09	2.3367e-28	34.25	58.7143	137
ISB2001	12.5	8.935e-14	1.3824e-45	0.63	0.8	1.3	3.1		Teclistamab	180	5.7564e-09	7.7795e-28	34.25	58.7143	137
ISB2001	12.5	3.574e-13	9.1898e-43	0.63	0.8	1.3	3.1		Teclistamab	180	7.4135e-09	1.9722e-27	34.25	58.7143	137
ISB2001	12.5	6.2545e-13	4.5811e-42	0.63	0.8	1.3	3.1		Teclistamab	180	2.3984e-08	3.9306e-25	34.25	58.7143	137
ISB2001	12.5	8.935e-13	1.3824e-41	0.63	0.8	1.3	3.1		Teclistamab	180	4.0555e-08	2.2617e-24	34.25	58.7143	137
ISB2001	12.5	3.574e-12	9.1898e-39	0.63	0.8	1.3	3.1		Teclistamab	180	5.7126e-08	7.5815e-24	34.25	58.7143	137
ISB2001	12.5	6.2545e-12	4.5811e-38	0.63	0.8	1.3	3.1		Teclistamab	180	7.3696e-08	1.9308e-23	34.25	58.7143	137
ISB2001	12.5	8.935e-12	1.3824e-37	0.63	0.8	1.3	3.1		Teclistamab	180	1.105e-07	9.0506e-23	34.25	58.7143	137
ISB2001	12.5	1.9159e-11	2.0826e-36	0.63	0.8	1.3	3.1		Teclistamab	180	1.4731e-07	2.7472e-22	34.25	58.7143	137
ISB2001	12.5	2.9384e-11	8.9695e-36	0.63	0.8	1.3	3.1		Teclistamab	180	1.8412e-07	6.5653e-22	34.25	58.7143	137
ISB2001	12.5	3.9608e-11	2.5928e-35	0.63	0.8	1.3	3.1		Teclistamab	180	2.2093e-07	1.3461e-21	34.25	58.7143	137
ISB2001	12.5	4.9832e-11	6.022e-35	0.63	0.8	1.3	3.1		Teclistamab	180	2.5773e-07	2.4784e-21	34.25	58.7143	137
ISB2001	12.5	7.6638e-11	3.4637e-34	0.63	0.8	1.3	3.1		Teclistamab	180	3.7806e-07	1.1386e-20	34.25	58.7143	137
ISB2001	12.5	1.0344e-10	1.0966e-33	0.63	0.8	1.3	3.1		Teclistamab	180	4.9839e-07	3.4319e-20	34.25	58.7143	137
ISB2001	12.5	1.3025e-10	2.6506e-33	0.63	0.8	1.3	3.1		Teclistamab	180	6.1872e-07	8.1453e-20	34.25	58.7143	137
ISB2001	12.5	1.5706e-10	5.4518e-33	0.63	0.8	1.3	3.1		Teclistamab	180	7.3905e-07	1.6575e-19	34.25	58.7143	137
ISB2001	12.5	4.2512e-10	5.0094e-31	0.63	0.8	1.3	3.1		Teclistamab	180	8.5938e-07	3.0295e-19	34.25	58.7143	137
ISB2001	12.5	6.9317e-10	2.7133e-30	0.63	0.8	1.3	3.1		Teclistamab	180	9.7971e-07	5.116e-19	34.25	58.7143	137
ISB2001	12.5	9.6123e-10	8.7766e-30	0.63	0.8	1.3	3.1		Teclistamab	180	1.5168e-06	3.0141e-18	34.25	58.7143	137
ISB2001	12.5	1.2293e-09	2.1827e-29	0.63	0.8	1.3	3.1		Teclistamab	180	2.0539e-06	1.0085e-17	34.25	58.7143	137
ISB2001	12.5	3.9099e-09	4.0567e-27	0.63	0.8	1.3	3.1		Teclistamab	180	2.591e-06	2.5332e-17	34.25	58.7143	137
ISB2001	12.5	6.5905e-09	2.3231e-26	0.63	0.8	1.3	3.1		Teclistamab	180	3.1281e-06	5.3501e-17	34.25	58.7143	137
ISB2001	12.5	9.2711e-09	7.7649e-26	0.63	0.8	1.3	3.1		Teclistamab	180	3.6652e-06	1.0046e-16	34.25	58.7143	137
ISB2001	12.5	1.1952e-08	1.9737e-25	0.63	0.8	1.3	3.1		Teclistamab	180	5.0144e-06	3.5002e-16	34.25	58.7143	137
ISB2001	12.5	2.0643e-08	1.65e-24	0.63	0.8	1.3	3.1		Teclistamab	180	6.3637e-06	9.0542e-16	34.25	58.7143	137
ISB2001	12.5	2.9333e-08	6.4265e-24	0.63	0.8	1.3	3.1		Teclistamab	180	7.7129e-06	1.9501e-15	34.25	58.7143	137
ISB2001	12.5	3.8024e-08	1.7699e-23	0.63	0.8	1.3	3.1		Teclistamab	180	9.0621e-06	3.7101e-15	34.25	58.7143	137
ISB2001	12.5	4.6715e-08	3.9818e-23	0.63	0.8	1.3	3.1		Teclistamab	180	1.0411e-05	6.4536e-15	34.25	58.7143	137
ISB2001	12.5	5.5406e-08	7.8281e-23	0.63	0.8	1.3	3.1		Teclistamab	180	1.1761e-05	1.0491e-14	34.25	58.7143	137
ISB2001	12.5	8.5975e-08	4.5007e-22	0.63	0.8	1.3	3.1		Teclistamab	180	1.5266e-05	2.9667e-14	34.25	58.7143	137
ISB2001	12.5	1.1654e-07	1.5175e-21	0.63	0.8	1.3	3.1		Teclistamab	180	1.8772e-05	6.7553e-14	34.25	58.7143	137
ISB2001	12.5	1.4711e-07	3.8512e-21	0.63	0.8	1.3	3.1		Teclistamab	180	2.2278e-05	1.3346e-13	34.25	58.7143	137
ISB2001	12.5	1.7768e-07	8.1939e-21	0.63	0.8	1.3	3.1		Teclistamab	180	2.5784e-05	2.3852e-13	34.25	58.7143	137
ISB2001	12.5	2.0825e-07	1.546e-20	0.63	0.8	1.3	3.1		Teclistamab	180	2.929e-05	3.9562e-13	34.25	58.7143	137
ISB2001	12.5	2.3882e-07	2.6736e-20	0.63	0.8	1.3	3.1		Teclistamab	180	3.2796e-05	6.1937e-13	34.25	58.7143	137
ISB2001	12.5	3.8786e-07	1.9249e-19	0.63	0.8	1.3	3.1		Teclistamab	180	4.0901e-05	1.4846e-12	34.25	58.7143	137
ISB2001	12.5	5.3689e-07	7.0127e-19	0.63	0.8	1.3	3.1		Teclistamab	180	4.9005e-05	3.0316e-12	34.25	58.7143	137
ISB2001	12.5	6.8593e-07	1.8487e-18	0.63	0.8	1.3	3.1		Teclistamab	180	5.7109e-05	5.5411e-12	34.25	58.7143	137
ISB2001	12.5	8.3496e-07	4.031e-18	0.63	0.8	1.3	3.1		Teclistamab	180	6.5213e-05	9.3365e-12	34.25	58.7143	137
ISB2001	12.5	9.84e-07	7.7437e-18	0.63	0.8	1.3	3.1		Teclistamab	180	7.3318e-05	1.4783e-11	34.25	58.7143	137
ISB2001	12.5	1.7398e-06	7.5018e-17	0.63	0.8	1.3	3.1		Teclistamab	180	8.1422e-05	2.2283e-11	34.25	58.7143	137
ISB2001	12.5	2.4955e-06	3.1702e-16	0.63	0.8	1.3	3.1		Teclistamab	180	8.9526e-05	3.2279e-11	34.25	58.7143	137
ISB2001	12.5	3.2513e-06	9.122e-16	0.63	0.8	1.3	3.1		Teclistamab	180	0.00010571	6.1647e-11	34.25	58.7143	137
ISB2001	12.5	4.007e-06	2.1016e-15	0.63	0.8	1.3	3.1		Teclistamab	180	0.0001219	1.0709e-10	34.25	58.7143	137
ISB2001	12.5	4.7628e-06	4.1882e-15	0.63	0.8	1.3	3.1		Teclistamab	180	0.00013809	1.7327e-10	34.25	58.7143	137
ISB2001	12.5	5.5185e-06	7.5371e-15	0.63	0.8	1.3	3.1		Teclistamab	180	0.00015427	2.653e-10	34.25	58.7143	137
ISB2001	12.5	9.1274e-06	5.594e-14	0.63	0.8	1.3	3.1		Teclistamab	180	0.00017046	3.8867e-10	34.25	58.7143	137
ISB2001	12.5	1.2736e-05	2.1046e-13	0.63	0.8	1.3	3.1		Teclistamab	180	0.00018665	5.4921e-10	34.25	58.7143	137
ISB2001	12.5	1.6345e-05	5.667e-13	0.63	0.8	1.3	3.1		Teclistamab	180	0.00020284	7.5308e-10	34.25	58.7143	137
ISB2001	12.5	1.9954e-05	1.2495e-12	0.63	0.8	1.3	3.1		Teclistamab	180	0.00023683	1.3511e-09	34.25	58.7143	137
ISB2001	12.5	2.3563e-05	2.4115e-12	0.63	0.8	1.3	3.1		Teclistamab	180	0.00027082	2.2316e-09	34.25	58.7143	137
ISB2001	12.5	2.7172e-05	4.2328e-12	0.63	0.8	1.3	3.1		Teclistamab	180	0.00030481	3.4611e-09	34.25	58.7143	137
ISB2001	12.5	3.3514e-05	9.6693e-12	0.63	0.8	1.3	3.1		Teclistamab	180	0.00033881	5.1085e-09	34.25	58.7143	137
ISB2001	12.5	3.9857e-05	1.9091e-11	0.63	0.8	1.3	3.1		Teclistamab	180	0.0003728	7.245e-09	34.25	58.7143	137
ISB2001	12.5	4.6199e-05	3.4018e-11	0.63	0.8	1.3	3.1		Teclistamab	180	0.00040679	9.9427e-09	34.25	58.7143	137
ISB2001	12.5	5.2541e-05	5.6178e-11	0.63	0.8	1.3	3.1		Teclistamab	180	0.00044078	1.3275e-08	34.25	58.7143	137
ISB2001	12.5	5.8884e-05	8.7489e-11	0.63	0.8	1.3	3.1		Teclistamab	180	0.00051794	2.3578e-08	34.25	58.7143	137
ISB2001	12.5	6.5226e-05	1.3005e-10	0.63	0.8	1.3	3.1		Teclistamab	180	0.00059509	3.8378e-08	34.25	58.7143	137
ISB2001	12.5	7.1569e-05	1.8611e-10	0.63	0.8	1.3	3.1		Teclistamab	180	0.00067225	5.8511e-08	34.25	58.7143	137
ISB2001	12.5	8.3883e-05	3.4271e-10	0.63	0.8	1.3	3.1		Teclistamab	180	0.0007494	8.4789e-08	34.25	58.7143	137
ISB2001	12.5	9.6197e-05	5.7854e-10	0.63	0.8	1.3	3.1		Teclistamab	180	0.00082656	1.18e-07	34.25	58.7143	137
ISB2001	12.5	0.00010851	9.1442e-10	0.63	0.8	1.3	3.1		Teclistamab	180	0.00090371	1.5889e-07	34.25	58.7143	137
ISB2001	12.5	0.00012083	1.3726e-09	0.63	0.8	1.3	3.1		Teclistamab	180	0.00098087	2.0819e-07	34.25	58.7143	137
ISB2001	12.5	0.00013314	1.9766e-09	0.63	0.8	1.3	3.1		Teclistamab	180	0.0011464	3.4554e-07	34.25	58.7143	137
ISB2001	12.5	0.00014545	2.7508e-09	0.63	0.8	1.3	3.1		Teclistamab	180	0.0013119	5.3123e-07	34.25	58.7143	137
ISB2001	12.5	0.00015777	3.7205e-09	0.63	0.8	1.3	3.1		Teclistamab	180	0.0014775	7.7124e-07	34.25	58.7143	137
ISB2001	12.5	0.00018455	6.6298e-09	0.63	0.8	1.3	3.1		Teclistamab	180	0.001643	1.0711e-06	34.25	58.7143	137
ISB2001	12.5	0.00021133	1.0862e-08	0.63	0.8	1.3	3.1		Teclistamab	180	0.0018085	1.4361e-06	34.25	58.7143	137
ISB2001	12.5	0.0002381	1.6696e-08	0.63	0.8	1.3	3.1		Teclistamab	180	0.001974	1.8711e-06	34.25	58.7143	137
ISB2001	12.5	0.00026488	2.4415e-08	0.63	0.8	1.3	3.1		Teclistamab	180	0.0021396	2.3808e-06	34.25	58.7143	137
ISB2001	12.5	0.00029166	3.4298e-08	0.63	0.8	1.3	3.1		Teclistamab	180	0.0024934	3.7404e-06	34.25	58.7143	137
ISB2001	12.5	0.00031844	4.6623e-08	0.63	0.8	1.3	3.1		Teclistamab	180	0.0028471	5.5005e-06	34.25	58.7143	137
ISB2001	12.5	0.00034522	6.1661e-08	0.63	0.8	1.3	3.1		Teclistamab	180	0.0032009	7.6972e-06	34.25	58.7143	137
ISB2001	12.5	0.00040928	1.102e-07	0.63	0.8	1.3	3.1		Teclistamab	180	0.0035547	1.0363e-05	34.25	58.7143	137
ISB2001	12.5	0.00047334	1.7919e-07	0.63	0.8	1.3	3.1		Teclistamab	180	0.0039085	1.3527e-05	34.25	58.7143	137
ISB2001	12.5	0.0005374	2.7182e-07	0.63	0.8	1.3	3.1		Teclistamab	180	0.0042623	1.7218e-05	34.25	58.7143	137
ISB2001	12.5	0.00060147	3.9098e-07	0.63	0.8	1.3	3.1		Teclistamab	180	0.0046161	2.1458e-05	34.25	58.7143	137
ISB2001	12.5	0.00066553	5.3935e-07	0.63	0.8	1.3	3.1		Teclistamab	180	0.0053486	3.2086e-05	34.25	58.7143	137
ISB2001	12.5	0.00072959	7.1939e-07	0.63	0.8	1.3	3.1		Teclistamab	180	0.0060811	4.5352e-05	34.25	58.7143	137
ISB2001	12.5	0.00079365	9.3333e-07	0.63	0.8	1.3	3.1		Teclistamab	180	0.0068137	6.141e-05	34.25	58.7143	137
ISB2001	12.5	0.00092562	1.4895e-06	0.63	0.8	1.3	3.1		Teclistamab	180	0.0075462	8.04e-05	34.25	58.7143	137
ISB2001	12.5	0.0010576	2.214e-06	0.63	0.8	1.3	3.1		Teclistamab	180	0.0082787	0.00010245	34.25	58.7143	137
ISB2001	12.5	0.0011895	3.1203e-06	0.63	0.8	1.3	3.1		Teclistamab	180	0.0090113	0.00012766	34.25	58.7143	137
ISB2001	12.5	0.0013215	4.2196e-06	0.63	0.8	1.3	3.1		Teclistamab	180	0.010856	0.00020592	34.25	58.7143	137
ISB2001	12.5	0.0014535	5.5214e-06	0.63	0.8	1.3	3.1		Teclistamab	180	0.012701	0.00030648	34.25	58.7143	137
ISB2001	12.5	0.0015854	7.0336e-06	0.63	0.8	1.3	3.1		Teclistamab	180	0.014546	0.00043076	34.25	58.7143	137
ISB2001	12.5	0.0017174	8.7624e-06	0.63	0.8	1.3	3.1		Teclistamab	180	0.016391	0.00058009	34.25	58.7143	137
ISB2001	12.5	0.0020061	1.3324e-05	0.63	0.8	1.3	3.1		Teclistamab	180	0.018236	0.00075578	34.25	58.7143	137
ISB2001	12.5	0.0022949	1.898e-05	0.63	0.8	1.3	3.1		Teclistamab	180	0.020081	0.00095906	34.25	58.7143	137
ISB2001	12.5	0.0025836	2.5744e-05	0.63	0.8	1.3	3.1		Teclistamab	180	0.025476	0.0017231	34.25	58.7143	137
ISB2001	12.5	0.0028723	3.3613e-05	0.63	0.8	1.3	3.1		Teclistamab	180	0.030871	0.0027627	34.25	58.7143	137
ISB2001	12.5	0.003161	4.2574e-05	0.63	0.8	1.3	3.1		Teclistamab	180	0.036265	0.0041055	34.25	58.7143	137
ISB2001	12.5	0.0034498	5.2602e-05	0.63	0.8	1.3	3.1		Teclistamab	180	0.04166	0.0057775	34.25	58.7143	137
ISB2001	12.5	0.0039956	7.4367e-05	0.63	0.8	1.3	3.1		Teclistamab	180	0.047055	0.0078032	34.25	58.7143	137
ISB2001	12.5	0.0045415	9.9592e-05	0.63	0.8	1.3	3.1		Teclistamab	180	0.060408	0.014482	34.25	58.7143	137
ISB2001	12.5	0.0050873	0.000128	0.63	0.8	1.3	3.1		Teclistamab	180	0.073762	0.023777	34.25	58.7143	137
ISB2001	12.5	0.0056332	0.00015933	0.63	0.8	1.3	3.1		Teclistamab	180	0.087116	0.035953	34.25	58.7143	137
ISB2001	12.5	0.006179	0.00019331	0.63	0.8	1.3	3.1		Teclistamab	180	0.10047	0.051234	34.25	58.7143	137
ISB2001	12.5	0.0067248	0.00022971	0.63	0.8	1.3	3.1		Teclistamab	180	0.11382	0.06981	34.25	58.7143	137
ISB2001	12.5	0.0077598	0.00030459	0.63	0.8	1.3	3.1		Teclistamab	180	0.12718	0.091838	34.25	58.7143	137
ISB2001	12.5	0.0087948	0.00038614	0.63	0.8	1.3	3.1		Teclistamab	180	0.15903	0.15904	34.25	58.7143	137
ISB2001	12.5	0.0098298	0.00047336	0.63	0.8	1.3	3.1		Teclistamab	180	0.19088	0.24782	34.25	58.7143	137
ISB2001	12.5	0.010865	0.00056554	0.63	0.8	1.3	3.1		Teclistamab	180	0.22273	0.35879	34.25	58.7143	137
ISB2001	12.5	0.0119	0.00066214	0.63	0.8	1.3	3.1		Teclistamab	180	0.25458	0.49217	34.25	58.7143	137
ISB2001	12.5	0.012935	0.00076275	0.63	0.8	1.3	3.1		Teclistamab	180	0.28644	0.64787	34.25	58.7143	137
ISB2001	12.5	0.014901	0.0009639	0.63	0.8	1.3	3.1		Teclistamab	180	0.31829	0.82558	34.25	58.7143	137
ISB2001	12.5	0.016867	0.0011771	0.63	0.8	1.3	3.1		Teclistamab	180	0.38402	1.2598	34.25	58.7143	137
ISB2001	12.5	0.018833	0.0014017	0.63	0.8	1.3	3.1		Teclistamab	180	0.44976	1.7801	34.25	58.7143	137
ISB2001	12.5	0.020799	0.0016371	0.63	0.8	1.3	3.1		Teclistamab	180	0.5155	2.3797	34.25	58.7143	137
ISB2001	12.5	0.022766	0.0018829	0.63	0.8	1.3	3.1		Teclistamab	180	0.58124	3.0521	34.25	58.7143	137
ISB2001	12.5	0.024732	0.002139	0.63	0.8	1.3	3.1		Teclistamab	180	0.64697	3.7904	34.25	58.7143	137
ISB2001	12.5	0.028679	0.0026831	0.63	0.8	1.3	3.1		Teclistamab	180	0.71271	4.5882	34.25	58.7143	137
ISB2001	12.5	0.032626	0.0032665	0.63	0.8	1.3	3.1		Teclistamab	180	0.88898	6.9738	34.25	58.7143	137
ISB2001	12.5	0.036573	0.0038877	0.63	0.8	1.3	3.1		Teclistamab	180	1.0653	9.6339	34.25	58.7143	137
ISB2001	12.5	0.040521	0.0045457	0.63	0.8	1.3	3.1		Teclistamab	180	1.2415	12.476	34.25	58.7143	137
ISB2001	12.5	0.044468	0.0052395	0.63	0.8	1.3	3.1		Teclistamab	180	1.4178	15.426	34.25	58.7143	137
ISB2001	12.5	0.048415	0.0059683	0.63	0.8	1.3	3.1		Teclistamab	180	1.5941	18.421	34.25	58.7143	137
ISB2001	12.5	0.056118	0.0074882	0.63	0.8	1.3	3.1		Teclistamab	180	1.7704	21.409	34.25	58.7143	137
ISB2001	12.5	0.063821	0.009132	0.63	0.8	1.3	3.1		Teclistamab	180	2.0951	26.766	34.25	58.7143	137
ISB2001	12.5	0.071524	0.010894	0.63	0.8	1.3	3.1		Teclistamab	180	2.4198	31.784	34.25	58.7143	137
ISB2001	12.5	0.079227	0.012769	0.63	0.8	1.3	3.1		Teclistamab	180	2.7445	36.356	34.25	58.7143	137
ISB2001	12.5	0.08	0.012963	0.63	0.8	1.3	3.1		Teclistamab	180	3.0693	40.424	34.25	58.7143	137
ISB2001	12.5	0.08693	0.014752	0.63	0.8	1.3	3.1		Teclistamab	180	3.394	43.967	34.25	58.7143	137
ISB2001	12.5	0.11301	0.0222	0.63	0.8	1.3	3.1		Teclistamab	180	3.7187	46.994	34.25	58.7143	137
ISB2001	12.5	0.13909	0.030652	0.63	0.8	1.3	3.1		Teclistamab	180	4.252	50.899	34.25	58.7143	137
ISB2001	12.5	0.16517	0.039949	0.63	0.8	1.3	3.1		Teclistamab	180	4.7854	53.626	34.25	58.7143	137
ISB2001	12.5	0.17	0.041752	0.63	0.8	1.3	3.1		Teclistamab	180	5.3187	55.365	34.25	58.7143	137
ISB2001	12.5	0.19125	0.049957	0.63	0.8	1.3	3.1		Teclistamab	180	5.852	56.297	34.25	58.7143	137
ISB2001	12.5	0.21733	0.060556	0.63	0.8	1.3	3.1		Teclistamab	180	6.3854	56.582	34.25	58.7143	137
ISB2001	12.5	0.26692	0.081997	0.63	0.8	1.3	3.1		Teclistamab	180	6.9187	56.361	34.25	58.7143	137
ISB2001	12.5	0.31652	0.10463	0.63	0.8	1.3	3.1		Teclistamab	180	7	56.29	34.25	58.7143	137
ISB2001	12.5	0.33	0.11092	0.63	0.8	1.3	3.1		Teclistamab	180	7	56.29	34.25	58.7143	137
ISB2001	12.5	0.36611	0.12798	0.63	0.8	1.3	3.1		Teclistamab	450	0	0	34.25	58.7143	137
ISB2001	12.5	0.4157	0.15172	0.63	0.8	1.3	3.1		Teclistamab	450	1.1296e-21	3.2637e-77	34.25	58.7143	137
ISB2001	12.5	0.46529	0.17557	0.63	0.8	1.3	3.1		Teclistamab	450	2.2593e-21	1.7847e-76	34.25	58.7143	137
ISB2001	12.5	0.55101	0.21654	0.63	0.8	1.3	3.1		Teclistamab	450	3.3889e-21	5.7076e-76	34.25	58.7143	137
ISB2001	12.5	0.63674	0.25652	0.63	0.8	1.3	3.1		Teclistamab	450	1.4685e-20	4.7092e-73	34.25	58.7143	137
ISB2001	12.5	0.72246	0.29506	0.63	0.8	1.3	3.1		Teclistamab	450	2.5982e-20	2.3689e-72	34.25	58.7143	137
ISB2001	12.5	0.80818	0.33192	0.63	0.8	1.3	3.1		Teclistamab	450	3.7278e-20	7.1882e-72	34.25	58.7143	137
ISB2001	12.5	0.8939	0.36696	0.63	0.8	1.3	3.1		Teclistamab	450	1.5024e-19	4.8796e-69	34.25	58.7143	137
ISB2001	12.5	1	0.40779	0.63	0.8	1.3	3.1		Teclistamab	450	2.6321e-19	2.4347e-68	34.25	58.7143	137
ISB2001	12.5	1.0514	0.42652	0.63	0.8	1.3	3.1		Teclistamab	450	3.7617e-19	7.3508e-68	34.25	58.7143	137
ISB2001	12.5	1.209	0.47978	0.63	0.8	1.3	3.1		Teclistamab	450	1.5058e-18	4.8969e-65	34.25	58.7143	137
ISB2001	12.5	1.3665	0.52699	0.63	0.8	1.3	3.1		Teclistamab	450	2.6355e-18	2.4413e-64	34.25	58.7143	137
ISB2001	12.5	1.5241	0.56856	0.63	0.8	1.3	3.1		Teclistamab	450	3.7651e-18	7.3672e-64	34.25	58.7143	137
ISB2001	12.5	1.6816	0.60491	0.63	0.8	1.3	3.1		Teclistamab	450	1.5062e-17	4.8987e-61	34.25	58.7143	137
ISB2001	12.5	1.9691	0.65908	0.63	0.8	1.3	3.1		Teclistamab	450	2.6358e-17	2.442e-60	34.25	58.7143	137
ISB2001	12.5	2	0.66404	0.63	0.8	1.3	3.1		Teclistamab	450	3.7654e-17	7.3688e-60	34.25	58.7143	137
ISB2001	12.5	2.2566	0.69949	0.63	0.8	1.3	3.1		Teclistamab	450	1.5062e-16	4.8988e-57	34.25	58.7143	137
ISB2001	12.5	2.544	0.72824	0.63	0.8	1.3	3.1		Teclistamab	450	2.6358e-16	2.4421e-56	34.25	58.7143	137
ISB2001	12.5	2.8315	0.74721	0.63	0.8	1.3	3.1		Teclistamab	450	3.7655e-16	7.369e-56	34.25	58.7143	137
ISB2001	12.5	3	0.75442	0.63	0.8	1.3	3.1		Teclistamab	450	1.5062e-15	4.8989e-53	34.25	58.7143	137
ISB2001	12.5	3.1189	0.758	0.63	0.8	1.3	3.1		Teclistamab	450	2.6358e-15	2.4421e-52	34.25	58.7143	137
ISB2001	12.5	3.6125	0.76122	0.63	0.8	1.3	3.1		Teclistamab	450	3.7655e-15	7.369e-52	34.25	58.7143	137
ISB2001	12.5	4	0.75342	0.63	0.8	1.3	3.1		Teclistamab	450	1.5062e-14	4.8989e-49	34.25	58.7143	137
ISB2001	12.5	4.1061	0.75013	0.63	0.8	1.3	3.1		Teclistamab	450	2.6358e-14	2.4421e-48	34.25	58.7143	137
ISB2001	12.5	4.5997	0.72922	0.63	0.8	1.3	3.1		Teclistamab	450	3.7655e-14	7.369e-48	34.25	58.7143	137
ISB2001	12.5	5	0.70735	0.63	0.8	1.3	3.1		Teclistamab	450	1.5062e-13	4.8989e-45	34.25	58.7143	137
ISB2001	12.5	5.0933	0.70183	0.63	0.8	1.3	3.1		Teclistamab	450	2.6358e-13	2.4421e-44	34.25	58.7143	137
ISB2001	12.5	5.5869	0.67039	0.63	0.8	1.3	3.1		Teclistamab	450	3.7655e-13	7.369e-44	34.25	58.7143	137
ISB2001	12.5	6	0.64229	0.63	0.8	1.3	3.1		Teclistamab	450	1.5062e-12	4.8989e-41	34.25	58.7143	137
ISB2001	12.5	6.0805	0.63672	0.63	0.8	1.3	3.1		Teclistamab	450	2.6358e-12	2.4421e-40	34.25	58.7143	137
ISB2001	12.5	6.5742	0.60212	0.63	0.8	1.3	3.1		Teclistamab	450	3.7655e-12	7.369e-40	34.25	58.7143	137
ISB2001	12.5	7	0.57228	0.63	0.8	1.3	3.1		Teclistamab	450	1.5062e-11	1.8193e-37	34.25	58.7143	137
ISB2001	12.5	7	0.57228	0.63	0.8	1.3	3.1		Teclistamab	450	2.6358e-11	1.0838e-36	34.25	58.7143	137
ISB2001	20	0	0	0.63	0.8	1.3	3.1		Teclistamab	450	3.7655e-11	3.7149e-36	34.25	58.7143	137
ISB2001	20	1.6753e-20	1.4947e-71	0.63	0.8	1.3	3.1		Teclistamab	450	4.8951e-11	9.6104e-36	34.25	58.7143	137
ISB2001	20	3.3506e-20	8.1737e-71	0.63	0.8	1.3	3.1		Teclistamab	450	1.3891e-10	1.0096e-33	34.25	58.7143	137
ISB2001	20	5.0259e-20	2.614e-70	0.63	0.8	1.3	3.1		Teclistamab	450	2.2887e-10	5.5436e-33	34.25	58.7143	137
ISB2001	20	2.1779e-19	2.1567e-67	0.63	0.8	1.3	3.1		Teclistamab	450	3.1883e-10	1.81e-32	34.25	58.7143	137
ISB2001	20	3.8532e-19	1.0849e-66	0.63	0.8	1.3	3.1		Teclistamab	450	4.0879e-10	4.5308e-32	34.25	58.7143	137
ISB2001	20	5.5285e-19	3.2921e-66	0.63	0.8	1.3	3.1		Teclistamab	450	1.3084e-09	8.6361e-30	34.25	58.7143	137
ISB2001	20	2.2282e-18	2.2348e-63	0.63	0.8	1.3	3.1		Teclistamab	450	2.208e-09	4.9545e-29	34.25	58.7143	137
ISB2001	20	3.9035e-18	1.115e-62	0.63	0.8	1.3	3.1		Teclistamab	450	3.1076e-09	1.6578e-28	34.25	58.7143	137
ISB2001	20	5.5788e-18	3.3665e-62	0.63	0.8	1.3	3.1		Teclistamab	450	4.0072e-09	4.2168e-28	34.25	58.7143	137
ISB2001	20	2.2332e-17	2.2427e-59	0.63	0.8	1.3	3.1		Teclistamab	450	1.3003e-08	8.5081e-26	34.25	58.7143	137
ISB2001	20	3.9085e-17	1.1181e-58	0.63	0.8	1.3	3.1		Teclistamab	450	2.1999e-08	4.8998e-25	34.25	58.7143	137
ISB2001	20	5.5838e-17	3.3741e-58	0.63	0.8	1.3	3.1		Teclistamab	450	3.0995e-08	1.6433e-24	34.25	58.7143	137
ISB2001	20	2.2337e-16	2.2435e-55	0.63	0.8	1.3	3.1		Teclistamab	450	3.9991e-08	4.1865e-24	34.25	58.7143	137
ISB2001	20	3.909e-16	1.1184e-54	0.63	0.8	1.3	3.1		Teclistamab	450	6.5114e-08	2.7419e-23	34.25	58.7143	137
ISB2001	20	5.5843e-16	3.3748e-54	0.63	0.8	1.3	3.1		Teclistamab	450	9.0236e-08	9.6933e-23	34.25	58.7143	137
ISB2001	20	2.2337e-15	2.2436e-51	0.63	0.8	1.3	3.1		Teclistamab	450	1.1536e-07	2.5307e-22	34.25	58.7143	137
ISB2001	20	3.909e-15	1.1184e-50	0.63	0.8	1.3	3.1		Teclistamab	450	1.4048e-07	5.5007e-22	34.25	58.7143	137
ISB2001	20	5.5843e-15	3.3749e-50	0.63	0.8	1.3	3.1		Teclistamab	450	1.656e-07	1.0557e-21	34.25	58.7143	137
ISB2001	20	2.2337e-14	2.2436e-47	0.63	0.8	1.3	3.1		Teclistamab	450	2.4853e-07	5.3129e-21	34.25	58.7143	137
ISB2001	20	3.909e-14	1.1184e-46	0.63	0.8	1.3	3.1		Teclistamab	450	3.3145e-07	1.6779e-20	34.25	58.7143	137
ISB2001	20	5.5844e-14	3.3749e-46	0.63	0.8	1.3	3.1		Teclistamab	450	4.1437e-07	4.0967e-20	34.25	58.7143	137
ISB2001	20	2.2337e-13	2.2436e-43	0.63	0.8	1.3	3.1		Teclistamab	450	4.973e-07	8.4959e-20	34.25	58.7143	137
ISB2001	20	3.909e-13	1.1184e-42	0.63	0.8	1.3	3.1		Teclistamab	450	5.8022e-07	1.5741e-19	34.25	58.7143	137
ISB2001	20	5.5844e-13	3.3749e-42	0.63	0.8	1.3	3.1		Teclistamab	450	6.6314e-07	2.6855e-19	34.25	58.7143	137
ISB2001	20	2.2337e-12	2.2436e-39	0.63	0.8	1.3	3.1		Teclistamab	450	1.0673e-06	1.8609e-18	34.25	58.7143	137
ISB2001	20	3.909e-12	1.1184e-38	0.63	0.8	1.3	3.1		Teclistamab	450	1.4715e-06	6.6753e-18	34.25	58.7143	137
ISB2001	20	5.5844e-12	3.3749e-38	0.63	0.8	1.3	3.1		Teclistamab	450	1.8756e-06	1.7444e-17	34.25	58.7143	137
ISB2001	20	1.3058e-11	7.4476e-37	0.63	0.8	1.3	3.1		Teclistamab	450	2.2798e-06	3.7817e-17	34.25	58.7143	137
ISB2001	20	2.0532e-11	3.4617e-36	0.63	0.8	1.3	3.1		Teclistamab	450	2.6839e-06	7.2348e-17	34.25	58.7143	137
ISB2001	20	2.8006e-11	1.0407e-35	0.63	0.8	1.3	3.1		Teclistamab	450	3.7737e-06	2.8107e-16	34.25	58.7143	137
ISB2001	20	3.548e-11	2.4772e-35	0.63	0.8	1.3	3.1		Teclistamab	450	4.8635e-06	7.735e-16	34.25	58.7143	137
ISB2001	20	5.7223e-11	1.7718e-34	0.63	0.8	1.3	3.1		Teclistamab	450	5.9532e-06	1.7338e-15	34.25	58.7143	137
ISB2001	20	7.8965e-11	6.0642e-34	0.63	0.8	1.3	3.1		Teclistamab	450	7.043e-06	3.3918e-15	34.25	58.7143	137
ISB2001	20	1.0071e-10	1.5319e-33	0.63	0.8	1.3	3.1		Teclistamab	450	8.1327e-06	6.0228e-15	34.25	58.7143	137
ISB2001	20	1.2245e-10	3.2448e-33	0.63	0.8	1.3	3.1		Teclistamab	450	9.2225e-06	9.947e-15	34.25	58.7143	137
ISB2001	20	3.3987e-10	3.3412e-31	0.63	0.8	1.3	3.1		Teclistamab	450	1.225e-05	3.0853e-14	34.25	58.7143	137
ISB2001	20	5.573e-10	1.828e-30	0.63	0.8	1.3	3.1		Teclistamab	450	1.5277e-05	7.4377e-14	34.25	58.7143	137
ISB2001	20	7.7472e-10	5.9476e-30	0.63	0.8	1.3	3.1		Teclistamab	450	1.8304e-05	1.5276e-13	34.25	58.7143	137
ISB2001	20	9.9215e-10	1.4848e-29	0.63	0.8	1.3	3.1		Teclistamab	450	2.1332e-05	2.8079e-13	34.25	58.7143	137
ISB2001	20	3.1664e-09	2.7988e-27	0.63	0.8	1.3	3.1		Teclistamab	450	2.4359e-05	4.758e-13	34.25	58.7143	137
ISB2001	20	5.3406e-09	1.6043e-26	0.63	0.8	1.3	3.1		Teclistamab	450	2.7386e-05	7.5757e-13	34.25	58.7143	137
ISB2001	20	7.5149e-09	5.3655e-26	0.63	0.8	1.3	3.1		Teclistamab	450	3.0414e-05	1.1483e-12	34.25	58.7143	137
ISB2001	20	9.6891e-09	1.3643e-25	0.63	0.8	1.3	3.1		Teclistamab	450	4.1495e-05	3.9293e-12	34.25	58.7143	137
ISB2001	20	1.7022e-08	1.2239e-24	0.63	0.8	1.3	3.1		Teclistamab	450	5.2576e-05	1.0002e-11	34.25	58.7143	137
ISB2001	20	2.4355e-08	4.893e-24	0.63	0.8	1.3	3.1		Teclistamab	450	6.3657e-05	2.1228e-11	34.25	58.7143	137
ISB2001	20	3.1689e-08	1.3667e-23	0.63	0.8	1.3	3.1		Teclistamab	450	7.4738e-05	3.9842e-11	34.25	58.7143	137
ISB2001	20	3.9022e-08	3.1022e-23	0.63	0.8	1.3	3.1		Teclistamab	450	8.5819e-05	6.8418e-11	34.25	58.7143	137
ISB2001	20	4.6355e-08	6.1371e-23	0.63	0.8	1.3	3.1		Teclistamab	450	9.69e-05	1.0986e-10	34.25	58.7143	137
ISB2001	20	7.2615e-08	3.6641e-22	0.63	0.8	1.3	3.1		Teclistamab	450	0.00010798	1.6736e-10	34.25	58.7143	137
ISB2001	20	9.8874e-08	1.2578e-21	0.63	0.8	1.3	3.1		Teclistamab	450	0.00012702	3.1387e-10	34.25	58.7143	137
ISB2001	20	1.2513e-07	3.2257e-21	0.63	0.8	1.3	3.1		Teclistamab	450	0.00014606	5.3759e-10	34.25	58.7143	137
ISB2001	20	1.5139e-07	6.9101e-21	0.63	0.8	1.3	3.1		Teclistamab	450	0.0001651	8.5995e-10	34.25	58.7143	137
ISB2001	20	1.7765e-07	1.3101e-20	0.63	0.8	1.3	3.1		Teclistamab	450	0.00018414	1.3041e-09	34.25	58.7143	137
ISB2001	20	2.0391e-07	2.2738e-20	0.63	0.8	1.3	3.1		Teclistamab	450	0.00020318	1.8948e-09	34.25	58.7143	137
ISB2001	20	3.3512e-07	1.7207e-19	0.63	0.8	1.3	3.1		Teclistamab	450	0.00022222	2.658e-09	34.25	58.7143	137
ISB2001	20	4.6632e-07	6.3956e-19	0.63	0.8	1.3	3.1		Teclistamab	450	0.00024126	3.6211e-09	34.25	58.7143	137
ISB2001	20	5.9753e-07	1.7049e-18	0.63	0.8	1.3	3.1		Teclistamab	450	0.00028134	6.4295e-09	34.25	58.7143	137
ISB2001	20	7.2874e-07	3.7445e-18	0.63	0.8	1.3	3.1		Teclistamab	450	0.00032143	1.0525e-08	34.25	58.7143	137
ISB2001	20	8.5994e-07	7.2304e-18	0.63	0.8	1.3	3.1		Teclistamab	450	0.00036152	1.6194e-08	34.25	58.7143	137
ISB2001	20	1.5429e-06	7.4262e-17	0.63	0.8	1.3	3.1		Teclistamab	450	0.00040161	2.373e-08	34.25	58.7143	137
ISB2001	20	2.2258e-06	3.2116e-16	0.63	0.8	1.3	3.1		Teclistamab	450	0.00044169	3.3433e-08	34.25	58.7143	137
ISB2001	20	2.9087e-06	9.3562e-16	0.63	0.8	1.3	3.1		Teclistamab	450	0.00048178	4.5603e-08	34.25	58.7143	137
ISB2001	20	3.5916e-06	2.1722e-15	0.63	0.8	1.3	3.1		Teclistamab	450	0.00052187	6.0538e-08	34.25	58.7143	137
ISB2001	20	4.2745e-06	4.3522e-15	0.63	0.8	1.3	3.1		Teclistamab	450	0.00061526	1.0773e-07	34.25	58.7143	137
ISB2001	20	4.9574e-06	7.8627e-15	0.63	0.8	1.3	3.1		Teclistamab	450	0.00070866	1.7524e-07	34.25	58.7143	137
ISB2001	20	8.2536e-06	5.9955e-14	0.63	0.8	1.3	3.1		Teclistamab	450	0.00080205	2.6663e-07	34.25	58.7143	137
ISB2001	20	1.155e-05	2.283e-13	0.63	0.8	1.3	3.1		Teclistamab	450	0.00089544	3.853e-07	34.25	58.7143	137
ISB2001	20	1.4846e-05	6.1902e-13	0.63	0.8	1.3	3.1		Teclistamab	450	0.00098884	5.3447e-07	34.25	58.7143	137
ISB2001	20	1.8142e-05	1.3712e-12	0.63	0.8	1.3	3.1		Teclistamab	450	0.0010822	7.1726e-07	34.25	58.7143	137
ISB2001	20	2.1438e-05	2.6556e-12	0.63	0.8	1.3	3.1		Teclistamab	450	0.0011756	9.3659e-07	34.25	58.7143	137
ISB2001	20	2.4734e-05	4.6737e-12	0.63	0.8	1.3	3.1		Teclistamab	450	0.0013723	1.5305e-06	34.25	58.7143	137
ISB2001	20	3.0631e-05	1.086e-11	0.63	0.8	1.3	3.1		Teclistamab	450	0.001569	2.3234e-06	34.25	58.7143	137
ISB2001	20	3.6528e-05	2.1697e-11	0.63	0.8	1.3	3.1		Teclistamab	450	0.0017657	3.338e-06	34.25	58.7143	137
ISB2001	20	4.2424e-05	3.9004e-11	0.63	0.8	1.3	3.1		Teclistamab	450	0.0019624	4.5952e-06	34.25	58.7143	137
ISB2001	20	4.8321e-05	6.4858e-11	0.63	0.8	1.3	3.1		Teclistamab	450	0.0021591	6.1149e-06	34.25	58.7143	137
ISB2001	20	5.4218e-05	1.0157e-10	0.63	0.8	1.3	3.1		Teclistamab	450	0.0023558	7.9153e-06	34.25	58.7143	137
ISB2001	20	6.0114e-05	1.5168e-10	0.63	0.8	1.3	3.1		Teclistamab	450	0.0025525	1.0014e-05	34.25	58.7143	137
ISB2001	20	6.6011e-05	2.1793e-10	0.63	0.8	1.3	3.1		Teclistamab	450	0.002964	1.544e-05	34.25	58.7143	137
ISB2001	20	7.7451e-05	4.0366e-10	0.63	0.8	1.3	3.1		Teclistamab	450	0.0033755	2.2379e-05	34.25	58.7143	137
ISB2001	20	8.8891e-05	6.8467e-10	0.63	0.8	1.3	3.1		Teclistamab	450	0.003787	3.0956e-05	34.25	58.7143	137
ISB2001	20	0.00010033	1.0865e-09	0.63	0.8	1.3	3.1		Teclistamab	450	0.0041984	4.1279e-05	34.25	58.7143	137
ISB2001	20	0.00011177	1.6366e-09	0.63	0.8	1.3	3.1		Teclistamab	450	0.0046099	5.345e-05	34.25	58.7143	137
ISB2001	20	0.00012321	2.3639e-09	0.63	0.8	1.3	3.1		Teclistamab	450	0.0050214	6.7559e-05	34.25	58.7143	137
ISB2001	20	0.00013465	3.299e-09	0.63	0.8	1.3	3.1		Teclistamab	450	0.0054329	8.3688e-05	34.25	58.7143	137
ISB2001	20	0.00014609	4.4734e-09	0.63	0.8	1.3	3.1		Teclistamab	450	0.0064109	0.00013057	34.25	58.7143	137
ISB2001	20	0.00017078	7.979e-09	0.63	0.8	1.3	3.1		Teclistamab	450	0.0073889	0.00019018	34.25	58.7143	137
ISB2001	20	0.00019548	1.309e-08	0.63	0.8	1.3	3.1		Teclistamab	450	0.0083669	0.00026329	34.25	58.7143	137
ISB2001	20	0.00022017	2.0156e-08	0.63	0.8	1.3	3.1		Teclistamab	450	0.0093449	0.00035057	34.25	58.7143	137
ISB2001	20	0.00024486	2.9528e-08	0.63	0.8	1.3	3.1		Teclistamab	450	0.010323	0.00045266	34.25	58.7143	137
ISB2001	20	0.00026956	4.1561e-08	0.63	0.8	1.3	3.1		Teclistamab	450	0.011301	0.00057012	34.25	58.7143	137
ISB2001	20	0.00029425	5.6605e-08	0.63	0.8	1.3	3.1		Teclistamab	450	0.013788	0.00094176	34.25	58.7143	137
ISB2001	20	0.00031894	7.5006e-08	0.63	0.8	1.3	3.1		Teclistamab	450	0.016275	0.0014248	34.25	58.7143	137
ISB2001	20	0.00037816	1.3483e-07	0.63	0.8	1.3	3.1		Teclistamab	450	0.018763	0.0020272	34.25	58.7143	137
ISB2001	20	0.00043738	2.204e-07	0.63	0.8	1.3	3.1		Teclistamab	450	0.02125	0.0027567	34.25	58.7143	137
ISB2001	20	0.0004966	3.3588e-07	0.63	0.8	1.3	3.1		Teclistamab	450	0.023737	0.0036205	34.25	58.7143	137
ISB2001	20	0.00055582	4.8516e-07	0.63	0.8	1.3	3.1		Teclistamab	450	0.03107	0.0070166	34.25	58.7143	137
ISB2001	20	0.00061504	6.7182e-07	0.63	0.8	1.3	3.1		Teclistamab	450	0.038403	0.011817	34.25	58.7143	137
ISB2001	20	0.00067426	8.9916e-07	0.63	0.8	1.3	3.1		Teclistamab	450	0.045737	0.018183	34.25	58.7143	137
ISB2001	20	0.00073348	1.1702e-06	0.63	0.8	1.3	3.1		Teclistamab	450	0.05307	0.026263	34.25	58.7143	137
ISB2001	20	0.00085728	1.8903e-06	0.63	0.8	1.3	3.1		Teclistamab	450	0.060403	0.036192	34.25	58.7143	137
ISB2001	20	0.00098109	2.8364e-06	0.63	0.8	1.3	3.1		Teclistamab	450	0.075918	0.063845	34.25	58.7143	137
ISB2001	20	0.0011049	4.0279e-06	0.63	0.8	1.3	3.1		Teclistamab	450	0.091433	0.10135	34.25	58.7143	137
ISB2001	20	0.0012287	5.4814e-06	0.63	0.8	1.3	3.1		Teclistamab	450	0.10695	0.14955	34.25	58.7143	137
ISB2001	20	0.0013525	7.2111e-06	0.63	0.8	1.3	3.1		Teclistamab	450	0.12246	0.20912	34.25	58.7143	137
ISB2001	20	0.0014763	9.2287e-06	0.63	0.8	1.3	3.1		Teclistamab	450	0.13798	0.28063	34.25	58.7143	137
ISB2001	20	0.0016001	1.1544e-05	0.63	0.8	1.3	3.1		Teclistamab	450	0.15349	0.36451	34.25	58.7143	137
ISB2001	20	0.0018664	1.7571e-05	0.63	0.8	1.3	3.1		Teclistamab	450	0.18995	0.61209	34.25	58.7143	137
ISB2001	20	0.0021328	2.5069e-05	0.63	0.8	1.3	3.1		Teclistamab	450	0.22641	0.93227	34.25	58.7143	137
ISB2001	20	0.0023991	3.4069e-05	0.63	0.8	1.3	3.1		Teclistamab	450	0.26287	1.3257	34.25	58.7143	137
ISB2001	20	0.0026654	4.4578e-05	0.63	0.8	1.3	3.1		Teclistamab	450	0.29933	1.7919	34.25	58.7143	137
ISB2001	20	0.0029317	5.6588e-05	0.63	0.8	1.3	3.1		Teclistamab	450	0.33579	2.3292	34.25	58.7143	137
ISB2001	20	0.003198	7.0078e-05	0.63	0.8	1.3	3.1		Teclistamab	450	0.37226	2.9357	34.25	58.7143	137
ISB2001	20	0.0037077	9.9903e-05	0.63	0.8	1.3	3.1		Teclistamab	450	0.44916	4.4308	34.25	58.7143	137
ISB2001	20	0.0042173	0.00013474	0.63	0.8	1.3	3.1		Teclistamab	450	0.52606	6.1963	34.25	58.7143	137
ISB2001	20	0.004727	0.00017425	0.63	0.8	1.3	3.1		Teclistamab	450	0.60297	8.2043	34.25	58.7143	137
ISB2001	20	0.0052367	0.00021807	0.63	0.8	1.3	3.1		Teclistamab	450	0.67987	10.428	34.25	58.7143	137
ISB2001	20	0.0057463	0.00026586	0.63	0.8	1.3	3.1		Teclistamab	450	0.75677	12.841	34.25	58.7143	137
ISB2001	20	0.006256	0.00031729	0.63	0.8	1.3	3.1		Teclistamab	450	0.83368	15.419	34.25	58.7143	137
ISB2001	20	0.0072013	0.00042126	0.63	0.8	1.3	3.1		Teclistamab	450	1.0287	22.549	34.25	58.7143	137
ISB2001	20	0.0081467	0.00053497	0.63	0.8	1.3	3.1		Teclistamab	450	1.2237	30.273	34.25	58.7143	137
ISB2001	20	0.009092	0.00065704	0.63	0.8	1.3	3.1		Teclistamab	450	1.4188	38.33	34.25	58.7143	137
ISB2001	20	0.010037	0.00078639	0.63	0.8	1.3	3.1		Teclistamab	450	1.6138	46.509	34.25	58.7143	137
ISB2001	20	0.010983	0.0009222	0.63	0.8	1.3	3.1		Teclistamab	450	1.8088	54.645	34.25	58.7143	137
ISB2001	20	0.011928	0.0010638	0.63	0.8	1.3	3.1		Teclistamab	450	2.0038	62.608	34.25	58.7143	137
ISB2001	20	0.013737	0.0013495	0.63	0.8	1.3	3.1		Teclistamab	450	2.3558	76.235	34.25	58.7143	137
ISB2001	20	0.015546	0.0016524	0.63	0.8	1.3	3.1		Teclistamab	450	2.7078	88.594	34.25	58.7143	137
ISB2001	20	0.017356	0.0019714	0.63	0.8	1.3	3.1		Teclistamab	450	3.0598	99.488	34.25	58.7143	137
ISB2001	20	0.019165	0.0023055	0.63	0.8	1.3	3.1		Teclistamab	450	3.4118	108.85	34.25	58.7143	137
ISB2001	20	0.020974	0.0026542	0.63	0.8	1.3	3.1		Teclistamab	450	3.7638	116.71	34.25	58.7143	137
ISB2001	20	0.022783	0.003017	0.63	0.8	1.3	3.1		Teclistamab	450	4.1158	123.13	34.25	58.7143	137
ISB2001	20	0.026159	0.0037307	0.63	0.8	1.3	3.1		Teclistamab	450	4.7282	131.23	34.25	58.7143	137
ISB2001	20	0.029534	0.0044912	0.63	0.8	1.3	3.1		Teclistamab	450	5.3407	136.05	34.25	58.7143	137
ISB2001	20	0.03291	0.005297	0.63	0.8	1.3	3.1		Teclistamab	450	5.9531	138.29	34.25	58.7143	137
ISB2001	20	0.036285	0.0061471	0.63	0.8	1.3	3.1		Teclistamab	450	6.5655	138.58	34.25	58.7143	137
ISB2001	20	0.03966	0.0070404	0.63	0.8	1.3	3.1		Teclistamab	450	7	137.88	34.25	58.7143	137
ISB2001	20	0.043036	0.0079762	0.63	0.8	1.3	3.1		Teclistamab	450	7	137.88	34.25	58.7143	137
ISB2001	20	0.049665	0.0099337	0.63	0.8	1.3	3.1
ISB2001	20	0.056294	0.012044	0.63	0.8	1.3	3.1
ISB2001	20	0.062922	0.014302	0.63	0.8	1.3	3.1
ISB2001	20	0.069551	0.016701	0.63	0.8	1.3	3.1
ISB2001	20	0.07618	0.019236	0.63	0.8	1.3	3.1
ISB2001	20	0.08	0.020756	0.63	0.8	1.3	3.1
ISB2001	20	0.094874	0.027072	0.63	0.8	1.3	3.1
ISB2001	20	0.11357	0.035834	0.63	0.8	1.3	3.1
ISB2001	20	0.13226	0.045422	0.63	0.8	1.3	3.1
ISB2001	20	0.15096	0.055742	0.63	0.8	1.3	3.1
ISB2001	20	0.16965	0.06671	0.63	0.8	1.3	3.1
ISB2001	20	0.17	0.06692	0.63	0.8	1.3	3.1
ISB2001	20	0.21123	0.093071	0.63	0.8	1.3	3.1
ISB2001	20	0.25281	0.12155	0.63	0.8	1.3	3.1
ISB2001	20	0.29439	0.15157	0.63	0.8	1.3	3.1
ISB2001	20	0.33	0.17814	0.63	0.8	1.3	3.1
ISB2001	20	0.33596	0.18265	0.63	0.8	1.3	3.1
ISB2001	20	0.37754	0.21442	0.63	0.8	1.3	3.1
ISB2001	20	0.44944	0.27018	0.63	0.8	1.3	3.1
ISB2001	20	0.52135	0.32594	0.63	0.8	1.3	3.1
ISB2001	20	0.59325	0.38089	0.63	0.8	1.3	3.1
ISB2001	20	0.66515	0.43452	0.63	0.8	1.3	3.1
ISB2001	20	0.73706	0.4865	0.63	0.8	1.3	3.1
ISB2001	20	0.86879	0.57683	0.63	0.8	1.3	3.1
ISB2001	20	1	0.65992	0.63	0.8	1.3	3.1
ISB2001	20	1.0005	0.66023	0.63	0.8	1.3	3.1
ISB2001	20	1.1323	0.73654	0.63	0.8	1.3	3.1
ISB2001	20	1.264	0.80594	0.63	0.8	1.3	3.1
ISB2001	20	1.3957	0.86874	0.63	0.8	1.3	3.1
ISB2001	20	1.6316	0.96575	0.63	0.8	1.3	3.1
ISB2001	20	1.8675	1.0446	0.63	0.8	1.3	3.1
ISB2001	20	2	1.0818	0.63	0.8	1.3	3.1
ISB2001	20	2.1034	1.1075	0.63	0.8	1.3	3.1
ISB2001	20	2.3393	1.1562	0.63	0.8	1.3	3.1
ISB2001	20	2.5752	1.1926	0.63	0.8	1.3	3.1
ISB2001	20	3	1.2318	0.63	0.8	1.3	3.1
ISB2001	20	3.0105	1.2325	0.63	0.8	1.3	3.1
ISB2001	20	3.4458	1.2444	0.63	0.8	1.3	3.1
ISB2001	20	3.8812	1.2355	0.63	0.8	1.3	3.1
ISB2001	20	4	1.2303	0.63	0.8	1.3	3.1
ISB2001	20	4.3165	1.2116	0.63	0.8	1.3	3.1
ISB2001	20	4.7518	1.1769	0.63	0.8	1.3	3.1
ISB2001	20	5	1.1537	0.63	0.8	1.3	3.1
ISB2001	20	5.2488	1.1286	0.63	0.8	1.3	3.1
ISB2001	20	5.7457	1.0746	0.63	0.8	1.3	3.1
ISB2001	20	6	1.0457	0.63	0.8	1.3	3.1
ISB2001	20	6.2426	1.0178	0.63	0.8	1.3	3.1
ISB2001	20	6.7395	0.96011	0.63	0.8	1.3	3.1
ISB2001	20	7	0.93008	0.63	0.8	1.3	3.1
ISB2001	20	7	0.93008	0.63	0.8	1.3	3.1
ISB2001	45	0	0	0.63	0.8	1.3	3.1
ISB2001	45	7.4458e-21	1.3122e-72	0.63	0.8	1.3	3.1
ISB2001	45	1.4892e-20	7.1758e-72	0.63	0.8	1.3	3.1
ISB2001	45	2.2337e-20	2.2948e-71	0.63	0.8	1.3	3.1
ISB2001	45	9.6795e-20	1.8934e-68	0.63	0.8	1.3	3.1
ISB2001	45	1.7125e-19	9.5245e-68	0.63	0.8	1.3	3.1
ISB2001	45	2.4571e-19	2.8902e-67	0.63	0.8	1.3	3.1
ISB2001	45	9.9029e-19	1.9619e-64	0.63	0.8	1.3	3.1
ISB2001	45	1.7349e-18	9.7891e-64	0.63	0.8	1.3	3.1
ISB2001	45	2.4795e-18	2.9555e-63	0.63	0.8	1.3	3.1
ISB2001	45	9.9253e-18	1.9689e-60	0.63	0.8	1.3	3.1
ISB2001	45	1.7371e-17	9.8158e-60	0.63	0.8	1.3	3.1
ISB2001	45	2.4817e-17	2.9621e-59	0.63	0.8	1.3	3.1
ISB2001	45	9.9275e-17	1.9696e-56	0.63	0.8	1.3	3.1
ISB2001	45	1.7373e-16	9.8185e-56	0.63	0.8	1.3	3.1
ISB2001	45	2.4819e-16	2.9628e-55	0.63	0.8	1.3	3.1
ISB2001	45	9.9277e-16	1.9697e-52	0.63	0.8	1.3	3.1
ISB2001	45	1.7374e-15	9.8188e-52	0.63	0.8	1.3	3.1
ISB2001	45	2.4819e-15	2.9629e-51	0.63	0.8	1.3	3.1
ISB2001	45	9.9277e-15	1.9697e-48	0.63	0.8	1.3	3.1
ISB2001	45	1.7374e-14	9.8188e-48	0.63	0.8	1.3	3.1
ISB2001	45	2.4819e-14	2.9629e-47	0.63	0.8	1.3	3.1
ISB2001	45	9.9277e-14	1.9697e-44	0.63	0.8	1.3	3.1
ISB2001	45	1.7374e-13	9.8188e-44	0.63	0.8	1.3	3.1
ISB2001	45	2.4819e-13	2.9629e-43	0.63	0.8	1.3	3.1
ISB2001	45	9.9277e-13	1.9697e-40	0.63	0.8	1.3	3.1
ISB2001	45	1.7374e-12	9.8188e-40	0.63	0.8	1.3	3.1
ISB2001	45	2.4819e-12	2.9629e-39	0.63	0.8	1.3	3.1
ISB2001	45	6.8347e-12	1.3609e-37	0.63	0.8	1.3	3.1
ISB2001	45	1.1187e-11	7.0501e-37	0.63	0.8	1.3	3.1
ISB2001	45	1.554e-11	2.2413e-36	0.63	0.8	1.3	3.1
ISB2001	45	1.9893e-11	5.5261e-36	0.63	0.8	1.3	3.1
ISB2001	45	3.5041e-11	5.9607e-35	0.63	0.8	1.3	3.1
ISB2001	45	5.0189e-11	2.306e-34	0.63	0.8	1.3	3.1
ISB2001	45	6.5336e-11	6.2317e-34	0.63	0.8	1.3	3.1
ISB2001	45	8.0484e-11	1.3797e-33	0.63	0.8	1.3	3.1
ISB2001	45	2.3196e-10	1.6801e-31	0.63	0.8	1.3	3.1
ISB2001	45	3.8344e-10	9.3222e-31	0.63	0.8	1.3	3.1
ISB2001	45	5.3492e-10	3.0579e-30	0.63	0.8	1.3	3.1
ISB2001	45	6.864e-10	7.6759e-30	0.63	0.8	1.3	3.1
ISB2001	45	2.2012e-09	1.4758e-27	0.63	0.8	1.3	3.1
ISB2001	45	3.716e-09	8.4711e-27	0.63	0.8	1.3	3.1
ISB2001	45	5.2307e-09	2.8354e-26	0.63	0.8	1.3	3.1
ISB2001	45	6.7455e-09	7.2139e-26	0.63	0.8	1.3	3.1
ISB2001	45	1.2216e-08	7.3411e-25	0.63	0.8	1.3	3.1
ISB2001	45	1.7686e-08	3.0682e-24	0.63	0.8	1.3	3.1
ISB2001	45	2.3156e-08	8.7756e-24	0.63	0.8	1.3	3.1
ISB2001	45	2.8626e-08	2.0222e-23	0.63	0.8	1.3	3.1
ISB2001	45	3.4096e-08	4.0423e-23	0.63	0.8	1.3	3.1
ISB2001	45	5.4312e-08	2.5798e-22	0.63	0.8	1.3	3.1
ISB2001	45	7.4529e-08	9.1354e-22	0.63	0.8	1.3	3.1
ISB2001	45	9.4746e-08	2.3853e-21	0.63	0.8	1.3	3.1
ISB2001	45	1.1496e-07	5.1699e-21	0.63	0.8	1.3	3.1
ISB2001	45	1.3518e-07	9.8824e-21	0.63	0.8	1.3	3.1
ISB2001	45	1.554e-07	1.7256e-20	0.63	0.8	1.3	3.1
ISB2001	45	2.6067e-07	1.4235e-19	0.63	0.8	1.3	3.1
ISB2001	45	3.6594e-07	5.4712e-19	0.63	0.8	1.3	3.1
ISB2001	45	4.7121e-07	1.4857e-18	0.63	0.8	1.3	3.1
ISB2001	45	5.7648e-07	3.3024e-18	0.63	0.8	1.3	3.1
ISB2001	45	6.8175e-07	6.431e-18	0.63	0.8	1.3	3.1
ISB2001	45	1.2544e-06	7.304e-17	0.63	0.8	1.3	3.1
ISB2001	45	1.827e-06	3.2833e-16	0.63	0.8	1.3	3.1
ISB2001	45	2.3997e-06	9.7625e-16	0.63	0.8	1.3	3.1
ISB2001	45	2.9723e-06	2.2955e-15	0.63	0.8	1.3	3.1
ISB2001	45	3.545e-06	4.6393e-15	0.63	0.8	1.3	3.1
ISB2001	45	4.1176e-06	8.4347e-15	0.63	0.8	1.3	3.1
ISB2001	45	6.9411e-06	6.7669e-14	0.63	0.8	1.3	3.1
ISB2001	45	9.7647e-06	2.6345e-13	0.63	0.8	1.3	3.1
ISB2001	45	1.2588e-05	7.2345e-13	0.63	0.8	1.3	3.1
ISB2001	45	1.5412e-05	1.616e-12	0.63	0.8	1.3	3.1
ISB2001	45	1.8235e-05	3.149e-12	0.63	0.8	1.3	3.1
ISB2001	45	2.1059e-05	5.5683e-12	0.63	0.8	1.3	3.1
ISB2001	45	2.6261e-05	1.3323e-11	0.63	0.8	1.3	3.1
ISB2001	45	3.1464e-05	2.7159e-11	0.63	0.8	1.3	3.1
ISB2001	45	3.6667e-05	4.9554e-11	0.63	0.8	1.3	3.1
ISB2001	45	4.187e-05	8.3355e-11	0.63	0.8	1.3	3.1
ISB2001	45	4.7072e-05	1.3176e-10	0.63	0.8	1.3	3.1
ISB2001	45	5.2275e-05	1.9828e-10	0.63	0.8	1.3	3.1
ISB2001	45	5.7478e-05	2.8676e-10	0.63	0.8	1.3	3.1
ISB2001	45	6.7575e-05	5.3679e-10	0.63	0.8	1.3	3.1
ISB2001	45	7.7672e-05	9.1822e-10	0.63	0.8	1.3	3.1
ISB2001	45	8.7769e-05	1.4674e-09	0.63	0.8	1.3	3.1
ISB2001	45	9.7866e-05	2.2237e-09	0.63	0.8	1.3	3.1
ISB2001	45	0.00010796	3.2292e-09	0.63	0.8	1.3	3.1
ISB2001	45	0.00011806	4.5282e-09	0.63	0.8	1.3	3.1
ISB2001	45	0.00012816	6.1669e-09	0.63	0.8	1.3	3.1
ISB2001	45	0.00014975	1.1035e-08	0.63	0.8	1.3	3.1
ISB2001	45	0.00017134	1.8169e-08	0.63	0.8	1.3	3.1
ISB2001	45	0.00019293	2.8077e-08	0.63	0.8	1.3	3.1
ISB2001	45	0.00021452	4.1285e-08	0.63	0.8	1.3	3.1
ISB2001	45	0.00023611	5.8322e-08	0.63	0.8	1.3	3.1
ISB2001	45	0.0002577	7.972e-08	0.63	0.8	1.3	3.1
ISB2001	45	0.0002793	1.0601e-07	0.63	0.8	1.3	3.1
ISB2001	45	0.00033134	1.9264e-07	0.63	0.8	1.3	3.1
ISB2001	45	0.00038338	3.1788e-07	0.63	0.8	1.3	3.1
ISB2001	45	0.00043542	4.885e-07	0.63	0.8	1.3	3.1
ISB2001	45	0.00048746	7.1089e-07	0.63	0.8	1.3	3.1
ISB2001	45	0.0005395	9.9101e-07	0.63	0.8	1.3	3.1
ISB2001	45	0.00059155	1.3344e-06	0.63	0.8	1.3	3.1
ISB2001	45	0.00064359	1.7463e-06	0.63	0.8	1.3	3.1
ISB2001	45	0.00075561	2.8875e-06	0.63	0.8	1.3	3.1
ISB2001	45	0.00086763	4.411e-06	0.63	0.8	1.3	3.1
ISB2001	45	0.00097965	6.354e-06	0.63	0.8	1.3	3.1
ISB2001	45	0.0010917	8.7488e-06	0.63	0.8	1.3	3.1
ISB2001	45	0.0012037	1.1623e-05	0.63	0.8	1.3	3.1
ISB2001	45	0.0013157	1.5002e-05	0.63	0.8	1.3	3.1
ISB2001	45	0.0014277	1.8904e-05	0.63	0.8	1.3	3.1
ISB2001	45	0.0016624	2.8853e-05	0.63	0.8	1.3	3.1
ISB2001	45	0.001897	4.1301e-05	0.63	0.8	1.3	3.1
ISB2001	45	0.0021316	5.6326e-05	0.63	0.8	1.3	3.1
ISB2001	45	0.0023663	7.3974e-05	0.63	0.8	1.3	3.1
ISB2001	45	0.0026009	9.4259e-05	0.63	0.8	1.3	3.1
ISB2001	45	0.0028355	0.00011717	0.63	0.8	1.3	3.1
ISB2001	45	0.0032996	0.00017012	0.63	0.8	1.3	3.1
ISB2001	45	0.0037636	0.00023285	0.63	0.8	1.3	3.1
ISB2001	45	0.0042276	0.00030487	0.63	0.8	1.3	3.1
ISB2001	45	0.0046917	0.00038558	0.63	0.8	1.3	3.1
ISB2001	45	0.0051557	0.00047439	0.63	0.8	1.3	3.1
ISB2001	45	0.0056198	0.00057071	0.63	0.8	1.3	3.1
ISB2001	45	0.0064611	0.00076264	0.63	0.8	1.3	3.1
ISB2001	45	0.0073024	0.00097426	0.63	0.8	1.3	3.1
ISB2001	45	0.0081437	0.0012029	0.63	0.8	1.3	3.1
ISB2001	45	0.0089851	0.0014465	0.63	0.8	1.3	3.1
ISB2001	45	0.0098264	0.0017033	0.63	0.8	1.3	3.1
ISB2001	45	0.010668	0.0019718	0.63	0.8	1.3	3.1
ISB2001	45	0.012322	0.0025305	0.63	0.8	1.3	3.1
ISB2001	45	0.013977	0.003125	0.63	0.8	1.3	3.1
ISB2001	45	0.015632	0.0037518	0.63	0.8	1.3	3.1
ISB2001	45	0.017287	0.0044087	0.63	0.8	1.3	3.1
ISB2001	45	0.018941	0.0050942	0.63	0.8	1.3	3.1
ISB2001	45	0.020596	0.0058073	0.63	0.8	1.3	3.1
ISB2001	45	0.023791	0.0072598	0.63	0.8	1.3	3.1
ISB2001	45	0.026987	0.0088091	0.63	0.8	1.3	3.1
ISB2001	45	0.030182	0.010453	0.63	0.8	1.3	3.1
ISB2001	45	0.033377	0.012188	0.63	0.8	1.3	3.1
ISB2001	45	0.036573	0.014013	0.63	0.8	1.3	3.1
ISB2001	45	0.039768	0.015924	0.63	0.8	1.3	3.1
ISB2001	45	0.04592	0.019845	0.63	0.8	1.3	3.1
ISB2001	45	0.052073	0.024072	0.63	0.8	1.3	3.1
ISB2001	45	0.058225	0.028595	0.63	0.8	1.3	3.1
ISB2001	45	0.064377	0.033402	0.63	0.8	1.3	3.1
ISB2001	45	0.07053	0.038484	0.63	0.8	1.3	3.1
ISB2001	45	0.08	0.046821	0.63	0.8	1.3	3.1
ISB2001	45	0.086059	0.052468	0.63	0.8	1.3	3.1
ISB2001	45	0.10159	0.067995	0.63	0.8	1.3	3.1
ISB2001	45	0.11712	0.084926	0.63	0.8	1.3	3.1
ISB2001	45	0.13265	0.10314	0.63	0.8	1.3	3.1
ISB2001	45	0.14818	0.12251	0.63	0.8	1.3	3.1
ISB2001	45	0.17	0.15152	0.63	0.8	1.3	3.1
ISB2001	45	0.18621	0.17425	0.63	0.8	1.3	3.1
ISB2001	45	0.22425	0.23098	0.63	0.8	1.3	3.1
ISB2001	45	0.26228	0.29154	0.63	0.8	1.3	3.1
ISB2001	45	0.30032	0.35498	0.63	0.8	1.3	3.1
ISB2001	45	0.33	0.40601	0.63	0.8	1.3	3.1
ISB2001	45	0.33835	0.42055	0.63	0.8	1.3	3.1
ISB2001	45	0.40232	0.53399	0.63	0.8	1.3	3.1
ISB2001	45	0.46629	0.64931	0.63	0.8	1.3	3.1
ISB2001	45	0.53027	0.76478	0.63	0.8	1.3	3.1
ISB2001	45	0.59424	0.87921	0.63	0.8	1.3	3.1
ISB2001	45	0.65821	0.99174	0.63	0.8	1.3	3.1
ISB2001	45	0.77872	1.1968	0.63	0.8	1.3	3.1
ISB2001	45	0.89923	1.3904	0.63	0.8	1.3	3.1
ISB2001	45	1	1.5428	0.63	0.8	1.3	3.1
ISB2001	45	1.0197	1.5715	0.63	0.8	1.3	3.1
ISB2001	45	1.1403	1.7397	0.63	0.8	1.3	3.1
ISB2001	45	1.2608	1.895	0.63	0.8	1.3	3.1
ISB2001	45	1.4659	2.1307	0.63	0.8	1.3	3.1
ISB2001	45	1.6711	2.3317	0.63	0.8	1.3	3.1
ISB2001	45	1.8763	2.5005	0.63	0.8	1.3	3.1
ISB2001	45	2	2.5878	0.63	0.8	1.3	3.1
ISB2001	45	2.0815	2.6398	0.63	0.8	1.3	3.1
ISB2001	45	2.2867	2.7524	0.63	0.8	1.3	3.1
ISB2001	45	2.6957	2.9068	0.63	0.8	1.3	3.1
ISB2001	45	3	2.9708	0.63	0.8	1.3	3.1
ISB2001	45	3.1047	2.9844	0.63	0.8	1.3	3.1
ISB2001	45	3.5136	3.0023	0.63	0.8	1.3	3.1
ISB2001	45	3.9226	2.9753	0.63	0.8	1.3	3.1
ISB2001	45	4	2.9661	0.63	0.8	1.3	3.1
ISB2001	45	4.3316	2.9151	0.63	0.8	1.3	3.1
ISB2001	45	4.8298	2.8104	0.63	0.8	1.3	3.1
ISB2001	45	5	2.7689	0.63	0.8	1.3	3.1
ISB2001	45	5.328	2.6837	0.63	0.8	1.3	3.1
ISB2001	45	5.8262	2.5449	0.63	0.8	1.3	3.1
ISB2001	45	6	2.4949	0.63	0.8	1.3	3.1
ISB2001	45	6.3244	2.401	0.63	0.8	1.3	3.1
ISB2001	45	6.8226	2.2566	0.63	0.8	1.3	3.1
ISB2001	45	7	2.2059	0.63	0.8	1.3	3.1
ISB2001	45	7	2.2059	0.63	0.8	1.3	3.1
