# Supplementary material for: ISB 2001 trispecific T cell engager shows strong tumor cytotoxicity and overcomes immune escape mechanisms of multiple myeloma cells
Source: Nat Cancer. 2024 Sep 11;5(10):1494–514. doi: 10.1038/s43018-024-00821-1 (PMC11505469; doi:10.1038/s43018-024-00821-1)
Supplement: Supplementary file 12 — Raw data used for Extended Data 1. [file 43018_2024_821_MOESM12_ESM.xlsx]

## Sheet: ED 1A
Summary table
Ligand	Analyte	Valency	Fit model	Kon (± SD) (1/Ms)	Koff (± SD) (1/s)	KD (± SD) (nM)
CD3εδ	ISB 2001	1	Steady state affinity	n/a	n/a	41.4 (± 2.8)
			1:1 kinetic	1.92E+06 (± 3.72E+05)	7.09E-02 (± 9.18E-03)	37.2 (± 2.7 )
CD3εδ	Alnuctamab	1	1:1 kinetic	1.11E+05 (± 1.53E+03)	3.55E-03 (± 1.83E-04)	31.9 (± 1.9)
CD3εδ	Teclistamab	1	1:1 kinetic	6.13E+05 (± 3.86E+04)	4.51E-03 (± 1.15E-04)	7.4 (± 0.3)
CD3εδ	EM801	1	1:1 kinetic	5.54E+05 (± 6.13E+04)	4.41E-03 (± 2.02E-04)	8.0 (± 0.9)
BCMA	ISB 2001	1	1:1 kinetic	2.44E+05 (± 9.29E+03)	4.55E-04 (± 1.50E-05)	1.9 (± 0.1)
BCMA	Alnuctamab	2	1:1 kinetic	2.40E+06 (± 4.47E+05)	1.63E-04 (± 7.07E-05)	0.072 (± 0.040)
BCMA	Teclistamab	1	1:1 kinetic	6.66E+06 (± 2.19E+06)	7.59E-04 (± 8.10E-05)	0.121 (± 0.034)
BCMA	EM801	2	1:1 kinetic	1.09E+07 (± 1.11E+06)	8.01E-04 (± 4.08E-05)	0.074 (± 0.009)
CD38	ISB 2001	1	1:1 kinetic	1.06E+06 (± 1.60E+05)	2.81E-03 (± 4.10E-04)	2.7 (± 0.2)
CD38	Alnuctamab	n/a	n/a	n/a	n/a	n/a
CD38	Teclistamab	n/a	n/a	n/a	n/a	n/a
CD38	EM801	n/a	n/a	n/a	n/a	n/a
Individual replicates						Averages and standard deviations
Ligand solution	Analyte solution	Kinetic model	Chi² (RU²)	Rmax (RU)	Ka (1/Ms)	Kd (1/s)	KD (M)	Average Ka (1/Ms)	SD Ka (1/Ms)	Average Kd (1/Ms)	SD Kd (1/Ms)	Average KD (M)	SD KD (M)
CD3εδ	ISB 2001	Steady state affinity	0.629	32.3	n/a	n/a	3.95e-08	n/a	n/a	n/a	n/a	4.14e-08	2.75802e-09
CD3εδ	ISB 2001	Steady state affinity	0.753	29.2	n/a	n/a	3.94e-08
CD3εδ	ISB 2001	Steady state affinity	0.358	37.6	n/a	n/a	4.53e-08
CD3εδ	ISB 2001	1:1 kinetic	0.974	33.3	2270000	0.0809	3.57e-08	1.92333e+06	372201	0.0708667	0.00917624	3.72e-08	2.70678e-09
CD3εδ	ISB 2001	1:1 kinetic	1.36	29.7	1970000	0.0688	3.49e-08
CD3εδ	ISB 2001	1:1 kinetic	1.86	37	1530000	0.0629	4.1e-08
CD3εδ	Alnuctamab	1:1 kinetic	7.41	109.9	111000	0.00369	3.34e-08	111333	1527.53	0.00354667	0.000183394	3.19333e-08	1.96554e-09
CD3εδ	Alnuctamab	1:1 kinetic	11.7	112.8	113000	0.00334	2.97e-08
CD3εδ	Alnuctamab	1:1 kinetic	8.17	111.8	110000	0.00361	3.27e-08
CD3εδ	Teclistamab	1:1 kinetic	14.5	117.2	606000	0.00452	7.46e-09	613333	38527	0.00451	0.000115326	7.36333e-09	2.77909e-10
CD3εδ	Teclistamab	1:1 kinetic	15.4	127.6	655000	0.00462	7.05e-09
CD3εδ	Teclistamab	1:1 kinetic	7.29	121.6	579000	0.00439	7.58e-09
CD3εδ	EM801	1:1 kinetic	0.593	53.1	641000	0.00458	7.16e-09	554250	61271.9	0.00441	0.000202485	8.025e-09	8.75957e-10
CD3εδ	EM801	1:1 kinetic	1.1	58	543000	0.00422	7.76e-09
CD3εδ	EM801	1:1 kinetic	0.554	56.6	536000	0.00425	7.94e-09
CD3εδ	EM801	1:1 kinetic	0.42	56	497000	0.00459	9.24e-09
BCMA	ISB 2001	1:1 kinetic	1.39	108.2	252000	0.000451	1.79e-09	244333	9291.57	0.000455333	1.49778e-05	1.86667e-09	1.32791e-10
BCMA	ISB 2001	1:1 kinetic	0.918	105.6	247000	0.000443	1.79e-09
BCMA	ISB 2001	1:1 kinetic	0.718	88.3	234000	0.000472	2.02e-09
BCMA	Alnuctamab	1:1 kinetic	36.8	130.15	2080000	0.000213	1.02e-10	2.39589e+06	446729	0.000162939	7.07973e-05	7.18125e-11	4.26916e-11
BCMA	Alnuctamab	1:1 kinetic	20.4641	143.901	2.71177e+06	0.000112877	4.1625e-11
BCMA	Teclistamab	1:1 kinetic	11.3966	161.391	7.59248e+06	0.00082156	1.08207e-10	6.66385e+06	2.18519e+06	0.000758804	8.09853e-05	1.21335e-10	3.41792e-11
BCMA	Teclistamab	1:1 kinetic	6.9394	160.649	8.23135e+06	0.000787465	9.56666e-11
BCMA	Teclistamab	1:1 kinetic	4.85998	155.414	4.16771e+06	0.000667385	1.60132e-10
BCMA	EM801	1:1 kinetic	6.28	52.1	9700000	0.00081	8.35e-11	10875000	1.11467e+06	0.000801	4.08003e-05	7.4475e-11	9.88951e-12
BCMA	EM801	1:1 kinetic	8.26	55.7	11500000	0.000744	6.49e-11
BCMA	EM801	1:1 kinetic	6.6	55.7	12100000	0.000809	6.7e-11
BCMA	EM801	1:1 kinetic	5.8	56.9	10200000	0.000841	8.25e-11
CD38	ISB 2001	1:1 kinetic	2.41	239.5	913000	0.00262	2.87e-09	1061000	159540	0.00281	0.000409512	2.65667e-09	2.20303e-10
CD38	ISB 2001	1:1 kinetic	2.53	186.4	1040000	0.00253	2.43e-09
CD38	ISB 2001	1:1 kinetic	26.6	169.9	1230000	0.00328	2.67e-09

## Sheet: ED 1B
Data are Binding of CD3 to CD38- T cells (RFI)
Molecule	EM801						teclistamab					alnuctamab					ISB 2001
Concentration (nM)	BC-D20-T146	BC-D20-T165	BC-D20-T259	BC-D20-T321	BC-D21-T025	BC-D21-T026	BC-D20-T146	BC-D20-T165	BC-D20-T321	BC-D21-T025	BC-D21-T026	BC-D20-T146	BC-D20-T165	BC-D20-T321	BC-D21-T025	BC-D21-T026	BC-D20-T146	BC-D20-T165	BC-D20-T259	BC-D20-T321	BC-D21-T025	BC-D21-T026
0.014	7	-49	-171	-106	-62	-128	312	200	35	224	59	-17	-41	-144	-6	-77	168	89	79	56	285	286
0.041	-27	-47	-110	-57	-79	-37	581	305	249	547	382	-29	-53	-62	17	-37	311	177	114	274	230	401
0.122	12	-38	-109	-13	-68	15	2071	1229	1019	1872	1377	23	-47	-35	40	62	570	383	207	439	306	530
0.366	123	-7	4	-8	36	162	6004	4758	3843	5269	3994	7	-17	3	47	47	665	423	304	604	295	611
1.097	471	-42	127	-100	385	393	16797	14376	10890	16417	13077	183	139	-203	309	149	1024	617	355	431	498	788
3.292	2336	1862	1186	1461	2129	2080	44623	40008	33101	55214	42388	1186	734	1351	1988	1002	1198	784	511	1049	668	1160
9.877	10350	8397	5826	7067	9422	7501	103578	92533	77752	113946	83519	6038	4199	3230	7958	4043	2519	1232	805	1792	1368	2035
29.63	32174	27327	19514	23094	30430	24083	184132	154610	127071	176370	128834	22169	16156	11792	26580	15467	4534	2737	1890	4424	2975	4358
88.889	82134	70183	59104	65245	81263	62462	259282	199540	165888	231713	164315	63752	46531	38359	75424	46803	10683	6727	4985	8341	7189	9850
266.667	131390	125148	109838	116165	144929	117471	300549	241312	184183	268390	199799	119618	n.a.	80990	142666	99440	19120	11357	7760	14178	12814	16519
800	172075	156167	150230	127641	176643	149152	283309	263244	205756	284750	234194	175319	134386	116841	198068	142016	26882	14689	11464	18436	18803	20152
n.a.: data not available due to technical problem.

## Sheet: ED 1C
CD3 maximum binding (RFI)
Donor/Molecule	ISB 2001	teclistamab	EM801	alnuctamab
BC-D20-T146	26882	300549	172075	175319
BC-D20-T165	14689	263244	156167	134386
BC-D20-T259	11464	n.t.	150230	n.t.
BC-D20-T321	18436	205756	127641	116841
BC-D21-T025	18803	284750	176643	198068
BC-D21-T026	20152	234194	149152	142016
n.t.: not tested

## Sheet: ED 1D
Data are CD3 KD (nM)
Donor/Molecule	ISB 2001	teclistamab	EM801	alnuctamab
BC-D20-T146	184.1	18.76	140.9	242.4
BC-D20-T165	141.5	20.08	150.3	265
BC-D20-T259	177.5	n.t.	204.5	n.t.
BC-D20-T321	127.9	17.15	121	273.6
BC-D21-T025	209.5	16.2	145	213.1
BC-D21-T026	117.9	19.71	168.2	265.8
n.t.: not tested

## Sheet: ED 1E
	SE-HPLC ISB 2001			SE-HPLC ISB 2001 insert (zoom)
	Time (min)	A280 (AU)		Time (min)	A280 (AU)
	0	2.06e-05		5.5	0.000309
	0.001667	3.92e-05		5.50167	0.000312
	0.003333	4.8e-05		5.50333	0.000319
	0.005	4.26e-05		5.505	0.000285
	0.006667	2.12e-05		5.50667	0.000266
	0.008333	3.34e-05		5.50833	0.000257
	0.01	5.05e-05		5.51	0.000287
	0.011667	8.54e-05		5.51167	0.000303
	0.013333	7.95e-05		5.51333	0.000329
	0.015	5.58e-05		5.515	0.000345
	0.016667	3.71e-05		5.51667	0.000379
	0.018333	5.38e-05		5.51833	0.000388
	0.02	9.76e-05		5.52	0.000397
	0.021667	0.000114		5.52167	0.000385
	0.023333	8.22e-05		5.52333	0.000373
	0.025	3.51e-05		5.525	0.000335
	0.026667	9.4e-06		5.52667	0.000321
	0.028333	9.7e-06		5.52833	0.000327
	0.03	2.9e-06		5.53	0.00038
	0.031667	-1.79e-05		5.53167	0.000401
	0.033333	-2.89e-05		5.53333	0.000428
	0.035	-1e-05		5.535	0.000431
	0.036667	2.9e-05		5.53667	0.00047
	0.038333	5.72e-05		5.53833	0.000498
	0.04	6.66e-05		5.54	0.000512
	0.041667	6.29e-05		5.54167	0.000507
	0.043333	5.8e-05		5.54333	0.000506
	0.045	4.23e-05		5.545	0.000504
	0.046667	2.45e-05		5.54667	0.000513
	0.048333	2.34e-05		5.54833	0.000514
	0.05	4.36e-05		5.55	0.00054
	0.051667	6.63e-05		5.55167	0.000557
	0.053333	7.74e-05		5.55333	0.000588
	0.055	6.07e-05		5.555	0.000606
	0.056667	5.39e-05		5.55667	0.000614
	0.058333	2.53e-05		5.55833	0.000598
	0.06	1.93e-05		5.56	0.000582
	0.061667	3.1e-06		5.56167	0.000553
	0.063333	-3.5e-06		5.56333	0.000531
	0.065	-2.97e-05		5.565	0.000509
	0.066667	-5.04e-05		5.56667	0.000525
	0.068333	-4.62e-05		5.56833	0.000564
	0.07	-4.43e-05		5.57	0.000597
	0.071667	-4.66e-05		5.57167	0.000602
	0.073333	-5.79e-05		5.57333	0.000585
	0.075	-2.51e-05		5.575	0.000586
	0.076667	2.7e-06		5.57667	0.000613
	0.078333	1.47e-05		5.57833	0.000632
	0.08	4.6e-06		5.58	0.000659
	0.081667	-8e-06		5.58167	0.000671
	0.083333	-3.8e-06		5.58333	0.000706
	0.085	-1.99e-05		5.585	0.000713
	0.086667	-1.73e-05		5.58667	0.000714
	0.088333	-1.7e-05		5.58833	0.000712
	0.09	1.42e-05		5.59	0.000728
	0.091667	3.99e-05		5.59167	0.00071
	0.093333	4.64e-05		5.59333	0.000675
	0.095	2.22e-05		5.595	0.000621
	0.096667	-2.9e-06		5.59667	0.00066
	0.098333	-1.96e-05		5.59833	0.000718
	0.1	-1.69e-05		5.6	0.000758
	0.101667	-1.51e-05		5.60167	0.000716
	0.103333	9.4e-06		5.60333	0.000671
	0.105	2.56e-05		5.605	0.000668
	0.106667	3.54e-05		5.60667	0.000689
	0.108333	3.22e-05		5.60833	0.000698
	0.11	3.44e-05		5.61	0.000698
	0.111667	3.53e-05		5.61167	0.000694
	0.113333	3.19e-05		5.61333	0.000702
	0.115	1.59e-05		5.615	0.000687
	0.116667	1.09e-05		5.61667	0.000683
	0.118333	6.1e-06		5.61833	0.000656
	0.12	2.92e-05		5.62	0.000655
	0.121667	3.68e-05		5.62167	0.000642
	0.123333	5.27e-05		5.62333	0.000657
	0.125	3.86e-05		5.625	0.000636
	0.126667	5.03e-05		5.62667	0.000639
	0.128333	4.79e-05		5.62833	0.000645
	0.13	4.06e-05		5.63	0.000681
	0.131667	6.1e-06		5.63167	0.000715
	0.133333	-7.7e-06		5.63333	0.000705
	0.135	2.61e-05		5.635	0.00069
	0.136667	6.39e-05		5.63667	0.000653
	0.138333	5.76e-05		5.63833	0.000673
	0.14	1.37e-05		5.64	0.000691
	0.141667	-2.32e-05		5.64167	0.000705
	0.143333	-3.42e-05		5.64333	0.000695
	0.145	-4.43e-05		5.645	0.000661
	0.146667	-3.69e-05		5.64667	0.000654
	0.148333	-8e-06		5.64833	0.000629
	0.15	1.85e-05		5.65	0.000652
	0.151667	3.28e-05		5.65167	0.000662
	0.153333	2.47e-05		5.65333	0.000701
	0.155	2.48e-05		5.655	0.000718
	0.156667	3.7e-06		5.65667	0.000727
	0.158333	-1.71e-05		5.65833	0.000708
	0.16	-2.18e-05		5.66	0.000692
	0.161667	-2.05e-05		5.66167	0.00069
	0.163333	-1.2e-06		5.66333	0.000695
	0.165	-6e-06		5.665	0.000657
	0.166667	4.01e-05		5.66667	0.000599
	0.168333	6.39e-05		5.66833	0.00056
	0.17	8.65e-05		5.67	0.000566
	0.171667	6.14e-05		5.67167	0.000602
	0.173333	4.41e-05		5.67333	0.000621
	0.175	5.25e-05		5.675	0.000642
	0.176667	5.78e-05		5.67667	0.000641
	0.178333	7.29e-05		5.67833	0.000636
	0.18	6.68e-05		5.68	0.00062
	0.181667	6.67e-05		5.68167	0.000617
	0.183333	4.54e-05		5.68333	0.000622
	0.185	2.38e-05		5.685	0.00062
	0.186667	9.1e-06		5.68667	0.000601
	0.188333	4e-06		5.68833	0.000583
	0.19	6.1e-06		5.69	0.00058
	0.191667	4.6e-06		5.69167	0.000583
	0.193333	7e-07		5.69333	0.000573
	0.195	-1.79e-05		5.695	0.000564
	0.196667	-3.83e-05		5.69667	0.000579
	0.198333	-2.92e-05		5.69833	0.000613
	0.2	6.6e-06		5.7	0.000642
	0.201667	4.23e-05		5.70167	0.000646
	0.203333	3.98e-05		5.70333	0.000637
	0.205	1.37e-05		5.705	0.000603
	0.206667	-7.6e-06		5.70667	0.000579
	0.208333	-1.59e-05		5.70833	0.000566
	0.21	-3.4e-06		5.71	0.000584
	0.211667	2e-07		5.71167	0.000603
	0.213333	1.2e-05		5.71333	0.000621
	0.215	-1.14e-05		5.715	0.00064
	0.216667	-2.73e-05		5.71667	0.000657
	0.218333	-4.99e-05		5.71833	0.000674
	0.22	-3.63e-05		5.72	0.000653
	0.221667	-1.91e-05		5.72167	0.00062
	0.223333	-1.35e-05		5.72333	0.000573
	0.225	-2.16e-05		5.725	0.000537
	0.226667	-2.72e-05		5.72667	0.000516
	0.228333	6.4e-06		5.72833	0.000508
	0.23	3.25e-05		5.73	0.000557
	0.231667	5.23e-05		5.73167	0.000606
	0.233333	2.85e-05		5.73333	0.000661
	0.235	4.13e-05		5.735	0.000653
	0.236667	4.53e-05		5.73667	0.00063
	0.238333	7.45e-05		5.73833	0.000597
	0.24	6.06e-05		5.74	0.000576
	0.241667	5.6e-05		5.74167	0.000558
	0.243333	2.42e-05		5.74333	0.000529
	0.245	-6e-06		5.745	0.000518
	0.246667	-4.06e-05		5.74667	0.000496
	0.248333	-5.54e-05		5.74833	0.000481
	0.25	-6.3e-05		5.75	0.00047
	0.251667	-6.34e-05		5.75167	0.000503
	0.253333	-5.3e-05		5.75333	0.000558
	0.255	-3.78e-05		5.755	0.000597
	0.256667	-1.58e-05		5.75667	0.000598
	0.258333	-8.4e-06		5.75833	0.000586
	0.26	2.84e-05		5.76	0.000572
	0.261667	4.7e-05		5.76167	0.000573
	0.263333	6.9e-05		5.76333	0.000573
	0.265	6.91e-05		5.765	0.000584
	0.266667	8.98e-05		5.76667	0.000593
	0.268333	0.000102		5.76833	0.000594
	0.27	9.04e-05		5.77	0.000573
	0.271667	6.08e-05		5.77167	0.000551
	0.273333	3.11e-05		5.77333	0.000561
	0.275	3.35e-05		5.775	0.000594
	0.276667	3.02e-05		5.77667	0.000604
	0.278333	5.81e-05		5.77833	0.000584
	0.28	5.8e-05		5.78	0.000559
	0.281667	8.14e-05		5.78167	0.000582
	0.283333	4.67e-05		5.78333	0.000602
	0.285	4.86e-05		5.785	0.000596
	0.286667	1.37e-05		5.78667	0.000551
	0.288333	2.74e-05		5.78833	0.000508
	0.29	-1.3e-06		5.79	0.000512
	0.291667	-5e-07		5.79167	0.000539
	0.293333	-2.02e-05		5.79333	0.000581
	0.295	-5.8e-06		5.795	0.000598
	0.296667	1.4e-06		5.79667	0.000584
	0.298333	1.67e-05		5.79833	0.000558
	0.3	-6.9e-06		5.8	0.000529
	0.301667	-1.91e-05		5.80167	0.000525
	0.303333	-4.88e-05		5.80333	0.000518
	0.305	-4.09e-05		5.805	0.000525
	0.306667	-3.04e-05		5.80667	0.000548
	0.308333	3e-06		5.80833	0.000568
	0.31	1.75e-05		5.81	0.000551
	0.311667	8.1e-06		5.81167	0.000516
	0.313333	7.4e-06		5.81333	0.000486
	0.315	2.86e-05		5.815	0.000497
	0.316667	4.6e-05		5.81667	0.000506
	0.318333	4.14e-05		5.81833	0.00052
	0.32	2.21e-05		5.82	0.000521
	0.321667	2.76e-05		5.82167	0.000523
	0.323333	3.61e-05		5.82333	0.000548
	0.325	3.32e-05		5.825	0.000577
	0.326667	3.44e-05		5.82667	0.0006
	0.328333	4.04e-05		5.82833	0.000575
	0.33	5e-05		5.83	0.000529
	0.331667	4.32e-05		5.83167	0.000477
	0.333333	1.84e-05		5.83333	0.000467
	0.335	-1.58e-05		5.835	0.000484
	0.336667	-5.81e-05		5.83667	0.000514
	0.338333	-9.92e-05		5.83833	0.000523
	0.34	-9.77e-05		5.84	0.000524
	0.341667	-8.09e-05		5.84167	0.000526
	0.343333	-4.2e-05		5.84333	0.000522
	0.345	-2.71e-05		5.845	0.000514
	0.346667	-1.41e-05		5.84667	0.000495
	0.348333	1.62e-05		5.84833	0.000489
	0.35	5.11e-05		5.85	0.000487
	0.351667	8.28e-05		5.85167	0.000497
	0.353333	8.13e-05		5.85333	0.000503
	0.355	4.98e-05		5.855	0.000527
	0.356667	3.19e-05		5.85667	0.000555
	0.358333	2.11e-05		5.85833	0.000592
	0.36	2.55e-05		5.86	0.000602
	0.361667	1.9e-06		5.86167	0.000598
	0.363333	-2.53e-05		5.86333	0.0006
	0.365	-2.79e-05		5.865	0.000591
	0.366667	-1.91e-05		5.86667	0.000575
	0.368333	-1.8e-06		5.86833	0.000524
	0.37	-1.85e-05		5.87	0.000498
	0.371667	-3.76e-05		5.87167	0.000487
	0.373333	-5.87e-05		5.87333	0.000505
	0.375	-2.91e-05		5.875	0.000498
	0.376667	1.53e-05		5.87667	0.000495
	0.378333	6.33e-05		5.87833	0.000483
	0.38	5.67e-05		5.88	0.000474
	0.381667	2.87e-05		5.88167	0.000474
	0.383333	-2.16e-05		5.88333	0.000463
	0.385	-6.57e-05		5.885	0.000489
	0.386667	-8.19e-05		5.88667	0.000495
	0.388333	-6.88e-05		5.88833	0.000545
	0.39	-2.09e-05		5.89	0.000559
	0.391667	7.7e-06		5.89167	0.000572
	0.393333	1.2e-05		5.89333	0.000548
	0.395	-1.46e-05		5.895	0.000531
	0.396667	-2.71e-05		5.89667	0.000521
	0.398333	-5.05e-05		5.89833	0.000502
	0.4	-5.45e-05		5.9	0.000488
	0.401667	-6.98e-05		5.90167	0.000476
	0.403333	-3.52e-05		5.90333	0.000491
	0.405	-1e-06		5.905	0.000504
	0.406667	1.74e-05		5.90667	0.000525
	0.408333	1.9e-06		5.90833	0.000504
	0.41	-2.28e-05		5.91	0.000495
	0.411667	6.7e-06		5.91167	0.000465
	0.413333	4.86e-05		5.91333	0.000488
	0.415	8.1e-05		5.915	0.000515
	0.416667	5.42e-05		5.91667	0.000545
	0.418333	1.38e-05		5.91833	0.00056
	0.42	-1.79e-05		5.92	0.000554
	0.421667	-2.24e-05		5.92167	0.00057
	0.423333	-3.27e-05		5.92333	0.000575
	0.425	-3.3e-05		5.925	0.000597
	0.426667	-4.77e-05		5.92667	0.000598
	0.428333	-2.84e-05		5.92833	0.000617
	0.43	-1.71e-05		5.93	0.000601
	0.431667	-2.6e-06		5.93167	0.000604
	0.433333	-2.98e-05		5.93333	0.000584
	0.435	-5.23e-05		5.935	0.000613
	0.436667	-6.98e-05		5.93667	0.000626
	0.438333	-4.67e-05		5.93833	0.000642
	0.44	-3.78e-05		5.94	0.000639
	0.441667	-2.41e-05		5.94167	0.000624
	0.443333	-2.62e-05		5.94333	0.000612
	0.445	-1.42e-05		5.945	0.000603
	0.446667	-3.2e-06		5.94667	0.000609
	0.448333	4.3e-06		5.94833	0.000626
	0.45	6.7e-06		5.95	0.000605
	0.451667	-1.4e-06		5.95167	0.000582
	0.453333	-2.03e-05		5.95333	0.000532
	0.455	-2.13e-05		5.955	0.000518
	0.456667	-4.5e-06		5.95667	0.000506
	0.458333	4.29e-05		5.95833	0.000531
	0.46	5.75e-05		5.96	0.000554
	0.461667	5.93e-05		5.96167	0.000579
	0.463333	1.84e-05		5.96333	0.000575
	0.465	-9.4e-06		5.965	0.000583
	0.466667	-3.37e-05		5.96667	0.000583
	0.468333	-4.14e-05		5.96833	0.000626
	0.47	-2.6e-05		5.97	0.000646
	0.471667	-3.5e-06		5.97167	0.000659
	0.473333	2.92e-05		5.97333	0.00062
	0.475	3.05e-05		5.975	0.000598
	0.476667	1.11e-05		5.97667	0.000596
	0.478333	-7.5e-06		5.97833	0.000632
	0.48	-1.9e-05		5.98	0.000679
	0.481667	2e-07		5.98167	0.000694
	0.483333	1.49e-05		5.98333	0.000687
	0.485	3.16e-05		5.985	0.000666
	0.486667	4.27e-05		5.98667	0.000677
	0.488333	6.61e-05		5.98833	0.0007
	0.49	0.0001		5.99	0.000703
	0.491667	0.000101		5.99167	0.0007
	0.493333	8.28e-05		5.99333	0.000698
	0.495	4.9e-05		5.995	0.000722
	0.496667	2.72e-05		5.99667	0.000723
	0.498333	-4.5e-06		5.99833	0.000723
	0.5	-2.08e-05		6	0.000705
	0.501667	-2.53e-05		6.00167	0.000714
	0.503333	8e-07		6.00333	0.000689
	0.505	-1.7e-06		6.005	0.000669
	0.506667	7.1e-06		6.00667	0.000656
	0.508333	-1.32e-05		6.00833	0.00069
	0.51	-8.7e-06		6.01	0.000758
	0.511667	-9.2e-06		6.01167	0.000788
	0.513333	9.9e-06		6.01333	0.000776
	0.515	2.84e-05		6.015	0.000707
	0.516667	2.19e-05		6.01667	0.000652
	0.518333	1.67e-05		6.01833	0.00065
	0.52	2.2e-06		6.02	0.00068
	0.521667	-4.3e-06		6.02167	0.000722
	0.523333	-2.73e-05		6.02333	0.000724
	0.525	-3.22e-05		6.025	0.000748
	0.526667	-4.7e-06		6.02667	0.000779
	0.528333	5.39e-05		6.02833	0.00083
	0.53	0.000105		6.03	0.00086
	0.531667	0.000114		6.03167	0.000859
	0.533333	7.65e-05		6.03333	0.000846
	0.535	2.2e-06		6.035	0.00084
	0.536667	-5.51e-05		6.03667	0.00087
	0.538333	-7.45e-05		6.03833	0.000871
	0.54	-3.14e-05		6.04	0.000868
	0.541667	2.09e-05		6.04167	0.000866
	0.543333	5.88e-05		6.04333	0.000926
	0.545	5.65e-05		6.045	0.000975
	0.546667	3.39e-05		6.04667	0.000976
	0.548333	-9.2e-06		6.04833	0.000946
	0.55	-5.56e-05		6.05	0.000936
	0.551667	-7.5e-05		6.05167	0.000954
	0.553333	-5.71e-05		6.05333	0.000985
	0.555	-2.08e-05		6.055	0.000983
	0.556667	-3e-06		6.05667	0.000986
	0.558333	-1.1e-05		6.05833	0.000959
	0.56	-2.21e-05		6.06	0.000965
	0.561667	-1.85e-05		6.06167	0.000962
	0.563333	-1.06e-05		6.06333	0.000995
	0.565	-1.18e-05		6.065	0.001003
	0.566667	-2.06e-05		6.06667	0.001012
	0.568333	-6e-06		6.06833	0.001002
	0.57	1.56e-05		6.07	0.001
	0.571667	2.78e-05		6.07167	0.001019
	0.573333	4.6e-06		6.07333	0.001035
	0.575	7.8e-06		6.075	0.001054
	0.576667	1.67e-05		6.07667	0.001041
	0.578333	5.46e-05		6.07833	0.001035
	0.58	5.19e-05		6.08	0.001039
	0.581667	3.29e-05		6.08167	0.001067
	0.583333	-4.1e-06		6.08333	0.001111
	0.585	-4.27e-05		6.085	0.001142
	0.586667	-3.67e-05		6.08667	0.001166
	0.588333	-7.2e-06		6.08833	0.001163
	0.59	3.98e-05		6.09	0.001172
	0.591667	4.83e-05		6.09167	0.001182
	0.593333	4.12e-05		6.09333	0.001225
	0.595	2.52e-05		6.095	0.001261
	0.596667	2.87e-05		6.09667	0.001283
	0.598333	2.75e-05		6.09833	0.001272
	0.6	5.35e-05		6.1	0.001261
	0.601667	6.08e-05		6.10167	0.001261
	0.603333	6.3e-05		6.10333	0.00128
	0.605	2.37e-05		6.105	0.00129
	0.606667	6.2e-06		6.10667	0.001284
	0.608333	-7e-07		6.10833	0.001266
	0.61	3.76e-05		6.11	0.001268
	0.611667	6.81e-05		6.11167	0.001316
	0.613333	9.61e-05		6.11333	0.001369
	0.615	8.69e-05		6.115	0.00138
	0.616667	7.91e-05		6.11667	0.00135
	0.618333	8.26e-05		6.11833	0.001313
	0.62	0.000109		6.12	0.001342
	0.621667	0.000112		6.12167	0.001388
	0.623333	8.08e-05		6.12333	0.001452
	0.625	2.82e-05		6.125	0.001477
	0.626667	-4e-06		6.12667	0.001499
	0.628333	5.5e-06		6.12833	0.00149
	0.63	4.32e-05		6.13	0.001471
	0.631667	8.92e-05		6.13167	0.001448
	0.633333	8.91e-05		6.13333	0.001466
	0.635	6.41e-05		6.135	0.001502
	0.636667	3.02e-05		6.13667	0.001545
	0.638333	3.6e-05		6.13833	0.001557
	0.64	4.66e-05		6.14	0.001579
	0.641667	5.97e-05		6.14167	0.001581
	0.643333	6.27e-05		6.14333	0.001581
	0.645	6.21e-05		6.145	0.001577
	0.646667	5.79e-05		6.14667	0.001616
	0.648333	4.61e-05		6.14833	0.001672
	0.65	4.96e-05		6.15	0.001676
	0.651667	6.21e-05		6.15167	0.001631
	0.653333	8.01e-05		6.15333	0.001594
	0.655	7.71e-05		6.155	0.001592
	0.656667	5.85e-05		6.15667	0.001606
	0.658333	3.15e-05		6.15833	0.001609
	0.66	2.69e-05		6.16	0.001649
	0.661667	2.53e-05		6.16167	0.001708
	0.663333	2.79e-05		6.16333	0.001752
	0.665	2.88e-05		6.165	0.001756
	0.666667	3.12e-05		6.16667	0.001734
	0.668333	4.95e-05		6.16833	0.001725
	0.67	5.02e-05		6.17	0.001729
	0.671667	3.16e-05		6.17167	0.001751
	0.673333	9.8e-06		6.17333	0.001781
	0.675	1.04e-05		6.175	0.001796
	0.676667	4.75e-05		6.17667	0.001789
	0.678333	7.16e-05		6.17833	0.001755
	0.68	5.49e-05		6.18	0.001747
	0.681667	4.26e-05		6.18167	0.001745
	0.683333	3.38e-05		6.18333	0.00178
	0.685	6.2e-05		6.185	0.001795
	0.686667	5.81e-05		6.18667	0.001828
	0.688333	3.61e-05		6.18833	0.001841
	0.69	1.55e-05		6.19	0.001853
	0.691667	1.54e-05		6.19167	0.001864
	0.693333	4.79e-05		6.19333	0.001874
	0.695	6.74e-05		6.195	0.001896
	0.696667	7.98e-05		6.19667	0.001908
	0.698333	8.26e-05		6.19833	0.001942
	0.7	7.47e-05		6.2	0.001947
	0.701667	7.58e-05		6.20167	0.001951
	0.703333	5.02e-05		6.20333	0.00194
	0.705	2.87e-05		6.205	0.001959
	0.706667	-1.65e-05		6.20667	0.001974
	0.708333	-4.42e-05		6.20833	0.00196
	0.71	-5.58e-05		6.21	0.00195
	0.711667	-7.03e-05		6.21167	0.001954
	0.713333	-5.34e-05		6.21333	0.001983
	0.715	-3.5e-05		6.215	0.001993
	0.716667	8.1e-06		6.21667	0.00198
	0.718333	2.54e-05		6.21833	0.001966
	0.72	4.65e-05		6.22	0.001955
	0.721667	5.11e-05		6.22167	0.001952
	0.723333	4e-05		6.22333	0.001958
	0.725	-7.3e-06		6.225	0.001946
	0.726667	-3.45e-05		6.22667	0.001944
	0.728333	-5.34e-05		6.22833	0.001925
	0.73	-3.19e-05		6.23	0.001961
	0.731667	-2.84e-05		6.23167	0.002014
	0.733333	2e-06		6.23333	0.002083
	0.735	1.25e-05		6.235	0.002099
	0.736667	4.28e-05		6.23667	0.002064
	0.738333	5.94e-05		6.23833	0.002024
	0.74	8.34e-05		6.24	0.001991
	0.741667	9.43e-05		6.24167	0.002002
	0.743333	8.45e-05		6.24333	0.00201
	0.745	6.61e-05		6.245	0.002028
	0.746667	4.38e-05		6.24667	0.002036
	0.748333	2.49e-05		6.24833	0.002038
	0.75	3.4e-06		6.25	0.002045
	0.751667	-1.03e-05		6.25167	0.002035
	0.753333	-2.7e-06		6.25333	0.002037
	0.755	2.17e-05		6.255	0.002043
	0.756667	3.69e-05		6.25667	0.002061
	0.758333	3.12e-05		6.25833	0.002075
	0.76	1.67e-05		6.26	0.002082
	0.761667	3.7e-06		6.26167	0.002067
	0.763333	2.48e-05		6.26333	0.002055
	0.765	4.88e-05		6.265	0.002043
	0.766667	9.11e-05		6.26667	0.002057
	0.768333	9.22e-05		6.26833	0.002067
	0.77	8.83e-05		6.27	0.002061
	0.771667	6.27e-05		6.27167	0.002055
	0.773333	5.43e-05		6.27333	0.002031
	0.775	3.97e-05		6.275	0.00205
	0.776667	3.14e-05		6.27667	0.002048
	0.778333	1.74e-05		6.27833	0.002073
	0.78	1.36e-05		6.28	0.002047
	0.781667	7e-07		6.28167	0.00204
	0.783333	3.4e-06		6.28333	0.002018
	0.785	1.47e-05		6.285	0.002027
	0.786667	4.54e-05		6.28667	0.002035
	0.788333	4.48e-05		6.28833	0.002068
	0.79	2.16e-05		6.29	0.002099
	0.791667	-2.87e-05		6.29167	0.002122
	0.793333	-2.24e-05		6.29333	0.00212
	0.795	2.2e-05		6.295	0.002102
	0.796667	9.48e-05		6.29667	0.002072
	0.798333	0.000123		6.29833	0.002033
	0.8	9.4e-05		6.3	0.002001
	0.801667	7.2e-05		6.30167	0.001994
	0.803333	6.68e-05		6.30333	0.002004
	0.805	0.000104		6.305	0.002006
	0.806667	0.000102		6.30667	0.001996
	0.808333	9.23e-05		6.30833	0.00199
	0.81	6.92e-05		6.31	0.002002
	0.811667	6.91e-05		6.31167	0.00203
	0.813333	6.79e-05		6.31333	0.002052
	0.815	5.27e-05		6.315	0.002069
	0.816667	3.4e-05		6.31667	0.002065
	0.818333	7.7e-06		6.31833	0.002065
	0.82	-3.3e-06		6.32	0.002063
	0.821667	6e-06		6.32167	0.002057
	0.823333	1.74e-05		6.32333	0.002056
	0.825	3.93e-05		6.325	0.002046
	0.826667	3.14e-05		6.32667	0.00203
	0.828333	3.14e-05		6.32833	0.001996
	0.83	-1.7e-06		6.33	0.001964
	0.831667	-3.84e-05		6.33167	0.001968
	0.833333	-7.57e-05		6.33333	0.001997
	0.835	-8.77e-05		6.335	0.002035
	0.836667	-8.16e-05		6.33667	0.002046
	0.838333	-7.6e-05		6.33833	0.002032
	0.84	-7.93e-05		6.34	0.002006
	0.841667	-7.86e-05		6.34167	0.001982
	0.843333	-6.98e-05		6.34333	0.001973
	0.845	-2.69e-05		6.345	0.001974
	0.846667	2.26e-05		6.34667	0.00199
	0.848333	5.5e-05		6.34833	0.001999
	0.85	4.95e-05		6.35	0.001993
	0.851667	5.6e-06		6.35167	0.001965
	0.853333	-2.65e-05		6.35333	0.001925
	0.855	-4.65e-05		6.355	0.001888
	0.856667	-3.41e-05		6.35667	0.001852
	0.858333	-1.38e-05		6.35833	0.001852
	0.86	2.11e-05		6.36	0.001867
	0.861667	3.87e-05		6.36167	0.001917
	0.863333	4.56e-05		6.36333	0.001935
	0.865	1.78e-05		6.365	0.001936
	0.866667	9.7e-06		6.36667	0.001904
	0.868333	-4e-07		6.36833	0.001864
	0.87	2.39e-05		6.37	0.001838
	0.871667	5.02e-05		6.37167	0.001801
	0.873333	7.25e-05		6.37333	0.001792
	0.875	5.92e-05		6.375	0.00178
	0.876667	3.26e-05		6.37667	0.001798
	0.878333	6.6e-06		6.37833	0.001812
	0.88	-1.37e-05		6.38	0.001829
	0.881667	-3.96e-05		6.38167	0.001837
	0.883333	-6.85e-05		6.38333	0.001817
	0.885	-5.5e-05		6.385	0.001778
	0.886667	-1.96e-05		6.38667	0.001747
	0.888333	2.66e-05		6.38833	0.001765
	0.89	3.4e-05		6.39	0.001797
	0.891667	1.14e-05		6.39167	0.001799
	0.893333	-4.8e-06		6.39333	0.001771
	0.895	-3.9e-06		6.395	0.001747
	0.896667	-3.8e-06		6.39667	0.00174
	0.898333	-1.13e-05		6.39833	0.001726
	0.9	-3.91e-05		6.4	0.00172
	0.901667	-3.09e-05		6.40167	0.001704
	0.903333	-2.54e-05		6.40333	0.001698
	0.905	-7e-06		6.405	0.001668
	0.906667	-2.65e-05		6.40667	0.001666
	0.908333	-2.65e-05		6.40833	0.001686
	0.91	-2.33e-05		6.41	0.001719
	0.911667	2.06e-05		6.41167	0.001746
	0.913333	3.19e-05		6.41333	0.001728
	0.915	3.32e-05		6.415	0.001727
	0.916667	5.8e-06		6.41667	0.001701
	0.918333	-6.3e-06		6.41833	0.001714
	0.92	-1.5e-06		6.42	0.001694
	0.921667	3.03e-05		6.42167	0.001698
	0.923333	5.49e-05		6.42333	0.001689
	0.925	5.58e-05		6.425	0.001701
	0.926667	1.9e-05		6.42667	0.001704
	0.928333	9.3e-06		6.42833	0.001707
	0.93	1.8e-06		6.43	0.00169
	0.931667	-6e-06		6.43167	0.001671
	0.933333	-4.49e-05		6.43333	0.001632
	0.935	-5.49e-05		6.435	0.001611
	0.936667	-2.9e-05		6.43667	0.001571
	0.938333	6e-07		6.43833	0.001566
	0.94	1.27e-05		6.44	0.001571
	0.941667	1.48e-05		6.44167	0.001616
	0.943333	4.18e-05		6.44333	0.00163
	0.945	7.49e-05		6.445	0.001632
	0.946667	8.6e-05		6.44667	0.001599
	0.948333	6.59e-05		6.44833	0.001589
	0.95	2.04e-05		6.45	0.00155
	0.951667	-1.31e-05		6.45167	0.001547
	0.953333	-2.72e-05		6.45333	0.001519
	0.955	-3.1e-05		6.455	0.001537
	0.956667	-5.24e-05		6.45667	0.001523
	0.958333	-7.61e-05		6.45833	0.001536
	0.96	-8.08e-05		6.46	0.001523
	0.961667	-4.73e-05		6.46167	0.00153
	0.963333	-1.27e-05		6.46333	0.001531
	0.965	3.5e-05		6.465	0.001534
	0.966667	5.75e-05		6.46667	0.001509
	0.968333	6.79e-05		6.46833	0.001483
	0.97	4.48e-05		6.47	0.001454
	0.971667	2.34e-05		6.47167	0.001433
	0.973333	1.09e-05		6.47333	0.00141
	0.975	7.6e-06		6.475	0.00141
	0.976667	2.65e-05		6.47667	0.00144
	0.978333	4.2e-05		6.47833	0.001467
	0.98	5.27e-05		6.48	0.001491
	0.981667	2.9e-05		6.48167	0.001483
	0.983333	2.4e-06		6.48333	0.00148
	0.985	-1.89e-05		6.485	0.001433
	0.986667	-7.7e-06		6.48667	0.001397
	0.988333	2.36e-05		6.48833	0.001366
	0.99	4.93e-05		6.49	0.001387
	0.991667	5.64e-05		6.49167	0.001412
	0.993333	5.11e-05		6.49333	0.001442
	0.995	4.84e-05		6.495	0.001446
	0.996667	5.09e-05		6.49667	0.001436
	0.998333	2.03e-05		6.49833	0.00141
	1	-1.21e-05		6.5	0.001388
	1.00167	-4.7e-05		6.50167	0.001374
	1.00333	-4.78e-05		6.50333	0.001342
	1.005	-2.06e-05		6.505	0.00133
	1.00667	5.3e-06		6.50667	0.001317
	1.00833	2.52e-05		6.50833	0.001347
	1.01	6.9e-06		6.51	0.001372
	1.01167	-3.06e-05		6.51167	0.001406
	1.01333	-4.53e-05		6.51333	0.001407
	1.015	-3.61e-05		6.515	0.001382
	1.01667	2.54e-05		6.51667	0.001352
	1.01833	7.13e-05		6.51833	0.001343
	1.02	0.000107		6.52	0.001336
	1.02167	0.000103		6.52167	0.001317
	1.02333	8.37e-05		6.52333	0.001296
	1.025	5.77e-05		6.525	0.001307
	1.02667	3.81e-05		6.52667	0.001332
	1.02833	1.14e-05		6.52833	0.001351
	1.03	-7.6e-06		6.53	0.001327
	1.03167	-2.94e-05		6.53167	0.0013
	1.03333	-1.08e-05		6.53333	0.001274
	1.035	1.72e-05		6.535	0.001272
	1.03667	5.8e-05		6.53667	0.00127
	1.03833	6.29e-05		6.53833	0.001263
	1.04	6.97e-05		6.54	0.001253
	1.04167	4.33e-05		6.54167	0.001242
	1.04333	3.73e-05		6.54333	0.001231
	1.045	-1.2e-06		6.545	0.001229
	1.04667	-3.4e-06		6.54667	0.00121
	1.04833	-9.4e-06		6.54833	0.00119
	1.05	2.65e-05		6.55	0.00117
	1.05167	4.9e-05		6.55167	0.001191
	1.05333	5.42e-05		6.55333	0.00123
	1.055	2.57e-05		6.555	0.001257
	1.05667	-1.3e-06		6.55667	0.001245
	1.05833	-1.6e-06		6.55833	0.001203
	1.06	3.78e-05		6.56	0.001164
	1.06167	7.42e-05		6.56167	0.001159
	1.06333	9.86e-05		6.56333	0.00118
	1.065	8.95e-05		6.565	0.001195
	1.06667	8.38e-05		6.56667	0.001166
	1.06833	7.7e-05		6.56833	0.001128
	1.07	7.14e-05		6.57	0.001106
	1.07167	7.87e-05		6.57167	0.001128
	1.07333	6.42e-05		6.57333	0.001162
	1.075	4.7e-05		6.575	0.001168
	1.07667	-3.7e-06		6.57667	0.001146
	1.07833	-2.94e-05		6.57833	0.001117
	1.08	-4.9e-05		6.58	0.001121
	1.08167	-5.04e-05		6.58167	0.001135
	1.08333	-4.21e-05		6.58333	0.001156
	1.085	-2.51e-05		6.585	0.001182
	1.08667	-9.7e-06		6.58667	0.0012
	1.08833	-1.54e-05		6.58833	0.001198
	1.09	-3.73e-05		6.59	0.001146
	1.09167	-5.54e-05		6.59167	0.001104
	1.09333	-4.4e-05		6.59333	0.001062
	1.095	-1.61e-05		6.595	0.001056
	1.09667	2.36e-05		6.59667	0.001048
	1.09833	2.89e-05		6.59833	0.001045
	1.1	2.11e-05		6.6	0.001046
	1.10167	2.5e-06		6.60167	0.001053
	1.10333	6.1e-06		6.60333	0.001065
	1.105	-4e-07		6.605	0.001058
	1.10667	-5.9e-06		6.60667	0.001049
	1.10833	-2.81e-05		6.60833	0.001047
	1.11	-1.03e-05		6.61	0.001059
	1.11167	1.53e-05		6.61167	0.00108
	1.11333	3.86e-05		6.61333	0.00109
	1.115	3.05e-05		6.615	0.001082
	1.11667	9.5e-06		6.61667	0.001048
	1.11833	8.8e-06		6.61833	0.001022
	1.12	1.87e-05		6.62	0.001012
	1.12167	2.2e-05		6.62167	0.000994
	1.12333	1.38e-05		6.62333	0.000972
	1.125	1.92e-05		6.625	0.000957
	1.12667	3.65e-05		6.62667	0.000986
	1.12833	5.38e-05		6.62833	0.001007
	1.13	4.75e-05		6.63	0.000988
	1.13167	3.13e-05		6.63167	0.000953
	1.13333	1.31e-05		6.63333	0.000925
	1.135	-8.1e-06		6.635	0.000945
	1.13667	-1.92e-05		6.63667	0.000948
	1.13833	-1.92e-05		6.63833	0.000958
	1.14	-1.09e-05		6.64	0.000932
	1.14167	2.6e-06		6.64167	0.00091
	1.14333	3.09e-05		6.64333	0.000903
	1.145	7.4e-05		6.645	0.000923
	1.14667	0.000101		6.64667	0.000968
	1.14833	8.94e-05		6.64833	0.000987
	1.15	6.65e-05		6.65	0.000996
	1.15167	4.89e-05		6.65167	0.000982
	1.15333	2.84e-05		6.65333	0.000978
	1.155	1.3e-06		6.655	0.000976
	1.15667	-1.63e-05		6.65667	0.00096
	1.15833	-6.6e-06		6.65833	0.000927
	1.16	3.3e-06		6.66	0.000898
	1.16167	2.49e-05		6.66167	0.00089
	1.16333	2e-05		6.66333	0.000897
	1.165	1.88e-05		6.665	0.0009
	1.16667	-2.89e-05		6.66667	0.000921
	1.16833	-3.56e-05		6.66833	0.000944
	1.17	-4.73e-05		6.67	0.000955
	1.17167	-2.1e-06		6.67167	0.000915
	1.17333	1.33e-05		6.67333	0.000869
	1.175	3.84e-05		6.675	0.00084
	1.17667	2.19e-05		6.67667	0.000852
	1.17833	1.44e-05		6.67833	0.000874
	1.18	7.6e-06		6.68	0.000892
	1.18167	2.53e-05		6.68167	0.000898
	1.18333	5.31e-05		6.68333	0.000894
	1.185	7.59e-05		6.685	0.000902
	1.18667	8.5e-05		6.68667	0.000913
	1.18833	7.21e-05		6.68833	0.000929
	1.19	6.96e-05		6.69	0.000906
	1.19167	5.75e-05		6.69167	0.000875
	1.19333	5.12e-05		6.69333	0.000848
	1.195	2.78e-05		6.695	0.000839
	1.19667	1.75e-05		6.69667	0.000842
	1.19833	8.1e-06		6.69833	0.000851
	1.2	1.2e-06		6.7	0.000879
	1.20167	6.1e-06		6.70167	0.000902
	1.20333	2.04e-05		6.70333	0.00091
	1.205	4.93e-05		6.705	0.000903
	1.20667	7.31e-05		6.70667	0.000891
	1.20833	9.19e-05		6.70833	0.00088
	1.21	9.05e-05		6.71	0.000896
	1.21167	8.89e-05		6.71167	0.000907
	1.21333	7.66e-05		6.71333	0.000923
	1.215	8.12e-05		6.715	0.000896
	1.21667	6.55e-05		6.71667	0.000878
	1.21833	6.62e-05		6.71833	0.000855
	1.22	5.14e-05		6.72	0.000855
	1.22167	5.14e-05		6.72167	0.00084
	1.22333	4.43e-05		6.72333	0.000833
	1.225	6.53e-05		6.725	0.000816
	1.22667	7.95e-05		6.72667	0.000814
	1.22833	8.37e-05		6.72833	0.000819
	1.23	7.39e-05		6.73	0.000841
	1.23167	6.21e-05		6.73167	0.00085
	1.23333	5.21e-05		6.73333	0.000845
	1.235	3.86e-05		6.735	0.000828
	1.23667	3.82e-05		6.73667	0.000821
	1.23833	6.95e-05		6.73833	0.000804
	1.24	7.8e-05		6.74	0.000781
	1.24167	6.84e-05		6.74167	0.000741
	1.24333	1.9e-05		6.74333	0.000743
	1.245	-1.31e-05		6.745	0.000778
	1.24667	-1.55e-05		6.74667	0.00085
	1.24833	-3.2e-06		6.74833	0.000891
	1.25	8.9e-06		6.75	0.000915
	1.25167	3.6e-06		6.75167	0.000911
	1.25333	1.02e-05		6.75333	0.000898
	1.255	3.5e-05		6.755	0.00085
	1.25667	6.66e-05		6.75667	0.000814
	1.25833	7.26e-05		6.75833	0.000774
	1.26	5.37e-05		6.76	0.000778
	1.26167	7.7e-06		6.76167	0.000764
	1.26333	9e-07		6.76333	0.00078
	1.265	1.87e-05		6.765	0.000773
	1.26667	5.37e-05		6.76667	0.000776
	1.26833	4.89e-05		6.76833	0.000784
	1.27	0		6.77	0.00081
	1.27167	-4.41e-05		6.77167	0.000842
	1.27333	-6.62e-05		6.77333	0.000847
	1.275	-5.05e-05		6.775	0.000834
	1.27667	-3.4e-05		6.77667	0.000822
	1.27833	-2.35e-05		6.77833	0.000819
	1.28	-1.67e-05		6.78	0.000814
	1.28167	9.3e-06		6.78167	0.000815
	1.28333	4.42e-05		6.78333	0.000808
	1.285	5.33e-05		6.785	0.000819
	1.28667	2.82e-05		6.78667	0.000829
	1.28833	-2.2e-05		6.78833	0.000877
	1.29	-2.41e-05		6.79	0.000911
	1.29167	-1.25e-05		6.79167	0.00092
	1.29333	5e-06		6.79333	0.000893
	1.295	-2.65e-05		6.795	0.000876
	1.29667	-5.53e-05		6.79667	0.000855
	1.29833	-6.27e-05		6.79833	0.000831
	1.3	-2.42e-05		6.8	0.00081
	1.30167	9.4e-06		6.80167	0.000807
	1.30333	4.28e-05		6.80333	0.000832
	1.305	4.64e-05		6.805	0.000868
	1.30667	5.88e-05		6.80667	0.000917
	1.30833	6.37e-05		6.80833	0.000945
	1.31	6.57e-05		6.81	0.000952
	1.31167	4.61e-05		6.81167	0.000932
	1.31333	6.6e-06		6.81333	0.000927
	1.315	4e-07		6.815	0.000922
	1.31667	6.6e-06		6.81667	0.000939
	1.31833	1.25e-05		6.81833	0.000933
	1.32	-2.5e-05		6.82	0.000931
	1.32167	-5.21e-05		6.82167	0.000933
	1.32333	-6.28e-05		6.82333	0.000965
	1.325	-5.65e-05		6.825	0.000988
	1.32667	-7.23e-05		6.82667	0.000988
	1.32833	-7.1e-05		6.82833	0.000981
	1.33	-6.25e-05		6.83	0.000992
	1.33167	-3.08e-05		6.83167	0.000999
	1.33333	-1.82e-05		6.83333	0.001012
	1.335	-4.2e-06		6.835	0.001006
	1.33667	2e-07		6.83667	0.00102
	1.33833	4.3e-06		6.83833	0.001011
	1.34	-1.09e-05		6.84	0.001016
	1.34167	-2.16e-05		6.84167	0.001027
	1.34333	-2.86e-05		6.84333	0.001055
	1.345	-2.55e-05		6.845	0.001084
	1.34667	-3.01e-05		6.84667	0.001089
	1.34833	-2.39e-05		6.84833	0.001103
	1.35	-1.61e-05		6.85	0.001094
	1.35167	3.4e-06		6.85167	0.001106
	1.35333	7.3e-06		6.85333	0.001079
	1.355	1.67e-05		6.855	0.001092
	1.35667	2.11e-05		6.85667	0.001092
	1.35833	2.38e-05		6.85833	0.001135
	1.36	3.65e-05		6.86	0.001149
	1.36167	3e-05		6.86167	0.001197
	1.36333	2.47e-05		6.86333	0.001231
	1.365	1.74e-05		6.865	0.001277
	1.36667	2.42e-05		6.86667	0.001295
	1.36833	3.45e-05		6.86833	0.001312
	1.37	1.62e-05		6.87	0.001338
	1.37167	1.66e-05		6.87167	0.001364
	1.37333	2.57e-05		6.87333	0.001395
	1.375	5.68e-05		6.875	0.001427
	1.37667	6.55e-05		6.87667	0.001451
	1.37833	7.06e-05		6.87833	0.001462
	1.38	6.47e-05		6.88	0.001455
	1.38167	5.52e-05		6.88167	0.001464
	1.38333	3.23e-05		6.88333	0.001493
	1.385	9.9e-06		6.885	0.001534
	1.38667	9.7e-06		6.88667	0.001579
	1.38833	1.87e-05		6.88833	0.001634
	1.39	3.31e-05		6.89	0.001702
	1.39167	2.49e-05		6.89167	0.001755
	1.39333	1.74e-05		6.89333	0.001757
	1.395	7.5e-06		6.895	0.001735
	1.39667	9e-06		6.89667	0.001733
	1.39833	7.6e-06		6.89833	0.001791
	1.4	1.13e-05		6.9	0.001878
	1.40167	1.24e-05		6.90167	0.001973
	1.40333	3.22e-05		6.90333	0.002049
	1.405	6.12e-05		6.905	0.002125
	1.40667	9.08e-05		6.90667	0.002173
	1.40833	0.000108		6.90833	0.002229
	1.41	9.42e-05		6.91	0.002289
	1.41167	8.91e-05		6.91167	0.002374
	1.41333	4.28e-05		6.91333	0.002467
	1.415	2.42e-05		6.915	0.002539
	1.41667	-1.7e-05		6.91667	0.002632
	1.41833	0		6.91833	0.002724
	1.42	1.2e-05		6.92	0.002829
	1.42167	3.25e-05		6.92167	0.002904
	1.42333	4.08e-05		6.92333	0.002953
	1.425	2.41e-05		6.925	0.003016
	1.42667	1.77e-05		6.92667	0.003076
	1.42833	-1.57e-05		6.92833	0.003178
	1.43	-1.22e-05		6.93	0.003274
	1.43167	4e-07		6.93167	0.003399
	1.43333	3.68e-05		6.93333	0.003508
	1.435	5.21e-05		6.935	0.003617
	1.43667	5.15e-05		6.93667	0.003727
	1.43833	2.47e-05		6.93833	0.003837
	1.44	9.2e-06		6.94	0.003997
	1.44167	-1.49e-05		6.94167	0.004141
	1.44333	8.5e-06		6.94333	0.004311
	1.445	-3.8e-06		6.945	0.004434
	1.44667	9.5e-06		6.94667	0.004597
	1.44833	-2.82e-05		6.94833	0.004765
	1.45	-1.28e-05		6.95	0.004954
	1.45167	-1.8e-05		6.95167	0.005119
	1.45333	-2e-06		6.95333	0.005265
	1.455	-9e-06		6.955	0.005419
	1.45667	-2.37e-05		6.95667	0.005602
	1.45833	-1.21e-05		6.95833	0.005828
	1.46	-1.67e-05		6.96	0.006075
	1.46167	-5.2e-06		6.96167	0.006333
	1.46333	-3.31e-05		6.96333	0.00659
	1.465	-4.19e-05		6.965	0.006858
	1.46667	-4.6e-05		6.96667	0.007108
	1.46833	-2.98e-05		6.96833	0.007362
	1.47	6e-07		6.97	0.007603
	1.47167	1.7e-05		6.97167	0.007875
	1.47333	3.96e-05		6.97333	0.008134
	1.475	3.05e-05		6.975	0.008434
	1.47667	4.05e-05		6.97667	0.008719
	1.47833	4.42e-05		6.97833	0.009063
	1.48	5.38e-05		6.98	0.009417
	1.48167	5.25e-05		6.98167	0.009845
	1.48333	3.93e-05		6.98333	0.010258
	1.485	4.12e-05		6.985	0.010661
	1.48667	4.32e-05		6.98667	0.011041
	1.48833	5.27e-05		6.98833	0.011463
	1.49	3.1e-05		6.99	0.011891
	1.49167	-2.04e-05		6.99167	0.012316
	1.49333	-7.27e-05		6.99333	0.012735
	1.495	-5.9e-05		6.995	0.013203
	1.49667	-7.7e-06		6.99667	0.013712
	1.49833	5.15e-05		6.99833	0.014238
	1.5	3.88e-05		7	0.014777
	1.50167	1.65e-05		7.00167	0.015325
	1.50333	-1.43e-05		7.00333	0.015898
	1.505	-1.56e-05		7.005	0.016503
	1.50667	-2.3e-06		7.00667	0.017169
	1.50833	1.66e-05		7.00833	0.017849
	1.51	2.44e-05		7.01	0.01852
	1.51167	3e-06		7.01167	0.019185
	1.51333	-3.28e-05		7.01333	0.019897
	1.515	-5.08e-05		7.015	0.020641
	1.51667	-4.38e-05		7.01667	0.021417
	1.51833	-1.68e-05		7.01833	0.022203
	1.52	-2.6e-06		7.02	0.023041
	1.52167	-1.91e-05		7.02167	0.023899
	1.52333	-4.84e-05		7.02333	0.024786
	1.525	-4.75e-05		7.025	0.025689
	1.52667	-8.4e-06		7.02667	0.026596
	1.52833	1.99e-05		7.02833	0.027546
	1.53	1.09e-05		7.03	0.02851
	1.53167	-6.4e-06		7.03167	0.029544
	1.53333	1.34e-05		7.03333	0.030592
	1.535	3.59e-05		7.035	0.031723
	1.53667	4.07e-05		7.03667	0.032887
	1.53833	2.58e-05		7.03833	0.034113
	1.54	3.68e-05		7.04	0.03534
	1.54167	6.71e-05		7.04167	0.036585
	1.54333	6.98e-05		7.04333	0.037844
	1.545	5.79e-05		7.045	0.039133
	1.54667	1.02e-05		7.04667	0.040493
	1.54833	1.02e-05		7.04833	0.041916
	1.55	-1.95e-05		7.05	0.043395
	1.55167	7.5e-06		7.05167	0.044902
	1.55333	2e-07		7.05333	0.046438
	1.555	4.27e-05		7.055	0.048038
	1.55667	4.15e-05		7.05667	0.0497
	1.55833	4.79e-05		7.05833	0.051411
	1.56	2.67e-05		7.06	0.053138
	1.56167	1.21e-05		7.06167	0.0549
	1.56333	2.04e-05		7.06333	0.056715
	1.565	4.15e-05		7.065	0.058621
	1.56667	6.21e-05		7.06667	0.060557
	1.56833	5.1e-05		7.06833	0.06254
	1.57	3.04e-05		7.07	0.064537
	1.57167	1.6e-05		7.07167	0.06661
	1.57333	1.89e-05		7.07333	0.068746
	1.575	3.41e-05		7.075	0.070959
	1.57667	5.73e-05		7.07667	0.073208
	1.57833	8.25e-05		7.07833	0.075504
	1.58	9.94e-05		7.08	0.077848
	1.58167	7.7e-05		7.08167	0.080291
	1.58333	3.47e-05		7.08333	0.082821
	1.585	-1.29e-05		7.085	0.085423
	1.58667	-7e-06		7.08667	0.088061
	1.58833	1.83e-05		7.08833	0.090744
	1.59	4.77e-05		7.09	0.093485
	1.59167	6.87e-05		7.09167	0.09631
	1.59333	6.08e-05		7.09333	0.099195
	1.595	5.14e-05		7.095	0.102119
	1.59667	2.76e-05		7.09667	0.105101
	1.59833	4.33e-05		7.09833	0.10815
	1.6	5.99e-05		7.1	0.111319
	1.60167	4.81e-05		7.10167	0.11455
	1.60333	2.89e-05		7.10333	0.117873
	1.605	1.79e-05		7.105	0.121224
	1.60667	4.12e-05		7.10667	0.124654
	1.60833	5.14e-05		7.10833	0.128156
	1.61	3.12e-05		7.11	0.131787
	1.61167	1.32e-05		7.11167	0.135479
	1.61333	-1.15e-05		7.11333	0.139227
	1.615	7.2e-06		7.115	0.142974
	1.61667	1.21e-05		7.11667	0.146811
	1.61833	3.25e-05		7.11833	0.150728
	1.62	2.96e-05		7.12	0.15478
	1.62167	1.95e-05		7.12167	0.158862
	1.62333	2e-06		7.12333	0.162993
	1.625	-9.4e-06		7.125	0.167158
	1.62667	4.9e-06		7.12667	0.171458
	1.62833	2.58e-05		7.12833	0.175874
	1.63	4.93e-05		7.13	0.180376
	1.63167	6.91e-05		7.13167	0.184893
	1.63333	8.88e-05		7.13333	0.189449
	1.635	8.41e-05		7.135	0.194074
	1.63667	5.54e-05		7.13667	0.19882
	1.63833	1.06e-05		7.13833	0.203656
	1.64	1.1e-06		7.14	0.208597
	1.64167	9.6e-06		7.14167	0.213606
	1.64333	3.41e-05		7.14333	0.218718
	1.645	4.03e-05		7.145	0.223891
	1.64667	4.34e-05		7.14667	0.229142
	1.64833	3.6e-05		7.14833	0.23444
	1.65	2.45e-05		7.15	0.239772
	1.65167	2.28e-05		7.15167	0.245183
	1.65333	2.69e-05		7.15333	0.250685
	1.655	4.27e-05		7.155	0.2563
	1.65667	3.19e-05		7.15667	0.26196
	1.65833	3.72e-05		7.15833	0.267664
	1.66	3.65e-05		7.16	0.273436
	1.66167	7.61e-05		7.16167	0.2793
	1.66333	0.0001		7.16333	0.285252
	1.665	0.000125		7.165	0.291231
	1.66667	0.000111		7.16667	0.297284
	1.66833	0.0001		7.16833	0.303379
	1.67	0.0001		7.17	0.309572
	1.67167	0.000104		7.17167	0.315801
	1.67333	0.000105		7.17333	0.322094
	1.675	5.66e-05		7.175	0.328446
	1.67667	4.84e-05		7.17667	0.334839
	1.67833	4.81e-05		7.17833	0.34127
	1.68	9.76e-05		7.18	0.347722
	1.68167	9.3e-05		7.18167	0.35425
	1.68333	4.08e-05		7.18333	0.360853
	1.685	-1.83e-05		7.185	0.367565
	1.68667	-5.5e-05		7.18667	0.374297
	1.68833	-3.93e-05		7.18833	0.381051
	1.69	-2.2e-06		7.19	0.387778
	1.69167	5.2e-05		7.19167	0.39455
	1.69333	9.14e-05		7.19333	0.401428
	1.695	9.26e-05		7.195	0.4084
	1.69667	6.32e-05		7.19667	0.415425
	1.69833	3.3e-05		7.19833	0.422415
	1.7	2.3e-05		7.2	0.42945
	1.70167	2.79e-05		7.20167	0.436567
	1.70333	4.54e-05		7.20333	0.443708
	1.705	4.71e-05		7.205	0.450806
	1.70667	5.53e-05		7.20667	0.457857
	1.70833	4.75e-05		7.20833	0.464956
	1.71	5.88e-05		7.21	0.472125
	1.71167	5.46e-05		7.21167	0.479332
	1.71333	5.51e-05		7.21333	0.486556
	1.715	3.59e-05		7.215	0.493733
	1.71667	2.22e-05		7.21667	0.500857
	1.71833	2.38e-05		7.21833	0.507974
	1.72	2.31e-05		7.22	0.515213
	1.72167	4.55e-05		7.22167	0.522545
	1.72333	4.98e-05		7.22333	0.529839
	1.725	7e-05		7.225	0.536969
	1.72667	5.81e-05		7.22667	0.544043
	1.72833	3.89e-05		7.22833	0.551119
	1.73	2.15e-05		7.23	0.558256
	1.73167	2.97e-05		7.23167	0.565385
	1.73333	6.16e-05		7.23333	0.572615
	1.735	9.04e-05		7.235	0.579846
	1.73667	0.00011		7.23667	0.587054
	1.73833	0.000104		7.23833	0.593975
	1.74	9.06e-05		7.24	0.600791
	1.74167	7.89e-05		7.24167	0.607448
	1.74333	7.89e-05		7.24333	0.61435
	1.745	7.9e-05		7.245	0.621281
	1.74667	6.32e-05		7.24667	0.628405
	1.74833	6.45e-05		7.24833	0.635324
	1.75	5.54e-05		7.25	0.642168
	1.75167	3.92e-05		7.25167	0.648877
	1.75333	1.2e-06		7.25333	0.655551
	1.755	3.9e-06		7.255	0.662229
	1.75667	5.78e-05		7.25667	0.668725
	1.75833	0.000106		7.25833	0.675227
	1.76	0.000112		7.26	0.681595
	1.76167	7.03e-05		7.26167	0.687978
	1.76333	5.69e-05		7.26333	0.694248
	1.765	7.49e-05		7.265	0.700473
	1.76667	9.92e-05		7.26667	0.706678
	1.76833	8.8e-05		7.26833	0.712765
	1.77	4.09e-05		7.27	0.718692
	1.77167	1.6e-06		7.27167	0.724487
	1.77333	-6.9e-06		7.27333	0.730177
	1.775	2.37e-05		7.275	0.735831
	1.77667	6.78e-05		7.27667	0.741389
	1.77833	9.74e-05		7.27833	0.746902
	1.78	9.98e-05		7.28	0.752304
	1.78167	5.88e-05		7.28167	0.757552
	1.78333	9.8e-06		7.28333	0.762722
	1.785	-4.55e-05		7.285	0.76783
	1.78667	-4.75e-05		7.28667	0.773039
	1.78833	-1.6e-05		7.28833	0.77812
	1.79	2.74e-05		7.29	0.783124
	1.79167	3.82e-05		7.29167	0.787787
	1.79333	2.43e-05		7.29333	0.792368
	1.795	1.66e-05		7.295	0.796755
	1.79667	2.61e-05		7.29667	0.80115
	1.79833	2.85e-05		7.29833	0.805427
	1.8	3.05e-05		7.3	0.809756
	1.80167	4.57e-05		7.30167	0.813875
	1.80333	8.55e-05		7.30333	0.817861
	1.805	0.000126		7.305	0.821563
	1.80667	0.000143		7.30667	0.825254
	1.80833	0.000127		7.30833	0.828847
	1.81	0.000103		7.31	0.832301
	1.81167	6.09e-05		7.31167	0.835542
	1.81333	3.26e-05		7.31333	0.838432
	1.815	9.3e-06		7.315	0.841266
	1.81667	2.05e-05		7.31667	0.843965
	1.81833	2.67e-05		7.31833	0.846839
	1.82	4.94e-05		7.32	0.849539
	1.82167	4.08e-05		7.32167	0.852229
	1.82333	3.79e-05		7.32333	0.854669
	1.825	-5.8e-06		7.325	0.85704
	1.82667	-1.07e-05		7.32667	0.859125
	1.82833	-8.1e-06		7.32833	0.861061
	1.83	3.41e-05		7.33	0.862643
	1.83167	5.83e-05		7.33167	0.864105
	1.83333	9.64e-05		7.33333	0.865385
	1.835	0.000115		7.335	0.866728
	1.83667	0.000119		7.33667	0.868076
	1.83833	9.59e-05		7.33833	0.869329
	1.84	6.76e-05		7.34	0.870378
	1.84167	5.23e-05		7.34167	0.871064
	1.84333	5.58e-05		7.34333	0.871684
	1.845	7.93e-05		7.345	0.872346
	1.84667	0.000103		7.34667	0.873035
	1.84833	0.0001		7.34833	0.873563
	1.85	8.84e-05		7.35	0.873686
	1.85167	6.86e-05		7.35167	0.873613
	1.85333	5.17e-05		7.35333	0.873411
	1.855	5.09e-05		7.355	0.873225
	1.85667	7.16e-05		7.35667	0.873008
	1.85833	0.000101		7.35833	0.872493
	1.86	0.000103		7.36	0.87187
	1.86167	8.29e-05		7.36167	0.870915
	1.86333	7.48e-05		7.36333	0.869906
	1.865	7.36e-05		7.365	0.868693
	1.86667	6.9e-05		7.36667	0.867497
	1.86833	3.19e-05		7.36833	0.866288
	1.87	-2.19e-05		7.37	0.864884
	1.87167	-5.3e-05		7.37167	0.863323
	1.87333	-3.99e-05		7.37333	0.861571
	1.875	1.88e-05		7.375	0.859848
	1.87667	5.32e-05		7.37667	0.858159
	1.87833	6.89e-05		7.37833	0.856251
	1.88	7.53e-05		7.38	0.854119
	1.88167	0.0001		7.38167	0.851567
	1.88333	0.000113		7.38333	0.848999
	1.885	9.33e-05		7.385	0.846326
	1.88667	7.85e-05		7.38667	0.843752
	1.88833	9.32e-05		7.38833	0.841199
	1.89	0.000108		7.39	0.838476
	1.89167	0.000117		7.39167	0.835567
	1.89333	8.77e-05		7.39333	0.832288
	1.895	9.68e-05		7.395	0.829073
	1.89667	7.16e-05		7.39667	0.825832
	1.89833	7.95e-05		7.39833	0.822619
	1.9	5.87e-05		7.4	0.819231
	1.90167	8.36e-05		7.40167	0.815776
	1.90333	8.15e-05		7.40333	0.812253
	1.905	9.05e-05		7.405	0.808594
	1.90667	7.18e-05		7.40667	0.804743
	1.90833	6.5e-05		7.40833	0.800778
	1.91	5.98e-05		7.41	0.796866
	1.91167	7.94e-05		7.41167	0.79283
	1.91333	9.06e-05		7.41333	0.788712
	1.915	8.68e-05		7.415	0.784461
	1.91667	4.23e-05		7.41667	0.780193
	1.91833	1.44e-05		7.41833	0.775888
	1.92	3.4e-06		7.42	0.771484
	1.92167	3.59e-05		7.42167	0.767
	1.92333	6.71e-05		7.42333	0.762409
	1.925	8.79e-05		7.425	0.757683
	1.92667	8.2e-05		7.42667	0.753011
	1.92833	6.78e-05		7.42833	0.748247
	1.93	4.75e-05		7.43	0.743506
	1.93167	4.61e-05		7.43167	0.738455
	1.93333	4.13e-05		7.43333	0.73344
	1.935	5.88e-05		7.435	0.728363
	1.93667	6.52e-05		7.43667	0.723477
	1.93833	7.27e-05		7.43833	0.718436
	1.94	6.56e-05		7.44	0.71331
	1.94167	7.71e-05		7.44167	0.708045
	1.94333	9.51e-05		7.44333	0.702707
	1.945	0.000111		7.445	0.697344
	1.94667	8.91e-05		7.44667	0.691866
	1.94833	6.51e-05		7.44833	0.686515
	1.95	3.07e-05		7.45	0.68122
	1.95167	6.4e-06		7.45167	0.675988
	1.95333	-2.13e-05		7.45333	0.67066
	1.955	-2.09e-05		7.455	0.665145
	1.95667	2.2e-06		7.45667	0.659598
	1.95833	3.02e-05		7.45833	0.653911
	1.96	6.43e-05		7.46	0.648216
	1.96167	8.36e-05		7.46167	0.642481
	1.96333	9.62e-05		7.46333	0.636856
	1.965	7.17e-05		7.465	0.631328
	1.96667	4.34e-05		7.46667	0.625777
	1.96833	3.71e-05		7.46833	0.620177
	1.97	4.82e-05		7.47	0.614536
	1.97167	7.54e-05		7.47167	0.608939
	1.97333	7.16e-05		7.47333	0.603419
	1.975	6.29e-05		7.475	0.597854
	1.97667	2.23e-05		7.47667	0.592237
	1.97833	1.78e-05		7.47833	0.586486
	1.98	2.33e-05		7.48	0.580718
	1.98167	6.38e-05		7.48167	0.574933
	1.98333	7.97e-05		7.48333	0.569237
	1.985	9.91e-05		7.485	0.563549
	1.98667	0.000111		7.48667	0.557851
	1.98833	0.000121		7.48833	0.552088
	1.99	0.000105		7.49	0.546431
	1.99167	7.39e-05		7.49167	0.54082
	1.99333	4.2e-05		7.49333	0.535272
	1.995	3.96e-05		7.495	0.529652
	1.99667	4.01e-05		7.49667	0.524116
	1.99833	4.31e-05		7.49833	0.518532
	2	3.3e-05		7.5	0.512964
	2.00167	3.75e-05		7.50167	0.507292
	2.00333	6.12e-05		7.50333	0.501742
	2.005	8.01e-05		7.505	0.496208
	2.00667	9.24e-05		7.50667	0.490782
	2.00833	7.04e-05		7.50833	0.485265
	2.01	6.2e-05		7.51	0.479727
	2.01167	3.59e-05		7.51167	0.474216
	2.01333	4.56e-05		7.51333	0.468821
	2.015	3.13e-05		7.515	0.463533
	2.01667	4.31e-05		7.51667	0.458164
	2.01833	2.93e-05		7.51833	0.452726
	2.02	4.47e-05		7.52	0.447332
	2.02167	4.31e-05		7.52167	0.442068
	2.02333	5.57e-05		7.52333	0.436944
	2.025	3.26e-05		7.525	0.431814
	2.02667	1.61e-05		7.52667	0.426698
	2.02833	-3e-06		7.52833	0.421592
	2.03	1.3e-05		7.53	0.416536
	2.03167	3.22e-05		7.53167	0.411494
	2.03333	5.45e-05		7.53333	0.406398
	2.035	6.54e-05		7.535	0.401361
	2.03667	5.89e-05		7.53667	0.396375
	2.03833	2.88e-05		7.53833	0.391508
	2.04	1.86e-05		7.54	0.386618
	2.04167	1.7e-05		7.54167	0.38178
	2.04333	3.82e-05		7.54333	0.376988
	2.045	2.2e-05		7.545	0.372225
	2.04667	2.38e-05		7.54667	0.367484
	2.04833	2.27e-05		7.54833	0.362737
	2.05	4.3e-05		7.55	0.358108
	2.05167	4.93e-05		7.55167	0.353494
	2.05333	5.07e-05		7.55333	0.348947
	2.055	4.59e-05		7.555	0.344409
	2.05667	3.72e-05		7.55667	0.339908
	2.05833	4.62e-05		7.55833	0.335419
	2.06	4.34e-05		7.56	0.33091
	2.06167	6.62e-05		7.56167	0.326536
	2.06333	6.9e-05		7.56333	0.322219
	2.065	9.92e-05		7.565	0.317997
	2.06667	9.51e-05		7.56667	0.313707
	2.06833	9.46e-05		7.56833	0.309505
	2.07	7.63e-05		7.57	0.305335
	2.07167	6.77e-05		7.57167	0.301276
	2.07333	5.68e-05		7.57333	0.297217
	2.075	3.88e-05		7.575	0.29321
	2.07667	1.84e-05		7.57667	0.289198
	2.07833	-4.9e-06		7.57833	0.285208
	2.08	-5.4e-06		7.58	0.281297
	2.08167	2.07e-05		7.58167	0.277486
	2.08333	8.17e-05		7.58333	0.273759
	2.085	0.000111		7.585	0.270032
	2.08667	0.000124		7.58667	0.266362
	2.08833	6.93e-05		7.58833	0.262723
	2.09	4.33e-05		7.59	0.259158
	2.09167	-7.2e-06		7.59167	0.255558
	2.09333	4.7e-06		7.59333	0.252022
	2.095	-1.3e-06		7.595	0.248479
	2.09667	2.22e-05		7.59667	0.244989
	2.09833	1.57e-05		7.59833	0.241491
	2.1	2.7e-05		7.6	0.238053
	2.10167	2.9e-05		7.60167	0.234715
	2.10333	4.58e-05		7.60333	0.231431
	2.105	8e-05		7.605	0.228203
	2.10667	9.63e-05		7.60667	0.224952
	2.10833	0.000108		7.60833	0.22176
	2.11	5.63e-05		7.61	0.218617
	2.11167	3.07e-05		7.61167	0.215529
	2.11333	-9.8e-06		7.61333	0.212474
	2.115	-2.35e-05		7.615	0.209427
	2.11667	-4.21e-05		7.61667	0.206421
	2.11833	-5.17e-05		7.61833	0.203473
	2.12	-3.28e-05		7.62	0.200603
	2.12167	-3.8e-06		7.62167	0.197797
	2.12333	3.1e-05		7.62333	0.195004
	2.125	5.37e-05		7.625	0.192206
	2.12667	5.42e-05		7.62667	0.189435
	2.12833	4.04e-05		7.62833	0.186714
	2.13	2.56e-05		7.63	0.18406
	2.13167	2.86e-05		7.63167	0.18143
	2.13333	5.15e-05		7.63333	0.17882
	2.135	5.62e-05		7.635	0.176235
	2.13667	5.11e-05		7.63667	0.173727
	2.13833	3.37e-05		7.63833	0.171266
	2.14	1.87e-05		7.64	0.168834
	2.14167	6.1e-06		7.64167	0.166401
	2.14333	-1.1e-06		7.64333	0.164022
	2.145	1.79e-05		7.645	0.161687
	2.14667	4.85e-05		7.64667	0.159378
	2.14833	6.61e-05		7.64833	0.157062
	2.15	6.47e-05		7.65	0.154774
	2.15167	4.76e-05		7.65167	0.152525
	2.15333	5.76e-05		7.65333	0.150316
	2.155	7.4e-05		7.655	0.14812
	2.15667	9.08e-05		7.65667	0.145954
	2.15833	9.05e-05		7.65833	0.143833
	2.16	7.47e-05		7.66	0.141801
	2.16167	6.96e-05		7.66167	0.139818
	2.16333	5.82e-05		7.66333	0.137843
	2.165	6.99e-05		7.665	0.135867
	2.16667	6.87e-05		7.66667	0.133914
	2.16833	5.74e-05		7.66833	0.132024
	2.17	3.76e-05		7.67	0.13016
	2.17167	1.47e-05		7.67167	0.128306
	2.17333	3.81e-05		7.67333	0.126469
	2.175	6.46e-05		7.675	0.124656
	2.17667	0.000103		7.67667	0.122895
	2.17833	0.000103		7.67833	0.121142
	2.18	7.59e-05		7.68	0.119397
	2.18167	4.68e-05		7.68167	0.117664
	2.18333	2.91e-05		7.68333	0.115972
	2.185	3.5e-05		7.685	0.114323
	2.18667	4.48e-05		7.68667	0.112701
	2.18833	6.03e-05		7.68833	0.111113
	2.19	6.51e-05		7.69	0.109569
	2.19167	5.3e-05		7.69167	0.108065
	2.19333	2.51e-05		7.69333	0.106576
	2.195	1.57e-05		7.695	0.105071
	2.19667	2.88e-05		7.69667	0.10356
	2.19833	5.57e-05		7.69833	0.102058
	2.2	8.06e-05		7.7	0.100604
	2.20167	9.29e-05		7.70167	0.099193
	2.20333	0.000111		7.70333	0.097836
	2.205	0.000118		7.705	0.096465
	2.20667	0.000111		7.70667	0.095106
	2.20833	8.26e-05		7.70833	0.09375
	2.21	6e-05		7.71	0.092446
	2.21167	7.5e-05		7.71167	0.091159
	2.21333	0.000105		7.71333	0.089857
	2.215	0.000147		7.715	0.088587
	2.21667	0.000154		7.71667	0.08733
	2.21833	0.000154		7.71833	0.086134
	2.22	0.000113		7.72	0.084935
	2.22167	7.24e-05		7.72167	0.083772
	2.22333	2.14e-05		7.72333	0.082648
	2.225	3e-07		7.725	0.081572
	2.22667	1.07e-05		7.72667	0.080516
	2.22833	4.15e-05		7.72833	0.079446
	2.23	6.52e-05		7.73	0.078352
	2.23167	8.78e-05		7.73167	0.077282
	2.23333	9.19e-05		7.73333	0.076203
	2.235	0.000102		7.735	0.075148
	2.23667	7.27e-05		7.73667	0.074092
	2.23833	6.66e-05		7.73833	0.073119
	2.24	4.92e-05		7.74	0.072191
	2.24167	5.25e-05		7.74167	0.071294
	2.24333	5.53e-05		7.74333	0.070364
	2.245	7.3e-05		7.745	0.069403
	2.24667	8.26e-05		7.74667	0.06841
	2.24833	4.86e-05		7.74833	0.067451
	2.25	3.7e-06		7.75	0.066537
	2.25167	-1.85e-05		7.75167	0.065676
	2.25333	4.8e-06		7.75333	0.0648
	2.255	6.33e-05		7.755	0.063924
	2.25667	9.48e-05		7.75667	0.063046
	2.25833	0.000115		7.75833	0.062201
	2.26	8.22e-05		7.76	0.061376
	2.26167	5.03e-05		7.76167	0.060602
	2.26333	1.02e-05		7.76333	0.059838
	2.265	1.04e-05		7.765	0.059098
	2.26667	3.81e-05		7.76667	0.05833
	2.26833	8.75e-05		7.76833	0.057576
	2.27	0.000112		7.77	0.0568
	2.27167	0.000126		7.77167	0.056048
	2.27333	0.000106		7.77333	0.05531
	2.275	9.82e-05		7.775	0.05462
	2.27667	8.7e-05		7.77667	0.053946
	2.27833	9.75e-05		7.77833	0.053287
	2.28	0.000107		7.78	0.052606
	2.28167	9.6e-05		7.78167	0.051916
	2.28333	8.51e-05		7.78333	0.051228
	2.285	7.37e-05		7.785	0.050567
	2.28667	0.000107		7.78667	0.049948
	2.28833	0.000144		7.78833	0.049333
	2.29	0.00016		7.79	0.048733
	2.29167	0.000127		7.79167	0.048124
	2.29333	7.95e-05		7.79333	0.047519
	2.295	6.53e-05		7.795	0.046929
	2.29667	8.23e-05		7.79667	0.046334
	2.29833	9.86e-05		7.79833	0.045777
	2.3	9.63e-05		7.8	0.045213
	2.30167	9.66e-05		7.80167	0.044674
	2.30333	0.000106		7.80333	0.044097
	2.305	0.000124		7.805	0.043528
	2.30667	0.000118		7.80667	0.042969
	2.30833	0.000118		7.80833	0.042446
	2.31	0.000112		7.81	0.041947
	2.31167	0.000104		7.81167	0.041439
	2.31333	7.86e-05		7.81333	0.040956
	2.315	3.94e-05		7.815	0.040475
	2.31667	3e-05		7.81667	0.040019
	2.31833	2.58e-05		7.81833	0.039558
	2.32	5.06e-05		7.82	0.039094
	2.32167	5.16e-05		7.82167	0.038623
	2.32333	6.87e-05		7.82333	0.038153
	2.325	7.14e-05		7.825	0.037667
	2.32667	0.000104		7.82667	0.037214
	2.32833	0.000122		7.82833	0.036776
	2.33	0.000142		7.83	0.036394
	2.33167	0.000147		7.83167	0.035986
	2.33333	0.000139		7.83333	0.035573
	2.335	0.000133		7.835	0.035129
	2.33667	0.000112		7.83667	0.034695
	2.33833	9.79e-05		7.83833	0.034284
	2.34	9.14e-05		7.84	0.033891
	2.34167	8.75e-05		7.84167	0.033526
	2.34333	9.12e-05		7.84333	0.033166
	2.345	8.08e-05		7.845	0.032805
	2.34667	8.7e-05		7.84667	0.032436
	2.34833	0.000115		7.84833	0.032046
	2.35	0.000148		7.85	0.031663
	2.35167	0.000166		7.85167	0.031266
	2.35333	0.000154		7.85333	0.030893
	2.355	0.000135		7.855	0.030522
	2.35667	0.00013		7.85667	0.030178
	2.35833	0.000101		7.85833	0.02982
	2.36	6.62e-05		7.86	0.029479
	2.36167	2.1e-06		7.86167	0.029141
	2.36333	-1.27e-05		7.86333	0.028844
	2.365	-1.08e-05		7.865	0.028552
	2.36667	1.1e-05		7.86667	0.028287
	2.36833	2.18e-05		7.86833	0.027999
	2.37	4.26e-05		7.87	0.02768
	2.37167	7.97e-05		7.87167	0.027336
	2.37333	0.000104		7.87333	0.026995
	2.375	0.000114		7.875	0.026716
	2.37667	0.000119		7.87667	0.026438
	2.37833	0.00013		7.87833	0.026155
	2.38	0.000158		7.88	0.025834
	2.38167	0.000152		7.88167	0.025509
	2.38333	0.000141		7.88333	0.025229
	2.385	9.57e-05		7.885	0.024959
	2.38667	8.03e-05		7.88667	0.024721
	2.38833	8.33e-05		7.88833	0.024469
	2.39	0.000116		7.89	0.024238
	2.39167	0.000146		7.89167	0.023999
	2.39333	0.000135		7.89333	0.023752
	2.395	0.000115		7.895	0.023487
	2.39667	9.88e-05		7.89667	0.023213
	2.39833	0.000113		7.89833	0.022955
	2.4	0.000126		7.9	0.022726
	2.40167	0.000111		7.90167	0.022531
	2.40333	8.21e-05		7.90333	0.02232
	2.405	5.21e-05		7.905	0.022093
	2.40667	5.38e-05		7.90667	0.021835
	2.40833	7.83e-05		7.90833	0.021588
	2.41	9.45e-05		7.91	0.021353
	2.41167	9.37e-05		7.91167	0.021122
	2.41333	8.07e-05		7.91333	0.020921
	2.415	8.27e-05		7.915	0.020715
	2.41667	8.08e-05		7.91667	0.020522
	2.41833	5.95e-05		7.91833	0.020276
	2.42	1.73e-05		7.92	0.020007
	2.42167	5.1e-06		7.92167	0.019767
	2.42333	1.97e-05		7.92333	0.019576
	2.425	7.64e-05		7.925	0.019418
	2.42667	7.56e-05		7.92667	0.019239
	2.42833	5.5e-05		7.92833	0.019038
	2.43	-1.04e-05		7.93	0.018856
	2.43167	7e-07		7.93167	0.018672
	2.43333	1.84e-05		7.93333	0.018507
	2.435	5.68e-05		7.935	0.018323
	2.43667	4.84e-05		7.93667	0.018156
	2.43833	5.45e-05		7.93833	0.017992
	2.44	5.31e-05		7.94	0.017819
	2.44167	5.77e-05		7.94167	0.017629
	2.44333	6.23e-05		7.94333	0.017418
	2.445	6.55e-05		7.945	0.017222
	2.44667	8.29e-05		7.94667	0.017046
	2.44833	8.36e-05		7.94833	0.016889
	2.45	0.000112		7.95	0.01674
	2.45167	0.000123		7.95167	0.016572
	2.45333	0.000132		7.95333	0.016409
	2.455	9.94e-05		7.955	0.01624
	2.45667	5.8e-05		7.95667	0.01608
	2.45833	3.75e-05		7.95833	0.015929
	2.46	4.04e-05		7.96	0.015772
	2.46167	6.79e-05		7.96167	0.015624
	2.46333	7.14e-05		7.96333	0.01543
	2.465	6.69e-05		7.965	0.015263
	2.46667	5.24e-05		7.96667	0.0151
	2.46833	5.53e-05		7.96833	0.014987
	2.47	7.03e-05		7.97	0.014848
	2.47167	9.66e-05		7.97167	0.0147
	2.47333	0.000101		7.97333	0.014551
	2.475	9.47e-05		7.975	0.014394
	2.47667	6.17e-05		7.97667	0.014239
	2.47833	7.52e-05		7.97833	0.014072
	2.48	8.8e-05		7.98	0.01395
	2.48167	0.000136		7.98167	0.013841
	2.48333	0.000144		7.98333	0.013739
	2.485	0.00013		7.985	0.013609
	2.48667	6.89e-05		7.98667	0.013496
	2.48833	1.75e-05		7.98833	0.013367
	2.49	1.6e-05		7.99	0.013259
	2.49167	5.5e-05		7.99167	0.013117
	2.49333	8.63e-05		7.99333	0.012994
	2.495	7.66e-05		7.995	0.012867
	2.49667	5.47e-05		7.99667	0.01274
	2.49833	4.58e-05		7.99833	0.012615
	2.5	6.82e-05		8	0.012481
	2.50167	0.000112		8.00167	0.012376
	2.50333	0.000142		8.00333	0.012268
	2.505	0.000151		8.005	0.012149
	2.50667	0.000108		8.00667	0.012025
	2.50833	7.59e-05		8.00833	0.011906
	2.51	3.91e-05		8.01	0.011822
	2.51167	4.78e-05		8.01167	0.011736
	2.51333	5.98e-05		8.01333	0.011657
	2.515	8.93e-05		8.015	0.011567
	2.51667	0.000113		8.01667	0.011497
	2.51833	0.000125		8.01833	0.011397
	2.52	0.000107		8.02	0.011282
	2.52167	7.79e-05		8.02167	0.011121
	2.52333	4.79e-05		8.02333	0.010999
	2.525	4.34e-05		8.025	0.01088
	2.52667	3.06e-05		8.02667	0.010796
	2.52833	2.01e-05		8.02833	0.010695
	2.53	9.9e-06		8.03	0.010614
	2.53167	2.04e-05		8.03167	0.010535
	2.53333	3.88e-05		8.03333	0.010444
	2.535	4.43e-05		8.035	0.010359
	2.53667	3.49e-05		8.03667	0.010253
	2.53833	3.5e-05		8.03833	0.010182
	2.54	4.32e-05		8.04	0.010066
	2.54167	5.69e-05		8.04167	0.009971
	2.54333	6.44e-05		8.04333	0.009828
	2.545	7.49e-05		8.045	0.009739
	2.54667	9.51e-05		8.04667	0.00965
	2.54833	9.99e-05		8.04833	0.009592
	2.55	0.000104		8.05	0.009516
	2.55167	8.92e-05		8.05167	0.009431
	2.55333	7.61e-05		8.05333	0.009339
	2.555	5.42e-05		8.055	0.00925
	2.55667	4.24e-05		8.05667	0.009177
	2.55833	4.78e-05		8.05833	0.009127
	2.56	5.68e-05		8.06	0.009086
	2.56167	7.01e-05		8.06167	0.009032
	2.56333	7.54e-05		8.06333	0.008962
	2.565	7.88e-05		8.065	0.008871
	2.56667	7.27e-05		8.06667	0.008781
	2.56833	6.16e-05		8.06833	0.008701
	2.57	6.4e-05		8.07	0.00863
	2.57167	7.14e-05		8.07167	0.008571
	2.57333	7.72e-05		8.07333	0.008481
	2.575	6.64e-05		8.075	0.0084
	2.57667	4.24e-05		8.07667	0.008309
	2.57833	2.88e-05		8.07833	0.008247
	2.58	3.34e-05		8.08	0.008185
	2.58167	6.03e-05		8.08167	0.008114
	2.58333	7.46e-05		8.08333	0.00804
	2.585	7.85e-05		8.085	0.007951
	2.58667	6.26e-05		8.08667	0.007888
	2.58833	5.16e-05		8.08833	0.00782
	2.59	4.03e-05		8.09	0.007793
	2.59167	6e-05		8.09167	0.007765
	2.59333	7.15e-05		8.09333	0.007756
	2.595	8.5e-05		8.095	0.007693
	2.59667	7.04e-05		8.09667	0.007602
	2.59833	8.32e-05		8.09833	0.007481
	2.6	9.81e-05		8.1	0.007381
	2.60167	0.000119		8.10167	0.007313
	2.60333	0.000122		8.10333	0.007273
	2.605	0.000104		8.105	0.007248
	2.60667	8.4e-05		8.10667	0.007224
	2.60833	4.75e-05		8.10833	0.007159
	2.61	3.05e-05		8.11	0.007107
	2.61167	3.11e-05		8.11167	0.007037
	2.61333	6.21e-05		8.11333	0.007024
	2.615	0.0001		8.115	0.006974
	2.61667	9.9e-05		8.11667	0.006938
	2.61833	8.32e-05		8.11833	0.006854
	2.62	4.33e-05		8.12	0.006789
	2.62167	3.53e-05		8.12167	0.006738
	2.62333	4.12e-05		8.12333	0.006707
	2.625	8.46e-05		8.125	0.006687
	2.62667	0.000126		8.12667	0.00662
	2.62833	0.000135		8.12833	0.006534
	2.63	9.75e-05		8.13	0.006432
	2.63167	3.83e-05		8.13167	0.006371
	2.63333	-2.9e-06		8.13333	0.00636
	2.635	-6.1e-06		8.135	0.006351
	2.63667	3.2e-06		8.13667	0.006341
	2.63833	8.2e-06		8.13833	0.006295
	2.64	1.64e-05		8.14	0.006258
	2.64167	6.13e-05		8.14167	0.006212
	2.64333	0.000107		8.14333	0.006186
	2.645	0.000127		8.145	0.006159
	2.64667	0.0001		8.14667	0.006105
	2.64833	0.000111		8.14833	0.006022
	2.65	0.000131		8.15	0.005937
	2.65167	0.000159		8.15167	0.005897
	2.65333	0.000136		8.15333	0.00587
	2.655	0.000111		8.155	0.005854
	2.65667	8.08e-05		8.15667	0.005811
	2.65833	6.72e-05		8.15833	0.005767
	2.66	5.1e-05		8.16	0.005718
	2.66167	5.62e-05		8.16167	0.005687
	2.66333	5.36e-05		8.16333	0.005673
	2.665	4.51e-05		8.165	0.005628
	2.66667	3.08e-05		8.16667	0.005565
	2.66833	3.7e-05		8.16833	0.005495
	2.67	6e-05		8.17	0.005466
	2.67167	6.85e-05		8.17167	0.005447
	2.67333	8.11e-05		8.17333	0.005407
	2.675	7.72e-05		8.175	0.005374
	2.67667	8.98e-05		8.17667	0.005343
	2.67833	8.05e-05		8.17833	0.005338
	2.68	9.1e-05		8.18	0.005316
	2.68167	0.000102		8.18167	0.005279
	2.68333	9.95e-05		8.18333	0.005239
	2.685	7.52e-05		8.185	0.005188
	2.68667	5.64e-05		8.18667	0.005151
	2.68833	7.62e-05		8.18833	0.00511
	2.69	0.000121		8.19	0.005077
	2.69167	0.000142		8.19167	0.005043
	2.69333	0.000147		8.19333	0.005014
	2.695	0.000124		8.195	0.005017
	2.69667	0.000111		8.19667	0.005022
	2.69833	8.78e-05		8.19833	0.004997
	2.7	8.97e-05		8.2	0.004933
	2.70167	8.55e-05		8.20167	0.004865
	2.70333	8.78e-05		8.20333	0.004813
	2.705	9.03e-05		8.205	0.004784
	2.70667	0.000104		8.20667	0.004763
	2.70833	0.000113		8.20833	0.004745
	2.71	0.000106		8.21	0.004719
	2.71167	0.000103		8.21167	0.004686
	2.71333	0.000121		8.21333	0.004659
	2.715	0.000135		8.215	0.004637
	2.71667	0.000127		8.21667	0.004623
	2.71833	8.5e-05		8.21833	0.004616
	2.72	5.85e-05		8.22	0.004609
	2.72167	5.1e-05		8.22167	0.004594
	2.72333	7.02e-05		8.22333	0.004569
	2.725	8.2e-05		8.225	0.004541
	2.72667	9.38e-05		8.22667	0.004507
	2.72833	7.07e-05		8.22833	0.004484
	2.73	6.35e-05		8.23	0.004472
	2.73167	6.34e-05		8.23167	0.004486
	2.73333	0.000112		8.23333	0.004488
	2.735	0.000132		8.235	0.00447
	2.73667	0.000135		8.23667	0.00442
	2.73833	0.000123		8.23833	0.004369
	2.74	0.0001		8.24	0.004327
	2.74167	0.00011		8.24167	0.004284
	2.74333	0.000119		8.24333	0.004227
	2.745	0.000176		8.245	0.004168
	2.74667	0.000189		8.24667	0.004133
	2.74833	0.000174		8.24833	0.004118
	2.75	0.000122		8.25	0.004127
	2.75167	6.7e-05		8.25167	0.00413
	2.75333	2.28e-05		8.25333	0.00413
	2.755	-1.69e-05		8.255	0.004093
	2.75667	-4.12e-05		8.25667	0.004056
	2.75833	-2.02e-05		8.25833	0.004022
	2.76	2.71e-05		8.26	0.00401
	2.76167	9.75e-05		8.26167	0.003999
	2.76333	0.000126		8.26333	0.004
	2.765	0.000128		8.265	0.003992
	2.76667	0.000108		8.26667	0.003994
	2.76833	7.14e-05		8.26833	0.003951
	2.77	5.32e-05		8.27	0.0039
	2.77167	4.66e-05		8.27167	0.003824
	2.77333	8.47e-05		8.27333	0.00379
	2.775	0.000129		8.275	0.003784
	2.77667	0.000154		8.27667	0.003795
	2.77833	0.000153		8.27833	0.003799
	2.78	0.000117		8.28	0.003799
	2.78167	7.9e-05		8.28167	0.003798
	2.78333	3.58e-05		8.28333	0.003794
	2.785	7.7e-06		8.285	0.003769
	2.78667	1.37e-05		8.28667	0.003743
	2.78833	2.53e-05		8.28833	0.003721
	2.79	4.38e-05		8.29	0.003712
	2.79167	4.23e-05		8.29167	0.003694
	2.79333	6.7e-05		8.29333	0.003672
	2.795	0.000103		8.295	0.003638
	2.79667	0.00014		8.29667	0.003607
	2.79833	0.000148		8.29833	0.003589
	2.8	0.000131		8.3	0.003574
	2.80167	9.99e-05		8.30167	0.00355
	2.80333	7.4e-05		8.30333	0.003496
	2.805	7.9e-05		8.305	0.003468
	2.80667	9.37e-05		8.30667	0.003469
	2.80833	0.000114		8.30833	0.003513
	2.81	0.000113		8.31	0.003529
	2.81167	0.000112		8.31167	0.003516
	2.81333	0.000137		8.31333	0.003478
	2.815	0.000134		8.315	0.003455
	2.81667	0.000129		8.31667	0.003436
	2.81833	6.94e-05		8.31833	0.003414
	2.82	5.21e-05		8.32	0.003381
	2.82167	5.06e-05		8.32167	0.00335
	2.82333	8.57e-05		8.32333	0.00333
	2.825	0.000104		8.325	0.00332
	2.82667	0.000101		8.32667	0.003326
	2.82833	9.94e-05		8.32833	0.003337
	2.83	9.7e-05		8.33	0.003335
	2.83167	0.00011		8.33167	0.003325
	2.83333	0.000107		8.33333	0.003303
	2.835	0.000106		8.335	0.003293
	2.83667	9.45e-05		8.33667	0.003275
	2.83833	9.66e-05		8.33833	0.003267
	2.84	0.000107		8.34	0.003272
	2.84167	0.000127		8.34167	0.003275
	2.84333	0.000135		8.34333	0.003254
	2.845	0.000129		8.345	0.003203
	2.84667	0.00012		8.34667	0.003168
	2.84833	0.000118		8.34833	0.003177
	2.85	0.000123		8.35	0.003197
	2.85167	0.000121		8.35167	0.003188
	2.85333	0.000109		8.35333	0.003136
	2.855	8.7e-05		8.355	0.003083
	2.85667	7.84e-05		8.35667	0.003046
	2.85833	6.44e-05		8.35833	0.003032
	2.86	6.68e-05		8.36	0.003037
	2.86167	5.64e-05		8.36167	0.00305
	2.86333	6.35e-05		8.36333	0.003058
	2.865	4.53e-05		8.365	0.003031
	2.86667	4.87e-05		8.36667	0.002977
	2.86833	6.05e-05		8.36833	0.002925
	2.87	0.000105		8.37	0.002912
	2.87167	0.000131		8.37167	0.002939
	2.87333	0.000121		8.37333	0.002978
	2.875	9.67e-05		8.375	0.002996
	2.87667	6.73e-05		8.37667	0.002981
	2.87833	7.82e-05		8.37833	0.002948
	2.88	8.4e-05		8.38	0.002923
	2.88167	0.000111		8.38167	0.00293
	2.88333	9.03e-05		8.38333	0.00292
	2.885	6.84e-05		8.385	0.002906
	2.88667	3.58e-05		8.38667	0.002872
	2.88833	5.84e-05		8.38833	0.002884
	2.89	9.18e-05		8.39	0.002883
	2.89167	0.000129		8.39167	0.002878
	2.89333	0.000124		8.39333	0.002833
	2.895	0.000105		8.395	0.002809
	2.89667	8.21e-05		8.39667	0.002786
	2.89833	6.61e-05		8.39833	0.002787
	2.9	7.24e-05		8.4	0.002782
	2.90167	9.45e-05		8.40167	0.002789
	2.90333	0.000128		8.40333	0.002786
	2.905	0.000141		8.405	0.002793
	2.90667	0.000143		8.40667	0.002782
	2.90833	0.000122		8.40833	0.002759
	2.91	9.64e-05		8.41	0.002717
	2.91167	5.07e-05		8.41167	0.002677
	2.91333	4.78e-05		8.41333	0.002669
	2.915	5.93e-05		8.415	0.002676
	2.91667	8.77e-05		8.41667	0.002697
	2.91833	7.97e-05		8.41833	0.002699
	2.92	6.12e-05		8.42	0.002694
	2.92167	4.49e-05		8.42167	0.002658
	2.92333	5.18e-05		8.42333	0.002624
	2.925	5.85e-05		8.425	0.002575
	2.92667	6.75e-05		8.42667	0.002566
	2.92833	6.12e-05		8.42833	0.002557
	2.93	7.93e-05		8.43	0.002597
	2.93167	8.93e-05		8.43167	0.002625
	2.93333	0.000124		8.43333	0.002643
	2.935	0.000129		8.435	0.002603
	2.93667	0.000147		8.43667	0.002539
	2.93833	0.000115		8.43833	0.002506
	2.94	0.000103		8.44	0.002504
	2.94167	8.51e-05		8.44167	0.002545
	2.94333	9.12e-05		8.44333	0.002549
	2.945	8.02e-05		8.445	0.002557
	2.94667	4.95e-05		8.44667	0.002541
	2.94833	4.89e-05		8.44833	0.002537
	2.95	4.86e-05		8.45	0.002505
	2.95167	7.38e-05		8.45167	0.002453
	2.95333	5.97e-05		8.45333	0.002388
	2.955	7.13e-05		8.455	0.002365
	2.95667	7.47e-05		8.45667	0.002381
	2.95833	9.26e-05		8.45833	0.002429
	2.96	9.51e-05		8.46	0.002454
	2.96167	8.63e-05		8.46167	0.002453
	2.96333	8.67e-05		8.46333	0.002424
	2.965	7.47e-05		8.465	0.002378
	2.96667	7.53e-05		8.46667	0.002353
	2.96833	6.86e-05		8.46833	0.002363
	2.97	8.76e-05		8.47	0.002411
	2.97167	0.000106		8.47167	0.002432
	2.97333	0.000132		8.47333	0.00244
	2.975	0.000128		8.475	0.002394
	2.97667	0.000114		8.47667	0.002376
	2.97833	7.89e-05		8.47833	0.00233
	2.98	8.26e-05		8.48	0.002328
	2.98167	8.53e-05		8.48167	0.002341
	2.98333	0.000106		8.48333	0.002376
	2.985	8.5e-05		8.485	0.00239
	2.98667	0.000102		8.48667	0.002338
	2.98833	0.000112		8.48833	0.002293
	2.99	0.000161		8.49	0.002252
	2.99167	0.000168		8.49167	0.002257
	2.99333	0.000184		8.49333	0.002246
	2.995	0.000166		8.495	0.002243
	2.99667	0.000158		8.49667	0.002263
	2.99833	0.000139		8.49833	0.002291
	3	0.000106		8.5	0.002301
	3.00167	6.91e-05		8.50167	0.002262
	3.00333	3.19e-05		8.50333	0.00223
	3.005	3.78e-05		8.505	0.002223
	3.00667	5.9e-05		8.50667	0.002244
	3.00833	0.000101		8.50833	0.002239
	3.01	0.000109		8.51	0.00224
	3.01167	0.00011		8.51167	0.002232
	3.01333	6.41e-05		8.51333	0.002258
	3.015	5.05e-05		8.515	0.002236
	3.01667	3.94e-05		8.51667	0.002227
	3.01833	7.77e-05		8.51833	0.002218
	3.02	9.08e-05		8.52	0.002238
	3.02167	9.16e-05		8.52167	0.002247
	3.02333	7.49e-05		8.52333	0.002233
	3.025	6e-05		8.525	0.002228
	3.02667	5.72e-05		8.52667	0.002206
	3.02833	5.98e-05		8.52833	0.002185
	3.03	9.12e-05		8.53	0.002146
	3.03167	0.000113		8.53167	0.00212
	3.03333	0.00012		8.53333	0.002088
	3.035	8.62e-05		8.535	0.002062
	3.03667	5.8e-05		8.53667	0.002053
	3.03833	5.43e-05		8.53833	0.002063
	3.04	9.42e-05		8.54	0.002092
	3.04167	0.000141		8.54167	0.002111
	3.04333	0.000168		8.54333	0.002124
	3.045	0.000148		8.545	0.002113
	3.04667	0.000123		8.54667	0.002089
	3.04833	9.09e-05		8.54833	0.002087
	3.05	9.34e-05		8.55	0.002097
	3.05167	8.99e-05		8.55167	0.002126
	3.05333	0.000105		8.55333	0.002119
	3.055	9.51e-05		8.555	0.002104
	3.05667	8.75e-05		8.55667	0.002078
	3.05833	7.22e-05		8.55833	0.002062
	3.06	8.77e-05		8.56	0.002016
	3.06167	0.000103		8.56167	0.001943
	3.06333	0.000109		8.56333	0.001882
	3.065	8.81e-05		8.565	0.001877
	3.06667	7.34e-05		8.56667	0.001938
	3.06833	7.85e-05		8.56833	0.001993
	3.07	9.19e-05		8.57	0.002037
	3.07167	0.000111		8.57167	0.002056
	3.07333	0.000105		8.57333	0.002079
	3.075	0.000118		8.575	0.002082
	3.07667	0.000122		8.57667	0.002057
	3.07833	0.000148		8.57833	0.002025
	3.08	0.000152		8.58	0.001994
	3.08167	0.000148		8.58167	0.001989
	3.08333	0.000129		8.58333	0.002002
	3.085	0.000102		8.585	0.001997
	3.08667	8.77e-05		8.58667	0.001976
	3.08833	9.01e-05		8.58833	0.00194
	3.09	0.000113		8.59	0.001936
	3.09167	0.000112		8.59167	0.001942
	3.09333	9.72e-05		8.59333	0.00192
	3.095	8.83e-05		8.595	0.001897
	3.09667	9.19e-05		8.59667	0.00187
	3.09833	8.95e-05		8.59833	0.001884
	3.1	5.5e-05		8.6	0.001865
	3.10167	4.52e-05		8.60167	0.00186
	3.10333	5.22e-05		8.60333	0.001852
	3.105	7.54e-05		8.605	0.001886
	3.10667	8.1e-05		8.60667	0.001888
	3.10833	7.09e-05		8.60833	0.00185
	3.11	7.36e-05		8.61	0.001786
	3.11167	7.07e-05		8.61167	0.001748
	3.11333	9.11e-05		8.61333	0.001779
	3.115	0.000105		8.615	0.001821
	3.11667	0.00012		8.61667	0.001834
	3.11833	0.000117		8.61833	0.001785
	3.12	9.7e-05		8.62	0.001754
	3.12167	7.2e-05		8.62167	0.001775
	3.12333	4.85e-05		8.62333	0.001844
	3.125	3.79e-05		8.625	0.001869
	3.12667	3.05e-05		8.62667	0.001866
	3.12833	2.32e-05		8.62833	0.001835
	3.13	1.58e-05		8.63	0.001827
	3.13167	2.24e-05		8.63167	0.001817
	3.13333	4e-05		8.63333	0.001825
	3.135	6.17e-05		8.635	0.001814
	3.13667	8.71e-05		8.63667	0.001812
	3.13833	8.21e-05		8.63833	0.001786
	3.14	7.82e-05		8.64	0.001818
	3.14167	7.31e-05		8.64167	0.001856
	3.14333	0.000101		8.64333	0.001901
	3.145	0.000123		8.645	0.001855
	3.14667	0.000117		8.64667	0.001776
	3.14833	0.000105		8.64833	0.00173
	3.15	9.27e-05		8.65	0.001756
	3.15167	8.63e-05		8.65167	0.001802
	3.15333	6.05e-05		8.65333	0.001811
	3.155	5.41e-05		8.655	0.001784
	3.15667	7.5e-05		8.65667	0.001758
	3.15833	0.000112		8.65833	0.001746
	3.16	0.00013		8.66	0.001744
	3.16167	0.000142		8.66167	0.001735
	3.16333	0.000136		8.66333	0.001713
	3.165	0.000113		8.665	0.001706
	3.16667	5.97e-05		8.66667	0.00168
	3.16833	2.83e-05		8.66833	0.001661
	3.17	2.73e-05		8.67	0.001638
	3.17167	5.37e-05		8.67167	0.001648
	3.17333	8.86e-05		8.67333	0.00167
	3.175	0.000109		8.675	0.001687
	3.17667	0.000109		8.67667	0.001704
	3.17833	8.7e-05		8.67833	0.00171
	3.18	5.73e-05		8.68	0.001696
	3.18167	4.43e-05		8.68167	0.001677
	3.18333	5.01e-05		8.68333	0.00166
	3.185	6.24e-05		8.685	0.001668
	3.18667	8.87e-05		8.68667	0.001659
	3.18833	0.000119		8.68833	0.001652
	3.19	0.000154		8.69	0.001643
	3.19167	0.000157		8.69167	0.001639
	3.19333	0.000117		8.69333	0.00162
	3.195	8.64e-05		8.695	0.001597
	3.19667	7.21e-05		8.69667	0.001591
	3.19833	9.22e-05		8.69833	0.001614
	3.2	9.08e-05		8.7	0.001648
	3.20167	8.87e-05		8.70167	0.001675
	3.20333	8.5e-05		8.70333	0.001699
	3.205	8.92e-05		8.705	0.001717
	3.20667	9.71e-05		8.70667	0.001728
	3.20833	7.84e-05		8.70833	0.001703
	3.21	7.5e-05		8.71	0.001693
	3.21167	5.13e-05		8.71167	0.001684
	3.21333	4.5e-05		8.71333	0.001733
	3.215	9.4e-06		8.715	0.001736
	3.21667	-9.8e-06		8.71667	0.001753
	3.21833	-4.8e-06		8.71833	0.001716
	3.22	2.86e-05		8.72	0.001692
	3.22167	6.64e-05		8.72167	0.001647
	3.22333	8.35e-05		8.72333	0.001609
	3.225	8.94e-05		8.725	0.001602
	3.22667	9.46e-05		8.72667	0.00159
	3.22833	7.84e-05		8.72833	0.001599
	3.23	6.3e-05		8.73	0.001579
	3.23167	3.46e-05		8.73167	0.001581
	3.23333	3.15e-05		8.73333	0.00157
	3.235	2.95e-05		8.735	0.00157
	3.23667	4.82e-05		8.73667	0.001564
	3.23833	6.58e-05		8.73833	0.001586
	3.24	8.79e-05		8.74	0.001628
	3.24167	0.00012		8.74167	0.00167
	3.24333	0.000159		8.74333	0.001679
	3.245	0.000194		8.745	0.001641
	3.24667	0.000185		8.74667	0.001581
	3.24833	0.000141		8.74833	0.001547
	3.25	8.62e-05		8.75	0.001556
	3.25167	4.86e-05		8.75167	0.001589
	3.25333	4.89e-05		8.75333	0.001598
	3.255	3.6e-05		8.755	0.001587
	3.25667	1.46e-05		8.75667	0.001577
	3.25833	-1.39e-05		8.75833	0.001574
	3.26	-4e-06		8.76	0.001573
	3.26167	3.18e-05		8.76167	0.001551
	3.26333	6.36e-05		8.76333	0.001519
	3.265	0.00011		8.765	0.0015
	3.26667	0.000139		8.76667	0.001483
	3.26833	0.000157		8.76833	0.001485
	3.27	0.000126		8.77	0.001457
	3.27167	9.6e-05		8.77167	0.001456
	3.27333	6.63e-05		8.77333	0.001425
	3.275	6.41e-05		8.775	0.001423
	3.27667	7.55e-05		8.77667	0.0014
	3.27833	0.000117		8.77833	0.001423
	3.28	0.000144		8.78	0.001443
	3.28167	0.00016		8.78167	0.001473
	3.28333	0.000138		8.78333	0.001464
	3.285	0.00011		8.785	0.00144
	3.28667	7.56e-05		8.78667	0.001405
	3.28833	5.71e-05		8.78833	0.001404
	3.29	4.47e-05		8.79	0.001414
	3.29167	3.66e-05		8.79167	0.001452
	3.29333	3.29e-05		8.79333	0.001452
	3.295	5.82e-05		8.795	0.001475
	3.29667	9.07e-05		8.79667	0.00148
	3.29833	0.000103		8.79833	0.001513
	3.3	6.68e-05		8.8	0.001486
	3.30167	1.82e-05		8.80167	0.001449
	3.30333	-5.5e-06		8.80333	0.001411
	3.305	1.66e-05		8.805	0.001398
	3.30667	5.26e-05		8.80667	0.00139
	3.30833	9.66e-05		8.80833	0.001351
	3.31	0.00011		8.81	0.001345
	3.31167	0.00012		8.81167	0.001361
	3.31333	0.000106		8.81333	0.001416
	3.315	9.85e-05		8.815	0.001424
	3.31667	9.04e-05		8.81667	0.001399
	3.31833	8.05e-05		8.81833	0.001363
	3.32	7.27e-05		8.82	0.001358
	3.32167	6.9e-05		8.82167	0.001377
	3.32333	8.83e-05		8.82333	0.001391
	3.325	0.000103		8.825	0.001391
	3.32667	0.000114		8.82667	0.001363
	3.32833	0.000105		8.82833	0.001349
[truncated: 10,003 more rows]

## Sheet: ED 1F
	cGE non-reduced ISB 2001
	Time (min)	AU
	0	-7.9e-05
	0.008333	-8.4e-05
	0.016667	-8.1e-05
	0.025	-5.6e-05
	0.033333	4e-06
	0.041667	0.000113
	0.05	0.000281
	0.058333	0.000515
	0.066667	0.000824
	0.075	0.001203
	0.083333	0.001637
	0.091667	0.002097
	0.1	0.002546
	0.108333	0.002949
	0.116667	0.003273
	0.125	0.003499
	0.133333	0.003622
	0.141667	0.003649
	0.15	0.003595
	0.158333	0.003482
	0.166667	0.003334
	0.175	0.003174
	0.183333	0.003016
	0.191667	0.002867
	0.2	0.002729
	0.208333	0.002604
	0.216667	0.002491
	0.225	0.00239
	0.233333	0.002299
	0.241667	0.002214
	0.25	0.002136
	0.258333	0.002063
	0.266667	0.001995
	0.275	0.001932
	0.283333	0.001873
	0.291667	0.001821
	0.3	0.001773
	0.308333	0.001724
	0.316667	0.001673
	0.325	0.001621
	0.333333	0.001574
	0.341667	0.001531
	0.35	0.001491
	0.358333	0.001452
	0.366667	0.001412
	0.375	0.001373
	0.383333	0.001337
	0.391667	0.001305
	0.4	0.001274
	0.408333	0.001246
	0.416667	0.001218
	0.425	0.001191
	0.433333	0.001164
	0.441667	0.001138
	0.45	0.001111
	0.458333	0.001084
	0.466667	0.001055
	0.475	0.001028
	0.483333	0.001002
	0.491667	0.000979
	0.5	0.000957
	0.508333	0.000932
	0.516667	0.000903
	0.525	0.000873
	0.533333	0.000843
	0.541667	0.000816
	0.55	0.00079
	0.558333	0.000767
	0.566667	0.000744
	0.575	0.00072
	0.583333	0.000694
	0.591667	0.000665
	0.6	0.000637
	0.608333	0.000614
	0.616667	0.000599
	0.625	0.000593
	0.633333	0.000595
	0.641667	0.000604
	0.65	0.000616
	0.658333	0.000629
	0.666667	0.000639
	0.675	0.000644
	0.683333	0.000644
	0.691667	0.000641
	0.7	0.000639
	0.708333	0.00064
	0.716667	0.00064
	0.725	0.000638
	0.733333	0.000634
	0.741667	0.000631
	0.75	0.00063
	0.758333	0.000632
	0.766667	0.000633
	0.775	0.000632
	0.783333	0.000629
	0.791667	0.000625
	0.8	0.000621
	0.808333	0.000618
	0.816667	0.000617
	0.825	0.00062
	0.833333	0.000626
	0.841667	0.000632
	0.85	0.000637
	0.858333	0.000641
	0.866667	0.000645
	0.875	0.000649
	0.883333	0.000651
	0.891667	0.000653
	0.9	0.000654
	0.908333	0.000656
	0.916667	0.00066
	0.925	0.000668
	0.933333	0.000677
	0.941667	0.000683
	0.95	0.000688
	0.958333	0.000692
	0.966667	0.000696
	0.975	0.000701
	0.983333	0.000705
	0.991667	0.000709
	1	0.000712
	1.00833	0.000715
	1.01667	0.000716
	1.025	0.000715
	1.03333	0.000714
	1.04167	0.000714
	1.05	0.000714
	1.05833	0.000715
	1.06667	0.000717
	1.075	0.000717
	1.08333	0.000716
	1.09167	0.000713
	1.1	0.00071
	1.10833	0.000706
	1.11667	0.000704
	1.125	0.000702
	1.13333	0.000701
	1.14167	0.000702
	1.15	0.000704
	1.15833	0.000708
	1.16667	0.00071
	1.175	0.00071
	1.18333	0.000708
	1.19167	0.000706
	1.2	0.000705
	1.20833	0.000704
	1.21667	0.000702
	1.225	0.000698
	1.23333	0.000693
	1.24167	0.000689
	1.25	0.000687
	1.25833	0.000684
	1.26667	0.000682
	1.275	0.000679
	1.28333	0.000676
	1.29167	0.000676
	1.3	0.000677
	1.30833	0.00068
	1.31667	0.000681
	1.325	0.000682
	1.33333	0.00068
	1.34167	0.000677
	1.35	0.000674
	1.35833	0.00067
	1.36667	0.000668
	1.375	0.000666
	1.38333	0.000663
	1.39167	0.00066
	1.4	0.000657
	1.40833	0.000655
	1.41667	0.000653
	1.425	0.000651
	1.43333	0.000647
	1.44167	0.000643
	1.45	0.00064
	1.45833	0.000638
	1.46667	0.000638
	1.475	0.000638
	1.48333	0.000637
	1.49167	0.000635
	1.5	0.000632
	1.50833	0.000628
	1.51667	0.000626
	1.525	0.000624
	1.53333	0.000623
	1.54167	0.000621
	1.55	0.000618
	1.55833	0.000614
	1.56667	0.000611
	1.575	0.000608
	1.58333	0.000604
	1.59167	0.0006
	1.6	0.000596
	1.60833	0.000594
	1.61667	0.000593
	1.625	0.000593
	1.63333	0.000594
	1.64167	0.000596
	1.65	0.000598
	1.65833	0.000598
	1.66667	0.000595
	1.675	0.00059
	1.68333	0.000585
	1.69167	0.000581
	1.7	0.000579
	1.70833	0.000577
	1.71667	0.000575
	1.725	0.000573
	1.73333	0.000573
	1.74167	0.000575
	1.75	0.000576
	1.75833	0.000576
	1.76667	0.000572
	1.775	0.000567
	1.78333	0.00056
	1.79167	0.000554
	1.8	0.000549
	1.80833	0.000548
	1.81667	0.000551
	1.825	0.000555
	1.83333	0.000558
	1.84167	0.000561
	1.85	0.000561
	1.85833	0.000559
	1.86667	0.000556
	1.875	0.000553
	1.88333	0.000551
	1.89167	0.00055
	1.9	0.000551
	1.90833	0.000551
	1.91667	0.000551
	1.925	0.000551
	1.93333	0.000551
	1.94167	0.000551
	1.95	0.000555
	1.95833	0.00056
	1.96667	0.000566
	1.975	0.000573
	1.98333	0.000577
	1.99167	0.000577
	2	0.000574
	2.00833	0.000572
	2.01667	0.000572
	2.025	0.000573
	2.03333	0.000574
	2.04167	0.000573
	2.05	0.00057
	2.05833	0.000566
	2.06667	0.000565
	2.075	0.000565
	2.08333	0.000568
	2.09167	0.000572
	2.1	0.000578
	2.10833	0.000582
	2.11667	0.000585
	2.125	0.000587
	2.13333	0.000591
	2.14167	0.000598
	2.15	0.000607
	2.15833	0.000614
	2.16667	0.00062
	2.175	0.000624
	2.18333	0.000626
	2.19167	0.000628
	2.2	0.000629
	2.20833	0.000633
	2.21667	0.000638
	2.225	0.000644
	2.23333	0.00065
	2.24167	0.000657
	2.25	0.000668
	2.25833	0.000684
	2.26667	0.000702
	2.275	0.000719
	2.28333	0.000733
	2.29167	0.000746
	2.3	0.000757
	2.30833	0.000766
	2.31667	0.000772
	2.325	0.000775
	2.33333	0.000777
	2.34167	0.000778
	2.35	0.00078
	2.35833	0.000781
	2.36667	0.000784
	2.375	0.000789
	2.38333	0.000793
	2.39167	0.000797
	2.4	0.000801
	2.40833	0.000803
	2.41667	0.000802
	2.425	0.000797
	2.43333	0.000789
	2.44167	0.000777
	2.45	0.000765
	2.45833	0.000753
	2.46667	0.000741
	2.475	0.000729
	2.48333	0.000718
	2.49167	0.000709
	2.5	0.000702
	2.50833	0.000696
	2.51667	0.000689
	2.525	0.000679
	2.53333	0.000666
	2.54167	0.000654
	2.55	0.000646
	2.55833	0.00065
	2.56667	0.000678
	2.575	0.000748
	2.58333	0.000886
	2.59167	0.001121
	2.6	0.001479
	2.60833	0.001971
	2.61667	0.002588
	2.625	0.003307
	2.63333	0.004102
	2.64167	0.004952
	2.65	0.005838
	2.65833	0.006746
	2.66667	0.007668
	2.675	0.008599
	2.68333	0.009532
	2.69167	0.010465
	2.7	0.011395
	2.70833	0.012321
	2.71667	0.013245
	2.725	0.014169
	2.73333	0.015092
	2.74167	0.016013
	2.75	0.016934
	2.75833	0.017855
	2.76667	0.018778
	2.775	0.019701
	2.78333	0.020622
	2.79167	0.021538
	2.8	0.02245
	2.80833	0.023361
	2.81667	0.024269
	2.825	0.025159
	2.83333	0.026032
	2.84167	0.027123
	2.85	0.029403
	2.85833	0.034966
	2.86667	0.046373
	2.875	0.064564
	2.88333	0.086829
	2.89167	0.1074
	2.9	0.120327
	2.90833	0.121448
	2.91667	0.108892
	2.925	0.084447
	2.93333	0.054806
	2.94167	0.028829
	2.95	0.01199
	2.95833	0.004037
	2.96667	0.001493
	2.975	0.001081
	2.98333	0.001134
	2.99167	0.001203
	3	0.00129
	3.00833	0.001444
	3.01667	0.001689
	3.025	0.002016
	3.03333	0.002404
	3.04167	0.002828
	3.05	0.003269
	3.05833	0.003717
	3.06667	0.004166
	3.075	0.004614
	3.08333	0.00506
	3.09167	0.005492
	3.1	0.00586
	3.10833	0.006037
	3.11667	0.005842
	3.125	0.005159
	3.13333	0.004092
	3.14167	0.002969
	3.15	0.002109
	3.15833	0.001623
	3.16667	0.001419
	3.175	0.001353
	3.18333	0.00133
	3.19167	0.001313
	3.2	0.001297
	3.20833	0.00128
	3.21667	0.001263
	3.225	0.001246
	3.23333	0.001231
	3.24167	0.001217
	3.25	0.001207
	3.25833	0.001202
	3.26667	0.0012
	3.275	0.001201
	3.28333	0.001201
	3.29167	0.0012
	3.3	0.001197
	3.30833	0.001191
	3.31667	0.001186
	3.325	0.001182
	3.33333	0.00118
	3.34167	0.001182
	3.35	0.001186
	3.35833	0.001193
	3.36667	0.001201
	3.375	0.001208
	3.38333	0.001212
	3.39167	0.001213
	3.4	0.001211
	3.40833	0.001208
	3.41667	0.001205
	3.425	0.001205
	3.43333	0.001207
	3.44167	0.00121
	3.45	0.00121
	3.45833	0.001208
	3.46667	0.001208
	3.475	0.00121
	3.48333	0.001213
	3.49167	0.001214
	3.5	0.001213
	3.50833	0.001213
	3.51667	0.001215
	3.525	0.001221
	3.53333	0.001228
	3.54167	0.001233
	3.55	0.001237
	3.55833	0.001239
	3.56667	0.001239
	3.575	0.001237
	3.58333	0.001237
	3.59167	0.001237
	3.6	0.001239
	3.60833	0.00124
	3.61667	0.00124
	3.625	0.001241
	3.63333	0.001242
	3.64167	0.001243
	3.65	0.001244
	3.65833	0.001245
	3.66667	0.001246
	3.675	0.001249
	3.68333	0.001252
	3.69167	0.001255
	3.7	0.001256
	3.70833	0.001253
	3.71667	0.001248
	3.725	0.001244
	3.73333	0.001242
	3.74167	0.001241
	3.75	0.001241
	3.75833	0.001241
	3.76667	0.001242
	3.775	0.001245
	3.78333	0.001249
	3.79167	0.001254
	3.8	0.001259
	3.80833	0.001263
	3.81667	0.001267
	3.825	0.001269
	3.83333	0.001268
	3.84167	0.001263
	3.85	0.001257
	3.85833	0.001255
	3.86667	0.001257
	3.875	0.001261
	3.88333	0.001263
	3.89167	0.001263
	3.9	0.001262
	3.90833	0.001261
	3.91667	0.001261
	3.925	0.00126
	3.93333	0.001259
	3.94167	0.001255
	3.95	0.001251
	3.95833	0.001246
	3.96667	0.001244
	3.975	0.001243
	3.98333	0.001243
	3.99167	0.001241
	4	0.001238
	4.00833	0.001233
	4.01667	0.001229
	4.025	0.001228
	4.03333	0.00123
	4.04167	0.001236
	4.05	0.001243
	4.05833	0.00125
	4.06667	0.001255
	4.075	0.001257
	4.08333	0.001258
	4.09167	0.001259
	4.1	0.001258
	4.10833	0.001257
	4.11667	0.001256
	4.125	0.001254
	4.13333	0.00125
	4.14167	0.001246
	4.15	0.001245
	4.15833	0.001248
	4.16667	0.001252
	4.175	0.001254
	4.18333	0.001253
	4.19167	0.001249
	4.2	0.001244
	4.20833	0.00124
	4.21667	0.001239
	4.225	0.001241
	4.23333	0.001242
	4.24167	0.001241
	4.25	0.001238
	4.25833	0.001234
	4.26667	0.001232
	4.275	0.001232
	4.28333	0.001234
	4.29167	0.001236
	4.3	0.001236
	4.30833	0.001237
	4.31667	0.001238
	4.325	0.00124
	4.33333	0.001243
	4.34167	0.001246
	4.35	0.001248
	4.35833	0.001249
	4.36667	0.001252
	4.375	0.001258
	4.38333	0.001265
	4.39167	0.001271
	4.4	0.001274
	4.40833	0.001274
	4.41667	0.001272
	4.425	0.001271
	4.43333	0.001273
	4.44167	0.001277
	4.45	0.001285
	4.45833	0.001294
	4.46667	0.001303
	4.475	0.001307
	4.48333	0.001308
	4.49167	0.001308
	4.5	0.00131
	4.50833	0.001317
	4.51667	0.001324
	4.525	0.001329
	4.53333	0.001331
	4.54167	0.00133
	4.55	0.001329
	4.55833	0.001326
	4.56667	0.001322
	4.575	0.001318
	4.58333	0.001317
	4.59167	0.001319
	4.6	0.001321
	4.60833	0.001323
	4.61667	0.001322
	4.625	0.001323
	4.63333	0.001327
	4.64167	0.001333
	4.65	0.001337
	4.65833	0.001337
	4.66667	0.001333
	4.675	0.001328
	4.68333	0.001324
	4.69167	0.001324
	4.7	0.001324
	4.70833	0.001325
	4.71667	0.001323
	4.725	0.001321
	4.73333	0.001316
	4.74167	0.001312
	4.75	0.001308
	4.75833	0.001306
	4.76667	0.001303
	4.775	0.001298
	4.78333	0.001292
	4.79167	0.001285
	4.8	0.001279
	4.80833	0.001276
	4.81667	0.001276
	4.825	0.001276
	4.83333	0.001274
	4.84167	0.001272
	4.85	0.001267
	4.85833	0.001259
	4.86667	0.001251
	4.875	0.001246
	4.88333	0.001245
	4.89167	0.001249
	4.9	0.001252
	4.90833	0.001253
	4.91667	0.001251
	4.925	0.001249
	4.93333	0.001248
	4.94167	0.001247
	4.95	0.001245
	4.95833	0.001234
	4.96667	0.001193
	4.975	0.00109
	4.98333	0.000903
	4.99167	0.000647
	5	0.000384
	5.00833	0.000181
	5.01667	6.6e-05
	5.025	2e-05
	5.03333	7e-06
	5.04167	3e-06
	5.05	-2e-06
	5.05833	-1e-05
	5.06667	-1.5e-05
	5.075	-1.6e-05
	5.08333	-1.4e-05
	5.09167	-1.1e-05
	5.1	-8e-06
	5.10833	-7e-06
	5.11667	-7e-06
	5.125	-9e-06
	5.13333	-1.3e-05
	5.14167	-1.6e-05
	5.15	-1.8e-05
	5.15833	-1.7e-05
	5.16667	-1.4e-05
	5.175	-1e-05
	5.18333	-7e-06
	5.19167	-8e-06
	5.2	-1.3e-05
	5.20833	-1.8e-05
	5.21667	-2.1e-05
	5.225	-1.9e-05
	5.23333	-1.5e-05
	5.24167	-1.2e-05
	5.25	-1.1e-05
	5.25833	-1e-05
	5.26667	-1e-05
	5.275	-9e-06
	5.28333	-8e-06
	5.29167	-8e-06
	5.3	-1e-05
	5.30833	-1.4e-05
	5.31667	-2e-05
	5.325	-2.7e-05
	5.33333	-3e-05
	5.34167	-3e-05
	5.35	-2.9e-05
	5.35833	-3.1e-05
	5.36667	-3.7e-05
	5.375	-4.4e-05
	5.38333	-4.8e-05
	5.39167	-4.6e-05
	5.4	-4.1e-05
	5.40833	-3.4e-05
	5.41667	-2.7e-05
	5.425	-2.1e-05
	5.43333	-1.6e-05
	5.44167	-1.3e-05
	5.45	-1.4e-05
	5.45833	-1.7e-05
	5.46667	-1.9e-05
	5.475	-1.9e-05
	5.48333	-1.7e-05
	5.49167	-1.6e-05
	5.5	-1.8e-05
	5.50833	-2.1e-05
	5.51667	-2.4e-05
	5.525	-2.6e-05
	5.53333	-2.5e-05
	5.54167	-2.5e-05
	5.55	-2.5e-05
	5.55833	-2.5e-05
	5.56667	-2.5e-05
	5.575	-2.5e-05
	5.58333	-2.5e-05
	5.59167	-2.5e-05
	5.6	-2.4e-05
	5.60833	-2e-05
	5.61667	-1.6e-05
	5.625	-1.4e-05
	5.63333	-1.5e-05
	5.64167	-1.5e-05
	5.65	-1.5e-05
	5.65833	-1.4e-05
	5.66667	-1.2e-05
	5.675	-9e-06
	5.68333	-8e-06
	5.69167	-7e-06
	5.7	-6e-06
	5.70833	-5e-06
	5.71667	-3e-06
	5.725	-1e-06
	5.73333	1e-06
	5.74167	2e-06
	5.75	3e-06
	5.75833	6e-06
	5.76667	1.2e-05
	5.775	1.6e-05
	5.78333	1.6e-05
	5.79167	1.1e-05
	5.8	5e-06
	5.80833	3e-06
	5.81667	5e-06
	5.825	1.1e-05
	5.83333	2e-05
	5.84167	3.6e-05
	5.85	6.8e-05
	5.85833	0.000131
	5.86667	0.000233
	5.875	0.000369
	5.88333	0.000515
	5.89167	0.000637
	5.9	0.0007
	5.90833	0.000683
	5.91667	0.000594
	5.925	0.000462
	5.93333	0.000328
	5.94167	0.000222
	5.95	0.000153
	5.95833	0.000116
	5.96667	0.000101
	5.975	9.8e-05
	5.98333	0.000101
	5.99167	0.000106
	6	0.000113
	6.00833	0.00012
	6.01667	0.000127
	6.025	0.000133
	6.03333	0.000136
	6.04167	0.000135
	6.05	0.00013
	6.05833	0.000123
	6.06667	0.000116
	6.075	0.000108
	6.08333	0.000101
	6.09167	9.6e-05
	6.1	9.2e-05
	6.10833	8.8e-05
	6.11667	8.1e-05
	6.125	7e-05
	6.13333	5.9e-05
	6.14167	4.9e-05
	6.15	4.5e-05
	6.15833	5e-05
	6.16667	5.6e-05
	6.175	2.2e-05
	6.18333	-0.00015
	6.19167	-0.0006
	6.2	-0.00141
	6.20833	-0.00248
	6.21667	-0.00352
	6.225	-0.00427
	6.23333	-0.00462
	6.24167	-0.00469
	6.25	-0.00461
	6.25833	-0.00449
	6.26667	-0.00436
	6.275	-0.00422
	6.28333	-0.00409
	6.29167	-0.00395
	6.3	-0.00382
	6.30833	-0.00368
	6.31667	-0.00355
	6.325	-0.00342
	6.33333	-0.0033
	6.34167	-0.00317
	6.35	-0.00304
	6.35833	-0.0029
	6.36667	-0.00277
	6.375	-0.00263
	6.38333	-0.0025
	6.39167	-0.00237
	6.4	-0.00224
	6.40833	-0.00211
	6.41667	-0.00198
	6.425	-0.00185
	6.43333	-0.00172
	6.44167	-0.00159
	6.45	-0.00146
	6.45833	-0.00134
	6.46667	-0.00121
	6.475	-0.00108
	6.48333	-0.00096
	6.49167	-0.00083
	6.5	-0.00071
	6.50833	-0.00058
	6.51667	-0.00045
	6.525	-0.00031
	6.53333	-0.00018
	6.54167	-4.5e-05
	6.55	8.5e-05
	6.55833	0.00021
	6.56667	0.000332
	6.575	0.000453
	6.58333	0.000577
	6.59167	0.000703
	6.6	0.00083
	6.60833	0.000951
	6.61667	0.00105
	6.625	0.001095
	6.63333	0.001051
	6.64167	0.000906
	6.65	0.000695
	6.65833	0.000488
	6.66667	0.000337
	6.675	0.000252
	6.68333	0.000211
	6.69167	0.000189
	6.7	0.000173
	6.70833	0.000161
	6.71667	0.000153
	6.725	0.000148
	6.73333	0.000147
	6.74167	0.000151
	6.75	0.000161
	6.75833	0.000175
	6.76667	0.00019
	6.775	0.000204
	6.78333	0.000215
	6.79167	0.000224
	6.8	0.000228
	6.80833	0.000229
	6.81667	0.000228
	6.825	0.000226
	6.83333	0.000226
	6.84167	0.000228
	6.85	0.000232
	6.85833	0.000236
	6.86667	0.000241
	6.875	0.000247
	6.88333	0.000257
	6.89167	0.000271
	6.9	0.000288
	6.90833	0.000303
	6.91667	0.000314
	6.925	0.000319
	6.93333	0.00032
	6.94167	0.000318
	6.95	0.000316
	6.95833	0.000314
	6.96667	0.000311
	6.975	0.000304
	6.98333	0.000293
	6.99167	0.000279
	7	0.000263
	7.00833	0.000244
	7.01667	0.000222
	7.025	0.000197
	7.03333	0.00017
	7.04167	0.000145
	7.05	0.00012
	7.05833	9.4e-05
	7.06667	7e-05
	7.075	4.8e-05
	7.08333	3.3e-05
	7.09167	2.5e-05
	7.1	2.3e-05
	7.10833	2.7e-05
	7.11667	3.3e-05
	7.125	4.3e-05
	7.13333	5.6e-05
	7.14167	7.3e-05
	7.15	9.3e-05
	7.15833	0.000111
	7.16667	0.000126
	7.175	0.000137
	7.18333	0.000143
	7.19167	0.000143
	7.2	0.000139
	7.20833	0.000133
	7.21667	0.000128
	7.225	0.000127
	7.23333	0.000129
	7.24167	0.000134
	7.25	0.000139
	7.25833	0.00014
	7.26667	0.000137
	7.275	0.000131
	7.28333	0.000123
	7.29167	0.000115
	7.3	0.000107
	7.30833	0.0001
	7.31667	9.4e-05
	7.325	8.8e-05
	7.33333	8.2e-05
	7.34167	7.8e-05
	7.35	7.7e-05
	7.35833	7.7e-05
	7.36667	7.5e-05
	7.375	7.2e-05
	7.38333	6.8e-05
	7.39167	6.6e-05
	7.4	6.6e-05
	7.40833	6.7e-05
	7.41667	6.7e-05
	7.425	6.7e-05
	7.43333	7e-05
	7.44167	7.6e-05
	7.45	8.6e-05
	7.45833	9.3e-05
	7.46667	9.6e-05
	7.475	9.6e-05
	7.48333	9.4e-05
	7.49167	9.1e-05
	7.5	8.3e-05
	7.50833	7.1e-05
	7.51667	5.6e-05
	7.525	4.3e-05
	7.53333	3.3e-05
	7.54167	2.6e-05
	7.55	2.1e-05
	7.55833	2e-05
	7.56667	2.2e-05
	7.575	2.7e-05
	7.58333	3.2e-05
	7.59167	3.4e-05
	7.6	3.4e-05
	7.60833	3.3e-05
	7.61667	3.3e-05
	7.625	3.3e-05
	7.63333	3.4e-05
	7.64167	3.5e-05
	7.65	3.6e-05
	7.65833	3.6e-05
	7.66667	3.5e-05
	7.675	3.2e-05
	7.68333	2.8e-05
	7.69167	2.6e-05
	7.7	2.4e-05
	7.70833	2.2e-05
	7.71667	1.9e-05
	7.725	1.6e-05
	7.73333	1.6e-05
	7.74167	2e-05
	7.75	2.3e-05
	7.75833	2.4e-05
	7.76667	2.2e-05
	7.775	2e-05
	7.78333	2.1e-05
	7.79167	2.5e-05
	7.8	3e-05
	7.80833	3.4e-05
	7.81667	3.6e-05
	7.825	3.5e-05
	7.83333	3e-05
	7.84167	2.3e-05
	7.85	1.6e-05
	7.85833	1e-05
	7.86667	7e-06
	7.875	7e-06
	7.88333	8e-06
	7.89167	9e-06
	7.9	8e-06
	7.90833	7e-06
	7.91667	4e-06
	7.925	2e-06
	7.93333	0
	7.94167	-2e-06
	7.95	-3e-06
	7.95833	-2e-06
	7.96667	-1e-06
	7.975	-1e-06
	7.98333	0
	7.99167	4e-06
	8	9e-06
	8.00833	1.5e-05
	8.01667	2e-05
	8.025	2.5e-05
	8.03333	2.8e-05
	8.04167	2.7e-05
	8.05	2.5e-05
	8.05833	2.1e-05
	8.06667	1.7e-05
	8.075	1.2e-05
	8.08333	7e-06
	8.09167	2e-06
	8.1	0
	8.10833	0
	8.11667	0
	8.125	0
	8.13333	-1e-06
	8.14167	-5e-06
	8.15	-1e-05
	8.15833	-1.3e-05
	8.16667	-1.4e-05
	8.175	-1.2e-05
	8.18333	-9e-06
	8.19167	-7e-06
	8.2	-6e-06
	8.20833	-6e-06
	8.21667	-6e-06
	8.225	-7e-06
	8.23333	-9e-06
	8.24167	-1.3e-05
	8.25	-1.6e-05
	8.25833	-1.6e-05
	8.26667	-1.5e-05
	8.275	-1.3e-05
	8.28333	-1.2e-05
	8.29167	-9e-06
	8.3	-7e-06
	8.30833	-5e-06
	8.31667	-3e-06
	8.325	-4e-06
	8.33333	-7e-06
	8.34167	-1.1e-05
	8.35	-1.4e-05
	8.35833	-1.6e-05
	8.36667	-1.8e-05
	8.375	-2e-05
	8.38333	-2.3e-05
	8.39167	-2.4e-05
	8.4	-2.1e-05
	8.40833	-1.7e-05
	8.41667	-1.5e-05
	8.425	-1.5e-05
	8.43333	-1.7e-05
	8.44167	-2e-05
	8.45	-2.2e-05
	8.45833	-2.4e-05
	8.46667	-2.5e-05
	8.475	-2.5e-05
	8.48333	-2.4e-05
	8.49167	-2.6e-05
	8.5	-3e-05
	8.50833	-3.4e-05
	8.51667	-3.7e-05
	8.525	-3.6e-05
	8.53333	-3.2e-05
	8.54167	-2.6e-05
	8.55	-2.3e-05
	8.55833	-2.2e-05
	8.56667	-2.2e-05
	8.575	-2.3e-05
	8.58333	-2.1e-05
	8.59167	-1.8e-05
	8.6	-1.6e-05
	8.60833	-1.7e-05
	8.61667	-2.3e-05
	8.625	-3e-05
	8.63333	-3.5e-05
	8.64167	-3.7e-05
	8.65	-3.6e-05
	8.65833	-3.4e-05
	8.66667	-3.1e-05
	8.675	-2.9e-05
	8.68333	-2.7e-05
	8.69167	-2.6e-05
	8.7	-2.8e-05
	8.70833	-3.2e-05
	8.71667	-3.6e-05
	8.725	-3.8e-05
	8.73333	-3.8e-05
	8.74167	-3.6e-05
	8.75	-3.5e-05
	8.75833	-3.4e-05
	8.76667	-3.5e-05
	8.775	-3.9e-05
	8.78333	-4.2e-05
	8.79167	-4.4e-05
	8.8	-4.4e-05
	8.80833	-4.4e-05
	8.81667	-4.4e-05
	8.825	-4.5e-05
	8.83333	-4.5e-05
	8.84167	-4.3e-05
	8.85	-4e-05
	8.85833	-3.7e-05
	8.86667	-3.6e-05
	8.875	-3.6e-05
	8.88333	-3.7e-05
	8.89167	-3.8e-05
	8.9	-3.9e-05
	8.90833	-3.9e-05
	8.91667	-3.9e-05
	8.925	-4.1e-05
	8.93333	-4.3e-05
	8.94167	-4.4e-05
	8.95	-4.4e-05
	8.95833	-4.1e-05
	8.96667	-3.9e-05
	8.975	-3.9e-05
	8.98333	-4e-05
	8.99167	-4.4e-05
	9	-4.8e-05
	9.00833	-5e-05
	9.01667	-5e-05
	9.025	-4.8e-05
	9.03333	-4.7e-05
	9.04167	-4.6e-05
	9.05	-4.7e-05
	9.05833	-4.9e-05
	9.06667	-5e-05
	9.075	-5.1e-05
	9.08333	-5.1e-05
	9.09167	-5.1e-05
	9.1	-5e-05
	9.10833	-4.8e-05
	9.11667	-4.7e-05
	9.125	-4.7e-05
	9.13333	-4.8e-05
	9.14167	-4.8e-05
	9.15	-4.7e-05
	9.15833	-4.7e-05
	9.16667	-4.9e-05
	9.175	-5.3e-05
	9.18333	-5.6e-05
	9.19167	-5.7e-05
	9.2	-5.6e-05
	9.20833	-5.4e-05
	9.21667	-5.2e-05
	9.225	-5.1e-05
	9.23333	-4.9e-05
	9.24167	-4.7e-05
	9.25	-4.5e-05
	9.25833	-4.5e-05
	9.26667	-4.8e-05
	9.275	-5.4e-05
	9.28333	-5.8e-05
	9.29167	-6e-05
	9.3	-6.1e-05
	9.30833	-6.1e-05
	9.31667	-6.2e-05
	9.325	-6.3e-05
	9.33333	-6.2e-05
	9.34167	-6e-05
	9.35	-5.8e-05
	9.35833	-5.6e-05
	9.36667	-5.5e-05
	9.375	-5.3e-05
	9.38333	-5.1e-05
	9.39167	-4.7e-05
	9.4	-4.4e-05
	9.40833	-4.4e-05
	9.41667	-4.8e-05
	9.425	-5.6e-05
	9.43333	-6.5e-05
	9.44167	-7e-05
	9.45	-7.2e-05
	9.45833	-7.1e-05
	9.46667	-6.9e-05
	9.475	-6.7e-05
	9.48333	-6.5e-05
	9.49167	-6.6e-05
	9.5	-6.9e-05
	9.50833	-7.3e-05
	9.51667	-7.4e-05
	9.525	-7.3e-05
	9.53333	-7.2e-05
	9.54167	-7.3e-05
	9.55	-7.7e-05
	9.55833	-8.1e-05
	9.56667	-8.1e-05
	9.575	-7.7e-05
	9.58333	-7.1e-05
	9.59167	-6.5e-05
	9.6	-6.3e-05
	9.60833	-6.5e-05
	9.61667	-6.7e-05
	9.625	-6.8e-05
	9.63333	-6.8e-05
	9.64167	-6.9e-05
	9.65	-7.1e-05
	9.65833	-7.4e-05
	9.66667	-7.8e-05
	9.675	-8.1e-05
	9.68333	-8.3e-05
	9.69167	-8.5e-05
	9.7	-8.6e-05
	9.70833	-8.7e-05
	9.71667	-8.7e-05
	9.725	-8.6e-05
	9.73333	-8.5e-05
	9.74167	-8.4e-05
	9.75	-8.4e-05
	9.75833	-8.4e-05
	9.76667	-8.3e-05
	9.775	-7.8e-05
	9.78333	-7.1e-05
	9.79167	-6.5e-05
	9.8	-6.2e-05
	9.80833	-6.2e-05
	9.81667	-6.4e-05
	9.825	-6.7e-05
	9.83333	-7e-05
	9.84167	-7.5e-05
	9.85	-8.1e-05
	9.85833	-8.8e-05
	9.86667	-9.4e-05
	9.875	-9.7e-05
	9.88333	-9.5e-05
	9.89167	-9.1e-05
	9.9	-8.7e-05
	9.90833	-8.4e-05
	9.91667	-8e-05
	9.925	-7.7e-05
	9.93333	-7.3e-05
	9.94167	-7.1e-05
	9.95	-7.1e-05
	9.95833	-7.2e-05
	9.96667	-7.3e-05
	9.975	-7.4e-05
	9.98333	-7.6e-05
	9.99167	-7.9e-05
	10	-8.1e-05
	10.0083	-8.1e-05
	10.0167	-8e-05
	10.025	-8.1e-05
	10.0333	-8.5e-05
	10.0417	-9e-05
	10.05	-9.4e-05
	10.0583	-9.8e-05
	10.0667	-0.0001
	10.075	-0.00011
	10.0833	-0.00011
	10.0917	-0.00012
	10.1	-0.00012
	10.1083	-0.00012
	10.1167	-0.00012
	10.125	-0.00011
	10.1333	-0.00011
	10.1417	-0.00011
	10.15	-0.00011
	10.1583	-0.00012
	10.1667	-0.00012
	10.175	-0.00012
	10.1833	-0.00013
	10.1917	-0.00013
	10.2	-0.00013
	10.2083	-0.00013
	10.2167	-0.00013
	10.225	-0.00013
	10.2333	-0.00013
	10.2417	-0.00013
	10.25	-0.00013
	10.2583	-0.00013
	10.2667	-0.00012
	10.275	-0.00012
	10.2833	-0.00012
	10.2917	-0.00011
	10.3	-9.9e-05
	10.3083	-8.4e-05
	10.3167	-6.9e-05
	10.325	-5.4e-05
	10.3333	-3.7e-05
	10.3417	-1.5e-05
	10.35	1e-05
	10.3583	3.7e-05
	10.3667	6.1e-05
	10.375	8.2e-05
	10.3833	0.000102
	10.3917	0.000124
	10.4	0.00015
	10.4083	0.000179
	10.4167	0.00021
	10.425	0.000243
	10.4333	0.000278
	10.4417	0.000314
	10.45	0.00035
	10.4583	0.000385
	10.4667	0.00042
	10.475	0.000454
	10.4833	0.000489
	10.4917	0.000526
	10.5	0.000563
	10.5083	0.000604
	10.5167	0.000646
	10.525	0.000691
	10.5333	0.000736
	10.5417	0.000781
	10.55	0.000827
	10.5583	0.000871
	10.5667	0.000911
	10.575	0.000945
	10.5833	0.000971
	10.5917	0.00099
	10.6	0.001005
	10.6083	0.00102
	10.6167	0.001037
	10.625	0.001059
	10.6333	0.001087
	10.6417	0.001122
	10.65	0.001162
	10.6583	0.001203
	10.6667	0.001241
	10.675	0.001276
	10.6833	0.001307
	10.6917	0.001336
	10.7	0.001366
	10.7083	0.001395
	10.7167	0.001422
	10.725	0.001444
	10.7333	0.001461
	10.7417	0.001477
	10.75	0.001493
	10.7583	0.00151
	10.7667	0.001523
	10.775	0.001536
	10.7833	0.001551
	10.7917	0.001573
	10.8	0.001596
	10.8083	0.001599
	10.8167	0.001539
	10.825	0.00137
	10.8333	0.001081
	10.8417	0.000729
	10.85	0.000403
	10.8583	0.000169
	10.8667	3.8e-05
	10.875	-2e-05
	10.8833	-4.1e-05
	10.8917	-4.8e-05
	10.9	-5e-05
	10.9083	-5.2e-05
	10.9167	-5.4e-05
	10.925	-5.7e-05
	10.9333	-6.2e-05
	10.9417	-6.6e-05
	10.95	-7e-05
	10.9583	-7.3e-05
	10.9667	-7.3e-05
	10.975	-7.1e-05
	10.9833	-6.7e-05
	10.9917	-6e-05
	11	-5.2e-05
	11.0083	-4.5e-05
	11.0167	-4e-05
	11.025	-4e-05
	11.0333	-4.2e-05
	11.0417	-4.5e-05
	11.05	-4.7e-05
	11.0583	-5.1e-05
	11.0667	-5.6e-05
	11.075	-6.2e-05
	11.0833	-6.8e-05
	11.0917	-7.1e-05
	11.1	-7.2e-05
	11.1083	-7.1e-05
	11.1167	-6.9e-05
	11.125	-6.7e-05
	11.1333	-6.6e-05
	11.1417	-6.6e-05
	11.15	-6.5e-05
	11.1583	-6.3e-05
	11.1667	-6.2e-05
	11.175	-6.2e-05
	11.1833	-6.2e-05
	11.1917	-6.5e-05
	11.2	-6.8e-05
	11.2083	-7.1e-05
	11.2167	-7e-05
	11.225	-6.7e-05
	11.2333	-6.2e-05
	11.2417	-5.7e-05
	11.25	-5.1e-05
	11.2583	-4.7e-05
	11.2667	-4.5e-05
	11.275	-4.5e-05
	11.2833	-4.8e-05
	11.2917	-5.3e-05
	11.3	-5.9e-05
	11.3083	-6.6e-05
	11.3167	-7.2e-05
	11.325	-7.6e-05
	11.3333	-7.5e-05
	11.3417	-7.1e-05
	11.35	-6.8e-05
	11.3583	-6.7e-05
	11.3667	-6.7e-05
	11.375	-6.8e-05
	11.3833	-6.9e-05
	11.3917	-6.9e-05
	11.4	-6.8e-05
	11.4083	-6.6e-05
	11.4167	-6.4e-05
	11.425	-6.2e-05
	11.4333	-5.9e-05
	11.4417	-5.4e-05
	11.45	-5e-05
	11.4583	-4.7e-05
	11.4667	-4.5e-05
	11.475	-4.4e-05
	11.4833	-4.3e-05
	11.4917	-4.3e-05
	11.5	-4.4e-05
	11.5083	-4.4e-05
	11.5167	-4.5e-05
	11.525	-4.6e-05
	11.5333	-4.7e-05
	11.5417	-5e-05
	11.55	-5.3e-05
	11.5583	-5.4e-05
	11.5667	-5.3e-05
	11.575	-5e-05
	11.5833	-4.7e-05
	11.5917	-4.8e-05
	11.6	-5.4e-05
	11.6083	-6e-05
	11.6167	-6.4e-05
	11.625	-6.3e-05
	11.6333	-5.7e-05
	11.6417	-4.9e-05
	11.65	-4.4e-05
	11.6583	-4.2e-05
	11.6667	-4.4e-05
	11.675	-4.8e-05
	11.6833	-5e-05
	11.6917	-4.8e-05
	11.7	-4e-05
	11.7083	-2.8e-05
	11.7167	-1.5e-05
	11.725	-2e-06
	11.7333	1.1e-05
	11.7417	2.6e-05
	11.75	4.1e-05
	11.7583	5.6e-05
	11.7667	7e-05
	11.775	8e-05
	11.7833	8.3e-05
	11.7917	8e-05
	11.8	6.9e-05
	11.8083	5.5e-05
	11.8167	4e-05
	11.825	2.9e-05
	11.8333	2.3e-05
	11.8417	2e-05
	11.85	1.7e-05
	11.8583	1.3e-05
	11.8667	8e-06
	11.875	3e-06
	11.8833	0
	11.8917	0
	11.9	0
	11.9083	1e-06
	11.9167	2e-06
	11.925	5e-06
	11.9333	9e-06
	11.9417	1.6e-05
	11.95	2.4e-05
	11.9583	3.2e-05
	11.9667	3.7e-05
	11.975	4e-05
	11.9833	4e-05
	11.9917	3.7e-05
	12	3.1e-05
	12.0083	2.1e-05
	12.0167	9e-06
	12.025	-1e-06
	12.0333	-9e-06
	12.0417	-1.4e-05
	12.05	-1.5e-05
	12.0583	-1.4e-05
	12.0667	-1.3e-05
	12.075	-1.2e-05
	12.0833	-1.3e-05
	12.0917	-1.5e-05
	12.1	-1.5e-05
	12.1083	-1.4e-05
	12.1167	-1.4e-05
	12.125	-1.6e-05
	12.1333	-1.8e-05
	12.1417	-2.1e-05
	12.15	-2.1e-05
	12.1583	-1.9e-05
	12.1667	-1.4e-05
	12.175	-8e-06
	12.1833	0
	12.1917	5e-06
	12.2	8e-06
	12.2083	8e-06
	12.2167	8e-06
	12.225	1e-05
	12.2333	1.4e-05
	12.2417	1.8e-05
	12.25	2e-05
	12.2583	2e-05
	12.2667	2.1e-05
	12.275	2.2e-05
	12.2833	2.7e-05
	12.2917	3.4e-05
	12.3	4.3e-05
	12.3083	5.1e-05
	12.3167	5.6e-05
	12.325	5.7e-05
	12.3333	5.6e-05
	12.3417	5.7e-05
	12.35	6e-05
	12.3583	6.4e-05
	12.3667	6.8e-05
	12.375	7.4e-05
	12.3833	8.5e-05
	12.3917	0.00011
	12.4	0.000152
	12.4083	0.000217
	12.4167	0.000309
	12.425	0.000426
	12.4333	0.000563
	12.4417	0.000711
	12.45	0.000862
	12.4583	0.001014
	12.4667	0.001169
	12.475	0.00133
	12.4833	0.001499
	12.4917	0.001678
	12.5	0.001875
	12.5083	0.002104
	12.5167	0.002391
	12.525	0.002764
	12.5333	0.003241
	12.5417	0.003827
	12.55	0.004507
	12.5583	0.005258
	12.5667	0.006054
	12.575	0.006874
	12.5833	0.007712
	12.5917	0.008571
	12.6	0.009464
	12.6083	0.010408
	12.6167	0.011413
	12.625	0.01248
	12.6333	0.013599
	12.6417	0.014753
	12.65	0.01592
	12.6583	0.017067
	12.6667	0.018143
	12.675	0.019072
	12.6833	0.019781
	12.6917	0.020237
	12.7	0.020495
	12.7083	0.020693
	12.7167	0.020993
	12.725	0.021493
	12.7333	0.022161
	12.7417	0.022821
	12.75	0.0232
	12.7583	0.023047
	12.7667	0.022288
	12.775	0.021105
	12.7833	0.019835
	12.7917	0.01871
	12.8	0.017663
	12.8083	0.016395
	12.8167	0.014665
	12.825	0.012519
	12.8333	0.010247
	12.8417	0.008144
	12.85	0.006339
	12.8583	0.004833
	12.8667	0.003613
	12.875	0.00268
	12.8833	0.002016
	12.8917	0.001562
	12.9	0.001242
	12.9083	0.001
	12.9167	0.000809
	12.925	0.000661
	12.9333	0.000553
	12.9417	0.000478
	12.95	0.000427
	12.9583	0.000392
	12.9667	0.000364
	12.975	0.00034
	12.9833	0.000321
	12.9917	0.000305
	13	0.000293
	13.0083	0.000281
	13.0167	0.000271
	13.025	0.000262
	13.0333	0.000255
	13.0417	0.00025
	13.05	0.000244
	13.0583	0.000235
	13.0667	0.000223
	13.075	0.000207
	13.0833	0.000189
	13.0917	0.00017
	13.1	0.00015
	13.1083	0.000131
	13.1167	0.000114
	13.125	9.8e-05
	13.1333	8.4e-05
	13.1417	7.2e-05
	13.15	6e-05
	13.1583	4.8e-05
	13.1667	3.6e-05
	13.175	2.5e-05
	13.1833	1.6e-05
	13.1917	9e-06
	13.2	4e-06
	13.2083	2e-06
	13.2167	1e-06
	13.225	2e-06
	13.2333	3e-06
	13.2417	2e-06
	13.25	0
	13.2583	-2e-06
	13.2667	-5e-06
	13.275	-6e-06
	13.2833	-4e-06
	13.2917	-2e-06
	13.3	-3e-06
	13.3083	-6e-06
	13.3167	-1.2e-05
	13.325	-1.6e-05
	13.3333	-2e-05
	13.3417	-2.1e-05
	13.35	-2.1e-05
	13.3583	-1.9e-05
	13.3667	-1.5e-05
	13.375	-1.2e-05
	13.3833	-1.2e-05
	13.3917	-1.3e-05
	13.4	-1.6e-05
	13.4083	-1.8e-05
	13.4167	-1.9e-05
	13.425	-1.9e-05
	13.4333	-1.9e-05
	13.4417	-2.2e-05
	13.45	-2.8e-05
	13.4583	-3.5e-05
	13.4667	-4.2e-05
	13.475	-4.6e-05
	13.4833	-4.7e-05
	13.4917	-4.7e-05
	13.5	-4.6e-05
	13.5083	-4.7e-05
	13.5167	-4.7e-05
	13.525	-4.5e-05
	13.5333	-4e-05
	13.5417	-3.5e-05
	13.55	-3.1e-05
	13.5583	-2.9e-05
	13.5667	-2.6e-05
	13.575	-2.3e-05
	13.5833	-2e-05
	13.5917	-1.7e-05
	13.6	-1.6e-05
	13.6083	-1.5e-05
	13.6167	-1.4e-05
	13.625	-1.4e-05
	13.6333	-1.6e-05
	13.6417	-1.8e-05
	13.65	-2e-05
	13.6583	-2.1e-05
	13.6667	-2.2e-05
	13.675	-2.4e-05
	13.6833	-2.6e-05
	13.6917	-2.8e-05
	13.7	-3.2e-05
	13.7083	-3.8e-05
	13.7167	-4.5e-05
	13.725	-4.9e-05
	13.7333	-5e-05
	13.7417	-4.8e-05
	13.75	-4.6e-05
	13.7583	-4.5e-05
	13.7667	-4.6e-05
	13.775	-4.7e-05
	13.7833	-4.7e-05
	13.7917	-4.7e-05
	13.8	-4.5e-05
	13.8083	-4.2e-05
	13.8167	-3.8e-05
	13.825	-3.4e-05
	13.8333	-3.4e-05
	13.8417	-3.6e-05
	13.85	-4.1e-05
	13.8583	-4.4e-05
	13.8667	-4.5e-05
	13.875	-4.4e-05
	13.8833	-4.2e-05
	13.8917	-4.2e-05
	13.9	-4.1e-05
	13.9083	-4.2e-05
	13.9167	-4.3e-05
	13.925	-4.4e-05
	13.9333	-4.5e-05
	13.9417	-4.6e-05
	13.95	-4.6e-05
	13.9583	-4.5e-05
	13.9667	-4.5e-05
	13.975	-4.5e-05
	13.9833	-4.5e-05
	13.9917	-4.7e-05
	14	-5e-05
	14.0083	-5.5e-05
	14.0167	-5.9e-05
	14.025	-6.3e-05
	14.0333	-6.5e-05
	14.0417	-6.7e-05
	14.05	-6.8e-05
	14.0583	-6.9e-05
	14.0667	-6.9e-05
	14.075	-6.8e-05
	14.0833	-6.4e-05
	14.0917	-6.1e-05
	14.1	-6.1e-05
	14.1083	-6.3e-05
	14.1167	-6.6e-05
	14.125	-6.6e-05
	14.1333	-6.3e-05
	14.1417	-5.9e-05
	14.15	-5.6e-05
	14.1583	-5.6e-05
	14.1667	-5.6e-05
	14.175	-5.6e-05
	14.1833	-5.7e-05
	14.1917	-5.7e-05
	14.2	-5.9e-05
	14.2083	-6.3e-05
	14.2167	-6.6e-05
	14.225	-6.8e-05
	14.2333	-6.8e-05
	14.2417	-6.6e-05
	14.25	-6.4e-05
	14.2583	-6.4e-05
	14.2667	-6.2e-05
	14.275	-5.9e-05
	14.2833	-5.6e-05
	14.2917	-5.5e-05
	14.3	-5.5e-05
	14.3083	-5.5e-05
	14.3167	-5.5e-05
	14.325	-5.4e-05
	14.3333	-5.2e-05
	14.3417	-4.8e-05
	14.35	-4.5e-05
	14.3583	-4.3e-05
	14.3667	-4.3e-05
	14.375	-4.3e-05
	14.3833	-4.3e-05
	14.3917	-4.4e-05
	14.4	-4.5e-05
	14.4083	-4.5e-05
	14.4167	-4.5e-05
	14.425	-4.5e-05
	14.4333	-4.4e-05
	14.4417	-4.2e-05
	14.45	-4.1e-05
	14.4583	-4e-05
	14.4667	-4.1e-05
	14.475	-4.4e-05
	14.4833	-4.7e-05
	14.4917	-4.9e-05
	14.5	-4.8e-05
	14.5083	-4.5e-05
	14.5167	-4e-05
	14.525	-3.4e-05
	14.5333	-2.8e-05
	14.5417	-2.2e-05
	14.55	-1.7e-05
	14.5583	-1.2e-05
	14.5667	-1.2e-05
	14.575	-1.4e-05
	14.5833	-1.7e-05
	14.5917	-1.8e-05
	14.6	-1.5e-05
	14.6083	-1e-05
	14.6167	-4e-06
	14.625	0
	14.6333	2e-06
	14.6417	1e-06
	14.65	-3e-06
	14.6583	-1.1e-05
	14.6667	-1.9e-05
	14.675	-2.4e-05
	14.6833	-2.5e-05
	14.6917	-2.2e-05
	14.7	-1.8e-05
	14.7083	-1.4e-05
	14.7167	-1.3e-05
	14.725	-1.4e-05
	14.7333	-1.7e-05
	14.7417	-1.7e-05
	14.75	-1.4e-05
	14.7583	-9e-06
	14.7667	-3e-06
	14.775	-1e-06
	14.7833	-1e-06
	14.7917	-3e-06
	14.8	0
	14.8083	7e-06
	14.8167	1.9e-05
	14.825	3.1e-05
	14.8333	3.9e-05
	14.8417	4.4e-05
	14.85	5.1e-05
	14.8583	5.8e-05
	14.8667	6.3e-05
	14.875	6.4e-05
	14.8833	5.9e-05
	14.8917	5.2e-05
	14.9	4.6e-05
	14.9083	4.1e-05
	14.9167	3.9e-05
	14.925	3.7e-05
	14.9333	3.5e-05
	14.9417	3.1e-05
	14.95	2.4e-05
	14.9583	1.6e-05
	14.9667	7e-06
	14.975	0
	14.9833	-4e-06
	14.9917	-6e-06
	15	-8e-06
	15.0083	-1e-05
	15.0167	-1.3e-05
	15.025	-1.6e-05
	15.0333	-1.8e-05
	15.0417	-1.8e-05
	15.05	-1.9e-05
	15.0583	-2.1e-05
	15.0667	-2.3e-05
	15.075	-2.6e-05
	15.0833	-2.8e-05
	15.0917	-2.9e-05
	15.1	-3e-05
	15.1083	-3.2e-05
	15.1167	-3.4e-05
	15.125	-3.7e-05
	15.1333	-4e-05
	15.1417	-4.4e-05
	15.15	-4.8e-05
	15.1583	-5.1e-05
	15.1667	-5.1e-05
	15.175	-4.7e-05
	15.1833	-4.1e-05
	15.1917	-3.4e-05
	15.2	-2.8e-05
	15.2083	-2.3e-05
	15.2167	-2.1e-05
	15.225	-2.2e-05
	15.2333	-2.6e-05
	15.2417	-2.8e-05
	15.25	-2.8e-05
	15.2583	-2.6e-05
	15.2667	-2.4e-05
	15.275	-2.4e-05
	15.2833	-2.4e-05
	15.2917	-2.2e-05
	15.3	-1.5e-05
	15.3083	-3e-06
	15.3167	8e-06
	15.325	1.7e-05
	15.3333	2.3e-05
	15.3417	2.9e-05
	15.35	3.7e-05
	15.3583	4.8e-05
	15.3667	5.9e-05
	15.375	7e-05
	15.3833	7.8e-05
	15.3917	8.2e-05
	15.4	8.2e-05
	15.4083	8.5e-05
	15.4167	9.3e-05
	15.425	0.000107
	15.4333	0.000128
	15.4417	0.000158
	15.45	0.000203
	15.4583	0.000271
	15.4667	0.000371
	15.475	0.000506
	15.4833	0.000673
	15.4917	0.000866
	15.5	0.001073
	15.5083	0.00128
	15.5167	0.001472
	15.525	0.00164
	15.5333	0.00178
	15.5417	0.001892
	15.55	0.001976
	15.5583	0.002025
	15.5667	0.002033
	15.575	0.001992
	15.5833	0.001901
	15.5917	0.001766
	15.6	0.001599
	15.6083	0.001412
	15.6167	0.001218
	15.625	0.001026
	15.6333	0.000845
	15.6417	0.000682
	15.65	0.00054
	15.6583	0.000425
	15.6667	0.000339
	15.675	0.000279
	15.6833	0.000239
	15.6917	0.000211
	15.7	0.000187
	15.7083	0.000165
	15.7167	0.000144
	15.725	0.000126
	15.7333	0.000111
	15.7417	0.0001
	15.75	9.5e-05
	15.7583	9.5e-05
	15.7667	9.7e-05
	15.775	9.9e-05
	15.7833	0.000101
	15.7917	0.000104
	15.8	0.000107
	15.8083	0.000109
	15.8167	0.00011
	15.825	0.000109
	15.8333	0.000107
	15.8417	0.000104
	15.85	0.000101
	15.8583	9.9e-05
	15.8667	9.7e-05
	15.875	9.3e-05
	15.8833	8.4e-05
	15.8917	7.2e-05
	15.9	5.8e-05
	15.9083	4.4e-05
	15.9167	2.9e-05
	15.925	1.4e-05
	15.9333	-2e-06
	15.9417	-1.7e-05
	15.95	-2.9e-05
	15.9583	-3.6e-05
	15.9667	-4e-05
	15.975	-4e-05
	15.9833	-4e-05
	15.9917	-4.2e-05
	16	-4.6e-05
	16.0083	-5e-05
	16.0167	-5.4e-05
	16.025	-5.5e-05
	16.0333	-5.7e-05
	16.0417	-5.8e-05
	16.05	-6e-05
	16.0583	-6e-05
	16.0667	-5.8e-05
	16.075	-5.5e-05
	16.0833	-5.2e-05
	16.0917	-4.8e-05
	16.1	-4.6e-05
	16.1083	-4.6e-05
	16.1167	-4.7e-05
	16.125	-4.8e-05
	16.1333	-4.9e-05
	16.1417	-5e-05
	16.15	-5e-05
	16.1583	-5.1e-05
	16.1667	-5.5e-05
	16.175	-6.1e-05
	16.1833	-6.7e-05
	16.1917	-7.2e-05
	16.2	-7.4e-05
	16.2083	-7.5e-05
	16.2167	-7.3e-05
	16.225	-6.9e-05
	16.2333	-6.2e-05
	16.2417	-5.4e-05
	16.25	-5e-05
	16.2583	-5e-05
	16.2667	-5.3e-05
	16.275	-5.7e-05
	16.2833	-6.1e-05
	16.2917	-6.7e-05
	16.3	-7.3e-05
	16.3083	-7.8e-05
	16.3167	-8e-05
	16.325	-8.1e-05
	16.3333	-7.8e-05
	16.3417	-7.2e-05
	16.35	-6.6e-05
	16.3583	-6.4e-05
	16.3667	-6.6e-05
	16.375	-7e-05
	16.3833	-7.4e-05
	16.3917	-7.6e-05
	16.4	-7.5e-05
	16.4083	-7.4e-05
	16.4167	-7.3e-05
	16.425	-7.3e-05
	16.4333	-7.4e-05
	16.4417	-7.3e-05
	16.45	-7.1e-05
	16.4583	-6.8e-05
	16.4667	-6.5e-05
	16.475	-6.3e-05
	16.4833	-6e-05
	16.4917	-5.8e-05
	16.5	-5.8e-05
	16.5083	-5.9e-05
	16.5167	-6.1e-05
	16.525	-6.1e-05
	16.5333	-5.9e-05
	16.5417	-5.5e-05
	16.55	-5.3e-05
	16.5583	-5.2e-05
	16.5667	-5.3e-05
	16.575	-5.4e-05
	16.5833	-5.3e-05
	16.5917	-5e-05
	16.6	-4.7e-05
	16.6083	-4.7e-05
	16.6167	-5e-05
	16.625	-5.5e-05
	16.6333	-5.8e-05
	16.6417	-5.8e-05
[truncated: 2,203 more rows]

## Sheet: ED 1G
	cGE reduced ISB 2001
	Time (min)	AU
	0	-6e-06
	0.008333	4e-06
	0.016667	2.5e-05
	0.025	6.3e-05
	0.033333	0.000125
	0.041667	0.000216
	0.05	0.000341
	0.058333	0.000498
	0.066667	0.000685
	0.075	0.000894
	0.083333	0.001114
	0.091667	0.001329
	0.1	0.001523
	0.108333	0.00168
	0.116667	0.001787
	0.125	0.001839
	0.133333	0.001836
	0.141667	0.001788
	0.15	0.001709
	0.158333	0.001615
	0.166667	0.001518
	0.175	0.001426
	0.183333	0.001342
	0.191667	0.001267
	0.2	0.0012
	0.208333	0.001141
	0.216667	0.001086
	0.225	0.001036
	0.233333	0.000988
	0.241667	0.000944
	0.25	0.000903
	0.258333	0.000865
	0.266667	0.00083
	0.275	0.000798
	0.283333	0.000766
	0.291667	0.000737
	0.3	0.000708
	0.308333	0.00068
	0.316667	0.000651
	0.325	0.000622
	0.333333	0.000594
	0.341667	0.000568
	0.35	0.000544
	0.358333	0.000523
	0.366667	0.000501
	0.375	0.000479
	0.383333	0.000457
	0.391667	0.000436
	0.4	0.000416
	0.408333	0.000397
	0.416667	0.000377
	0.425	0.000357
	0.433333	0.000336
	0.441667	0.000318
	0.45	0.000302
	0.458333	0.000288
	0.466667	0.000274
	0.475	0.00026
	0.483333	0.000246
	0.491667	0.000233
	0.5	0.000222
	0.508333	0.000212
	0.516667	0.000204
	0.525	0.000195
	0.533333	0.000186
	0.541667	0.000179
	0.55	0.000171
	0.558333	0.000165
	0.566667	0.000158
	0.575	0.000151
	0.583333	0.000144
	0.591667	0.000138
	0.6	0.000133
	0.608333	0.000128
	0.616667	0.000124
	0.625	0.000119
	0.633333	0.000114
	0.641667	0.000108
	0.65	0.000102
	0.658333	9.7e-05
	0.666667	9.2e-05
	0.675	8.8e-05
	0.683333	8.4e-05
	0.691667	8.1e-05
	0.7	8e-05
	0.708333	8.2e-05
	0.716667	8.9e-05
	0.725	0.000102
	0.733333	0.000118
	0.741667	0.000137
	0.75	0.000157
	0.758333	0.000176
	0.766667	0.000193
	0.775	0.000209
	0.783333	0.000222
	0.791667	0.000234
	0.8	0.000246
	0.808333	0.000258
	0.816667	0.000268
	0.825	0.000277
	0.833333	0.000285
	0.841667	0.000293
	0.85	0.000301
	0.858333	0.000308
	0.866667	0.000315
	0.875	0.000322
	0.883333	0.00033
	0.891667	0.000338
	0.9	0.000347
	0.908333	0.000356
	0.916667	0.000368
	0.925	0.00038
	0.933333	0.000392
	0.941667	0.000404
	0.95	0.000415
	0.958333	0.000425
	0.966667	0.000435
	0.975	0.000444
	0.983333	0.000453
	0.991667	0.000461
	1	0.000468
	1.00833	0.000473
	1.01667	0.000478
	1.025	0.00048
	1.03333	0.000482
	1.04167	0.000484
	1.05	0.000485
	1.05833	0.000486
	1.06667	0.000488
	1.075	0.00049
	1.08333	0.000492
	1.09167	0.000493
	1.1	0.000493
	1.10833	0.000493
	1.11667	0.000493
	1.125	0.000493
	1.13333	0.000493
	1.14167	0.000492
	1.15	0.00049
	1.15833	0.000487
	1.16667	0.000486
	1.175	0.000486
	1.18333	0.000486
	1.19167	0.000484
	1.2	0.000479
	1.20833	0.000473
	1.21667	0.000471
	1.225	0.000471
	1.23333	0.000474
	1.24167	0.000477
	1.25	0.000478
	1.25833	0.00048
	1.26667	0.000482
	1.275	0.000485
	1.28333	0.000488
	1.29167	0.00049
	1.3	0.00049
	1.30833	0.000489
	1.31667	0.000486
	1.325	0.000483
	1.33333	0.000478
	1.34167	0.000474
	1.35	0.000471
	1.35833	0.00047
	1.36667	0.000472
	1.375	0.000473
	1.38333	0.000473
	1.39167	0.00047
	1.4	0.000465
	1.40833	0.00046
	1.41667	0.000455
	1.425	0.000451
	1.43333	0.000447
	1.44167	0.000444
	1.45	0.000444
	1.45833	0.000447
	1.46667	0.000452
	1.475	0.000457
	1.48333	0.000458
	1.49167	0.000456
	1.5	0.000451
	1.50833	0.000446
	1.51667	0.000444
	1.525	0.000442
	1.53333	0.000439
	1.54167	0.000433
	1.55	0.000426
	1.55833	0.000421
	1.56667	0.00042
	1.575	0.000419
	1.58333	0.000417
	1.59167	0.000414
	1.6	0.000412
	1.60833	0.000411
	1.61667	0.000411
	1.625	0.00041
	1.63333	0.000408
	1.64167	0.000406
	1.65	0.000406
	1.65833	0.000406
	1.66667	0.000404
	1.675	0.000401
	1.68333	0.000396
	1.69167	0.00039
	1.7	0.000382
	1.70833	0.000375
	1.71667	0.000369
	1.725	0.000366
	1.73333	0.000365
	1.74167	0.000364
	1.75	0.000364
	1.75833	0.000364
	1.76667	0.000363
	1.775	0.00036
	1.78333	0.000356
	1.79167	0.00035
	1.8	0.000345
	1.80833	0.000342
	1.81667	0.000341
	1.825	0.000338
	1.83333	0.000334
	1.84167	0.000331
	1.85	0.000329
	1.85833	0.000327
	1.86667	0.000324
	1.875	0.00032
	1.88333	0.000316
	1.89167	0.000314
	1.9	0.000312
	1.90833	0.00031
	1.91667	0.000308
	1.925	0.000306
	1.93333	0.000304
	1.94167	0.000303
	1.95	0.000301
	1.95833	0.000299
	1.96667	0.000297
	1.975	0.000295
	1.98333	0.000295
	1.99167	0.000296
	2	0.000299
	2.00833	0.000303
	2.01667	0.00031
	2.025	0.000317
	2.03333	0.000324
	2.04167	0.000329
	2.05	0.000334
	2.05833	0.000337
	2.06667	0.000334
	2.075	0.000325
	2.08333	0.000311
	2.09167	0.000297
	2.1	0.000288
	2.10833	0.000285
	2.11667	0.000287
	2.125	0.000293
	2.13333	0.000299
	2.14167	0.000306
	2.15	0.000312
	2.15833	0.000316
	2.16667	0.000315
	2.175	0.000308
	2.18333	0.000295
	2.19167	0.000283
	2.2	0.000274
	2.20833	0.000267
	2.21667	0.000263
	2.225	0.00026
	2.23333	0.000257
	2.24167	0.000256
	2.25	0.000258
	2.25833	0.000264
	2.26667	0.000275
	2.275	0.000292
	2.28333	0.000313
	2.29167	0.000333
	2.3	0.000348
	2.30833	0.000356
	2.31667	0.000358
	2.325	0.000357
	2.33333	0.000354
	2.34167	0.000353
	2.35	0.000353
	2.35833	0.000355
	2.36667	0.000356
	2.375	0.000352
	2.38333	0.000342
	2.39167	0.000328
	2.4	0.000311
	2.40833	0.000293
	2.41667	0.000276
	2.425	0.00026
	2.43333	0.000245
	2.44167	0.00023
	2.45	0.000215
	2.45833	0.000201
	2.46667	0.000191
	2.475	0.000185
	2.48333	0.000183
	2.49167	0.00018
	2.5	0.000172
	2.50833	0.000161
	2.51667	0.000148
	2.525	0.000137
	2.53333	0.000125
	2.54167	0.000113
	2.55	9.8e-05
	2.55833	8.2e-05
	2.56667	6.7e-05
	2.575	5.2e-05
	2.58333	3.8e-05
	2.59167	2.4e-05
	2.6	9e-06
	2.60833	-5e-06
	2.61667	-1.9e-05
	2.625	-3.4e-05
	2.63333	-4.8e-05
	2.64167	-6.1e-05
	2.65	-7.4e-05
	2.65833	-8.7e-05
	2.66667	-0.0001
	2.675	-0.00012
	2.68333	-0.00013
	2.69167	-0.00014
	2.7	-0.00016
	2.70833	-0.00017
	2.71667	-0.00019
	2.725	-0.0002
	2.73333	-0.00022
	2.74167	-0.00022
	2.75	-0.0002
	2.75833	-0.0001
	2.76667	8.1e-05
	2.775	0.000316
	2.78333	0.00051
	2.79167	0.000587
	2.8	0.000555
	2.80833	0.000486
	2.81667	0.000434
	2.825	0.000414
	2.83333	0.000412
	2.84167	0.000416
	2.85	0.000419
	2.85833	0.00042
	2.86667	0.000419
	2.875	0.000416
	2.88333	0.000415
	2.89167	0.000418
	2.9	0.000434
	2.90833	0.000479
	2.91667	0.000571
	2.925	0.000725
	2.93333	0.000946
	2.94167	0.001223
	2.95	0.001541
	2.95833	0.00188
	2.96667	0.00223
	2.975	0.002584
	2.98333	0.00294
	2.99167	0.003298
	3	0.003657
	3.00833	0.004016
	3.01667	0.004375
	3.025	0.00473
	3.03333	0.005055
	3.04167	0.005269
	3.05	0.005214
	3.05833	0.004733
	3.06667	0.003815
	3.075	0.002692
	3.08333	0.001705
	3.09167	0.001067
	3.1	0.000764
	3.10833	0.000662
	3.11667	0.000636
	3.125	0.000628
	3.13333	0.00062
	3.14167	0.00061
	3.15	0.000599
	3.15833	0.000588
	3.16667	0.000577
	3.175	0.000567
	3.18333	0.000559
	3.19167	0.000553
	3.2	0.00055
	3.20833	0.000548
	3.21667	0.000548
	3.225	0.000547
	3.23333	0.000546
	3.24167	0.000543
	3.25	0.000539
	3.25833	0.000536
	3.26667	0.000534
	3.275	0.000534
	3.28333	0.000534
	3.29167	0.000535
	3.3	0.000535
	3.30833	0.000536
	3.31667	0.000536
	3.325	0.000538
	3.33333	0.00054
	3.34167	0.000541
	3.35	0.00054
	3.35833	0.00054
	3.36667	0.000541
	3.375	0.000542
	3.38333	0.000544
	3.39167	0.000544
	3.4	0.000544
	3.40833	0.000544
	3.41667	0.000545
	3.425	0.000549
	3.43333	0.000553
	3.44167	0.000556
	3.45	0.000558
	3.45833	0.000558
	3.46667	0.000559
	3.475	0.000561
	3.48333	0.000566
	3.49167	0.00057
	3.5	0.000575
	3.50833	0.000578
	3.51667	0.000582
	3.525	0.000585
	3.53333	0.000588
	3.54167	0.000591
	3.55	0.000593
	3.55833	0.000595
	3.56667	0.000596
	3.575	0.000596
	3.58333	0.000596
	3.59167	0.000596
	3.6	0.000598
	3.60833	0.000602
	3.61667	0.000607
	3.625	0.000613
	3.63333	0.000618
	3.64167	0.000621
	3.65	0.000622
	3.65833	0.000623
	3.66667	0.000625
	3.675	0.000628
	3.68333	0.000632
	3.69167	0.000635
	3.7	0.000637
	3.70833	0.000638
	3.71667	0.000641
	3.725	0.000644
	3.73333	0.000647
	3.74167	0.00065
	3.75	0.000653
	3.75833	0.000655
	3.76667	0.000657
	3.775	0.000659
	3.78333	0.000659
	3.79167	0.000659
	3.8	0.000658
	3.80833	0.000658
	3.81667	0.000659
	3.825	0.000661
	3.83333	0.000665
	3.84167	0.000668
	3.85	0.000672
	3.85833	0.000675
	3.86667	0.000676
	3.875	0.000676
	3.88333	0.000676
	3.89167	0.000678
	3.9	0.000681
	3.90833	0.000685
	3.91667	0.000689
	3.925	0.000691
	3.93333	0.000692
	3.94167	0.000692
	3.95	0.000692
	3.95833	0.000691
	3.96667	0.000691
	3.975	0.00069
	3.98333	0.000691
	3.99167	0.000692
	4	0.000693
	4.00833	0.000695
	4.01667	0.000698
	4.025	0.000699
	4.03333	0.0007
	4.04167	0.0007
	4.05	0.000699
	4.05833	0.000699
	4.06667	0.0007
	4.075	0.000701
	4.08333	0.000702
	4.09167	0.000704
	4.1	0.000706
	4.10833	0.000708
	4.11667	0.00071
	4.125	0.00071
	4.13333	0.000709
	4.14167	0.000708
	4.15	0.000708
	4.15833	0.000708
	4.16667	0.00071
	4.175	0.000712
	4.18333	0.000714
	4.19167	0.000716
	4.2	0.000716
	4.20833	0.000716
	4.21667	0.000716
	4.225	0.000717
	4.23333	0.00072
	4.24167	0.000722
	4.25	0.000725
	4.25833	0.000728
	4.26667	0.000729
	4.275	0.000729
	4.28333	0.000729
	4.29167	0.000729
	4.3	0.000732
	4.30833	0.000736
	4.31667	0.00074
	4.325	0.000745
	4.33333	0.00075
	4.34167	0.000756
	4.35	0.000763
	4.35833	0.000771
	4.36667	0.000779
	4.375	0.000786
	4.38333	0.000793
	4.39167	0.0008
	4.4	0.000807
	4.40833	0.000814
	4.41667	0.000819
	4.425	0.000821
	4.43333	0.00082
	4.44167	0.000816
	4.45	0.000812
	4.45833	0.000808
	4.46667	0.000806
	4.475	0.000803
	4.48333	0.000797
	4.49167	0.000788
	4.5	0.000781
	4.50833	0.000775
	4.51667	0.000773
	4.525	0.000772
	4.53333	0.000772
	4.54167	0.00077
	4.55	0.000767
	4.55833	0.000763
	4.56667	0.00076
	4.575	0.00076
	4.58333	0.000762
	4.59167	0.000763
	4.6	0.000762
	4.60833	0.000758
	4.61667	0.000754
	4.625	0.000751
	4.63333	0.000749
	4.64167	0.000747
	4.65	0.000745
	4.65833	0.000743
	4.66667	0.000742
	4.675	0.000741
	4.68333	0.00074
	4.69167	0.000737
	4.7	0.000733
	4.70833	0.000728
	4.71667	0.000724
	4.725	0.000721
	4.73333	0.00072
	4.74167	0.00072
	4.75	0.000721
	4.75833	0.000721
	4.76667	0.000719
	4.775	0.000716
	4.78333	0.000715
	4.79167	0.000714
	4.8	0.000714
	4.80833	0.000713
	4.81667	0.000711
	4.825	0.000707
	4.83333	0.000704
	4.84167	0.000702
	4.85	0.0007
	4.85833	0.000698
	4.86667	0.000696
	4.875	0.000694
	4.88333	0.000693
	4.89167	0.000693
	4.9	0.000694
	4.90833	0.000693
	4.91667	0.000691
	4.925	0.000685
	4.93333	0.000678
	4.94167	0.000672
	4.95	0.000668
	4.95833	0.000665
	4.96667	0.000662
	4.975	0.000653
	4.98333	0.00063
	4.99167	0.000574
	5	0.000475
	5.00833	0.000342
	5.01667	0.000209
	5.025	0.000109
	5.03333	5.4e-05
	5.04167	3.2e-05
	5.05	2.6e-05
	5.05833	2.5e-05
	5.06667	2.3e-05
	5.075	2e-05
	5.08333	1.6e-05
	5.09167	1.2e-05
	5.1	9e-06
	5.10833	7e-06
	5.11667	7e-06
	5.125	8e-06
	5.13333	8e-06
	5.14167	9e-06
	5.15	8e-06
	5.15833	6e-06
	5.16667	5e-06
	5.175	3e-06
	5.18333	2e-06
	5.19167	1e-06
	5.2	0
	5.20833	-1e-06
	5.21667	-3e-06
	5.225	-4e-06
	5.23333	-4e-06
	5.24167	-3e-06
	5.25	-1e-06
	5.25833	-1e-06
	5.26667	-1e-06
	5.275	-4e-06
	5.28333	-7e-06
	5.29167	-1.1e-05
	5.3	-1.4e-05
	5.30833	-1.7e-05
	5.31667	-1.8e-05
	5.325	-1.9e-05
	5.33333	-2e-05
	5.34167	-1.9e-05
	5.35	-2e-05
	5.35833	-2.1e-05
	5.36667	-2.2e-05
	5.375	-2.3e-05
	5.38333	-2.2e-05
	5.39167	-2e-05
	5.4	-1.7e-05
	5.40833	-1.4e-05
	5.41667	-1.2e-05
	5.425	-1e-05
	5.43333	-1e-05
	5.44167	-1.2e-05
	5.45	-1.3e-05
	5.45833	-1.4e-05
	5.46667	-1.4e-05
	5.475	-1.3e-05
	5.48333	-1.1e-05
	5.49167	-8e-06
	5.5	-6e-06
	5.50833	-5e-06
	5.51667	-4e-06
	5.525	-5e-06
	5.53333	-7e-06
	5.54167	-9e-06
	5.55	-1.1e-05
	5.55833	-1.2e-05
	5.56667	-1.2e-05
	5.575	-1.1e-05
	5.58333	-9e-06
	5.59167	-7e-06
	5.6	-4e-06
	5.60833	-3e-06
	5.61667	-2e-06
	5.625	0
	5.63333	4e-06
	5.64167	1.4e-05
	5.65	2.8e-05
	5.65833	4.1e-05
	5.66667	5.2e-05
	5.675	5.8e-05
	5.68333	5.9e-05
	5.69167	5.7e-05
	5.7	5.5e-05
	5.70833	5.4e-05
	5.71667	5.5e-05
	5.725	5.6e-05
	5.73333	5.8e-05
	5.74167	6.2e-05
	5.75	6.6e-05
	5.75833	6.9e-05
	5.76667	7.1e-05
	5.775	7.1e-05
	5.78333	7e-05
	5.79167	7.1e-05
	5.8	7.4e-05
	5.80833	7.9e-05
	5.81667	8.4e-05
	5.825	8.6e-05
	5.83333	8.6e-05
	5.84167	8.4e-05
	5.85	8.3e-05
	5.85833	8.2e-05
	5.86667	8.1e-05
	5.875	8.2e-05
	5.88333	8.2e-05
	5.89167	8.2e-05
	5.9	8.1e-05
	5.90833	8e-05
	5.91667	8e-05
	5.925	7.9e-05
	5.93333	7.9e-05
	5.94167	8e-05
	5.95	8.1e-05
	5.95833	8.3e-05
	5.96667	8.4e-05
	5.975	8.5e-05
	5.98333	8.5e-05
	5.99167	8.2e-05
	6	7.8e-05
	6.00833	7.3e-05
	6.01667	7.1e-05
	6.025	7.2e-05
	6.03333	7.8e-05
	6.04167	7.6e-05
	6.05	2.7e-05
	6.05833	-0.00016
	6.06667	-0.00059
	6.075	-0.00133
	6.08333	-0.00226
	6.09167	-0.00315
	6.1	-0.00376
	6.10833	-0.00406
	6.11667	-0.00411
	6.125	-0.00405
	6.13333	-0.00394
	6.14167	-0.00383
	6.15	-0.00371
	6.15833	-0.0036
	6.16667	-0.00348
	6.175	-0.00337
	6.18333	-0.00326
	6.19167	-0.00315
	6.2	-0.00304
	6.20833	-0.00292
	6.21667	-0.00281
	6.225	-0.00269
	6.23333	-0.00258
	6.24167	-0.00247
	6.25	-0.00236
	6.25833	-0.00225
	6.26667	-0.00214
	6.275	-0.00203
	6.28333	-0.00192
	6.29167	-0.00181
	6.3	-0.0017
	6.30833	-0.00159
	6.31667	-0.00149
	6.325	-0.00139
	6.33333	-0.00128
	6.34167	-0.00118
	6.35	-0.00108
	6.35833	-0.00098
	6.36667	-0.00088
	6.375	-0.00078
	6.38333	-0.00068
	6.39167	-0.00058
	6.4	-0.00047
	6.40833	-0.00036
	6.41667	-0.00026
	6.425	-0.00015
	6.43333	-5.1e-05
	6.44167	4.4e-05
	6.45	0.000135
	6.45833	0.000225
	6.46667	0.000317
	6.475	0.000406
	6.48333	0.000474
	6.49167	0.000497
	6.5	0.000465
	6.50833	0.000398
	6.51667	0.000325
	6.525	0.000265
	6.53333	0.000219
	6.54167	0.000184
	6.55	0.000154
	6.55833	0.000125
	6.56667	9.9e-05
	6.575	7.5e-05
	6.58333	5.7e-05
	6.59167	4.5e-05
	6.6	3.9e-05
	6.60833	3.9e-05
	6.61667	4.3e-05
	6.625	4.9e-05
	6.63333	5.7e-05
	6.64167	6.6e-05
	6.65	7.6e-05
	6.65833	8.5e-05
	6.66667	9.2e-05
	6.675	9.7e-05
	6.68333	0.000101
	6.69167	0.000106
	6.7	0.000112
	6.70833	0.000121
	6.71667	0.000133
	6.725	0.000147
	6.73333	0.000164
	6.74167	0.00018
	6.75	0.000196
	6.75833	0.000209
	6.76667	0.000219
	6.775	0.000227
	6.78333	0.000233
	6.79167	0.000236
	6.8	0.000238
	6.80833	0.00024
	6.81667	0.000243
	6.825	0.000246
	6.83333	0.00025
	6.84167	0.000252
	6.85	0.000251
	6.85833	0.000248
	6.86667	0.000243
	6.875	0.000236
	6.88333	0.000227
	6.89167	0.000214
	6.9	0.000199
	6.90833	0.000181
	6.91667	0.000163
	6.925	0.000146
	6.93333	0.000132
	6.94167	0.00012
	6.95	0.000111
	6.95833	0.000106
	6.96667	0.000105
	6.975	0.000106
	6.98333	0.000109
	6.99167	0.000111
	7	0.000114
	7.00833	0.000118
	7.01667	0.000123
	7.025	0.000128
	7.03333	0.000133
	7.04167	0.000138
	7.05	0.000142
	7.05833	0.000147
	7.06667	0.000152
	7.075	0.000157
	7.08333	0.000162
	7.09167	0.000166
	7.1	0.000169
	7.10833	0.000172
	7.11667	0.000173
	7.125	0.000174
	7.13333	0.000177
	7.14167	0.000181
	7.15	0.000186
	7.15833	0.000191
	7.16667	0.000193
	7.175	0.000191
	7.18333	0.000186
	7.19167	0.000179
	7.2	0.000173
	7.20833	0.000169
	7.21667	0.00017
	7.225	0.000172
	7.23333	0.000175
	7.24167	0.000178
	7.25	0.000179
	7.25833	0.000181
	7.26667	0.000183
	7.275	0.000183
	7.28333	0.000182
	7.29167	0.00018
	7.3	0.00018
	7.30833	0.00018
	7.31667	0.000181
	7.325	0.000181
	7.33333	0.000178
	7.34167	0.000174
	7.35	0.000169
	7.35833	0.000165
	7.36667	0.000162
	7.375	0.000161
	7.38333	0.000161
	7.39167	0.000162
	7.4	0.000165
	7.40833	0.000169
	7.41667	0.000173
	7.425	0.000177
	7.43333	0.000177
	7.44167	0.000174
	7.45	0.00017
	7.45833	0.000165
	7.46667	0.00016
	7.475	0.000156
	7.48333	0.000155
	7.49167	0.000156
	7.5	0.000159
	7.50833	0.000162
	7.51667	0.000166
	7.525	0.000169
	7.53333	0.000171
	7.54167	0.000172
	7.55	0.000173
	7.55833	0.000173
	7.56667	0.000174
	7.575	0.000175
	7.58333	0.000175
	7.59167	0.000174
	7.6	0.000173
	7.60833	0.000171
	7.61667	0.00017
	7.625	0.000171
	7.63333	0.000172
	7.64167	0.000176
	7.65	0.000181
	7.65833	0.000184
	7.66667	0.000184
	7.675	0.000181
	7.68333	0.000176
	7.69167	0.000173
	7.7	0.000169
	7.70833	0.000165
	7.71667	0.00016
	7.725	0.000156
	7.73333	0.000153
	7.74167	0.000152
	7.75	0.000152
	7.75833	0.000153
	7.76667	0.000154
	7.775	0.000155
	7.78333	0.000155
	7.79167	0.000156
	7.8	0.000159
	7.80833	0.000162
	7.81667	0.000167
	7.825	0.000171
	7.83333	0.000174
	7.84167	0.000176
	7.85	0.000177
	7.85833	0.000178
	7.86667	0.000179
	7.875	0.000179
	7.88333	0.00018
	7.89167	0.000181
	7.9	0.000182
	7.90833	0.000183
	7.91667	0.000184
	7.925	0.000184
	7.93333	0.000184
	7.94167	0.000185
	7.95	0.000187
	7.95833	0.00019
	7.96667	0.000193
	7.975	0.000195
	7.98333	0.000197
	7.99167	0.000197
	8	0.000197
	8.00833	0.000196
	8.01667	0.000196
	8.025	0.000194
	8.03333	0.000193
	8.04167	0.00019
	8.05	0.000186
	8.05833	0.000183
	8.06667	0.000181
	8.075	0.00018
	8.08333	0.000181
	8.09167	0.000181
	8.1	0.000181
	8.10833	0.000181
	8.11667	0.00018
	8.125	0.000179
	8.13333	0.00018
	8.14167	0.000181
	8.15	0.000184
	8.15833	0.000186
	8.16667	0.000188
	8.175	0.000189
	8.18333	0.00019
	8.19167	0.000191
	8.2	0.000192
	8.20833	0.000193
	8.21667	0.000194
	8.225	0.000196
	8.23333	0.000198
	8.24167	0.000199
	8.25	0.0002
	8.25833	0.000199
	8.26667	0.000196
	8.275	0.000194
	8.28333	0.00019
	8.29167	0.000187
	8.3	0.000184
	8.30833	0.000184
	8.31667	0.000187
	8.325	0.000192
	8.33333	0.000196
	8.34167	0.000199
	8.35	0.0002
	8.35833	0.000201
	8.36667	0.000201
	8.375	0.0002
	8.38333	0.000199
	8.39167	0.000198
	8.4	0.000197
	8.40833	0.000198
	8.41667	0.000199
	8.425	0.000202
	8.43333	0.000206
	8.44167	0.000208
	8.45	0.000209
	8.45833	0.000209
	8.46667	0.00021
	8.475	0.00021
	8.48333	0.00021
	8.49167	0.000208
	8.5	0.000206
	8.50833	0.000203
	8.51667	0.000201
	8.525	0.0002
	8.53333	0.000201
	8.54167	0.000202
	8.55	0.000203
	8.55833	0.000202
	8.56667	0.0002
	8.575	0.000198
	8.58333	0.000196
	8.59167	0.000196
	8.6	0.000197
	8.60833	0.0002
	8.61667	0.000203
	8.625	0.000205
	8.63333	0.000206
	8.64167	0.000207
	8.65	0.000206
	8.65833	0.000204
	8.66667	0.0002
	8.675	0.000196
	8.68333	0.000193
	8.69167	0.000193
	8.7	0.000194
	8.70833	0.000197
	8.71667	0.000199
	8.725	0.0002
	8.73333	0.000199
	8.74167	0.000199
	8.75	0.000199
	8.75833	0.0002
	8.76667	0.000201
	8.775	0.000203
	8.78333	0.000204
	8.79167	0.000203
	8.8	0.000201
	8.80833	0.000198
	8.81667	0.000196
	8.825	0.000196
	8.83333	0.000198
	8.84167	0.000201
	8.85	0.000205
	8.85833	0.000208
	8.86667	0.000209
	8.875	0.000208
	8.88333	0.000206
	8.89167	0.000204
	8.9	0.000202
	8.90833	0.000203
	8.91667	0.000203
	8.925	0.000204
	8.93333	0.000206
	8.94167	0.000207
	8.95	0.000208
	8.95833	0.000208
	8.96667	0.000206
	8.975	0.000204
	8.98333	0.000203
	8.99167	0.000202
	9	0.000202
	9.00833	0.000203
	9.01667	0.000202
	9.025	0.000202
	9.03333	0.000202
	9.04167	0.000203
	9.05	0.000205
	9.05833	0.000208
	9.06667	0.000211
	9.075	0.000214
	9.08333	0.000218
	9.09167	0.000221
	9.1	0.000224
	9.10833	0.000227
	9.11667	0.000229
	9.125	0.00023
	9.13333	0.000229
	9.14167	0.000227
	9.15	0.000225
	9.15833	0.000225
	9.16667	0.000226
	9.175	0.000226
	9.18333	0.000226
	9.19167	0.000226
	9.2	0.000226
	9.20833	0.000227
	9.21667	0.000228
	9.225	0.000229
	9.23333	0.00023
	9.24167	0.000231
	9.25	0.000232
	9.25833	0.000233
	9.26667	0.000233
	9.275	0.000233
	9.28333	0.000231
	9.29167	0.000229
	9.3	0.000226
	9.30833	0.000223
	9.31667	0.00022
	9.325	0.000217
	9.33333	0.000217
	9.34167	0.000219
	9.35	0.000222
	9.35833	0.000225
	9.36667	0.000227
	9.375	0.000229
	9.38333	0.000231
	9.39167	0.000235
	9.4	0.000239
	9.40833	0.000244
	9.41667	0.000247
	9.425	0.000248
	9.43333	0.000247
	9.44167	0.000245
	9.45	0.000245
	9.45833	0.000247
	9.46667	0.000249
	9.475	0.00025
	9.48333	0.00025
	9.49167	0.000249
	9.5	0.000248
	9.50833	0.000248
	9.51667	0.000247
	9.525	0.000247
	9.53333	0.000246
	9.54167	0.000245
	9.55	0.000244
	9.55833	0.000244
	9.56667	0.000244
	9.575	0.000244
	9.58333	0.000245
	9.59167	0.000245
	9.6	0.000245
	9.60833	0.000243
	9.61667	0.000241
	9.625	0.000239
	9.63333	0.000237
	9.64167	0.000236
	9.65	0.000235
	9.65833	0.000234
	9.66667	0.000233
	9.675	0.000232
	9.68333	0.00023
	9.69167	0.000229
	9.7	0.000228
	9.70833	0.000226
	9.71667	0.000225
	9.725	0.000225
	9.73333	0.000225
	9.74167	0.000226
	9.75	0.000226
	9.75833	0.000225
	9.76667	0.000224
	9.775	0.000222
	9.78333	0.000221
	9.79167	0.00022
	9.8	0.00022
	9.80833	0.00022
	9.81667	0.000221
	9.825	0.000221
	9.83333	0.00022
	9.84167	0.00022
	9.85	0.000221
	9.85833	0.000223
	9.86667	0.000226
	9.875	0.000228
	9.88333	0.000229
	9.89167	0.000227
	9.9	0.000226
	9.90833	0.000224
	9.91667	0.000222
	9.925	0.000222
	9.93333	0.000221
	9.94167	0.00022
	9.95	0.000218
	9.95833	0.000217
	9.96667	0.000215
	9.975	0.000213
	9.98333	0.000212
	9.99167	0.00021
	10	0.000209
	10.0083	0.000208
	10.0167	0.000207
	10.025	0.000207
	10.0333	0.000206
	10.0417	0.000205
	10.05	0.000202
	10.0583	0.000198
	10.0667	0.000195
	10.075	0.000195
	10.0833	0.000198
	10.0917	0.000204
	10.1	0.000211
	10.1083	0.000218
	10.1167	0.000226
	10.125	0.000237
	10.1333	0.000249
	10.1417	0.000263
	10.15	0.000278
	10.1583	0.000294
	10.1667	0.000312
	10.175	0.000331
	10.1833	0.000352
	10.1917	0.000374
	10.2	0.000398
	10.2083	0.000424
	10.2167	0.000451
	10.225	0.000478
	10.2333	0.000504
	10.2417	0.00053
	10.25	0.000555
	10.2583	0.000582
	10.2667	0.000612
	10.275	0.000645
	10.2833	0.00068
	10.2917	0.000715
	10.3	0.00075
	10.3083	0.000784
	10.3167	0.000816
	10.325	0.000845
	10.3333	0.000871
	10.3417	0.000894
	10.35	0.000916
	10.3583	0.000936
	10.3667	0.000955
	10.375	0.000972
	10.3833	0.00099
	10.3917	0.001009
	10.4	0.001031
	10.4083	0.001056
	10.4167	0.001085
	10.425	0.001114
	10.4333	0.001142
	10.4417	0.001168
	10.45	0.00119
	10.4583	0.001208
	10.4667	0.001222
	10.475	0.001233
	10.4833	0.001243
	10.4917	0.001253
	10.5	0.001266
	10.5083	0.001281
	10.5167	0.0013
	10.525	0.001321
	10.5333	0.00134
	10.5417	0.001341
	10.55	0.001295
	10.5583	0.001176
	10.5667	0.000985
	10.575	0.000761
	10.5833	0.000562
	10.5917	0.000423
	10.6	0.000344
	10.6083	0.000306
	10.6167	0.000288
	10.625	0.000277
	10.6333	0.000269
	10.6417	0.000261
	10.65	0.000255
	10.6583	0.000252
	10.6667	0.000251
	10.675	0.000251
	10.6833	0.00025
	10.6917	0.000247
	10.7	0.000244
	10.7083	0.000241
	10.7167	0.000238
	10.725	0.000237
	10.7333	0.000237
	10.7417	0.000238
	10.75	0.000241
	10.7583	0.000244
	10.7667	0.000245
	10.775	0.000247
	10.7833	0.000249
	10.7917	0.000253
	10.8	0.000258
	10.8083	0.000263
	10.8167	0.000267
	10.825	0.000269
	10.8333	0.000269
	10.8417	0.000267
	10.85	0.000265
	10.8583	0.000263
	10.8667	0.00026
	10.875	0.000257
	10.8833	0.000254
	10.8917	0.000252
	10.9	0.000252
	10.9083	0.000253
	10.9167	0.000256
	10.925	0.000257
	10.9333	0.000257
	10.9417	0.000255
	10.95	0.000252
	10.9583	0.000248
	10.9667	0.000245
	10.975	0.000243
	10.9833	0.000242
	10.9917	0.000244
	11	0.000247
	11.0083	0.000252
	11.0167	0.000258
	11.025	0.000262
	11.0333	0.000264
	11.0417	0.000263
	11.05	0.00026
	11.0583	0.000255
	11.0667	0.000251
	11.075	0.00025
	11.0833	0.00025
	11.0917	0.000252
	11.1	0.000255
	11.1083	0.000257
	11.1167	0.000259
	11.125	0.000261
	11.1333	0.000261
	11.1417	0.00026
	11.15	0.000257
	11.1583	0.000254
	11.1667	0.000252
	11.175	0.00025
	11.1833	0.000249
	11.1917	0.000249
	11.2	0.00025
	11.2083	0.000254
	11.2167	0.000257
	11.225	0.000259
	11.2333	0.000259
	11.2417	0.000259
	11.25	0.000258
	11.2583	0.000257
	11.2667	0.000257
	11.275	0.000258
	11.2833	0.000261
	11.2917	0.000263
	11.3	0.000264
	11.3083	0.000265
	11.3167	0.000266
	11.325	0.000268
	11.3333	0.000271
	11.3417	0.000274
	11.35	0.000277
	11.3583	0.000279
	11.3667	0.000281
	11.375	0.000283
	11.3833	0.000286
	11.3917	0.000289
	11.4	0.00029
	11.4083	0.000291
	11.4167	0.000292
	11.425	0.000293
	11.4333	0.000295
	11.4417	0.000298
	11.45	0.000302
	11.4583	0.000309
	11.4667	0.000319
	11.475	0.000333
	11.4833	0.000348
	11.4917	0.000362
	11.5	0.000373
	11.5083	0.00038
	11.5167	0.000386
	11.525	0.00039
	11.5333	0.000393
	11.5417	0.000395
	11.55	0.000395
	11.5583	0.000392
	11.5667	0.000387
	11.575	0.00038
	11.5833	0.000373
	11.5917	0.000365
	11.6	0.000358
	11.6083	0.000354
	11.6167	0.000352
	11.625	0.000352
	11.6333	0.000352
	11.6417	0.000353
	11.65	0.000353
	11.6583	0.000354
	11.6667	0.000355
	11.675	0.000356
	11.6833	0.000358
	11.6917	0.00036
	11.7	0.000362
	11.7083	0.000366
	11.7167	0.00037
	11.725	0.000375
	11.7333	0.000379
	11.7417	0.000382
	11.75	0.000384
	11.7583	0.000384
	11.7667	0.000384
	11.775	0.000388
	11.7833	0.000401
	11.7917	0.000427
	11.8	0.000458
	11.8083	0.000475
	11.8167	0.000464
	11.825	0.000433
	11.8333	0.000399
	11.8417	0.000377
	11.85	0.00037
	11.8583	0.000371
	11.8667	0.000374
	11.875	0.000378
	11.8833	0.000383
	11.8917	0.000389
	11.9	0.000394
	11.9083	0.000398
	11.9167	0.000401
	11.925	0.000404
	11.9333	0.000405
	11.9417	0.000404
	11.95	0.000402
	11.9583	0.000399
	11.9667	0.000399
	11.975	0.000402
	11.9833	0.000409
	11.9917	0.00042
	12	0.000432
	12.0083	0.000443
	12.0167	0.000449
	12.025	0.000451
	12.0333	0.00045
	12.0417	0.000451
	12.05	0.000453
	12.0583	0.000458
	12.0667	0.000462
	12.075	0.000466
	12.0833	0.000468
	12.0917	0.000471
	12.1	0.000476
	12.1083	0.000489
	12.1167	0.000521
	12.125	0.000585
	12.1333	0.000696
	12.1417	0.000863
	12.15	0.001083
	12.1583	0.001337
	12.1667	0.001597
	12.175	0.001837
	12.1833	0.002042
	12.1917	0.00221
	12.2	0.002349
	12.2083	0.002475
	12.2167	0.002609
	12.225	0.00278
	12.2333	0.003036
	12.2417	0.003431
	12.25	0.004013
	12.2583	0.004803
	12.2667	0.00579
	12.275	0.006932
	12.2833	0.008181
	12.2917	0.009505
	12.3	0.01089
	12.3083	0.012336
	12.3167	0.013841
	12.325	0.01539
	12.3333	0.016958
	12.3417	0.018515
	12.35	0.020038
	12.3583	0.021509
	12.3667	0.022919
	12.375	0.024251
	12.3833	0.025438
	12.3917	0.02626
	12.4	0.026253
	12.4083	0.024785
	12.4167	0.021442
	12.425	0.01653
	12.4333	0.01116
	12.4417	0.006638
	12.45	0.003675
	12.4583	0.002156
	12.4667	0.00153
	12.475	0.001282
	12.4833	0.001142
	12.4917	0.001037
	12.5	0.000969
	12.5083	0.000944
	12.5167	0.000952
	12.525	0.000974
	12.5333	0.000993
	12.5417	0.000996
	12.55	0.000973
	12.5583	0.000916
	12.5667	0.000831
	12.575	0.000731
	12.5833	0.000636
	12.5917	0.00056
	12.6	0.000507
	12.6083	0.000474
	12.6167	0.000454
	12.625	0.000443
	12.6333	0.000438
	12.6417	0.000436
	12.65	0.000435
	12.6583	0.000435
	12.6667	0.000435
	12.675	0.000434
	12.6833	0.000431
	12.6917	0.000426
	12.7	0.000417
	12.7083	0.000407
	12.7167	0.000397
	12.725	0.000388
	12.7333	0.000381
	12.7417	0.000373
	12.75	0.000367
	12.7583	0.000363
	12.7667	0.000361
	12.775	0.00036
	12.7833	0.00036
	12.7917	0.000358
	12.8	0.000355
	12.8083	0.000352
	12.8167	0.000349
	12.825	0.000347
	12.8333	0.000347
	12.8417	0.000347
	12.85	0.000347
	12.8583	0.000346
	12.8667	0.000344
	12.875	0.000342
	12.8833	0.000339
	12.8917	0.000337
	12.9	0.000337
	12.9083	0.000338
	12.9167	0.000339
	12.925	0.000339
	12.9333	0.000339
	12.9417	0.000339
	12.95	0.000339
	12.9583	0.000338
	12.9667	0.000338
	12.975	0.000338
	12.9833	0.00034
	12.9917	0.000346
	13	0.000352
	13.0083	0.000358
	13.0167	0.000362
	13.025	0.000363
	13.0333	0.000362
	13.0417	0.000361
	13.05	0.00036
	13.0583	0.000359
	13.0667	0.000358
	13.075	0.000357
	13.0833	0.000354
	13.0917	0.000351
	13.1	0.000347
	13.1083	0.000344
	13.1167	0.000342
	13.125	0.00034
	13.1333	0.000338
	13.1417	0.000336
	13.15	0.000333
	13.1583	0.00033
	13.1667	0.000327
	13.175	0.000324
	13.1833	0.000322
	13.1917	0.000322
	13.2	0.000322
	13.2083	0.000322
	13.2167	0.000323
	13.225	0.000323
	13.2333	0.000324
	13.2417	0.000324
	13.25	0.000324
	13.2583	0.000325
	13.2667	0.000327
	13.275	0.000328
	13.2833	0.00033
	13.2917	0.00033
	13.3	0.00033
	13.3083	0.000331
	13.3167	0.000334
	13.325	0.000337
	13.3333	0.00034
	13.3417	0.000341
	13.35	0.000342
	13.3583	0.000343
	13.3667	0.000345
	13.375	0.000347
	13.3833	0.000348
	13.3917	0.000347
	13.4	0.000344
	13.4083	0.000342
	13.4167	0.000341
	13.425	0.000342
	13.4333	0.000345
	13.4417	0.000348
	13.45	0.000351
	13.4583	0.000354
	13.4667	0.000355
	13.475	0.000354
	13.4833	0.000351
	13.4917	0.000346
	13.5	0.000342
	13.5083	0.00034
	13.5167	0.000339
	13.525	0.000339
	13.5333	0.000338
	13.5417	0.000335
	13.55	0.000332
	13.5583	0.000328
	13.5667	0.000325
	13.575	0.000323
	13.5833	0.000322
	13.5917	0.000321
	13.6	0.000319
	13.6083	0.000317
	13.6167	0.000315
	13.625	0.000314
	13.6333	0.000315
	13.6417	0.000318
	13.65	0.000322
	13.6583	0.000325
	13.6667	0.00033
	13.675	0.000335
	13.6833	0.000339
	13.6917	0.000342
	13.7	0.000344
	13.7083	0.000346
	13.7167	0.000347
	13.725	0.000347
	13.7333	0.000347
	13.7417	0.000346
	13.75	0.000346
	13.7583	0.000345
	13.7667	0.000344
	13.775	0.000342
	13.7833	0.000339
	13.7917	0.000337
	13.8	0.000336
	13.8083	0.000336
	13.8167	0.000336
	13.825	0.000336
	13.8333	0.000335
	13.8417	0.000334
	13.85	0.000333
	13.8583	0.000332
	13.8667	0.000332
	13.875	0.000333
	13.8833	0.000333
	13.8917	0.000334
	13.9	0.000336
	13.9083	0.000338
	13.9167	0.000342
	13.925	0.000346
	13.9333	0.000349
	13.9417	0.000352
	13.95	0.000354
	13.9583	0.000355
	13.9667	0.000356
	13.975	0.000357
	13.9833	0.000359
	13.9917	0.00036
	14	0.000361
	14.0083	0.000361
	14.0167	0.000362
	14.025	0.000363
	14.0333	0.000366
	14.0417	0.00037
	14.05	0.000375
	14.0583	0.000379
	14.0667	0.000381
	14.075	0.00038
	14.0833	0.000377
	14.0917	0.000373
	14.1	0.000371
	14.1083	0.00037
	14.1167	0.00037
	14.125	0.00037
	14.1333	0.000368
	14.1417	0.000366
	14.15	0.000363
	14.1583	0.000359
	14.1667	0.000357
	14.175	0.000355
	14.1833	0.000355
	14.1917	0.000356
	14.2	0.000357
	14.2083	0.000359
	14.2167	0.000361
	14.225	0.000363
	14.2333	0.000364
	14.2417	0.000364
	14.25	0.000364
	14.2583	0.000364
	14.2667	0.000363
	14.275	0.000363
	14.2833	0.000364
	14.2917	0.000367
	14.3	0.000372
	14.3083	0.000376
	14.3167	0.000379
	14.325	0.000382
	14.3333	0.000384
	14.3417	0.000387
	14.35	0.00039
	14.3583	0.000394
	14.3667	0.000398
	14.375	0.000402
	14.3833	0.000406
	14.3917	0.00041
	14.4	0.000414
	14.4083	0.000417
	14.4167	0.00042
	14.425	0.000421
	14.4333	0.000422
	14.4417	0.000423
	14.45	0.000427
	14.4583	0.000431
	14.4667	0.000435
	14.475	0.000438
	14.4833	0.00044
	14.4917	0.00044
	14.5	0.00044
	14.5083	0.000441
	14.5167	0.000441
	14.525	0.000439
	14.5333	0.000436
	14.5417	0.000431
	14.55	0.000426
	14.5583	0.00042
	14.5667	0.000415
	14.575	0.000411
	14.5833	0.000408
	14.5917	0.000406
	14.6	0.000404
	14.6083	0.000402
	14.6167	0.0004
	14.625	0.000398
	14.6333	0.000396
	14.6417	0.000394
	14.65	0.000393
	14.6583	0.000392
	14.6667	0.00039
	14.675	0.000388
	14.6833	0.000386
	14.6917	0.000383
	14.7	0.000381
	14.7083	0.000379
	14.7167	0.000378
	14.725	0.000379
	14.7333	0.000382
	14.7417	0.000387
	14.75	0.000391
	14.7583	0.000394
	14.7667	0.000398
	14.775	0.000402
	14.7833	0.000409
	14.7917	0.000416
	14.8	0.000423
	14.8083	0.000429
	14.8167	0.000433
	14.825	0.000436
	14.8333	0.000439
	14.8417	0.000442
	14.85	0.000444
	14.8583	0.000446
	14.8667	0.000449
	14.875	0.000453
	14.8833	0.000459
	14.8917	0.000468
	14.9	0.000478
	14.9083	0.000488
	14.9167	0.000499
	14.925	0.00051
	14.9333	0.00052
	14.9417	0.000529
	14.95	0.000537
	14.9583	0.000544
	14.9667	0.000552
	14.975	0.00056
	14.9833	0.000574
	14.9917	0.0006
	15	0.000652
	15.0083	0.000752
	15.0167	0.000935
	15.025	0.00125
	15.0333	0.001753
	15.0417	0.002503
	15.05	0.003547
	15.0583	0.004908
	15.0667	0.006586
	15.075	0.008553
	15.0833	0.010761
	15.0917	0.013155
	15.1	0.015675
	15.1083	0.018269
	15.1167	0.02089
	15.125	0.023502
	15.1333	0.026078
	15.1417	0.028595
	15.15	0.031036
	15.1583	0.033388
	15.1667	0.035641
	15.175	0.037785
	15.1833	0.039806
	15.1917	0.041673
	15.2	0.043316
	15.2083	0.044563
	15.2167	0.045054
	15.225	0.044205
	15.2333	0.04136
	15.2417	0.036191
	15.25	0.029136
	15.2583	0.02143
	15.2667	0.014556
	15.275	0.009492
	15.2833	0.006367
	15.2917	0.004702
	15.3	0.003869
	15.3083	0.003402
	15.3167	0.003059
	15.325	0.002747
	15.3333	0.002445
	15.3417	0.002156
	15.35	0.001892
	15.3583	0.001661
	15.3667	0.001467
	15.375	0.001309
	15.3833	0.001182
	15.3917	0.001081
	15.4	0.001001
	15.4083	0.000937
	15.4167	0.000885
	15.425	0.000841
	15.4333	0.000803
	15.4417	0.000771
	15.45	0.000745
	15.4583	0.000725
	15.4667	0.000708
	15.475	0.000692
	15.4833	0.000678
	15.4917	0.000667
	15.5	0.000657
	15.5083	0.00065
	15.5167	0.000645
	15.525	0.00064
	15.5333	0.000635
	15.5417	0.000629
	15.55	0.000624
	15.5583	0.00062
	15.5667	0.000615
	15.575	0.00061
	15.5833	0.000602
	15.5917	0.000592
	15.6	0.000581
	15.6083	0.000571
	15.6167	0.000563
	15.625	0.000558
	15.6333	0.000555
	15.6417	0.000551
	15.65	0.000546
	15.6583	0.000539
	15.6667	0.000532
	15.675	0.000525
	15.6833	0.000519
	15.6917	0.000513
	15.7	0.000509
	15.7083	0.000506
	15.7167	0.000504
	15.725	0.000504
	15.7333	0.000504
	15.7417	0.000504
	15.75	0.000503
	15.7583	0.000501
	15.7667	0.000498
	15.775	0.000495
	15.7833	0.000493
	15.7917	0.000492
	15.8	0.000492
	15.8083	0.00049
	15.8167	0.000488
	15.825	0.000487
	15.8333	0.000487
	15.8417	0.000487
	15.85	0.000485
	15.8583	0.000483
	15.8667	0.00048
	15.875	0.000479
	15.8833	0.000481
	15.8917	0.000483
	15.9	0.000485
	15.9083	0.000486
	15.9167	0.000486
	15.925	0.000486
	15.9333	0.000486
	15.9417	0.000488
	15.95	0.00049
	15.9583	0.000493
	15.9667	0.000494
	15.975	0.000495
	15.9833	0.000494
	15.9917	0.000491
	16	0.000488
	16.0083	0.000485
	16.0167	0.000482
	16.025	0.00048
	16.0333	0.000477
	16.0417	0.000474
	16.05	0.000471
	16.0583	0.000471
	16.0667	0.000473
	16.075	0.000476
	16.0833	0.000478
	16.0917	0.000477
	16.1	0.000474
	16.1083	0.000471
	16.1167	0.00047
	16.125	0.000472
	16.1333	0.000475
	16.1417	0.000478
	16.15	0.000478
	16.1583	0.000477
	16.1667	0.000473
	16.175	0.00047
	16.1833	0.000469
	16.1917	0.000469
	16.2	0.000472
	16.2083	0.000476
	16.2167	0.000479
	16.225	0.000482
	16.2333	0.000483
	16.2417	0.000483
	16.25	0.000482
	16.2583	0.000481
	16.2667	0.000481
	16.275	0.000481
	16.2833	0.000482
	16.2917	0.000483
	16.3	0.000484
	16.3083	0.000485
	16.3167	0.000485
	16.325	0.000485
	16.3333	0.000484
	16.3417	0.000485
	16.35	0.000485
	16.3583	0.000486
	16.3667	0.000487
	16.375	0.000488
	16.3833	0.00049
	16.3917	0.000491
	16.4	0.000492
	16.4083	0.000492
	16.4167	0.000492
	16.425	0.000493
	16.4333	0.000497
	16.4417	0.000502
	16.45	0.000507
	16.4583	0.00051
	16.4667	0.000511
	16.475	0.000511
	16.4833	0.000509
	16.4917	0.000508
	16.5	0.000505
	16.5083	0.000503
	16.5167	0.0005
	16.525	0.000499
	16.5333	0.0005
	16.5417	0.000501
	16.55	0.0005
	16.5583	0.000499
	16.5667	0.000496
	16.575	0.000493
	16.5833	0.000491
	16.5917	0.00049
	16.6	0.000491
	16.6083	0.000491
	16.6167	0.000491
	16.625	0.000489
	16.6333	0.000487
	16.6417	0.000485
[truncated: 2,203 more rows]

## Sheet: ED 1H
	ISB 2001 DSC
	Temperature (°C)	Cp (Kcal/mol/K)
	32.8618	0
	32.9729	-0.00648
	33.0841	0.005805
	33.1958	0.019725
	33.3076	0.02326
	33.4193	0.020154
	33.5311	0.035822
	33.6422	0.053412
	33.7533	0.066308
	33.8639	0.066236
	33.975	0.058297
	34.0866	0.102094
	34.1982	0.118497
	34.3097	0.116251
	34.4208	0.138002
	34.5307	0.135752
	34.6413	0.143663
	34.7527	0.128575
	34.8637	0.116854
	34.976	0.135777
	35.0874	0.140357
	35.1971	0.159026
	35.3075	0.185055
	35.4189	0.210705
	35.5299	0.218933
	35.6411	0.220456
	35.7516	0.212091
	35.8631	0.193199
	35.9752	0.193709
	36.0857	0.190957
	36.1965	0.189465
	36.3078	0.19987
	36.4202	0.209263
	36.5311	0.223021
	36.6415	0.215947
	36.753	0.189323
	36.8633	0.202635
	36.9737	0.198742
	37.0848	0.174239
	37.1961	0.171602
	37.3082	0.182604
	37.4198	0.175622
	37.5311	0.145034
	37.6421	0.167788
	37.7527	0.182598
	37.864	0.155365
	37.9748	0.137059
	38.0857	0.131755
	38.1969	0.136747
	38.3083	0.164855
	38.4202	0.184598
	38.5318	0.181632
	38.6429	0.166725
	38.7545	0.167637
	38.8656	0.198043
	38.9762	0.192484
	39.0869	0.157774
	39.1974	0.171757
	39.3078	0.192204
	39.4195	0.19842
	39.5314	0.199485
	39.6427	0.187005
	39.7534	0.198492
	39.8641	0.191833
	39.9757	0.196219
	40.0873	0.22196
	40.198	0.213676
	40.3089	0.210114
	40.42	0.225357
	40.5303	0.221006
	40.6421	0.205216
	40.7545	0.198383
	40.865	0.197597
	40.9754	0.223472
	41.0863	0.238647
	41.1971	0.227498
	41.3075	0.240244
	41.4194	0.232129
	41.5318	0.210098
	41.6428	0.206067
	41.7537	0.190844
	41.8657	0.200515
	41.9767	0.190044
	42.0868	0.155489
	42.197	0.151397
	42.3077	0.136447
	42.42	0.123302
	42.5318	0.112895
	42.6426	0.110019
	42.7537	0.10571
	42.8645	0.088661
	42.975	0.107745
	43.0866	0.117767
	43.1988	0.110771
	43.3101	0.099505
	43.4214	0.103489
	43.5335	0.124436
	43.6445	0.124758
	43.7552	0.111288
	43.8663	0.097149
	43.9775	0.098563
	44.0884	0.08203
	44.1993	0.100211
	44.3109	0.12173
	44.4221	0.10562
	44.5331	0.085133
	44.6445	0.068109
	44.7553	0.081938
	44.8656	0.096338
	44.9769	0.064746
	45.0871	0.028827
	45.1979	0.03718
	45.3099	0.055934
	45.4208	0.053886
	45.5315	0.052349
	45.6433	0.065845
	45.7548	0.055852
	45.8657	0.045382
	45.9776	0.048791
	46.0891	0.058886
	46.2008	0.047666
	46.3115	-0.00149
	46.4214	-0.01321
	46.5329	0.00841
	46.6441	0.015863
	46.7554	0.019797
	46.8669	-0.00469
	46.9774	-0.02341
	47.0876	-0.03719
	47.1989	-0.03807
	47.3097	-0.04257
	47.4198	-0.0681
	47.5313	-0.05799
	47.6435	-0.03107
	47.7549	-0.0438
	47.8652	-0.07703
	47.9766	-0.08082
	48.0876	-0.07983
	48.1982	-0.09534
	48.3097	-0.09719
	48.4206	-0.10745
	48.5307	-0.14848
	48.6413	-0.15202
	48.7539	-0.14734
	48.8659	-0.12996
	48.9771	-0.11206
	49.0878	-0.17146
	49.1965	-0.19147
	49.306	-0.16696
	49.4168	-0.16031
	49.5274	-0.15716
	49.639	-0.17941
	49.7513	-0.17267
	49.8629	-0.19153
	49.9733	-0.21764
	50.0841	-0.2015
	50.1944	-0.20085
	50.3053	-0.2197
	50.4182	-0.21327
	50.5295	-0.20953
	50.6406	-0.20213
	50.7523	-0.17211
	50.8634	-0.18348
	50.9742	-0.17908
	51.0852	-0.17754
	51.1958	-0.18613
	51.3062	-0.19804
	51.4175	-0.19794
	51.529	-0.15163
	51.6395	-0.15494
	51.7508	-0.18479
	51.8629	-0.17918
	51.9736	-0.18987
	52.0842	-0.19245
	52.1956	-0.18786
	52.3068	-0.19777
	52.4178	-0.23623
	52.529	-0.24468
	52.6403	-0.24268
	52.7515	-0.24835
	52.863	-0.24318
	52.9734	-0.25925
	53.0843	-0.25188
	53.1956	-0.2459
	53.3057	-0.22751
	53.4151	-0.21162
	53.5256	-0.24816
	53.6379	-0.26145
	53.7493	-0.25614
	53.8607	-0.27368
	53.9713	-0.26971
	54.0811	-0.2729
	54.1924	-0.27957
	54.3042	-0.27355
	54.415	-0.25605
	54.5268	-0.23345
	54.6387	-0.22911
	54.7486	-0.23905
	54.8595	-0.27316
	54.9714	-0.29411
	55.0827	-0.30098
	55.1932	-0.28512
	55.3042	-0.27614
	55.4148	-0.29169
	55.5255	-0.27719
	55.637	-0.23813
	55.748	-0.24901
	55.8596	-0.27894
	55.9709	-0.27036
	56.0814	-0.28213
	56.1933	-0.29188
	56.3041	-0.2781
	56.4142	-0.26824
	56.5256	-0.27457
	56.6371	-0.26408
	56.7489	-0.26472
	56.8601	-0.28533
	56.9711	-0.25692
	57.0831	-0.24038
	57.1946	-0.23823
	57.3053	-0.2398
	57.4157	-0.24117
	57.5267	-0.208
	57.6369	-0.19739
	57.747	-0.18813
	57.8578	-0.16295
	57.9695	-0.16299
	58.0813	-0.14037
	58.1915	-0.07682
	58.302	-0.08405
	58.4141	-0.08472
	58.5249	-0.04465
	58.635	-0.01516
	58.7472	0.002231
	58.8586	0
	58.9697	0.037153
	59.0815	0.078828
	59.1926	0.118926
	59.3032	0.156627
	59.4132	0.175702
	59.5247	0.215828
	59.6369	0.273474
	59.7479	0.323711
	59.8594	0.373792
	59.9712	0.42776
	60.0828	0.463239
	60.1942	0.495196
	60.3063	0.560722
	60.4174	0.641346
	60.5284	0.709185
	60.64	0.784415
	60.7507	0.862558
	60.8615	0.913693
	60.9733	0.989977
	61.0861	1.07197
	61.1968	1.16176
	61.3069	1.29305
	61.4185	1.40584
	61.5284	1.51866
	61.6382	1.65445
	61.7501	1.78886
	61.8612	1.94171
	61.9718	2.08746
	62.0829	2.22169
	62.1944	2.42453
	62.3042	2.65349
	62.4145	2.82968
	62.5257	3.00674
	62.6363	3.22612
	62.7473	3.48433
	62.8585	3.74309
	62.9698	3.98514
	63.0817	4.26881
	63.1936	4.57748
	63.3045	4.8854
	63.4147	5.19964
	63.5252	5.55444
	63.6366	5.93429
	63.7478	6.31195
	63.859	6.70214
	63.971	7.11479
	64.0825	7.53035
	64.194	7.98658
	64.306	8.48914
	64.4174	8.98996
	64.5279	9.48352
	64.6381	10.0487
	64.7498	10.6699
	64.8617	11.2508
	64.9734	11.871
	65.0841	12.5906
	65.1953	13.3395
	65.3077	14.0797
	65.4193	14.8309
	65.5302	15.6092
	65.6407	16.4379
	65.7513	17.286
	65.8628	18.1296
	65.9734	19.006
	66.084	19.9453
	66.1958	20.893
	66.3081	21.8578
	66.4203	22.8708
	66.5308	23.8841
	66.6423	24.9076
	66.7546	25.9369
	66.8655	26.9647
	66.976	28.0299
	67.0872	29.123
	67.1989	30.2321
	67.3101	31.3371
	67.4215	32.4189
	67.5324	33.4904
	67.6431	34.6075
	67.7539	35.7147
	67.8648	36.7999
	67.9765	37.907
	68.088	39.0114
	68.1999	40.1164
	68.3116	41.1939
	68.4227	42.2494
	68.5332	43.2863
	68.6447	44.2973
	68.7566	45.2954
	68.8687	46.3061
	68.9816	47.269
	69.0919	48.177
	69.2015	49.1
	69.3134	49.9781
	69.4255	50.7955
	69.5363	51.5709
	69.6464	52.2619
	69.7572	52.9132
	69.8672	53.523
	69.9774	54.0298
	70.0881	54.4505
	70.199	54.7914
	70.3103	54.9876
	70.4219	55.0654
	70.5338	55.053
	70.6443	54.8981
	70.7548	54.6393
	70.867	54.2683
	70.9793	53.7144
	71.0905	52.9924
	71.2023	52.1153
	71.3148	51.1179
	71.4258	49.9934
	71.5365	48.7044
	71.6478	47.3162
	71.7594	45.789
	71.8694	44.111
	71.9801	42.3727
	72.0922	40.5675
	72.2029	38.7037
	72.3144	36.7803
	72.427	34.8183
	72.5383	32.8564
	72.6492	30.8914
	72.7608	28.9751
	72.8728	27.1445
	72.9851	25.3651
	73.0957	23.6479
	73.2065	22.0462
	73.3183	20.5248
	73.4303	19.0861
	73.5415	17.8109
	73.6524	16.6809
	73.7644	15.62
	73.8758	14.6526
	73.987	13.8045
	74.0975	13.0481
	74.2085	12.3833
	74.319	11.8147
	74.4296	11.3208
	74.5416	10.9218
	74.653	10.6121
	74.7644	10.347
	74.8753	10.15
	74.9862	10.0137
	75.0975	9.91969
	75.209	9.87794
	75.32	9.90119
	75.4307	9.94905
	75.5425	10.0291
	75.6543	10.1655
	75.765	10.331
	75.8753	10.5446
	75.9862	10.8191
	76.0981	11.1252
	76.2098	11.4912
	76.3208	11.9288
	76.4316	12.3886
	76.5424	12.8788
	76.6545	13.416
	76.7665	13.9943
	76.8774	14.6439
	76.9885	15.3613
	77.0998	16.1357
	77.2112	17.0115
	77.3218	17.9326
	77.4325	18.8992
	77.5447	19.9831
	77.6568	21.1672
	77.7681	22.4016
	77.8795	23.7468
	77.9904	25.232
	78.1008	26.8
	78.2125	28.5075
	78.3234	30.3597
	78.4344	32.367
	78.5453	34.5173
	78.6573	36.8174
	78.7699	39.3181
	78.8811	41.9988
	78.992	44.8557
	79.1035	47.9134
	79.2152	51.2389
	79.3272	54.7525
	79.4382	58.4741
	79.5496	62.4806
	79.6624	66.728
	79.7735	71.2387
	79.8836	76.0109
	79.9942	81.0893
	80.1057	86.4424
	80.2164	92.0602
	80.327	97.9518
	80.4385	104.088
	80.5498	110.443
	80.6611	117.031
	80.7723	123.875
	80.8833	130.944
	80.9946	138.174
	81.1052	145.509
	81.2166	152.911
	81.3281	160.346
	81.4394	167.786
	81.5508	175.144
	81.6618	182.386
	81.7729	189.441
	81.8843	196.198
	81.9952	202.594
	82.1061	208.63
	82.2159	214.227
	82.3244	219.239
	82.4359	223.679
	82.5495	227.513
	82.6611	230.719
	82.7722	233.213
	82.8839	234.908
	82.9947	235.848
	83.1053	235.956
	83.2164	235.233
	83.3276	233.685
	83.44	231.33
	83.5523	228.237
	83.6639	224.399
	83.7758	219.966
	83.8871	215.01
	83.9991	209.542
	84.1102	203.741
	84.2199	197.624
	84.3299	191.24
	84.4415	184.747
	84.5529	178.125
	84.6635	171.38
	84.7748	164.585
	84.8859	157.785
	84.9967	150.992
	85.1086	144.262
	85.2205	137.603
	85.3314	130.939
	85.4438	124.362
	85.5554	117.906
	85.666	111.534
	85.777	105.295
	85.888	99.2116
	85.9993	93.2637
	86.1109	87.5
	86.223	81.8907
	86.335	76.4365
	86.4454	71.222
	86.5557	66.2583
	86.6672	61.4884
	86.7789	56.9205
	86.8898	52.6303
	86.9994	48.5425
	87.1095	44.7184
	87.2217	41.2009
	87.3343	37.8789
	87.4451	34.7351
	87.5563	31.822
	87.6684	29.1254
	87.7798	26.6459
	87.8906	24.3678
	88.0016	22.2964
	88.1131	20.4272
	88.2239	18.7165
	88.3354	17.1583
	88.4474	15.7467
	88.5582	14.4821
	88.6688	13.3057
	88.7799	12.2348
	88.8911	11.3063
	89.0022	10.4398
	89.1138	9.63758
	89.2249	8.93327
	89.3361	8.27774
	89.4463	7.67302
	89.5575	7.14534
	89.6697	6.68961
	89.7804	6.26095
	89.8925	5.84767
	90.0056	5.4778
	90.117	5.148
	90.2279	4.844
	90.3389	4.5799
	90.4498	4.3113
	90.5616	4.05231
	90.6726	3.82519
	90.7843	3.62155
	90.8959	3.40033
	91.0069	3.20016
	91.1189	3.04651
	91.2304	2.86779
	91.3415	2.72697
	91.4531	2.5931
	91.5641	2.45196
	91.6752	2.34483
	91.787	2.23456
	91.8982	2.08481
	92.0098	1.95619
	92.121	1.87546
	92.2321	1.78125
	92.343	1.66901
	92.4543	1.556
	92.5654	1.45536
	92.6752	1.37688
	92.7872	1.29787
	92.8999	1.20884
	93.0122	1.11587
	93.1249	1.03988
	93.2369	0.964553
	93.3487	0.881393
	93.4593	0.810872
	93.5694	0.746486
	93.6812	0.691868
	93.7922	0.63519
	93.9029	0.540317
	94.0145	0.445759
	94.1255	0.387161
	94.2365	0.330876
	94.3466	0.281283
	94.4582	0.226986
	94.5708	0.160866
	94.6814	0.073214
	94.7919	0.030104
	94.9026	0.009821
	95.0135	-0.06032
	95.1253	-0.09589
	95.2364	-0.16681
	95.3485	-0.22738
	95.4604	-0.2694
	95.5702	-0.26181
	95.6804	-0.26047
	95.7912	-0.28177
	95.9024	-0.31035
	96.0131	-0.32786
	96.1242	-0.34841
	96.2359	-0.36924
	96.3484	-0.34608
	96.4612	-0.34089
	96.5716	-0.36303
	96.6813	-0.36933
	96.7921	-0.39791
	96.902	-0.45328
	97.013	-0.50417
	97.1261	-0.59713
	97.2377	-0.71038
	97.3482	-0.82404
	97.459	-0.90322
	97.571	-0.88735
	97.6829	-0.83007
	97.7935	-0.78208
	97.9052	-0.75999
	98.0181	-0.77963
	98.1308	-0.79828
	98.243	-0.72501
	98.3535	-0.63402
	98.4644	-0.57718
	98.5761	-0.53407
	98.6858	-0.52413
	98.7962	-0.50901
	98.9061	-0.48501
	99.0153	-0.4276
	99.1256	-0.35473
	99.2361	-0.29524
	99.3465	-0.23327
	99.4578	-0.16182
	99.5688	-0.08779
	99.6793	-0.04515
	99.7908	-0.0204
