# Supplementary material for: ISB 2001 trispecific T cell engager shows strong tumor cytotoxicity and overcomes immune escape mechanisms of multiple myeloma cells
Source: Nat Cancer. 2024 Sep 11;5(10):1494–514. doi: 10.1038/s43018-024-00821-1 (PMC11505469; doi:10.1038/s43018-024-00821-1)
Supplement: Supplementary file 13 — Raw data used for Extended Data 2. [file 43018_2024_821_MOESM13_ESM.xlsx]

## Sheet: ED 2A_FcgRIA
	ISB 2001 sensorgram																													ISB2001 plot of response vs concentration
FcgRIA concentration (nM)	0.78 nM				1.56 nM				3.13 nM				6.25 nM				12.5 nM				25 nM				50 nM																								FcgRIA concentration (nM)
	Time (s)	Response (RU)	Time (s)	Response (RU)	Time (s)	Response (RU)	Time (s)	Response (RU)	Time (s)	Response (RU)	Time (s)	Response (RU)	Time (s)	Response (RU)	Time (s)	Response (RU)	Time (s)	Response (RU)	Time (s)	Response (RU)	Time (s)	Response (RU)	Time (s)	Response (RU)	Time (s)	Response (RU)	Time (s)	Response (RU)		Concentration (M)	Response (RU)	Concentration (M)	Response (RU)	Concentration (M)	Response (RU)	Concentration (M)	Response (RU)	Concentration (M)	Response (RU)	Concentration (M)	Response (RU)	Concentration (M)	Response (RU)	Concentration (M)	Response (RU)		boundary
	-59.9	-0.331699	262.5	0.0891	-59.9	-1.0479	262.5	1.5931	-59.9	-0.701799	262.5	1.0436	-59.9	-1.2591	262.5	1.699	-59.9	0.497401	262.5	-3.4755	-60	0.1202	262.5	-0.6674	-60	-0.4072	262.5	1.9975		0	0.172625	7.8e-10	0.1178	1.56e-09	1.6134	3.125e-09	1.0585	6.25e-09	1.7173	1.25e-08	-3.4886	2.5e-08	-0.5992	5e-08	1.9835	0.00948597	-3.4886
	-59.8	-0.329699	265	0.1178	-59.8	-1.0436	265	1.6134	-59.8	-0.704599	265	1.0655	-59.8	-1.2591	265	1.7173	-59.8	0.497801	265	-3.4886	-59.9	0.1182	265	-0.5987	-59.9	-0.4026	265	1.9776		5.05051e-10	0.17869															0.00948597	1.9835
	-59.7	-0.326799	267.5	0.1202	-59.7	-1.0419	267.5	1.6489	-59.7	-0.7077	267.5	1.0538	-59.7	-1.2559	267.5	1.7494	-59.7	0.4945	267.5	-3.4973	-59.8	0.118	267.5	-0.5369	-59.8	-0.4027	267.5	2.0064		1.0101e-09	0.184754
	-59.6	-0.329498			-59.6	-1.0464			-59.6	-0.707999			-59.6	-1.255			-59.6	0.489301			-59.7	0.1234			-59.7	-0.4047				1.51515e-09	0.190818
	-59.5	-0.331399			-59.5	-1.0438			-59.5	-0.708999			-59.5	-1.2523			-59.5	0.486901			-59.6	0.124			-59.6	-0.4074				2.0202e-09	0.196883
	-59.4	-0.333199			-59.4	-1.0483			-59.4	-0.712999			-59.4	-1.2529			-59.4	0.482201			-59.5	0.1269			-59.5	-0.4054				2.52525e-09	0.202947
	-59.3	-0.333799			-59.3	-1.0497			-59.3	-0.712199			-59.3	-1.2553			-59.3	0.474001			-59.4	0.1218			-59.4	-0.4043				3.0303e-09	0.209011
	-59.2	-0.338999			-59.2	-1.0515			-59.2	-0.7144			-59.2	-1.2592			-59.2	0.4658			-59.3	0.1193			-59.3	-0.4031				3.53535e-09	0.215076
	-59.1	-0.338698			-59.1	-1.0507			-59.1	-0.714699			-59.1	-1.2591			-59.1	0.462401			-59.2	0.1201			-59.2	-0.4074				4.0404e-09	0.22114
	-59	-0.333			-59	-1.0471			-59	-0.7098			-59	-1.2552			-59	0.4602			-59.1	0.1212			-59.1	-0.4055				4.54545e-09	0.227205
	-58.9	-0.334199			-58.9	-1.0447			-58.9	-0.710899			-58.9	-1.2525			-58.9	0.459701			-59	0.1262			-59	-0.4019				5.05051e-09	0.233269
	-58.8	-0.335799			-58.8	-1.0386			-58.8	-0.708999			-58.8	-1.2513			-58.8	0.457901			-58.9	0.1207			-58.9	-0.4007				5.55556e-09	0.239333
	-58.7	-0.336299			-58.7	-1.0377			-58.7	-0.7152			-58.7	-1.2496			-58.7	0.4534			-58.8	0.1249			-58.8	-0.3985				6.06061e-09	0.245398
	-58.6	-0.334898			-58.6	-1.041			-58.6	-0.719699			-58.6	-1.2477			-58.6	0.449601			-58.7	0.125			-58.7	-0.3967				6.56566e-09	0.251462
	-58.5	-0.332699			-58.5	-1.0402			-58.5	-0.716199			-58.5	-1.2452			-58.5	0.450601			-58.6	0.121			-58.6	-0.3978				7.07071e-09	0.257527
	-58.4	-0.331099			-58.4	-1.0436			-58.4	-0.717599			-58.4	-1.2472			-58.4	0.451101			-58.5	0.1231			-58.5	-0.3957				7.57576e-09	0.263591
	-58.3	-0.333499			-58.3	-1.0446			-58.3	-0.717499			-58.3	-1.2463			-58.3	0.448601			-58.4	0.1165			-58.4	-0.3976				8.08081e-09	0.269655
	-58.2	-0.326199			-58.2	-1.0413			-58.2	-0.7104			-58.2	-1.2446			-58.2	0.4506			-58.3	0.1143			-58.3	-0.4005				8.58586e-09	0.27572
	-58.1	-0.329298			-58.1	-1.0434			-58.1	-0.705599			-58.1	-1.2435			-58.1	0.448201			-58.2	0.1146			-58.2	-0.3975				9.09091e-09	0.281784
	-58	-0.331699			-58	-1.0436			-58	-0.708199			-58	-1.2396			-58	0.440201			-58.1	0.1104			-58.1	-0.3979				9.59596e-09	0.287849
	-57.9	-0.332599			-57.9	-1.0444			-57.9	-0.707199			-57.9	-1.2405			-57.9	0.437001			-58	0.1061			-58	-0.3977				1.0101e-08	0.293913
	-57.8	-0.332299			-57.8	-1.043			-57.8	-0.706799			-57.8	-1.237			-57.8	0.434601			-57.9	0.0996			-57.9	-0.4011				1.06061e-08	0.299977
	-57.7	-0.336799			-57.7	-1.048			-57.7	-0.7084			-57.7	-1.2371			-57.7	0.4303			-57.8	0.101			-57.8	-0.3988				1.11111e-08	0.306042
	-57.6	-0.337899			-57.6	-1.0462			-57.6	-0.704999			-57.6	-1.2395			-57.6	0.432701			-57.7	0.0967999			-57.7	-0.4005				1.16162e-08	0.312106
	-57.5	-0.338499			-57.5	-1.0436			-57.5	-0.705199			-57.5	-1.2437			-57.5	0.428401			-57.6	0.0945001			-57.6	-0.3988				1.21212e-08	0.31817
	-57.4	-0.340899			-57.4	-1.0477			-57.4	-0.707499			-57.4	-1.247			-57.4	0.422601			-57.5	0.0950999			-57.5	-0.4028				1.26263e-08	0.324235
	-57.3	-0.344599			-57.3	-1.0484			-57.3	-0.712399			-57.3	-1.2476			-57.3	0.417201			-57.4	0.0897999			-57.4	-0.4067				1.31313e-08	0.330299
	-57.2	-0.344799			-57.2	-1.0423			-57.2	-0.7078			-57.2	-1.2397			-57.2	0.4133			-57.3	0.0875999			-57.3	-0.405				1.36364e-08	0.336364
	-57.1	-0.343698			-57.1	-1.0418			-57.1	-0.709899			-57.1	-1.2411			-57.1	0.410701			-57.2	0.0914001			-57.2	-0.4033				1.41414e-08	0.342428
	-57	-0.340399			-57	-1.0371			-57	-0.708199			-57	-1.2419			-57	0.409101			-57.1	0.087			-57.1	-0.4022				1.46465e-08	0.348492
	-56.9	-0.342399			-56.9	-1.0393			-56.9	-0.710799			-56.9	-1.2392			-56.9	0.407601			-57	0.085			-57	-0.3984				1.51515e-08	0.354557
	-56.8	-0.3407			-56.8	-1.0356			-56.8	-0.7053			-56.8	-1.2354			-56.8	0.4126			-56.9	0.0830999			-56.9	-0.398				1.56566e-08	0.360621
	-56.7	-0.342499			-56.7	-1.0363			-56.7	-0.7139			-56.7	-1.2378			-56.7	0.4109			-56.8	0.0863			-56.8	-0.3961				1.61616e-08	0.366685
	-56.6	-0.347798			-56.6	-1.0408			-56.6	-0.716699			-56.6	-1.2356			-56.6	0.404001			-56.7	0.0827			-56.7	-0.4004				1.66667e-08	0.37275
	-56.5	-0.352999			-56.5	-1.0339			-56.5	-0.718199			-56.5	-1.232			-56.5	0.406201			-56.6	0.0759999			-56.6	-0.4038				1.71717e-08	0.378814
	-56.4	-0.357299			-56.4	-1.0331			-56.4	-0.718099			-56.4	-1.2271			-56.4	0.400001			-56.5	0.0699999			-56.5	-0.4048				1.76768e-08	0.384879
	-56.3	-0.358799			-56.3	-1.027			-56.3	-0.719799			-56.3	-1.2257			-56.3	0.396801			-56.4	0.07			-56.4	-0.4035				1.81818e-08	0.390943
	-56.2	-0.354799			-56.2	-1.0224			-56.2	-0.7189			-56.2	-1.2202			-56.2	0.3953			-56.3	0.0633001			-56.3	-0.4014				1.86869e-08	0.397007
	-56.1	-0.352499			-56.1	-1.0186			-56.1	-0.714			-56.1	-1.2123			-56.1	0.3926			-56.2	0.0638999			-56.2	-0.401				1.91919e-08	0.403072
	-56	-0.3515			-56	-1.0147			-56	-0.7104			-56	-1.2011			-56	0.3942			-56.1	0.0645			-56.1	-0.4015				1.9697e-08	0.409136
	-55.9	-0.3525			-55.9	-1.0138			-55.9	-0.7109			-55.9	-1.2034			-55.9	0.3934			-56	0.0696			-56	-0.4004				2.0202e-08	0.4152
	-55.8	-0.3471			-55.8	-1.012			-55.8	-0.7059			-55.8	-1.197			-55.8	0.3957			-55.9	0.0708001			-55.9	-0.3997				2.07071e-08	0.421265
	-55.7	-0.345299			-55.7	-1.0136			-55.7	-0.7019			-55.7	-1.1987			-55.7	0.3959			-55.8	0.0678001			-55.8	-0.3943				2.12121e-08	0.427329
	-55.6	-0.350499			-55.6	-1.0133			-55.6	-0.698099			-55.6	-1.1959			-55.6	0.396801			-55.7	0.0653001			-55.7	-0.3962				2.17172e-08	0.433394
	-55.5	-0.3507			-55.5	-1.0119			-55.5	-0.6922			-55.5	-1.1941			-55.5	0.3988			-55.6	0.0669			-55.6	-0.3952				2.22222e-08	0.439458
	-55.4	-0.351999			-55.4	-1.0113			-55.4	-0.685799			-55.4	-1.1891			-55.4	0.399701			-55.5	0.0687			-55.5	-0.3963				2.27273e-08	0.445522
	-55.3	-0.355399			-55.3	-1.0097			-55.3	-0.685699			-55.3	-1.1902			-55.3	0.393801			-55.4	0.0756999			-55.4	-0.3954				2.32323e-08	0.451587
	-55.2	-0.355199			-55.2	-1.0123			-55.2	-0.6878			-55.2	-1.1957			-55.2	0.3882			-55.3	0.0731999			-55.3	-0.3973				2.37374e-08	0.457651
	-55.1	-0.356399			-55.1	-1.0128			-55.1	-0.689299			-55.1	-1.191			-55.1	0.382601			-55.2	0.0663001			-55.2	-0.401				2.42424e-08	0.463715
	-55	-0.355799			-55	-1.0087			-55	-0.691399			-55	-1.1949			-55	0.378301			-55.1	0.0684			-55.1	-0.4007				2.47475e-08	0.46978
	-54.9	-0.352099			-54.9	-1.0056			-54.9	-0.688099			-54.9	-1.1966			-54.9	0.380201			-55	0.0684			-55	-0.4031				2.52525e-08	0.475844
	-54.8	-0.351099			-54.8	-1.0028			-54.8	-0.687799			-54.8	-1.1978			-54.8	0.379801			-54.9	0.0691001			-54.9	-0.4005				2.57576e-08	0.481908
	-54.7	-0.3436			-54.7	-0.9986			-54.7	-0.683			-54.7	-1.1954			-54.7	0.3812			-54.8	0.0674999			-54.8	-0.4021				2.62626e-08	0.487973
	-54.6	-0.348298			-54.6	-1.0025			-54.6	-0.685999			-54.6	-1.2015			-54.6	0.375601			-54.7	0.0677001			-54.7	-0.4006				2.67677e-08	0.494037
	-54.5	-0.345699			-54.5	-0.997199			-54.5	-0.683699			-54.5	-1.2035			-54.5	0.373301			-54.6	0.0621001			-54.6	-0.4069				2.72727e-08	0.500102
	-54.4	-0.349199			-54.4	-0.9942			-54.4	-0.685299			-54.4	-1.2055			-54.4	0.370901			-54.5	0.0630001			-54.5	-0.4067				2.77778e-08	0.506166
	-54.3	-0.3459			-54.3	-0.988			-54.3	-0.681			-54.3	-1.1961			-54.3	0.369			-54.4	0.0647			-54.4	-0.4107				2.82828e-08	0.51223
	-54.2	-0.3428			-54.2	-0.98			-54.2	-0.6744			-54.2	-1.1898			-54.2	0.368			-54.3	0.0669			-54.3	-0.4079				2.87879e-08	0.518295
	-54.1	-0.338299			-54.1	-0.9751			-54.1	-0.6682			-54.1	-1.1894			-54.1	0.3708			-54.2	0.0694001			-54.2	-0.4033				2.92929e-08	0.524359
	-54	-0.336999			-54	-0.980399			-54	-0.669499			-54	-1.1892			-54	0.365401			-54.1	0.0734001			-54.1	-0.4007				2.9798e-08	0.530423
	-53.9	-0.333299			-53.9	-0.9789			-53.9	-0.666299			-53.9	-1.1893			-53.9	0.362501			-54	0.0732			-54	-0.4049				3.0303e-08	0.536488
	-53.8	-0.3362			-53.8	-0.9778			-53.8	-0.6605			-53.8	-1.1866			-53.8	0.3621			-53.9	0.0731001			-53.9	-0.402				3.08081e-08	0.542552
	-53.7	-0.3362			-53.7	-0.9699			-53.7	-0.6529			-53.7	-1.1892			-53.7	0.3719			-53.8	0.0719			-53.8	-0.3988				3.13131e-08	0.548616
	-53.6	-0.336499			-53.6	-0.967599			-53.6	-0.651599			-53.6	-1.1919			-53.6	0.369501			-53.7	0.0728999			-53.7	-0.4002				3.18182e-08	0.554681
	-53.5	-0.334399			-53.5	-0.962899			-53.5	-0.648099			-53.5	-1.1891			-53.5	0.366201			-53.6	0.0721001			-53.6	-0.3971				3.23232e-08	0.560745
	-53.4	-0.335199			-53.4	-0.9695			-53.4	-0.648299			-53.4	-1.1914			-53.4	0.362301			-53.5	0.0730001			-53.5	-0.3976				3.28283e-08	0.566809
	-53.3	-0.3286			-53.3	-0.962			-53.3	-0.6372			-53.3	-1.1877			-53.3	0.3672			-53.4	0.064			-53.4	-0.4044				3.33333e-08	0.572874
	-53.2	-0.329599			-53.2	-0.9624			-53.2	-0.635			-53.2	-1.1897			-53.2	0.368			-53.3	0.0698			-53.3	-0.4003				3.38384e-08	0.578938
	-53.1	-0.328199			-53.1	-0.962			-53.1	-0.6346			-53.1	-1.1893			-53.1	0.3667			-53.2	0.0727999			-53.2	-0.4021				3.43434e-08	0.585002
	-53	-0.330499			-53	-0.960499			-53	-0.633599			-53	-1.1864			-53	0.366701			-53.1	0.0751			-53.1	-0.4045				3.48485e-08	0.591067
	-52.9	-0.3251			-52.9	-0.9501			-52.9	-0.6321			-52.9	-1.1787			-52.9	0.368			-53	0.0755001			-53	-0.4018				3.53535e-08	0.597131
	-52.8	-0.321			-52.8	-0.9526			-52.8	-0.6321			-52.8	-1.1806			-52.8	0.3601			-52.9	0.0756001			-52.9	-0.3996				3.58586e-08	0.603196
	-52.7	-0.3183			-52.7	-0.9485			-52.7	-0.6293			-52.7	-1.1733			-52.7	0.3629			-52.8	0.0747999			-52.8	-0.4018				3.63636e-08	0.60926
	-52.6	-0.317399			-52.6	-0.947399			-52.6	-0.623999			-52.6	-1.1693			-52.6	0.358301			-52.7	0.0745999			-52.7	-0.4028				3.68687e-08	0.615324
	-52.5	-0.320299			-52.5	-0.944299			-52.5	-0.624099			-52.5	-1.1701			-52.5	0.356101			-52.6	0.0746999			-52.6	-0.4043				3.73737e-08	0.621389
	-52.4	-0.3214			-52.4	-0.9417			-52.4	-0.6209			-52.4	-1.1679			-52.4	0.3567			-52.5	0.0766999			-52.5	-0.4045				3.78788e-08	0.627453
	-52.3	-0.322799			-52.3	-0.9407			-52.3	-0.619199			-52.3	-1.1641			-52.3	0.355401			-52.4	0.0787999			-52.4	-0.4078				3.83838e-08	0.633517
	-52.2	-0.3218			-52.2	-0.9423			-52.2	-0.6191			-52.2	-1.1627			-52.2	0.3489			-52.3	0.0800999			-52.3	-0.4104				3.88889e-08	0.639582
	-52.1	-0.324398			-52.1	-0.947899			-52.1	-0.624299			-52.1	-1.1648			-52.1	0.339501			-52.2	0.0796			-52.2	-0.4084				3.93939e-08	0.645646
	-52	-0.3213			-52	-0.9459			-52	-0.6257			-52	-1.163			-52	0.3392			-52.1	0.0723001			-52.1	-0.4114				3.9899e-08	0.65171
	-51.9	-0.319799			-51.9	-0.9457			-51.9	-0.626099			-51.9	-1.17			-51.9	0.335301			-52	0.0815001			-52	-0.4122				4.0404e-08	0.657775
	-51.8	-0.311399			-51.8	-0.9492			-51.8	-0.623299			-51.8	-1.1727			-51.8	0.334801			-51.9	0.0843001			-51.9	-0.413				4.09091e-08	0.663839
	-51.7	-0.308999			-51.7	-0.9453			-51.7	-0.6256			-51.7	-1.176			-51.7	0.3326			-51.8	0.0898001			-51.8	-0.4133				4.14141e-08	0.669903
	-51.6	-0.305999			-51.6	-0.944599			-51.6	-0.625699			-51.6	-1.173			-51.6	0.334901			-51.7	0.0913001			-51.7	-0.4173				4.19192e-08	0.675968
	-51.5	-0.3007			-51.5	-0.9414			-51.5	-0.626			-51.5	-1.1678			-51.5	0.3386			-51.6	0.0967999			-51.6	-0.4195				4.24242e-08	0.682032
	-51.4	-0.308899			-51.4	-0.9454			-51.4	-0.627799			-51.4	-1.1682			-51.4	0.333501			-51.5	0.1046			-51.5	-0.4164				4.29293e-08	0.688096
	-51.3	-0.309099			-51.3	-0.9445			-51.3	-0.625399			-51.3	-1.1588			-51.3	0.329601			-51.4	0.1009			-51.4	-0.4168				4.34343e-08	0.694161
	-51.2	-0.3022			-51.2	-0.9399			-51.2	-0.621			-51.2	-1.1457			-51.2	0.3329			-51.3	0.1028			-51.3	-0.4193				4.39394e-08	0.700225
	-51.1	-0.305898			-51.1	-0.941399			-51.1	-0.629699			-51.1	-1.1453			-51.1	0.321901			-51.2	0.1077			-51.2	-0.4171				4.44444e-08	0.706289
	-51	-0.304699			-51	-0.942999			-51	-0.632699			-51	-1.1402			-51	0.313001			-51.1	0.0973999			-51.1	-0.4224				4.49495e-08	0.712354
	-50.9	-0.304299			-50.9	-0.9432			-50.9	-0.635899			-50.9	-1.1372			-50.9	0.309001			-51	0.0887			-51	-0.426				4.54545e-08	0.718418
	-50.8	-0.3002			-50.8	-0.9396			-50.8	-0.6322			-50.8	-1.132			-50.8	0.3092			-50.9	0.0862999			-50.9	-0.4294				4.59596e-08	0.724482
	-50.7	-0.3004			-50.7	-0.9331			-50.7	-0.6278			-50.7	-1.1306			-50.7	0.3089			-50.8	0.0844			-50.8	-0.4264				4.64646e-08	0.730547
	-50.6	-0.300399			-50.6	-0.932899			-50.6	-0.625899			-50.6	-1.1267			-50.6	0.310301			-50.7	0.0814			-50.7	-0.4311				4.69697e-08	0.736611
	-50.5	-0.3001			-50.5	-0.933			-50.5	-0.6272			-50.5	-1.1195			-50.5	0.3083			-50.6	0.0789001			-50.6	-0.4317				4.74747e-08	0.742675
	-50.4	-0.2947			-50.4	-0.9285			-50.4	-0.6249			-50.4	-1.1158			-50.4	0.3051			-50.5	0.0808			-50.5	-0.4311				4.79798e-08	0.74874
	-50.3	-0.296599			-50.3	-0.9282			-50.3	-0.624999			-50.3	-1.1111			-50.3	0.301901			-50.4	0.0839999			-50.4	-0.4289				4.84848e-08	0.754804
	-50.2	-0.292999			-50.2	-0.9289			-50.2	-0.6258			-50.2	-1.1098			-50.2	0.3039			-50.3	0.0805			-50.3	-0.4307				4.89899e-08	0.760868
	-50.1	-0.297198			-50.1	-0.932099			-50.1	-0.628599			-50.1	-1.1176			-50.1	0.297801			-50.2	0.0796			-50.2	-0.4332				4.94949e-08	0.766933
	-50	-0.296499			-50	-0.933899			-50	-0.629599			-50	-1.1166			-50	0.294001			-50.1	0.0705999			-50.1	-0.4422				5e-08	0.772997
	-49.9	-0.291999			-49.9	-0.9273			-49.9	-0.630399			-49.9	-1.1144			-49.9	0.296401			-50	0.069			-50	-0.4393
	-49.8	-0.298999			-49.8	-0.9337			-49.8	-0.635899			-49.8	-1.1193			-49.8	0.288801			-49.9	0.0704001			-49.9	-0.4389
	-49.7	-0.2925			-49.7	-0.932			-49.7	-0.6335			-49.7	-1.111			-49.7	0.291			-49.8	0.0630999			-49.8	-0.4417
	-49.6	-0.291499			-49.6	-0.932899			-49.6	-0.631199			-49.6	-1.1108			-49.6	0.288001			-49.7	0.0678			-49.7	-0.4399
	-49.5	-0.290099			-49.5	-0.933299			-49.5	-0.633199			-49.5	-1.106			-49.5	0.285601			-49.6	0.0634001			-49.6	-0.4369
	-49.4	-0.2834			-49.4	-0.9308			-49.4	-0.6274			-49.4	-1.1021			-49.4	0.2879			-49.5	0.0636999			-49.5	-0.4333
	-49.3	-0.286499			-49.3	-0.9288			-49.3	-0.629599			-49.3	-1.1045			-49.3	0.288601			-49.4	0.0659999			-49.4	-0.4308
	-49.2	-0.289399			-49.2	-0.931			-49.2	-0.6332			-49.2	-1.1033			-49.2	0.2887			-49.3	0.0644001			-49.3	-0.4285
	-49.1	-0.291998			-49.1	-0.932799			-49.1	-0.637299			-49.1	-1.1066			-49.1	0.285201			-49.2	0.0631001			-49.2	-0.4319
	-49	-0.286799			-49	-0.930399			-49	-0.636099			-49	-1.1024			-49	0.284101			-49.1	0.0608001			-49.1	-0.4359
	-48.9	-0.283099			-48.9	-0.9266			-48.9	-0.630899			-48.9	-1.0946			-48.9	0.285501			-49	0.0523			-49	-0.434
	-48.8	-0.2745			-48.8	-0.9211			-48.8	-0.6261			-48.8	-1.0859			-48.8	0.2914			-48.9	0.0521999			-48.9	-0.4308
	-48.7	-0.271499			-48.7	-0.9198			-48.7	-0.6264			-48.7	-1.0857			-48.7	0.2934			-48.8	0.0538001			-48.8	-0.4295
	-48.6	-0.271599			-48.6	-0.918399			-48.6	-0.626599			-48.6	-1.0829			-48.6	0.289801			-48.7	0.0510001			-48.7	-0.4288
	-48.5	-0.267399			-48.5	-0.919799			-48.5	-0.633599			-48.5	-1.0868			-48.5	0.286701			-48.6	0.0477999			-48.6	-0.4311
	-48.4	-0.2664			-48.4	-0.9171			-48.4	-0.63			-48.4	-1.0837			-48.4	0.2886			-48.5	0.0443001			-48.5	-0.4345
	-48.3	-0.266699			-48.3	-0.9186			-48.3	-0.629399			-48.3	-1.086			-48.3	0.284201			-48.4	0.0484999			-48.4	-0.4339
	-48.2	-0.258999			-48.2	-0.9177			-48.2	-0.6263			-48.2	-1.079			-48.2	0.2818			-48.3	0.0494			-48.3	-0.4321
	-48.1	-0.285899			-48.1	-0.920299			-48.1	-0.632799			-48.1	-1.0754			-48.1	0.278801			-48.2	0.0488			-48.2	-0.4273
	-48	-0.249502			-48	-0.874602			-48	-0.597202			-48	-1.0328			-48	0.317698			-48.1	0.0503999			-48.1	-0.4279
	-47.9	-0.252499			-47.9	-0.8788			-47.9	-0.628899			-47.9	-1.0341			-47.9	0.311901			-48	0.0906999			-48	-0.3916
	-47.8	-0.2456			-47.8	-0.877			-47.8	-0.6288			-47.8	-1.03			-47.8	0.312			-47.9	0.0868			-47.9	-0.3917
	-47.7	-0.2364			-47.7	-0.8679			-47.7	-0.6213			-47.7	-1.0579			-47.7	0.3214			-47.8	0.0896001			-47.8	-0.3903
	-47.6	-0.2304			-47.6	-0.8971			-47.6	-0.6188			-47.6	-1.0488			-47.6	0.3267			-47.7	0.1034			-47.7	-0.3775
	-47.5	-0.2311			-47.5	-0.9036			-47.5	-0.5665			-47.5	-1.0497			-47.5	0.2935			-47.6	0.1096			-47.6	-0.3712
	-47.4	-0.237695			-47.4	-0.9674			-47.4	-0.622495			-47.4	-1.12739			-47.4	0.227405			-47.5	0.1095			-47.5	-0.3691
	-47.3	-0.240399			-47.3	-0.9771			-47.3	-0.623999			-47.3	-1.1408			-47.3	0.219201			-47.4	0.0455			-47.4	-0.4333
	-47.2	-0.245099			-47.2	-0.9772			-47.2	-0.6264			-47.2	-1.1452			-47.2	0.2038			-47.3	0.0318			-47.3	-0.4754
	-47.1	-0.241899			-47.1	-0.9871			-47.1	-0.6264			-47.1	-1.0848			-47.1	0.207			-47.2	-0.0148			-47.2	-0.484
	-47	-0.244899			-47	-0.901799			-47	-0.625399			-47	-1.0778			-47	0.267201			-47.1	-0.0238			-47.1	-0.4883
	-46.9	-0.241299			-46.9	-0.8938			-46.9	-0.622899			-46.9	-1.0751			-46.9	0.273301			-47	-0.0325			-47	-0.4899
	-46.8	-0.239799			-46.8	-0.8943			-46.8	-0.617799			-46.8	-1.0796			-46.8	0.281001			-46.9	0.0226			-46.9	-0.431
	-46.7	-0.239199			-46.7	-0.8845			-46.7	-0.6182			-46.7	-1.0823			-46.7	0.2819			-46.8	0.0177			-46.8	-0.4228
	-46.6	-0.224499			-46.6	-0.8749			-46.6	-0.6178			-46.6	-1.0785			-46.6	0.2964			-46.7	0.0196999			-46.7	-0.4188
	-46.5	-0.229798			-46.5	-0.878498			-46.5	-0.621798			-46.5	-1.089			-46.5	0.280502			-46.6	0.0191			-46.6	-0.408
	-46.4	-0.2319			-46.4	-0.8647			-46.4	-0.6043			-46.4	-1.0771			-46.4	0.2772			-46.5	0.000999955			-46.5	-0.4202
	-46.3	-0.234099			-46.3	-0.8613			-46.3	-0.610199			-46.3	-1.069			-46.3	0.266901			-46.4	0.00389998			-46.4	-0.4235
	-46.2	-0.228299			-46.2	-0.8567			-46.2	-0.6079			-46.2	-1.0616			-46.2	0.2643			-46.3	0.0018			-46.3	-0.4294
	-46.1	-0.221698			-46.1	-0.851599			-46.1	-0.616399			-46.1	-1.0465			-46.1	0.268101			-46.2	-0.00200003			-46.2	-0.4166
	-46	-0.226			-46	-0.8237			-46	-0.6324			-46	-1.0329			-46	0.2761			-46.1	-0.0106			-46.1	-0.42
	-45.9	-0.228602			-45.9	-0.7723			-45.9	-0.599402			-45.9	-0.993004			-45.9	0.327098			-46	-0.00679999			-46	-0.4032
	-45.8	-0.2382			-45.8	-0.738			-45.8	-0.5847			-45.8	-0.9742			-45.8	0.3461			-45.9	0.0276			-45.9	-0.367
	-45.7	-0.229401			-45.7	-0.7168			-45.7	-0.5721			-45.7	-0.962701			-45.7	0.3654			-45.8	0.0639			-45.8	-0.336
	-45.6	-0.2316			-45.6	-0.7135			-45.6	-0.5767			-45.6	-0.9988			-45.6	0.3534			-45.7	0.1008			-45.7	-0.2925
	-45.5	-0.2258			-45.5	-0.7413			-45.5	-0.5656			-45.5	-0.9961			-45.5	0.3302			-45.6	0.1023			-45.6	-0.2921
	-45.4	-0.219601			-45.4	-0.7284			-45.4	-0.556801			-45.4	-0.985001			-45.4	0.337599			-45.5	0.0962			-45.5	-0.2893
	-45.3	-0.2161			-45.3	-0.7293			-45.3	-0.551			-45.3	-0.9883			-45.3	0.3268			-45.4	0.0917001			-45.4	-0.3022
	-45.2	-0.2108			-45.2	-0.7223			-45.2	-0.5372			-45.2	-0.9795			-45.2	0.3281			-45.3	0.0911999			-45.3	-0.2988
	-45.1	-0.207001			-45.1	-0.708201			-45.1	-0.534401			-45.1	-0.959101			-45.1	0.335599			-45.2	0.0914			-45.2	-0.3008
	-45	-0.2046			-45	-0.6948			-45	-0.5226			-45	-0.947101			-45	0.3392			-45.1	0.1036			-45.1	-0.2957
	-44.9	-0.2105			-44.9	-0.6823			-44.9	-0.5245			-44.9	-0.940299			-44.9	0.339			-45	0.1072			-45	-0.2939
	-44.8	-0.1977			-44.8	-0.6618			-44.8	-0.4978			-44.8	-0.9342			-44.8	0.3357			-44.9	0.1023			-44.9	-0.3018
	-44.7	-0.1897			-44.7	-0.655			-44.7	-0.4841			-44.7	-0.9223			-44.7	0.3384			-44.8	0.1049			-44.8	-0.2962
	-44.6	-0.12461			-44.6	-0.580505			-44.6	-0.475405			-44.6	-0.84771			-44.6	0.403795			-44.7	0.1122			-44.7	-0.2926
	-44.5	-0.1776			-44.5	-0.5686			-44.5	-0.4697			-44.5	-0.836301			-44.5	0.4034			-44.6	0.1784			-44.6	-0.2352
	-44.4	-0.208098			-44.4	-0.6095			-44.4	-0.495998			-44.4	-0.862195			-44.4	0.364302			-44.5	0.1782			-44.5	-0.2301
	-44.3	-0.208			-44.3	-0.604			-44.3	-0.4962			-44.3	-0.8621			-44.3	0.3582			-44.4	0.1518			-44.4	-0.2608
	-44.2	-0.1733			-44.2	-0.602			-44.2	-0.489			-44.2	-0.8585			-44.2	0.2965			-44.3	0.1502			-44.3	-0.2636
	-44.1	-0.171499			-44.1	-0.6024			-44.1	-0.4496			-44.1	-0.907599			-44.1	0.2833			-44.2	0.1609			-44.2	-0.2633
	-44	-0.189499			-44	-0.604299			-44	-0.450299			-44	-0.874298			-44	0.301801			-44.1	0.1603			-44.1	-0.2693
	-43.9	-0.1946			-43.9	-0.6032			-43.9	-0.4511			-43.9	-0.8689			-43.9	0.31			-44	0.1494			-44	-0.3324
	-43.8	-0.197			-43.8	-0.6082			-43.8	-0.4497			-43.8	-0.8591			-43.8	0.3054			-43.9	0.1362			-43.9	-0.3012
	-43.7	-0.1953			-43.7	-0.602			-43.7	-0.4462			-43.7	-0.8467			-43.7	0.321			-43.8	0.1311			-43.8	-0.2936
	-43.6	-0.202199			-43.6	-0.606999			-43.6	-0.452099			-43.6	-0.843999			-43.6	0.317401			-43.7	0.1236			-43.7	-0.3025
	-43.5	-0.1979			-43.5	-0.5973			-43.5	-0.4376			-43.5	-0.835001			-43.5	0.3279			-43.6	0.1221			-43.6	-0.3104
	-43.4	-0.1911			-43.4	-0.5882			-43.4	-0.4253			-43.4	-0.8332			-43.4	0.3297			-43.5	0.1317			-43.5	-0.3019
	-43.3	-0.1877			-43.3	-0.5857			-43.3	-0.4026			-43.3	-0.8277			-43.3	0.3365			-43.4	0.1345			-43.4	-0.3021
	-43.2	-0.179401			-43.2	-0.5696			-43.2	-0.3768			-43.2	-0.808001			-43.2	0.3394			-43.3	0.1417			-43.3	-0.2946
	-43.1	-0.1623			-43.1	-0.557			-43.1	-0.3232			-43.1	-0.7971			-43.1	0.3405			-43.2	0.151			-43.2	-0.2842
	-43	-0.1235			-43	-0.5324			-43	-0.3098			-43	-0.781501			-43	0.3451			-43.1	0.1529			-43.1	-0.277
	-42.9	-0.113701			-42.9	-0.475			-42.9	-0.292201			-42.9	-0.755402			-42.9	0.359699			-43	0.1562			-43	-0.2731
	-42.8	-0.141599			-42.8	-0.4851			-42.8	-0.315099			-42.8	-0.769799			-42.8	0.335501			-42.9	0.1669			-42.9	-0.2569
	-42.7	-0.1594			-42.7	-0.4764			-42.7	-0.3198			-42.7	-0.7565			-42.7	0.3299			-42.8	0.1501			-42.8	-0.2776
	-42.6	-0.1727			-42.6	-0.502			-42.6	-0.3403			-42.6	-0.7377			-42.6	0.315			-42.7	0.1455			-42.7	-0.2828
	-42.5	-0.1731			-42.5	-0.5231			-42.5	-0.3595			-42.5	-0.753299			-42.5	0.3011			-42.6	0.1369			-42.6	-0.2898
	-42.4	-0.190399			-42.4	-0.5413			-42.4	-0.376899			-42.4	-0.766298			-42.4	0.309601			-42.5	0.1134			-42.5	-0.2992
	-42.3	-0.198699			-42.3	-0.5417			-42.3	-0.385299			-42.3	-0.767799			-42.3	0.304001			-42.4	0.0999			-42.4	-0.3148
	-42.2	-0.1967			-42.2	-0.5467			-42.2	-0.3921			-42.2	-0.7699			-42.2	0.3048			-42.3	0.103			-42.3	-0.3177
	-42.1	-0.1959			-42.1	-0.5505			-42.1	-0.3894			-42.1	-0.7659			-42.1	0.3111			-42.2	0.095			-42.2	-0.3289
	-42	-0.1905			-42	-0.5482			-42	-0.3943			-42	-0.758199			-42	0.3099			-42.1	0.0944001			-42.1	-0.3327
	-41.9	-0.209699			-41.9	-0.5487			-41.9	-0.390799			-41.9	-0.750799			-41.9	0.307101			-42	0.0992			-42	-0.3292
	-41.8	-0.2076			-41.8	-0.5364			-41.8	-0.3935			-41.8	-0.7345			-41.8	0.3191			-41.9	0.0941			-41.9	-0.3341
	-41.7	-0.1946			-41.7	-0.5206			-41.7	-0.3834			-41.7	-0.7167			-41.7	0.3345			-41.8	0.1024			-41.8	-0.3309
	-41.6	-0.222897			-41.6	-0.537699			-41.6	-0.401999			-41.6	-0.726697			-41.6	0.327801			-41.7	0.1149			-41.7	-0.3118
	-41.5	-0.210999			-41.5	-0.528099			-41.5	-0.405799			-41.5	-0.724498			-41.5	0.327501			-41.6	0.0945			-41.6	-0.3269
	-41.4	-0.177002			-41.4	-0.5223			-41.4	-0.389602			-41.4	-0.713803			-41.4	0.341398			-41.5	0.0781			-41.5	-0.3339
	-41.3	-0.1681			-41.3	-0.5373			-41.3	-0.3609			-41.3	-0.7086			-41.3	0.3441			-41.4	0.1114			-41.4	-0.3154
	-41.2	-0.163699			-41.2	-0.5435			-41.2	-0.3877			-41.2	-0.685499			-41.2	0.3411			-41.3	0.1422			-41.3	-0.2964
	-41.1	-0.176499			-41.1	-0.558699			-41.1	-0.376599			-41.1	-0.684099			-41.1	0.347001			-41.2	0.135			-41.2	-0.2974
	-41	-0.141699			-41	-0.577099			-41	-0.375099			-41	-0.697198			-41	0.345401			-41.1	0.1382			-41.1	-0.2936
	-40.9	-0.197299			-40.9	-0.6053			-40.9	-0.373299			-40.9	-0.701797			-40.9	0.333201			-41	0.1486			-41	-0.2915
	-40.8	-0.106203			-40.8	-0.5136			-40.8	-0.307503			-40.8	-0.653703			-40.8	0.368297			-40.9	0.1384			-40.9	-0.3039
	-40.7	0.108083			-40.7	-0.2484			-40.7	-0.0792999			-40.7	-0.406617			-40.7	0.6039			-40.8	0.1973			-40.8	-0.2657
	-40.6	-0.790897			-40.6	-0.913548			-40.6	-0.457948			-40.6	-1.0894			-40.6	-0.0550484			-40.7	0.4466			-40.7	-0.0498999
	-40.5	-0.512272			-40.5	-1.49997			-40.5	-1.04267			-40.5	-1.45964			-40.5	-0.439372			-40.6	-0.2587			-40.6	-0.7079
	-40.4	0.538045			-40.4	-0.2521			-40.4	-0.271755			-40.4	-1.01781			-40.4	0.336945			-40.5	-0.6005			-40.5	-1.1047
	-40.3	-0.401882			-40.3	-0.1538			-40.3	-0.407382			-40.3	-0.651682			-40.3	-0.147482			-40.4	0.151			-40.4	-0.3844
	-40.2	-0.197199			-40.2	-1.2194			-40.2	-0.7361			-40.2	-0.318799			-40.2	0.4982			-40.3	-0.1804			-40.3	-0.6153
	-40.1	-0.0422363			-40.1	-0.582018			-40.1	-0.290918			-40.1	-1.08844			-40.1	1.14848			-40.2	-0.4183			-40.2	-0.8417
	-40	-0.41499			-40	-0.68169			-40	-0.45029			-40	-0.732881			-40	-0.0386904			-40.1	0.4823			-40.1	0.0828
	-39.9	-0.313601			-39.9	-0.939			-39.9	-0.628501			-39.9	-0.709402			-39.9	0.427399			-40	0.7813			-40	0.3153
	-39.8	-0.329295			-39.8	-0.8131			-39.8	-0.564095			-39.8	-1.03849			-39.8	0.276805			-39.9	-0.2164			-39.9	-0.3844
	-39.7	-0.331398			-39.7	-0.7776			-39.7	-0.5267			-39.7	-0.907798			-39.7	-0.0203			-39.8	0.1906			-39.8	-0.2692
	-39.6	-0.366593			-39.6	-0.802097			-39.6	-0.521697			-39.6	-0.927493			-39.6	0.134103			-39.7	0.1298			-39.7	-0.2596
	-39.5	-0.359598			-39.5	-0.800698			-39.5	-0.551398			-39.5	-0.987495			-39.5	0.169002			-39.6	-0.1238			-39.6	-0.5102
	-39.4	-0.340098			-39.4	-0.8063			-39.4	-0.553898			-39.4	-0.984997			-39.4	0.225502			-39.5	-0.0215			-39.5	-0.4018
	-39.3	-0.341299			-39.3	-0.7755			-39.3	-0.532399			-39.3	-0.947499			-39.3	0.240201			-39.4	-0.0193			-39.4	-0.4092
	-39.2	-0.308901			-39.2	-0.7199			-39.2	-0.49			-39.2	-0.910401			-39.2	0.3123			-39.3	-0.0075			-39.3	-0.3706
	-39.1	-0.295499			-39.1	-0.7055			-39.1	-0.4672			-39.1	-0.907899			-39.1	0.3011			-39.2	0.0165			-39.2	-0.3589
	-39	-0.244103			-39	-0.644203			-39	-0.424903			-39	-0.864806			-39	0.344697			-39.1	0.0165			-39.1	-0.3366
	-38.9	-0.340596			-38.9	-0.6681			-38.9	-0.468196			-38.9	-0.892793			-38.9	0.285604			-39	0.0712			-39	-0.267
	-38.8	-0.282301			-38.8	-0.7378			-38.8	-0.486101			-38.8	-0.864401			-38.8	0.299899			-38.9	0.0416			-38.9	-0.291
	-38.7	-0.296798			-38.7	-0.6891			-38.7	-0.4766			-38.7	-0.904598			-38.7	0.2839			-38.8	0.0661			-38.8	-0.2711
	-38.6	-0.263099			-38.6	-0.7063			-38.6	-0.4869			-38.6	-0.883299			-38.6	0.1893			-38.7	0.0309001			-38.7	-0.2873
	-38.5	-0.257598			-38.5	-0.706398			-38.5	-0.493598			-38.5	-0.906495			-38.5	0.220102			-38.6	0.012			-38.6	-0.2977
	-38.4	-0.239499			-38.4	-0.6709			-38.4	-0.461499			-38.4	-0.866999			-38.4	0.212701			-38.5	-0.0304			-38.5	-0.3561
	-38.3	-0.219197			-38.3	-0.6889			-38.3	-0.481697			-38.3	-0.860797			-38.3	0.216603			-38.4	-0.0168			-38.4	-0.3498
	-38.2	-0.1577			-38.2	-0.6398			-38.2	-0.4622			-38.2	-0.8143			-38.2	0.2316			-38.3	-0.046			-38.3	-0.3802
	-38.1	-0.108201			-38.1	-0.607801			-38.1	-0.411001			-38.1	-0.770901			-38.1	0.251099			-38.2	-0.0232			-38.2	-0.3375
	-38	-0.010802			-38	-0.527902			-38	-0.361702			-38	-0.679504			-38	0.319098			-38.1	0.0193			-38.1	-0.3222
	-37.9	0.0386967			-37.9	-0.4802			-37.9	-0.322503			-37.9	-0.611007			-37.9	0.389697			-38	0.084			-38	-0.2707
	-37.8	0.0818957			-37.8	-0.4426			-37.8	-0.300204			-37.8	-0.548304			-37.8	0.508196			-37.9	0.1386			-37.9	-0.1764
	-37.7	0.0566968			-37.7	-0.4298			-37.7	-0.2891			-37.7	-0.522603			-37.7	0.567			-37.8	0.2075			-37.8	-0.0628
	-37.6	-0.0216115			-37.6	-0.398906			-37.6	-0.262406			-37.6	-0.497811			-37.6	0.612594			-37.7	0.2981			-37.7	0.00920006
	-37.5	-0.00870869			-37.5	-0.347309			-37.5	-0.198109			-37.5	-0.436518			-37.5	0.678191			-37.6	0.3789			-37.6	0.1468
	-37.4	-0.075005			-37.4	-0.4196			-37.4	-0.190405			-37.4	-0.43451			-37.4	0.674195			-37.5	0.4865			-37.5	0.2766
	-37.3	-0.130603			-37.3	-0.4597			-37.3	-0.278203			-37.3	-0.533203			-37.3	0.636097			-37.4	0.5123			-37.4	0.3149
	-37.2	-0.168702			-37.2	-0.4883			-37.2	-0.3044			-37.2	-0.588902			-37.2	0.4915			-37.3	0.4724			-37.3	0.2678
	-37.1	-0.193606			-37.1	-0.468403			-37.1	-0.290203			-37.1	-0.631306			-37.1	0.443997			-37.2	0.3912			-37.2	0.1195
	-37	-0.210903			-37	-0.498103			-37	-0.275603			-37	-0.633206			-37	0.381597			-37.1	0.2749			-37.1	0.0579
	-36.9	-0.227701			-36.9	-0.5309			-36.9	-0.316001			-36.9	-0.643902			-36.9	0.306899			-37	0.2294			-37	-0.0396
	-36.8	-0.220902			-36.8	-0.556			-36.8	-0.336202			-36.8	-0.679902			-36.8	0.253798			-36.9	0.1826			-36.9	-0.1249
	-36.7	-0.196701			-36.7	-0.5843			-36.7	-0.3483			-36.7	-0.692901			-36.7	0.2141			-36.8	0.1231			-36.8	-0.208
	-36.6	-0.163599			-36.6	-0.5957			-36.6	-0.3552			-36.6	-0.725699			-36.6	0.1708			-36.7	0.1034			-36.7	-0.3063
	-36.5	-0.156			-36.5	-0.5824			-36.5	-0.3754			-36.5	-0.717699			-36.5	0.1413			-36.6	0.0671			-36.6	-0.3793
	-36.4	-0.1335			-36.4	-0.6118			-36.4	-0.3869			-36.4	-0.725199			-36.4	0.125			-36.5	0.0177			-36.5	-0.4417
	-36.3	-0.122499			-36.3	-0.612			-36.3	-0.418699			-36.3	-0.735799			-36.3	0.145401			-36.4	-0.0259			-36.4	-0.4599
	-36.2	-0.1379			-36.2	-0.6056			-36.2	-0.3821			-36.2	-0.7496			-36.2	0.1446			-36.3	-0.0423999			-36.3	-0.4538
	-36.1	-0.141596			-36.1	-0.614098			-36.1	-0.392598			-36.1	-0.750396			-36.1	0.141202			-36.2	-0.0448			-36.2	-0.4445
	-36	-0.150099			-36	-0.617799			-36	-0.397299			-36	-0.745698			-36	0.150901			-36.1	-0.0691			-36.1	-0.4317
	-35.9	-0.155899			-35.9	-0.6053			-35.9	-0.397399			-35.9	-0.733498			-35.9	0.151201			-36	-0.0603			-36	-0.395
	-35.8	-0.156499			-35.8	-0.6161			-35.8	-0.386599			-35.8	-0.722299			-35.8	0.173001			-35.9	-0.0805			-35.9	-0.383
	-35.7	-0.156199			-35.7	-0.625			-35.7	-0.3873			-35.7	-0.699999			-35.7	0.1966			-35.8	-0.0707999			-35.8	-0.3615
	-35.6	-0.164799			-35.6	-0.6348			-35.6	-0.3861			-35.6	-0.674399			-35.6	0.1949			-35.7	-0.0699999			-35.7	-0.3617
	-35.5	-0.178299			-35.5	-0.623199			-35.5	-0.399099			-35.5	-0.685997			-35.5	0.185401			-35.6	-0.0576			-35.6	-0.3595
	-35.4	-0.184499			-35.4	-0.6264			-35.4	-0.402899			-35.4	-0.680298			-35.4	0.188001			-35.5	-0.0475			-35.5	-0.3634
	-35.3	-0.195299			-35.3	-0.6314			-35.3	-0.408099			-35.3	-0.691799			-35.3	0.184001			-35.4	-0.0315			-35.4	-0.3828
	-35.2	-0.219698			-35.2	-0.6328			-35.2	-0.4096			-35.2	-0.702898			-35.2	0.1723			-35.3	-0.0308			-35.3	-0.3921
	-35.1	-0.232697			-35.1	-0.633899			-35.1	-0.432399			-35.1	-0.699897			-35.1	0.148101			-35.2	-0.0438			-35.2	-0.394
	-35	-0.241199			-35	-0.636199			-35	-0.435499			-35	-0.702597			-35	0.146101			-35.1	-0.0367			-35.1	-0.4091
	-34.9	-0.254099			-34.9	-0.6428			-34.9	-0.435899			-34.9	-0.724097			-34.9	0.130201			-35	-0.0447			-35	-0.4085
	-34.8	-0.252499			-34.8	-0.644			-34.8	-0.436399			-34.8	-0.717299			-34.8	0.124401			-34.9	-0.0431			-34.9	-0.4158
	-34.7	-0.2518			-34.7	-0.6276			-34.7	-0.4242			-34.7	-0.7156			-34.7	0.1231			-34.8	-0.0434			-34.8	-0.4262
	-34.6	-0.245			-34.6	-0.6149			-34.6	-0.4041			-34.6	-0.6977			-34.6	0.1439			-34.7	-0.0271			-34.7	-0.4223
	-34.5	-0.257699			-34.5	-0.602399			-34.5	-0.406699			-34.5	-0.693799			-34.5	0.137401			-34.6	-0.016			-34.6	-0.405
	-34.4	-0.261999			-34.4	-0.6047			-34.4	-0.403699			-34.4	-0.691399			-34.4	0.142901			-34.5	-0.0197			-34.5	-0.4041
	-34.3	-0.267199			-34.3	-0.6013			-34.3	-0.414299			-34.3	-0.705899			-34.3	0.136001			-34.4	-0.0148			-34.4	-0.4072
	-34.2	-0.2514			-34.2	-0.589			-34.2	-0.3945			-34.2	-0.6986			-34.2	0.1423			-34.3	-0.03			-34.3	-0.4177
	-34.1	-0.242599			-34.1	-0.5817			-34.1	-0.3908			-34.1	-0.689099			-34.1	0.141			-34.2	-0.0105001			-34.2	-0.4082
	-34	-0.239099			-34	-0.585599			-34	-0.396799			-34	-0.691699			-34	0.139501			-34.1	-0.00700002			-34.1	-0.3975
	-33.9	-0.244399			-33.9	-0.5778			-33.9	-0.390999			-33.9	-0.690499			-33.9	0.137201			-34	-0.0179			-34	-0.395
	-33.8	-0.2348			-33.8	-0.5718			-33.8	-0.3767			-33.8	-0.6832			-33.8	0.1419			-33.9	-0.0116			-33.9	-0.3982
	-33.7	-0.234599			-33.7	-0.5771			-33.7	-0.3729			-33.7	-0.690999			-33.7	0.1374			-33.8	-0.00749999			-33.8	-0.3878
	-33.6	-0.234599			-33.6	-0.5753			-33.6	-0.3653			-33.6	-0.689799			-33.6	0.1381			-33.7	-0.0168			-33.7	-0.3904
	-33.5	-0.238299			-33.5	-0.575399			-33.5	-0.363799			-33.5	-0.691099			-33.5	0.137101			-33.6	-0.018			-33.6	-0.386
	-33.4	-0.2311			-33.4	-0.5645			-33.4	-0.3539			-33.4	-0.6812			-33.4	0.1438			-33.5	-0.0181			-33.5	-0.3886
	-33.3	-0.2346			-33.3	-0.5598			-33.3	-0.354			-33.3	-0.672			-33.3	0.1408			-33.4	-0.0139			-33.4	-0.3729
	-33.2	-0.229			-33.2	-0.5557			-33.2	-0.3501			-33.2	-0.6655			-33.2	0.1399			-33.3	-0.00759999			-33.3	-0.3709
	-33.1	-0.229899			-33.1	-0.560399			-33.1	-0.352399			-33.1	-0.662199			-33.1	0.142001			-33.2	0.000200036			-33.2	-0.3641
	-33	-0.233999			-33	-0.566399			-33	-0.358599			-33	-0.661998			-33	0.144301			-33.1	-0.0007			-33.1	-0.3642
	-32.9	-0.232899			-32.9	-0.5652			-32.9	-0.364099			-32.9	-0.656799			-32.9	0.150901			-33	-0.00539997			-33	-0.3668
	-32.8	-0.2297			-32.8	-0.5626			-32.8	-0.3634			-32.8	-0.6459			-32.8	0.1508			-32.9	-0.00620006			-32.9	-0.3658
	-32.7	-0.2314			-32.7	-0.5567			-32.7	-0.3606			-32.7	-0.6414			-32.7	0.1539			-32.8	-0.00409997			-32.8	-0.3582
	-32.6	-0.231999			-32.6	-0.5536			-32.6	-0.3589			-32.6	-0.631499			-32.6	0.1607			-32.7	-0.00239998			-32.7	-0.3548
	-32.5	-0.236399			-32.5	-0.555499			-32.5	-0.362599			-32.5	-0.636998			-32.5	0.163501			-32.6	0.00149996			-32.6	-0.3491
	-32.4	-0.240799			-32.4	-0.5567			-32.4	-0.363599			-32.4	-0.635499			-32.4	0.158701			-32.5	0.00790004			-32.5	-0.3529
	-32.3	-0.242299			-32.3	-0.5575			-32.3	-0.365499			-32.3	-0.636799			-32.3	0.156901			-32.4	0.0139			-32.4	-0.3557
	-32.2	-0.2416			-32.2	-0.5499			-32.2	-0.362			-32.2	-0.6327			-32.2	0.158			-32.3	0.0171			-32.3	-0.3643
	-32.1	-0.241599			-32.1	-0.551299			-32.1	-0.362299			-32.1	-0.631999			-32.1	0.160001			-32.2	0.0206			-32.2	-0.3628
	-32	-0.238			-32	-0.5484			-32	-0.3578			-32	-0.628999			-32	0.1645			-32.1	0.0222			-32.1	-0.3657
	-31.9	-0.2382			-31.9	-0.5418			-31.9	-0.3531			-31.9	-0.623399			-31.9	0.1685			-32	0.0277			-32	-0.3631
	-31.8	-0.2381			-31.8	-0.5426			-31.8	-0.3551			-31.8	-0.6201			-31.8	0.172			-31.9	0.0348			-31.9	-0.3608
	-31.7	-0.234999			-31.7	-0.5391			-31.7	-0.3542			-31.7	-0.621999			-31.7	0.1701			-31.8	0.0417			-31.8	-0.3593
	-31.6	-0.230299			-31.6	-0.5353			-31.6	-0.347			-31.6	-0.618499			-31.6	0.1724			-31.7	0.0471			-31.7	-0.3608
	-31.5	-0.2317			-31.5	-0.5318			-31.5	-0.3454			-31.5	-0.616199			-31.5	0.1743			-31.6	0.0546			-31.6	-0.3582
	-31.4	-0.234799			-31.4	-0.5279			-31.4	-0.344499			-31.4	-0.616199			-31.4	0.175901			-31.5	0.0526			-31.5	-0.3563
	-31.3	-0.2285			-31.3	-0.5188			-31.3	-0.3408			-31.3	-0.6136			-31.3	0.1784			-31.4	0.0536001			-31.4	-0.3583
	-31.2	-0.2247			-31.2	-0.5136			-31.2	-0.3358			-31.2	-0.6098			-31.2	0.1792			-31.3	0.0572			-31.3	-0.3529
	-31.1	-0.224099			-31.1	-0.5109			-31.1	-0.3332			-31.1	-0.607499			-31.1	0.1805			-31.2	0.06			-31.2	-0.3494
	-31	-0.224199			-31	-0.509099			-31	-0.331399			-31	-0.604099			-31	0.181501			-31.1	0.0615			-31.1	-0.3476
	-30.9	-0.2246			-30.9	-0.5066			-30.9	-0.3325			-30.9	-0.598799			-30.9	0.1834			-31	0.0595001			-31	-0.3444
	-30.8	-0.225699			-30.8	-0.506			-30.8	-0.331699			-30.8	-0.597299			-30.8	0.183101			-30.9	0.0601			-30.9	-0.3429
	-30.7	-0.2255			-30.7	-0.5028			-30.7	-0.3281			-30.7	-0.5934			-30.7	0.1843			-30.8	0.0597			-30.8	-0.338
	-30.6	-0.223699			-30.6	-0.497999			-30.6	-0.323999			-30.6	-0.590199			-30.6	0.188601			-30.7	0.0603			-30.7	-0.3339
	-30.5	-0.2196			-30.5	-0.4935			-30.5	-0.3189			-30.5	-0.585599			-30.5	0.1919			-30.6	0.0603001			-30.6	-0.3346
	-30.4	-0.2136			-30.4	-0.4861			-30.4	-0.3117			-30.4	-0.579899			-30.4	0.1975			-30.5	0.0633			-30.5	-0.3357
	-30.3	-0.2111			-30.3	-0.4802			-30.3	-0.3094			-30.3	-0.5757			-30.3	0.2041			-30.4	0.0685			-30.4	-0.3303
	-30.2	-0.212399			-30.2	-0.482			-30.2	-0.3084			-30.2	-0.572599			-30.2	0.2004			-30.3	0.0726			-30.3	-0.325
	-30.1	-0.211099			-30.1	-0.480299			-30.1	-0.307599			-30.1	-0.567899			-30.1	0.200301			-30.2	0.0705			-30.2	-0.3246
	-30	-0.2071			-30	-0.4766			-30	-0.303			-30	-0.565999			-30	0.2039			-30.1	0.0662999			-30.1	-0.3224
	-29.9	-0.2036			-29.9	-0.4749			-29.9	-0.301			-29.9	-0.562799			-29.9	0.2061			-30	0.0696			-30	-0.3176
	-29.8	-0.1953			-29.8	-0.4675			-29.8	-0.2938			-29.8	-0.5527			-29.8	0.2099			-29.9	0.0681			-29.9	-0.3147
	-29.7	-0.1953			-29.7	-0.4624			-29.7	-0.2915			-29.7	-0.5484			-29.7	0.2116			-29.8	0.0736			-29.8	-0.311
	-29.6	-0.197499			-29.6	-0.460899			-29.6	-0.288499			-29.6	-0.546699			-29.6	0.209701			-29.7	0.0775			-29.7	-0.3098
	-29.5	-0.197399			-29.5	-0.458599			-29.5	-0.286199			-29.5	-0.541999			-29.5	0.206401			-29.6	0.0758			-29.6	-0.3121
	-29.4	-0.199099			-29.4	-0.4575			-29.4	-0.286499			-29.4	-0.540799			-29.4	0.207201			-29.5	0.0752001			-29.5	-0.312
	-29.3	-0.1936			-29.3	-0.4579			-29.3	-0.2848			-29.3	-0.5381			-29.3	0.2078			-29.4	0.0757			-29.4	-0.3126
	-29.2	-0.188999			-29.2	-0.4576			-29.2	-0.2839			-29.2	-0.535699			-29.2	0.2076			-29.3	0.0798			-29.3	-0.3132
	-29.1	-0.185699			-29.1	-0.4567			-29.1	-0.2814			-29.1	-0.534199			-29.1	0.2055			-29.2	0.0871			-29.2	-0.3119
	-29	-0.1838			-29	-0.4501			-29	-0.2766			-29	-0.530999			-29	0.2083			-29.1	0.0898			-29.1	-0.3048
	-28.9	-0.1801			-28.9	-0.4404			-28.9	-0.2714			-28.9	-0.5268			-28.9	0.2179			-29	0.089			-29	-0.3023
	-28.8	-0.1777			-28.8	-0.4363			-28.8	-0.2655			-28.8	-0.5246			-28.8	0.222			-28.9	0.0925			-28.9	-0.2986
	-28.7	-0.1756			-28.7	-0.4334			-28.7	-0.2638			-28.7	-0.523			-28.7	0.2249			-28.8	0.0963			-28.8	-0.2947
	-28.6	-0.172799			-28.6	-0.4273			-28.6	-0.2611			-28.6	-0.519199			-28.6	0.2285			-28.7	0.0985			-28.7	-0.2937
	-28.5	-0.1702			-28.5	-0.4181			-28.5	-0.2552			-28.5	-0.512099			-28.5	0.2329			-28.6	0.097			-28.6	-0.2947
	-28.4	-0.1661			-28.4	-0.4097			-28.4	-0.2492			-28.4	-0.5053			-28.4	0.2411			-28.5	0.1012			-28.5	-0.2885
	-28.3	-0.1656			-28.3	-0.4059			-28.3	-0.2455			-28.3	-0.5069			-28.3	0.2427			-28.4	0.1059			-28.4	-0.2823
	-28.2	-0.1627			-28.2	-0.404			-28.2	-0.2463			-28.2	-0.5043			-28.2	0.2467			-28.3	0.111			-28.3	-0.2798
	-28.1	-0.163399			-28.1	-0.399999			-28.1	-0.244499			-28.1	-0.503699			-28.1	0.246201			-28.2	0.1144			-28.2	-0.2799
	-28	-0.1616			-28	-0.3961			-28	-0.241			-28	-0.500199			-28	0.2504			-28.1	0.1134			-28.1	-0.2781
	-27.9	-0.1563			-27.9	-0.3855			-27.9	-0.2321			-27.9	-0.4955			-27.9	0.2531			-28	0.116			-28	-0.2753
	-27.8	-0.1531			-27.8	-0.3842			-27.8	-0.2259			-27.8	-0.493			-27.8	0.2536			-27.9	0.1214			-27.9	-0.267
	-27.7	-0.152499			-27.7	-0.3785			-27.7	-0.2277			-27.7	-0.489999			-27.7	0.2514			-27.8	0.1233			-27.8	-0.2619
	-27.6	-0.153199			-27.6	-0.375799			-27.6	-0.229399			-27.6	-0.488499			-27.6	0.250401			-27.7	0.1215			-27.7	-0.2642
	-27.5	-0.153599			-27.5	-0.376699			-27.5	-0.230099			-27.5	-0.484699			-27.5	0.251401			-27.6	0.1212			-27.6	-0.267
	-27.4	-0.152199			-27.4	-0.375			-27.4	-0.226999			-27.4	-0.483699			-27.4	0.253901			-27.5	0.1181			-27.5	-0.2671
	-27.3	-0.1474			-27.3	-0.3668			-27.3	-0.2225			-27.3	-0.4794			-27.3	0.2524			-27.4	0.1175			-27.4	-0.2669
	-27.2	-0.1448			-27.2	-0.3629			-27.2	-0.219			-27.2	-0.4766			-27.2	0.2475			-27.3	0.1176			-27.3	-0.2688
	-27.1	-0.144299			-27.1	-0.3614			-27.1	-0.2179			-27.1	-0.470299			-27.1	0.2459			-27.2	0.1145			-27.2	-0.2702
	-27	-0.144199			-27	-0.358899			-27	-0.221699			-27	-0.467899			-27	0.244601			-27.1	0.1171			-27.1	-0.2729
	-26.9	-0.1427			-26.9	-0.354			-26.9	-0.2186			-26.9	-0.464999			-26.9	0.2482			-27	0.1151			-27	-0.2768
	-26.8	-0.144699			-26.8	-0.3505			-26.8	-0.215899			-26.8	-0.467199			-26.8	0.248401			-26.9	0.1174			-26.9	-0.2774
	-26.7	-0.144299			-26.7	-0.3491			-26.7	-0.2129			-26.7	-0.466699			-26.7	0.2439			-26.8	0.1125			-26.8	-0.2791
	-26.6	-0.140999			-26.6	-0.348199			-26.6	-0.212399			-26.6	-0.462999			-26.6	0.243101			-26.7	0.1079			-26.7	-0.2831
	-26.5	-0.138599			-26.5	-0.349399			-26.5	-0.213099			-26.5	-0.459299			-26.5	0.238601			-26.6	0.1048			-26.6	-0.2822
	-26.4	-0.1357			-26.4	-0.3449			-26.4	-0.2064			-26.4	-0.451799			-26.4	0.2408			-26.5	0.1022			-26.5	-0.28
	-26.3	-0.137099			-26.3	-0.3418			-26.3	-0.205699			-26.3	-0.447299			-26.3	0.240901			-26.4	0.1046			-26.4	-0.2769
	-26.2	-0.1382			-26.2	-0.3379			-26.2	-0.1999			-26.2	-0.4401			-26.2	0.2411			-26.3	0.1044			-26.3	-0.2789
	-26.1	-0.136399			-26.1	-0.3368			-26.1	-0.1935			-26.1	-0.436099			-26.1	0.2406			-26.2	0.1055			-26.2	-0.2785
	-26	-0.1304			-26	-0.3277			-26	-0.1888			-26	-0.430499			-26	0.2408			-26.1	0.1103			-26.1	-0.2785
	-25.9	-0.1263			-25.9	-0.3189			-25.9	-0.1844			-25.9	-0.421799			-25.9	0.2433			-26	0.1155			-26	-0.2753
	-25.8	-0.1256			-25.8	-0.3152			-25.8	-0.1809			-25.8	-0.4152			-25.8	0.242			-25.9	0.1144			-25.9	-0.2713
	-25.7	-0.1229			-25.7	-0.3117			-25.7	-0.1754			-25.7	-0.4088			-25.7	0.2403			-25.8	0.1125			-25.8	-0.2687
	-25.6	-0.121099			-25.6	-0.3073			-25.6	-0.1732			-25.6	-0.404299			-25.6	0.2438			-25.7	0.1088			-25.7	-0.268
	-25.5	-0.1207			-25.5	-0.3029			-25.5	-0.1732			-25.5	-0.398899			-25.5	0.2456			-25.6	0.1135			-25.6	-0.2653
	-25.4	-0.1174			-25.4	-0.2988			-25.4	-0.1754			-25.4	-0.397699			-25.4	0.242			-25.5	0.113			-25.5	-0.2617
	-25.3	-0.1115			-25.3	-0.2961			-25.3	-0.1734			-25.3	-0.3913			-25.3	0.2436			-25.4	0.1122			-25.4	-0.2619
	-25.2	-0.1074			-25.2	-0.293			-25.2	-0.1692			-25.2	-0.3849			-25.2	0.2482			-25.3	0.1148			-25.3	-0.2561
	-25.1	-0.107699			-25.1	-0.289199			-25.1	-0.166699			-25.1	-0.379499			-25.1	0.250801			-25.2	0.1164			-25.2	-0.2508
	-25	-0.106599			-25	-0.285499			-25	-0.167199			-25	-0.377799			-25	0.251301			-25.1	0.1144			-25.1	-0.2479
	-24.9	-0.104599			-24.9	-0.2865			-24.9	-0.170299			-24.9	-0.377599			-24.9	0.247401			-25	0.1157			-25	-0.2486
	-24.8	-0.1026			-24.8	-0.2823			-24.8	-0.1633			-24.8	-0.3767			-24.8	0.2454			-24.9	0.1148			-24.9	-0.2503
	-24.7	-0.0991995			-24.7	-0.2811			-24.7	-0.1621			-24.7	-0.3731			-24.7	0.2422			-24.8	0.1162			-24.8	-0.2491
	-24.6	-0.0952992			-24.6	-0.278			-24.6	-0.1592			-24.6	-0.370099			-24.6	0.2413			-24.7	0.119			-24.7	-0.2507
	-24.5	-0.0938994			-24.5	-0.279399			-24.5	-0.161599			-24.5	-0.366899			-24.5	0.235801			-24.6	0.1214			-24.6	-0.2467
	-24.4	-0.0895996			-24.4	-0.2731			-24.4	-0.1594			-24.4	-0.362499			-24.4	0.2357			-24.5	0.1185			-24.5	-0.245
	-24.3	-0.0885995			-24.3	-0.272			-24.3	-0.159599			-24.3	-0.360799			-24.3	0.234801			-24.4	0.121			-24.4	-0.2397
	-24.2	-0.0876997			-24.2	-0.2679			-24.2	-0.157			-24.2	-0.3543			-24.2	0.2341			-24.3	0.1192			-24.3	-0.2399
	-24.1	-0.0887992			-24.1	-0.2643			-24.1	-0.1526			-24.1	-0.351199			-24.1	0.2357			-24.2	0.1187			-24.2	-0.2412
	-24	-0.0847996			-24	-0.2588			-24	-0.1481			-24	-0.349999			-24	0.235			-24.1	0.1191			-24.1	-0.2383
	-23.9	-0.0829994			-23.9	-0.2575			-23.9	-0.150099			-23.9	-0.347699			-23.9	0.233301			-24	0.1245			-24	-0.2368
	-23.8	-0.0771998			-23.8	-0.2514			-23.8	-0.1457			-23.8	-0.3376			-23.8	0.2364			-23.9	0.1244			-23.9	-0.2361
	-23.7	-0.0791993			-23.7	-0.2488			-23.7	-0.1456			-23.7	-0.337599			-23.7	0.2345			-23.8	0.1321			-23.8	-0.2306
	-23.6	-0.0749995			-23.6	-0.2467			-23.6	-0.1402			-23.6	-0.3294			-23.6	0.2376			-23.7	0.1289			-23.7	-0.2302
	-23.5	-0.0701996			-23.5	-0.2426			-23.5	-0.1352			-23.5	-0.324899			-23.5	0.2401			-23.6	0.1302			-23.6	-0.226
	-23.4	-0.0651995			-23.4	-0.2373			-23.4	-0.1311			-23.4	-0.321599			-23.4	0.2415			-23.5	0.1364			-23.5	-0.2221
	-23.3	-0.0587998			-23.3	-0.2316			-23.3	-0.1243			-23.3	-0.3166			-23.3	0.245			-23.4	0.1383			-23.4	-0.2225
	-23.2	-0.0596997			-23.2	-0.2231			-23.2	-0.1207			-23.2	-0.3144			-23.2	0.2495			-23.3	0.1375			-23.3	-0.2201
	-23.1	-0.0549996			-23.1	-0.2154			-23.1	-0.112			-23.1	-0.3083			-23.1	0.2519			-23.2	0.1372			-23.2	-0.2154
	-23	-0.0532996			-23	-0.2094			-23	-0.1069			-23	-0.302299			-23	0.2535			-23.1	0.1376			-23.1	-0.2129
	-22.9	-0.0472			-22.9	-0.2025			-22.9	-0.0995			-22.9	-0.2919			-22.9	0.257			-23	0.1387			-23	-0.2139
	-22.8	-0.0464996			-22.8	-0.2016			-22.8	-0.0987996			-22.8	-0.2893			-22.8	0.2492			-22.9	0.1442			-22.9	-0.21
	-22.7	-0.0430998			-22.7	-0.1959			-22.7	-0.0942			-22.7	-0.2827			-22.7	0.2456			-22.8	0.1408			-22.8	-0.2112
	-22.6	-0.0419993			-22.6	-0.1914			-22.6	-0.0924996			-22.6	-0.279899			-22.6	0.2432			-22.7	0.1391			-22.7	-0.2122
	-22.5	-0.0403994			-22.5	-0.188799			-22.5	-0.0895994			-22.5	-0.276999			-22.5	0.242301			-22.6	0.1354			-22.6	-0.2155
	-22.4	-0.0420993			-22.4	-0.1925			-22.4	-0.0925993			-22.4	-0.277199			-22.4	0.241501			-22.5	0.1357			-22.5	-0.2121
	-22.3	-0.0447992			-22.3	-0.1976			-22.3	-0.0968992			-22.3	-0.281499			-22.3	0.234301			-22.4	0.1351			-22.4	-0.2124
	-22.2	-0.0506995			-22.2	-0.2004			-22.2	-0.1019			-22.2	-0.277099			-22.2	0.2316			-22.3	0.1329			-22.3	-0.2153
	-22.1	-0.0502996			-22.1	-0.2023			-22.1	-0.0970999			-22.1	-0.2738			-22.1	0.2299			-22.2	0.1266			-22.2	-0.2186
	-22	-0.0508999			-22	-0.2065			-22	-0.0878999			-22	-0.2689			-22	0.2325			-22.1	0.1221			-22.1	-0.2193
	-21.9	-0.0416003			-21.9	-0.1975			-21.9	-0.0739003			-21.9	-0.261301			-21.9	0.2369			-22	0.1209			-22	-0.2226
	-21.8	-0.0425996			-21.8	-0.1993			-21.8	-0.0713996			-21.8	-0.2637			-21.8	0.24			-21.9	0.1257			-21.9	-0.2204
	-21.7	-0.0478991			-21.7	-0.1983			-21.7	-0.0714			-21.7	-0.269999			-21.7	0.2326			-21.8	0.1241			-21.8	-0.2298
	-21.6	-0.0502982			-21.6	-0.191099			-21.6	-0.0708991			-21.6	-0.273898			-21.6	0.223201			-21.7	0.1267			-21.7	-0.2287
	-21.5	-0.0360997			-21.5	-0.1772			-21.5	-0.0648997			-21.5	-0.265099			-21.5	0.2242			-21.6	0.1184			-21.6	-0.2341
	-21.4	-0.0303995			-21.4	-0.1719			-21.4	-0.0598995			-21.4	-0.257199			-21.4	0.2262			-21.5	0.1221			-21.5	-0.2344
	-21.3	-0.0223999			-21.3	-0.1623			-21.3	-0.0521999			-21.3	-0.2464			-21.3	0.2335			-21.4	0.122			-21.4	-0.2365
	-21.2	-0.0191995			-21.2	-0.1547			-21.2	-0.0523			-21.2	-0.2423			-21.2	0.2417			-21.3	0.1272			-21.3	-0.2339
	-21.1	-0.017199			-21.1	-0.1527			-21.1	-0.0508995			-21.1	-0.238099			-21.1	0.2487			-21.2	0.1274			-21.2	-0.2299
	-21	-0.00989968			-21	-0.1474			-21	-0.0430997			-21	-0.228699			-21	0.2575			-21.1	0.126			-21.1	-0.23
	-20.9	-0.00459961			-20.9	-0.1391			-20.9	-0.0397996			-20.9	-0.221599			-20.9	0.2597			-21	0.1284			-21	-0.2258
	-20.8	0.0026005			-20.8	-0.1349			-20.8	-0.0358995			-20.8	-0.217199			-20.8	0.254601			-20.9	0.1313			-20.9	-0.2229
	-20.7	0.0012007			-20.7	-0.1324			-20.7	-0.0304			-20.7	-0.214899			-20.7	0.2506			-20.8	0.1325			-20.8	-0.2257
	-20.6	0.00520053			-20.6	-0.1224			-20.6	-0.0165997			-20.6	-0.204899			-20.6	0.251			-20.7	0.1297			-20.7	-0.2245
	-20.5	0.0105005			-20.5	-0.1143			-20.5	-0.0106995			-20.5	-0.201099			-20.5	0.2484			-20.6	0.1315			-20.6	-0.2219
	-20.4	0.0112005			-20.4	-0.1075			-20.4	-0.0017995			-20.4	-0.194599			-20.4	0.244601			-20.5	0.1312			-20.5	-0.2179
	-20.3	0.0189007			-20.3	-0.1013			-20.3	0.00420072			-20.3	-0.186999			-20.3	0.236501			-20.4	0.1299			-20.4	-0.2135
	-20.2	0.0272007			-20.2	-0.0946			-20.2	0.0114			-20.2	-0.178499			-20.2	0.2292			-20.3	0.1298			-20.3	-0.215
	-20.1	0.0307013			-20.1	-0.0880993			-20.1	0.0172007			-20.1	-0.173199			-20.1	0.224501			-20.2	0.1292			-20.2	-0.2103
	-20	0.0313008			-20	-0.0820992			-20	0.0199008			-20	-0.168998			-20	0.212701			-20.1	0.1285			-20.1	-0.209
	-19.9	0.0325008			-19.9	-0.0725			-19.9	0.0207008			-19.9	-0.168398			-19.9	0.201301			-20	0.1305			-20	-0.2092
	-19.8	0.0342009			-19.8	-0.0694			-19.8	0.0237009			-19.8	-0.164499			-19.8	0.191701			-19.9	0.1278			-19.9	-0.2077
	-19.7	0.0387009			-19.7	-0.0668			-19.7	0.0266			-19.7	-0.163099			-19.7	0.1822			-19.8	0.128			-19.8	-0.2075
	-19.6	0.035002			-19.6	-0.066399			-19.6	0.025801			-19.6	-0.161998			-19.6	0.177401			-19.7	0.1278			-19.7	-0.2066
	-19.5	0.0377007			-19.5	-0.0628993			-19.5	0.0288007			-19.5	-0.155899			-19.5	0.175501			-19.6	0.1258			-19.6	-0.2058
	-19.4	0.0384009			-19.4	-0.0622			-19.4	0.0326009			-19.4	-0.150998			-19.4	0.171301			-19.5	0.126			-19.5	-0.2055
	-19.3	0.0398007			-19.3	-0.0574			-19.3	0.0382007			-19.3	-0.151299			-19.3	0.172001			-19.4	0.1227			-19.4	-0.2088
	-19.2	0.0451009			-19.2	-0.0506			-19.2	0.0401			-19.2	-0.151499			-19.2	0.1669			-19.3	0.1219			-19.3	-0.2087
	-19.1	0.0500022			-19.1	-0.0455989			-19.1	0.0394011			-19.1	-0.155498			-19.1	0.159501			-19.2	0.119			-19.2	-0.2091
	-19	0.0458011			-19	-0.0424989			-19	0.0421011			-19	-0.153898			-19	0.159401			-19.1	0.1208			-19.1	-0.2134
	-18.9	0.0523008			-18.9	-0.0357			-18.9	0.0475008			-18.9	-0.150498			-18.9	0.166501			-19	0.1157			-19	-0.2114
	-18.8	0.0586009			-18.8	-0.0311			-18.8	0.0522009			-18.8	-0.145599			-18.8	0.165501			-18.9	0.1129			-18.9	-0.213
	-18.7	0.0621008			-18.7	-0.0248			-18.7	0.0558			-18.7	-0.143799			-18.7	0.1634			-18.8	0.1117			-18.8	-0.2116
	-18.6	0.0657012			-18.6	-0.0120994			-18.6	0.0630006			-18.6	-0.133499			-18.6	0.168401			-18.7	0.1114			-18.7	-0.2092
	-18.5	0.0791005			-18.5	0.000800532			-18.5	0.0705005			-18.5	-0.127799			-18.5	0.170901			-18.6	0.1152			-18.6	-0.2029
	-18.4	0.0764013			-18.4	-0.000600014			-18.4	0.0680013			-18.4	-0.130997			-18.4	0.159501			-18.5	0.1201			-18.5	-0.1938
	-18.3	0.0858007			-18.3	0.01			-18.3	0.0721007			-18.3	-0.128399			-18.3	0.156701			-18.4	0.1136			-18.4	-0.1972
	-18.2	0.0858011			-18.2	0.0118			-18.2	0.0716			-18.2	-0.132599			-18.2	0.1497			-18.3	0.1123			-18.3	-0.1893
	-18.1	0.0809022			-18.1	0.0165011			-18.1	0.0685011			-18.1	-0.135098			-18.1	0.141701			-18.2	0.1114			-18.2	-0.1916
	-18	0.0844011			-18	0.0179011			-18	0.0689011			-18	-0.136398			-18	0.136001			-18.1	0.1056			-18.1	-0.1936
	-17.9	0.0850015			-17.9	0.0121			-17.9	0.0677015			-17.9	-0.133697			-17.9	0.128902			-18	0.1036			-18	-0.1931
	-17.8	0.0877013			-17.8	0.0109			-17.8	0.0702013			-17.8	-0.128099			-17.8	0.127901			-17.9	0.0976			-17.9	-0.1989
	-17.7	0.0954009			-17.7	0.0167			-17.7	0.0765			-17.7	-0.114299			-17.7	0.1279			-17.8	0.0905			-17.8	-0.2002
	-17.6	0.109401			-17.6	0.0283006			-17.6	0.0867006			-17.6	-0.0973989			-17.6	0.140201			-17.7	0.095			-17.7	-0.1896
	-17.5	0.118501			-17.5	0.0379011			-17.5	0.0825011			-17.5	-0.0861978			-17.5	0.148001			-17.6	0.1025			-17.6	-0.1712
	-17.4	0.132101			-17.4	0.0536			-17.4	0.0906005			-17.4	-0.0692989			-17.4	0.151701			-17.5	0.1018			-17.5	-0.1616
	-17.3	0.142101			-17.3	0.061			-17.3	0.091501			-17.3	-0.057799			-17.3	0.145201			-17.4	0.1095			-17.4	-0.15
	-17.2	0.135102			-17.2	0.0564			-17.2	0.0822			-17.2	-0.0575983			-17.2	0.1337			-17.3	0.1098			-17.3	-0.1468
	-17.1	0.136302			-17.1	0.0520009			-17.1	0.0803009			-17.1	-0.0590981			-17.1	0.128301			-17.2	0.1003			-17.2	-0.1538
	-17	0.135301			-17	0.051701			-17	0.077401			-17	-0.0608981			-17	0.119201			-17.1	0.1077			-17.1	-0.1599
	-16.9	0.130601			-16.9	0.0415			-16.9	0.0771			-16.9	-0.0655979			-16.9	0.125401			-17	0.1073			-17	-0.1649
	-16.8	0.121402			-16.8	0.0368011			-16.8	0.0754021			-16.8	-0.0697979			-16.8	0.126002			-16.9	0.1059			-16.9	-0.1694
	-16.7	0.1129			-16.7	0.0286			-16.7	0.069			-16.7	-0.0812987			-16.7	0.1186			-16.8	0.0959011			-16.8	-0.178399
	-16.6	0.104802			-16.6	0.02			-16.6	0.0629025			-16.6	-0.0897975			-16.6	0.117001			-16.7	0.0826			-16.7	-0.1847
	-16.5	0.0927			-16.5	0.0115			-16.5	0.0663			-16.5	-0.0933			-16.5	0.1184			-16.6	0.0708			-16.6	-0.1944
	-16.4	0.091302			-16.4	0.00930001			-16.4	0.064			-16.4	-0.096398			-16.4	0.1179			-16.5	0.059899			-16.5	-0.200001
	-16.3	0.0886015			-16.3	0.0137015			-16.3	0.0657015			-16.3	-0.0930985			-16.3	0.119801			-16.4	0.0584			-16.4	-0.1972
	-16.2	0.0882			-16.2	0.0156			-16.2	0.0644			-16.2	-0.0973982			-16.2	0.1166			-16.3	0.0553			-16.3	-0.1912
	-16.1	0.0884013			-16.1	0.0262			-16.1	0.0677013			-16.1	-0.0968987			-16.1	0.115101			-16.2	0.0469			-16.2	-0.1889
	-16	0.0898			-16	0.0313			-16	0.0734			-16	-0.0903			-16	0.1216			-16.1	0.044			-16.1	-0.1815
	-15.9	0.0954007			-15.9	0.0415			-15.9	0.0754			-15.9	-0.0840993			-15.9	0.1261			-16	0.0444			-16	-0.173
	-15.8	0.098201			-15.8	0.048801			-15.8	0.080001			-15.8	-0.080099			-15.8	0.125301			-15.9	0.0453			-15.9	-0.1683
	-15.7	0.0999			-15.7	0.057			-15.7	0.0819			-15.7	-0.078699			-15.7	0.129			-15.8	0.0456			-15.8	-0.164
	-15.6	0.106101			-15.6	0.0655			-15.6	0.0745008			-15.6	-0.0782992			-15.6	0.132701			-15.7	0.0443			-15.7	-0.158
	-15.5	0.1087			-15.5	0.0742			-15.5	0.0674			-15.5	-0.0729			-15.5	0.1314			-15.6	0.0447			-15.6	-0.1538
	-15.4	0.107102			-15.4	0.068			-15.4	0.0646			-15.4	-0.0759984			-15.4	0.1288			-15.5	0.0461			-15.5	-0.1537
	-15.3	0.110501			-15.3	0.0705008			-15.3	0.0647008			-15.3	-0.0757992			-15.3	0.130401			-15.4	0.0445			-15.4	-0.1583
	-15.2	0.1119			-15.2	0.0733			-15.2	0.0596			-15.2	-0.0736987			-15.2	0.1247			-15.3	0.0429			-15.3	-0.1555
	-15.1	0.113401			-15.1	0.076			-15.1	0.0578012			-15.1	-0.0698988			-15.1	0.125101			-15.2	0.0415			-15.2	-0.1559
	-15	0.1103			-15	0.078			-15	0.0572			-15	-0.0692			-15	0.1282			-15.1	0.0389			-15.1	-0.1523
	-14.9	0.108801			-14.9	0.0804			-14.9	0.0559			-14.9	-0.0657987			-14.9	0.1261			-15	0.0374			-15	-0.1511
	-14.8	0.113801			-14.8	0.0861008			-14.8	0.0580008			-14.8	-0.0601992			-14.8	0.126501			-14.9	0.0379			-14.9	-0.1564
	-14.7	0.1166			-14.7	0.0952			-14.7	0.0587			-14.7	-0.0561993			-14.7	0.1226			-14.8	0.0392			-14.8	-0.1518
	-14.6	0.121401			-14.6	0.1003			-14.6	0.0563009			-14.6	-0.0520991			-14.6	0.118501			-14.7	0.0352			-14.7	-0.1503
	-14.5	0.1274			-14.5	0.1002			-14.5	0.0612			-14.5	-0.0482			-14.5	0.1227			-14.6	0.0318			-14.6	-0.1525
	-14.4	0.127901			-14.4	0.1014			-14.4	0.0611			-14.4	-0.0445993			-14.4	0.1194			-14.5	0.0274			-14.5	-0.1483
	-14.3	0.129101			-14.3	0.100001			-14.3	0.0637007			-14.3	-0.0473993			-14.3	0.114701			-14.4	0.0274			-14.4	-0.1514
	-14.2	0.1185			-14.2	0.1012			-14.2	0.0692			-14.2	-0.0419999			-14.2	0.1153			-14.3	0.0268			-14.3	-0.1624
	-14.1	0.103001			-14.1	0.0958			-14.1	0.0652013			-14.1	-0.0516987			-14.1	0.100501			-14.2	0.0241			-14.2	-0.1663
	-14	0.1024			-14	0.0978			-14	0.0547			-14	-0.055			-14	0.0889			-14.1	0.0139			-14.1	-0.1744
	-13.9	0.0982001			-13.9	0.0952			-13.9	0.0495			-13.9	-0.0513999			-13.9	0.0982			-14	0.00969999			-14	-0.1735
	-13.8	0.0961009			-13.8	0.0880009			-13.8	0.0312009			-13.8	-0.0543991			-13.8	0.0985009			-13.9	0.0104			-13.9	-0.1735
	-13.7	0.0892			-13.7	0.0845			-13.7	0.03			-13.7	-0.0600988			-13.7	0.0927			-13.8	0.0107			-13.8	-0.1805
	-13.6	0.0932002			-13.6	0.0884			-13.6	0.0384002			-13.6	-0.0553998			-13.6	0.0917002			-13.7	0.00769999			-13.7	-0.1869
	-13.5	0.0879			-13.5	0.0792			-13.5	0.0315			-13.5	-0.0621			-13.5	0.0842			-13.6	0.0102			-13.6	-0.1768
	-13.4	0.0956005			-13.4	0.08			-13.4	0.0308			-13.4	-0.0575995			-13.4	0.0827			-13.5	0.00610001			-13.5	-0.1882
	-13.3	0.1035			-13.3	0.0820998			-13.3	0.0302998			-13.3	-0.0565002			-13.3	0.0830998			-13.4	0.00630001			-13.4	-0.1803
	-13.2	0.1096			-13.2	0.0874			-13.2	0.029			-13.2	-0.0486004			-13.2	0.08			-13.3	0.00630001			-13.3	-0.1834
	-13.1	0.115598			-13.1	0.1002			-13.1	0.0362984			-13.1	-0.0389016			-13.1	0.0848984			-13.2	0.0073			-13.2	-0.1856
	-13	0.1148			-13	0.1039			-13	0.0379			-13	-0.0385			-13	0.0881			-13.1	0.0144			-13.1	-0.181
	-12.9	0.112399			-12.9	0.1013			-12.9	0.0417			-12.9	-0.0331009			-12.9	0.0958			-13	0.0101			-13	-0.1856
	-12.8	0.115399			-12.8	0.0986991			-12.8	0.0480991			-12.8	-0.0255009			-12.8	0.0983991			-12.9	0.00640001			-12.9	-0.1869
	-12.7	0.1141			-12.7	0.0971			-12.7	0.0538			-12.7	-0.0230006			-12.7	0.101			-12.8	0.00499999			-12.8	-0.1796
	-12.6	0.1137			-12.6	0.0947			-12.6	0.0521997			-12.6	-0.0204003			-12.6	0.0997997			-12.7	-0.0021			-12.7	-0.1717
	-12.5	0.1121			-12.5	0.0909			-12.5	0.0465			-12.5	-0.0217			-12.5	0.0914			-12.6	-0.00799999			-12.6	-0.1637
	-12.4	0.1086			-12.4	0.087			-12.4	0.0458			-12.4	-0.0223997			-12.4	0.0856			-12.5	-0.0152			-12.5	-0.1619
	-12.3	0.1081			-12.3	0.0824			-12.3	0.0463			-12.3	-0.0162			-12.3	0.0883			-12.4	-0.0196			-12.4	-0.1581
	-12.2	0.112			-12.2	0.0861			-12.2	0.0512			-12.2	-0.0123005			-12.2	0.0908			-12.3	-0.0224			-12.3	-0.1518
	-12.1	0.112899			-12.1	0.0896			-12.1	0.0486993			-12.1	-0.00990069			-12.1	0.0932993			-12.2	-0.0184			-12.2	-0.1437
	-12	0.1166			-12	0.097			-12	0.053			-12	-0.00749999			-12	0.0999			-12.1	-0.012			-12.1	-0.1364
	-11.9	0.119999			-11.9	0.1085			-11.9	0.0541			-11.9	-0.00430089			-11.9	0.1023			-12	-0.00669999			-12	-0.1271
	-11.8	0.119799			-11.8	0.116499			-11.8	0.0617992			-11.8	-0.000300802			-11.8	0.104999			-11.9	-0.000299995			-11.9	-0.116
	-11.7	0.1133			-11.7	0.1191			-11.7	0.0725			-11.7	0.00359901			-11.7	0.1106			-11.8	0.007			-11.8	-0.11
	-11.6	0.117098			-11.6	0.1369			-11.6	0.0865979			-11.6	0.0151979			-11.6	0.121898			-11.7	0.0115			-11.7	-0.1025
	-11.5	0.1273			-11.5	0.1517			-11.5	0.1001			-11.5	0.0308			-11.5	0.1257			-11.6	0.0219			-11.6	-0.0875
	-11.4	0.132899			-11.4	0.1579			-11.4	0.1073			-11.4	0.0409987			-11.4	0.1273			-11.5	0.0301			-11.5	-0.0762
	-11.3	0.129999			-11.3	0.162899			-11.3	0.108099			-11.3	0.0371992			-11.3	0.126599			-11.4	0.0316			-11.4	-0.0693
	-11.2	0.1292			-11.2	0.1669			-11.2	0.1053			-11.2	0.0363994			-11.2	0.127			-11.3	0.0323			-11.3	-0.0641
	-11.1	0.128			-11.1	0.1682			-11.1	0.1027			-11.1	0.0395998			-11.1	0.1243			-11.2	0.0298			-11.2	-0.0588
	-11	0.1284			-11	0.1648			-11	0.0961			-11	0.0403			-11	0.1216			-11.1	0.0253			-11.1	-0.0585
	-10.9	0.1251			-10.9	0.1643			-10.9	0.0931			-10.9	0.0391003			-10.9	0.1158			-11	0.0212			-11	-0.0574
	-10.8	0.1227			-10.8	0.1694			-10.8	0.0939001			-10.8	0.0437001			-10.8	0.114			-10.9	0.02			-10.9	-0.055
	-10.7	0.1198			-10.7	0.1704			-10.7	0.0941			-10.7	0.0472002			-10.7	0.1122			-10.8	0.0222			-10.8	-0.051
	-10.6	0.114801			-10.6	0.1671			-10.6	0.0938008			-10.6	0.0453008			-10.6	0.109701			-10.7	0.022			-10.7	-0.0523
	-10.5	0.1057			-10.5	0.1648			-10.5	0.0878			-10.5	0.0434			-10.5	0.1038			-10.6	0.0172			-10.6	-0.0563
	-10.4	0.1047			-10.4	0.1671			-10.4	0.0864			-10.4	0.0518002			-10.4	0.1042			-10.5	0.0176			-10.5	-0.0546
	-10.3	0.1045			-10.3	0.1682			-10.3	0.0882			-10.3	0.059			-10.3	0.1062			-10.4	0.0217			-10.4	-0.0495
	-10.2	0.1057			-10.2	0.1717			-10.2	0.0888			-10.2	0.0635999			-10.2	0.1031			-10.3	0.0246			-10.3	-0.045
	-10.1	0.1049			-10.1	0.1665			-10.1	0.0881003			-10.1	0.0628003			-10.1	0.1014			-10.2	0.0271			-10.2	-0.0368
	-10	0.1031			-10	0.1652			-10	0.0879			-10	0.068			-10	0.1035			-10.1	0.0261			-10.1	-0.0329
	-9.90001	0.1048			-9.89999	0.1712			-9.89999	0.0922			-9.90001	0.0752997			-9.89999	0.1072			-10	0.0312			-10	-0.0272
	-9.8	0.1049			-9.8	0.171			-9.8	0.0978			-9.8	0.0756			-9.8	0.1093			-9.89999	0.0351			-9.89999	-0.0165
	-9.7	0.1032			-9.7	0.1701			-9.7	0.1092			-9.70001	0.0774998			-9.7	0.1176			-9.79999	0.036			-9.79999	-0.0104
	-9.60001	0.1067			-9.59999	0.1666			-9.60001	0.115			-9.60001	0.0862999			-9.60001	0.1164			-9.7	0.0361			-9.7	-0.008
	-9.5	0.1126			-9.5	0.1683			-9.5	0.1183			-9.5	0.0951			-9.5	0.1194			-9.59999	0.0354			-9.59999	-0.0025
	-9.40001	0.1179			-9.39999	0.167			-9.39999	0.116			-9.40001	0.1001			-9.39999	0.1249			-9.5	0.0422			-9.5	0.0088
	-9.3	0.120401			-9.3	0.165801			-9.3	0.117301			-9.3	0.0992006			-9.3	0.124801			-9.39999	0.0512			-9.39999	0.0123
	-9.2	0.1229			-9.2	0.1637			-9.2	0.1216			-9.20001	0.1022			-9.2	0.1275			-9.29999	0.0543			-9.29999	0.013
	-9.10001	0.1219			-9.09999	0.1652			-9.10001	0.1228			-9.10001	0.101			-9.10001	0.1338			-9.2	0.0594			-9.2	0.0178
	-9	0.1178			-9	0.1642			-9	0.1194			-9	0.0987			-9	0.1348			-9.09999	0.0621			-9.09999	0.0244
	-8.90001	0.112201			-8.89999	0.1629			-8.89999	0.1228			-8.90001	0.0961006			-8.89999	0.1347			-9	0.0649			-9	0.0253
	-8.8	0.1073			-8.8	0.1644			-8.8	0.123			-8.8	0.0966003			-8.8	0.1365			-8.89999	0.0679			-8.89999	0.0267
	-8.7	0.1087			-8.7	0.1636			-8.7	0.1229			-8.70001	0.1009			-8.7	0.1358			-8.79999	0.0735			-8.79999	0.0313
	-8.60001	0.107901			-8.59999	0.162			-8.60001	0.125101			-8.60001	0.0961006			-8.60001	0.136201			-8.7	0.0788			-8.7	0.0339
	-8.5	0.1036			-8.5	0.1565			-8.5	0.1274			-8.5	0.0907			-8.5	0.134			-8.59999	0.0797			-8.59999	0.0325
	-8.40001	0.099901			-8.39999	0.157			-8.39999	0.1275			-8.40001	0.083401			-8.39999	0.1289			-8.5	0.0797			-8.5	0.0288
	-8.3	0.0907023			-8.3	0.147102			-8.3	0.124802			-8.3	0.0743023			-8.3	0.115802			-8.39999	0.08			-8.39999	0.0309
	-8.2	0.0884			-8.2	0.1362			-8.2	0.1225			-8.20001	0.068602			-8.2	0.1124			-8.29999	0.0684			-8.29999	0.0327
	-8.10001	0.0821025			-8.09999	0.1228			-8.10001	0.115802			-8.10001	0.0615025			-8.10001	0.114302			-8.2	0.0631			-8.2	0.0313
	-8	0.0798			-8	0.1155			-8	0.1008			-8	0.0504			-8	0.1018			-8.09999	0.06			-8.09999	0.0276
	-7.90001	0.0798023			-7.89999	0.108			-7.89999	0.0864			-7.90001	0.0471023			-7.89999	0.0975			-8	0.0517			-8	0.0246
	-7.8	0.0736015			-7.8	0.104801			-7.8	0.0818015			-7.8	0.0488015			-7.8	0.0917015			-7.89999	0.0465			-7.89999	0.0202
	-7.7	0.0738			-7.7	0.1042			-7.7	0.0787			-7.70001	0.0496012			-7.7	0.0956			-7.79999	0.0496			-7.79999	0.019
	-7.60001	0.0724016			-7.59999	0.0997			-7.60001	0.0720016			-7.60001	0.0460016			-7.60001	0.0945016			-7.7	0.0505			-7.7	0.0199
	-7.5	0.0718			-7.5	0.0995			-7.5	0.0658			-7.5	0.0492			-7.5	0.0917			-7.59999	0.0494			-7.59999	0.0175
	-7.40001	0.0702014			-7.39999	0.0971			-7.39999	0.0644			-7.40001	0.0483014			-7.39999	0.0848			-7.5	0.0475			-7.5	0.0151
	-7.3	0.0680015			-7.3	0.0903015			-7.3	0.0630015			-7.3	0.0483015			-7.3	0.0768015			-7.39999	0.0472			-7.39999	0.0163
	-7.2	0.0641			-7.2	0.0854			-7.2	0.0581			-7.20001	0.0414018			-7.2	0.0722			-7.29999	0.0421			-7.29999	0.0172
	-7.10001	0.0603015			-7.09999	0.083			-7.10001	0.0562015			-7.10001	0.0395015			-7.10001	0.0680015			-7.2	0.0408			-7.2	0.0167
	-7	0.0618			-7	0.0881			-7	0.0605			-7	0.0425			-7	0.0678			-7.09999	0.04			-7.09999	0.0195
	-6.90001	0.0594013			-6.89999	0.0858			-6.89999	0.0585			-6.90001	0.0410013			-6.89999	0.0649			-7	0.0456			-7	0.026
	-6.8	0.0600012			-6.8	0.0826012			-6.8	0.0566012			-6.8	0.0410012			-6.8	0.0611012			-6.89999	0.0457			-6.89999	0.0257
	-6.7	0.057			-6.7	0.0785			-6.7	0.0545			-6.70001	0.0362015			-6.7	0.0544			-6.79999	0.042			-6.79999	0.0285
	-6.60001	0.0570012			-6.59999	0.0781			-6.60001	0.0529012			-6.60001	0.0352012			-6.60001	0.0499012			-6.7	0.0385			-6.7	0.0253
	-6.5	0.0528			-6.5	0.0695			-6.5	0.0504			-6.5	0.031			-6.5	0.0444			-6.59999	0.0373			-6.59999	0.024
	-6.40001	0.053101			-6.39999	0.0676			-6.39999	0.0477			-6.40001	0.031401			-6.39999	0.0439			-6.5	0.0336			-6.5	0.024
	-6.3	0.0511011			-6.3	0.0642011			-6.3	0.0477011			-6.3	0.0321011			-6.3	0.0399011			-6.39999	0.0347			-6.39999	0.0242
	-6.2	0.0497			-6.2	0.0621			-6.2	0.0468			-6.20001	0.0326014			-6.2	0.0341			-6.29999	0.038			-6.29999	0.027
	-6.10001	0.0423019			-6.09999	0.0551			-6.10001	0.0413019			-6.10001	0.0278019			-6.10001	0.0312019			-6.2	0.0347			-6.2	0.0249
	-6	0.0357			-6	0.0485			-6	0.0389			-6	0.0259			-6	0.0265			-6.09999	0.029			-6.09999	0.0196
	-5.90001	0.0348014			-5.89999	0.0448			-5.89999	0.0379			-5.90001	0.0231014			-5.89999	0.0261			-6	0.024			-6	0.0179
	-5.8	0.0353014			-5.8	0.0416014			-5.8	0.0368014			-5.8	0.0183014			-5.8	0.0249014			-5.89999	0.025			-5.89999	0.0156
	-5.7	0.029			-5.7	0.0365			-5.7	0.0337			-5.70001	0.0230016			-5.7	0.0223			-5.79999	0.0271			-5.79999	0.0169
	-5.60001	0.0256017			-5.59999	0.0332			-5.60001	0.0343017			-5.60001	0.0210017			-5.60001	0.0203017			-5.7	0.0226			-5.7	0.0186
	-5.5	0.0196			-5.5	0.0261			-5.5	0.0334			-5.5	0.0193			-5.5	0.0186			-5.59999	0.0203			-5.59999	0.0167
	-5.40001	0.0184016			-5.39999	0.0234			-5.39999	0.0252			-5.40001	0.0156016			-5.39999	0.0166			-5.5	0.0179			-5.5	0.0153
	-5.3	0.0178016			-5.3	0.0197016			-5.3	0.0199016			-5.3	0.0129016			-5.3	0.0151016			-5.39999	0.0164			-5.39999	0.0142
	-5.2	0.0129			-5.2	0.0106			-5.2	0.014			-5.20001	0.0112019			-5.2	0.0091			-5.29999	0.0154			-5.29999	0.0103
	-5.10001	0.00420182			-5.09999	0.0045			-5.10001	0.00710182			-5.10001	0.00750182			-5.10001	0.00360182			-5.2	0.0124			-5.2	0.0042
	-5	0			-5	0			-5	0			-5	0			-5	0			-5.09999	0.0065			-5.09999	0.0017
	-4.90001	-0.00339861			-4.89999	-0.0016			-4.89999	-0.0011			-4.90001	-0.000998612			-4.89999	0.001			-5	0			-5	0
	-4.8	-0.00839815			-4.8	-0.00609815			-4.8	-0.00639815			-4.8	-0.00569815			-4.8	-0.00699815			-4.89999	-0.0018			-4.89999	0.0014
	-4.7	-0.0115			-4.7	-0.0136			-4.7	-0.0099			-4.70001	-0.00799847			-4.7	-0.0082			-4.79999	-0.0048			-4.79999	-0.0054
	-4.60001	-0.0131987			-4.59999	-0.0143			-4.60001	-0.0119987			-4.60001	-0.00879867			-4.60001	-0.00859867			-4.7	-0.0086			-4.7	-0.0104
	-4.5	-0.0144			-4.5	-0.0194			-4.5	-0.0153			-4.5	-0.0095			-4.5	-0.015			-4.59999	-0.0114			-4.59999	-0.0109
	-4.40001	-0.0207984			-4.39999	-0.0224			-4.39999	-0.0225			-4.40001	-0.0108984			-4.39999	-0.0186			-4.5	-0.0143			-4.5	-0.0128
	-4.3	-0.0210989			-4.3	-0.0206989			-4.3	-0.0266989			-4.3	-0.00819891			-4.3	-0.0183989			-4.39999	-0.0183			-4.39999	-0.0144
	-4.2	-0.0251			-4.2	-0.0237			-4.2	-0.0366			-4.20001	-0.0117981			-4.2	-0.0217			-4.29999	-0.0192			-4.29999	-0.0143
	-4.10001	-0.0284982			-4.09999	-0.0276			-4.10001	-0.0426982			-4.10001	-0.0157982			-4.10001	-0.0241982			-4.2	-0.0248			-4.2	-0.0217
	-4	-0.0308			-4	-0.0289			-4	-0.0455			-4	-0.015			-4	-0.0239			-4.09999	-0.0294			-4.09999	-0.0245
	-3.90001	-0.0343982			-3.89999	-0.0317			-3.89999	-0.0545			-3.90001	-0.0196982			-3.89999	-0.027			-4	-0.0297			-4	-0.0254
	-3.8	-0.0359982			-3.8	-0.0369982			-3.8	-0.0634982			-3.8	-0.0254982			-3.8	-0.0290982			-3.89999	-0.0339			-3.89999	-0.0296
	-3.7	-0.0335			-3.7	-0.0363			-3.7	-0.0689			-3.70001	-0.0266988			-3.7	-0.0344			-3.79999	-0.0386			-3.79999	-0.0305
	-3.60001	-0.0463982			-3.59999	-0.037			-3.60001	-0.0734982			-3.60001	-0.0298982			-3.60001	-0.0352982			-3.7	-0.0417			-3.7	-0.0339
	-3.5	-0.0475			-3.5	-0.0227			-3.5	-0.0748			-3.5	-0.0225			-3.5	-0.0377			-3.59999	-0.0457			-3.59999	-0.0418
	-3.40001	-0.0521986			-3.39999	-0.0298			-3.39999	-0.0779			-3.40001	-0.0263986			-3.39999	-0.0434			-3.5	-0.029			-3.5	-0.0329
	-3.3	-0.0452996			-3.3	-0.0277996			-3.3	-0.0785996			-3.3	-0.0225996			-3.3	-0.0445996			-3.39999	-0.0402			-3.39999	-0.0325
	-3.2	-0.0484			-3.2	-0.034			-3.2	-0.0845			-3.20001	-0.0211985			-3.2	-0.0427			-3.29999	-0.041			-3.29999	-0.0255
	-3.10001	-0.0642976			-3.09999	-0.0406			-3.10001	-0.0955976			-3.10001	-0.0346976			-3.10001	-0.0508976			-3.2	-0.0498			-3.2	-0.0283
	-3	-0.0698			-3	-0.0394			-3	-0.0968			-3	-0.0281			-3	-0.0497			-3.09999	-0.0616			-3.09999	-0.0418
	-2.90001	-0.0592999			-2.89999	-0.03			-2.89999	-0.0858			-2.90001	-0.0274999			-2.89999	-0.0448			-3	-0.0674			-3	-0.0475
	-2.8	-0.0521985			-2.8	-0.0329985			-2.8	-0.0890985			-2.8	-0.0351985			-2.8	-0.0500985			-2.89999	-0.0665			-2.89999	-0.0439
	-2.7	-0.0451			-2.7	-0.0296			-2.7	-0.0892			-2.70001	-0.0177996			-2.7	-0.0586			-2.79999	-0.0765			-2.79999	-0.0351
	-2.60001	-0.0497983			-2.59999	-0.0318			-2.60001	-0.0940983			-2.60001	-0.0107983			-2.60001	-0.0741983			-2.7	-0.071			-2.7	-0.0343
	-2.5	-0.0494			-2.5	-0.0376			-2.5	-0.0993			-2.5	-0.0079			-2.5	-0.0831			-2.59999	-0.0798			-2.59999	-0.043
	-2.40001	-0.0549984			-2.39999	-0.0449			-2.39999	-0.1002			-2.40001	-0.0177984			-2.39999	-0.09			-2.5	-0.0878			-2.5	-0.0442
	-2.3	-0.0533996			-2.3	-0.0445996			-2.3	-0.1015			-2.3	-0.0148996			-2.3	-0.0841996			-2.39999	-0.0909			-2.39999	-0.0483
	-2.2	-0.0533			-2.2	-0.0415			-2.2	-0.1042			-2.20001	-0.0118994			-2.2	-0.0761			-2.29999	-0.0868			-2.29999	-0.0505
	-2.10001	-0.0609984			-2.09999	-0.0478			-2.10001	-0.113798			-2.10001	-0.0186984			-2.10001	-0.0804984			-2.2	-0.0848			-2.2	-0.0561
	-2	-0.0545			-2	-0.0403			-2	-0.1114			-2	-0.0112			-2	-0.0798			-2.09999	-0.0908			-2.09999	-0.0642
	-1.90001	-0.0553991			-1.89999	-0.0387			-1.89999	-0.1167			-1.90001	-0.00749906			-1.89999	-0.0743			-2	-0.0837			-2	-0.0624
	-1.8	-0.0622992			-1.8	-0.0406992			-1.8	-0.115999			-1.8	0.000300756			-1.8	-0.0695992			-1.89999	-0.0819			-1.89999	-0.0619
	-1.7	-0.0594			-1.7	-0.0382			-1.7	-0.1236			-1.70001	-0.00149864			-1.7	-0.0655			-1.79999	-0.0765			-1.79999	-0.0622
	-1.60001	-0.0559989			-1.59999	-0.0381			-1.60001	-0.127099			-1.60001	-0.00279889			-1.60001	-0.0697989			-1.7	-0.0829			-1.7	-0.0619
	-1.5	-0.0539			-1.5	-0.0284			-1.5	-0.1368			-1.5	-0.00350001			-1.5	-0.0726			-1.59999	-0.0847			-1.59999	-0.0595
	-1.40001	-0.0539			-1.39999	-0.0284			-1.39999	-0.1477			-1.40001	-0.00169859			-1.39999	-0.0807			-1.5	-0.0989			-1.5	-0.063
	-1.3	-0.0495987			-1.3	-0.0262986			-1.3	-0.1477			-1.3	-0.000298749			-1.3	-0.0814			-1.39999	-0.1014			-1.39999	-0.063
	-1.2	-0.0367			-1.2	-0.00499999			-1.2	-0.1462			-1.20001	0.00730001			-1.2	-0.0837			-1.29999	-0.0989			-1.29999	-0.0625
	-1.10001	-0.0115001			-1.09999	0.00590001			-1.10001	-0.1368			-1.10001	0.0135999			-1.10001	-0.0838			-1.2	-0.0981			-1.2	-0.0629
	-1	-0.0115			-1	0.0159			-1	-0.1337			-1	0.0185			-1	-0.0845999			-1.09999	-0.087			-1.09999	-0.063
	-0.900009	-0.0115			-0.899994	0.0167999			-0.899994	-0.1307			-0.900009	0.0185			-0.899994	-0.0846			-1	-0.087			-1	-0.0634
	-0.800003	0.00150044			-0.800003	0.0168			-0.800003	-0.1276			-0.800003	0.0194			-0.800003	-0.0855998			-0.899994	-0.087			-0.899994	-0.0634
	-0.699997	0.00150044			-0.699997	0.0168			-0.699997	-0.123			-0.700012	0.0194			-0.699997	-0.0870986			-0.799988	-0.0838			-0.799988	-0.0634
	-0.600006	-0.0115			-0.599991	0.0167999			-0.600006	-0.1276			-0.600006	0.0251			-0.600006	-0.0855998			-0.699997	-0.0838			-0.699997	-0.063
	-0.5	-0.0115			-0.5	0.0159			-0.5	-0.1307			-0.5	0.0262004			-0.5	-0.0846			-0.599991	-0.0838			-0.599991	-0.0629
	-0.400009	-0.0115001			-0.399994	0.00590001			-0.399994	-0.1337			-0.400009	0.0282001			-0.399994	-0.0845999			-0.5	-0.0838			-0.5	-0.0625
	-0.300003	-0.0367			-0.300003	-0.00499999			-0.300003	-0.1368			-0.300003	0.0294003			-0.300003	-0.0838			-0.399994	-0.0829			-0.399994	-0.0625
	-0.199997	-0.0495987			-0.199997	-0.0262986			-0.199997	-0.1462			-0.200012	0.0321002			-0.199997	-0.0837			-0.299988	-0.0824			-0.299988	-0.062
	-0.100006	-0.0539			-0.0999908	-0.0284			-0.100006	-0.1477			-0.100006	0.0321002			-0.100006	-0.0814			-0.199997	-0.0824			-0.199997	-0.0581
	0	-0.0543986			0	-0.0296			0	-0.1543			0	0.0294003			0	-0.0807			-0.0999908	-0.0773			-0.0999908	-0.047
	0.0999908	-0.107667			0.100006	-0.1576			0.100006	-0.156999			0.0999908	0.0321002			0.100006	-0.0807			0	-0.0718			0	-0.0465
	0.199997	-0.28007			0.199997	-0.33727			0.199997	-0.17207			0.199997	0.0436			0.199997	0.28273			0.100006	-0.0615			0.100006	1.3967
	0.300003	-0.512			0.300003	-0.3932			0.300003	-0.3112			0.299988	0.0472002			0.300003	0.7302			0.200012	0.9281			0.200012	4.6707
	0.399994	-0.512			0.400009	-0.3932			0.399994	-0.3112			0.399994	0.0551854			0.399994	0.7302			0.300003	2.2724			0.300003	5.1279
	0.5	-0.512			0.5	-0.3932			0.5	-0.3112			0.5	0.0552002			0.5	0.7302			0.400009	2.2724			0.400009	5.1279
	0.599991	-0.512			0.600006	-0.3932			0.600006	-0.3112			0.599991	0.0717985			0.600006	0.7302			0.5	2.2724			0.5	5.1279
	0.699997	-0.512			0.699997	-0.3932			0.699997	-0.3112			0.699997	0.0717985			0.699997	0.7302			0.600006	2.2724			0.600006	5.1279
	0.800003	-0.512			0.800003	-0.3932			0.800003	-0.3112			0.799988	0.0717985			0.800003	0.7302			0.700012	2.2724			0.700012	5.1279
	0.899994	-0.512			0.900009	-0.3932			0.899994	-0.3112			0.899994	0.0717985			0.899994	0.7302			0.800003	2.2724			0.800003	5.1279
	1	-0.512			1	-0.3932			1	-0.3112			1	0.0717985			1	0.7302			0.900009	2.2724			0.900009	5.1279
	1.09999	-0.512			1.10001	-0.4056			1.10001	-0.311227			1.09999	0.103693			1.10001	0.7302			1	2.2724			1	5.1279
	1.2	-0.512			1.2	-0.4056			1.2	-0.3147			1.2	0.104393			1.2	0.7302			1.10001	2.2724			1.10001	5.1279
	1.3	-0.512			1.3	-0.4056			1.3	-0.3147			1.29999	0.1044			1.3	0.7302			1.20001	2.2724			1.20001	5.1279
	1.39999	-0.512			1.40001	-0.4056			1.39999	-0.3147			1.39999	0.104393			1.39999	0.7302			1.3	2.2724			1.3	5.1279
	1.5	-0.512			1.5	-0.4056			1.5	-0.3147			1.5	0.103693			1.5	0.7302			1.40001	2.2724			1.40001	5.1279
	1.59999	-0.512			1.60001	-0.4056			1.60001	-0.3147			1.59999	0.0717985			1.60001	0.7302			1.5	2.2724			1.5	5.1279
	1.7	-0.512			1.7	-0.4056			1.7	-0.311227			1.7	0.0552002			1.7	0.7302			1.60001	2.2724			1.60001	5.1279
	1.8	-0.512			1.8	-0.3932			1.8	-0.3112			1.79999	0.0551854			1.8	0.7302			1.70001	2.2724			1.70001	5.1279
	1.89999	-0.494307			1.90001	-0.3618			1.89999	-0.2769			1.89999	0.0551854			1.89999	0.630793			1.8	2.2981			1.8	5.1279
	2	-0.4558			2	-0.3285			2	-0.275707			2	0.0551854			2	0.585			1.90001	2.118			1.90001	4.6008
	2.09999	-0.4525			2.10001	-0.3149			2.10001	-0.2254			2.09999	0.0717985			2.10001	0.4654			2	1.9772			2	4.2878
	2.2	-0.4478			2.2	-0.3135			2.2	-0.2223			2.2	0.0346979			2.2	0.446198			2.10001	1.7935			2.10001	4.1749
	2.3	-0.4478			2.3	-0.3135			2.3	-0.2223			2.29999	0.0294998			2.3	0.4361			2.20001	1.6639			2.20001	4.0261
	2.39999	-0.4525			2.40001	-0.3149			2.39999	-0.2254			2.39999	0.0263003			2.39999	0.3709			2.3	1.4861			2.3	3.7718
	2.5	-0.4558			2.5	-0.3285			2.5	-0.2769			2.5	-0.0138			2.5	0.3573			2.40001	1.4273			2.40001	3.5314
	2.59999	-0.410707			2.60001	-0.2715			2.60001	-0.2431			2.59999	-0.00570713			2.60001	0.3949			2.5	1.3331			2.5	3.4349
	2.7	-0.455296			2.7	-0.315996			2.7	-0.247496			2.7	-0.0414956			2.7	0.298604			2.60001	1.3443			2.60001	3.3773
	2.8	-0.4615			2.8	-0.3059			2.8	-0.2751			2.79999	-0.062499			2.8	0.3116			2.70001	1.2645			2.70001	3.2482
	2.89999	-0.401408			2.90001	-0.2535			2.89999	-0.230908			2.89999	-0.0156075			2.89999	0.311992			2.8	1.2068			2.8	3.1873
	3	-0.4191			3	-0.2876			3	-0.271			3	-0.0773			3	0.3146			2.90001	1.2231			2.90001	3.0874
	3.09999	-0.398403			3.10001	-0.2665			3.10001	-0.2288			3.09999	-0.0324029			3.10001	0.3037			3	1.1975			3	3.0416
	3.2	-0.396699			3.2	-0.258299			3.2	-0.248599			3.2	-0.0281986			3.2	0.308601			3.10001	1.2589			3.10001	3.094
	3.3	-0.3935			3.3	-0.2886			3.3	-0.2701			3.29999	-0.0419982			3.3	0.288			3.20001	1.2168			3.20001	3.0798
	3.39999	-0.378003			3.40001	-0.2717			3.39999	-0.232203			3.39999	-0.0131028			3.39999	0.306197			3.3	1.2429			3.3	3.0368
	3.5	-0.3784			3.5	-0.2674			3.5	-0.2334			3.5	-0.0224001			3.5	0.3135			3.40001	1.2316			3.40001	3.0687
	3.59999	-0.382698			3.60001	-0.2917			3.60001	-0.2534			3.59999	-0.0172978			3.60001	0.3148			3.5	1.2469			3.5	3.0884
	3.7	-0.373801			3.7	-0.274801			3.7	-0.232501			3.7	-0.00740094			3.7	0.331799			3.60001	1.2463			3.60001	3.1406
	3.8	-0.3473			3.8	-0.2564			3.8	-0.2112			3.79999	0.00159842			3.8	0.3551			3.70001	1.2695			3.70001	3.1768
	3.89999	-0.349199			3.90001	-0.2599			3.89999	-0.227399			3.89999	0.011601			3.89999	0.352101			3.8	1.2795			3.8	3.216
	4	-0.3481			4	-0.2563			4	-0.2272			4	0.0155			4	0.3503			3.90001	1.3082			3.90001	3.2138
	4.09999	-0.339501			4.10001	-0.2586			4.10001	-0.2176			4.09999	0.0295994			4.10001	0.357			4	1.3045			4	3.2099
	4.2	-0.3286			4.2	-0.2412			4.2	-0.2052			4.2	0.0345997			4.2	0.3642			4.10001	1.3467			4.10001	3.2183
	4.3	-0.3341			4.3	-0.2447			4.3	-0.2097			4.29999	0.0334015			4.3	0.3647			4.20001	1.361			4.20001	3.2572
	4.39999	-0.3297			4.40001	-0.2323			4.39999	-0.2005			4.39999	0.0495003			4.39999	0.3628			4.3	1.3359			4.3	3.2638
	4.5	-0.324			4.5	-0.2377			4.5	-0.2053			4.5	0.0508			4.5	0.3738			4.40001	1.3621			4.40001	3.2664
	4.59999	-0.328799			4.60001	-0.237			4.60001	-0.2163			4.59999	0.0565009			4.60001	0.3891			4.5	1.3653			4.5	3.3022
	4.7	-0.327599			4.7	-0.237899			4.7	-0.216899			4.7	0.0668009			4.7	0.379801			4.60001	1.3523			4.60001	3.3125
	4.8	-0.3285			4.8	-0.2377			4.8	-0.2217			4.79999	0.063101			4.8	0.377			4.70001	1.3753			4.70001	3.3221
	4.89999	-0.327599			4.90001	-0.2364			4.89999	-0.225399			4.89999	0.0679006			4.89999	0.377401			4.8	1.3793			4.8	3.3155
	5	-0.3228			5	-0.2336			5	-0.2186			5	0.0692999			5	0.374			4.90001	1.3852			4.90001	3.3401
	5.09999	-0.315799			5.10001	-0.2263			5.10001	-0.2095			5.09999	0.0802007			5.10001	0.3761			5	1.396			5	3.3663
	5.2	-0.3069			5.2	-0.2151			5.2	-0.2045			5.2	0.0822002			5.2	0.3826			5.10001	1.4022			5.10001	3.3684
	5.3	-0.3079			5.3	-0.2123			5.3	-0.2025			5.29999	0.0819005			5.3	0.3945			5.20001	1.4171			5.20001	3.3929
	5.39999	-0.3023			5.40001	-0.201			5.39999	-0.1987			5.39999	0.0894997			5.39999	0.4105			5.3	1.4165			5.3	3.4084
	5.5	-0.2978			5.5	-0.2003			5.5	-0.1961			5.5	0.0971			5.5	0.4198			5.40001	1.4307			5.40001	3.4315
	5.59999	-0.2965			5.60001	-0.1938			5.60001	-0.1895			5.59999	0.1034			5.60001	0.4204			5.5	1.433			5.5	3.439
	5.7	-0.2904			5.7	-0.1853			5.7	-0.1835			5.7	0.1087			5.7	0.4203			5.60001	1.4396			5.60001	3.4499
	5.8	-0.2861			5.8	-0.1844			5.8	-0.1772			5.79999	0.1135			5.8	0.423			5.70001	1.4449			5.70001	3.4577
	5.89999	-0.2794			5.90001	-0.1815			5.89999	-0.1703			5.89999	0.1188			5.89999	0.4289			5.8	1.4452			5.8	3.462
	6	-0.2773			6	-0.1828			6	-0.1689			6	0.1221			6	0.4245			5.90001	1.4627			5.90001	3.4728
	6.09999	-0.275599			6.10001	-0.1824			6.10001	-0.1683			6.09999	0.123201			6.10001	0.4214			6	1.4775			6	3.4763
	6.2	-0.275199			6.2	-0.187299			6.2	-0.169399			6.2	0.122701			6.2	0.418901			6.10001	1.4738			6.10001	3.4864
	6.3	-0.2766			6.3	-0.189			6.3	-0.1674			6.29999	0.123401			6.3	0.4216			6.20001	1.4792			6.20001	3.4975
	6.39999	-0.2717			6.40001	-0.1824			6.39999	-0.1631			6.39999	0.1294			6.39999	0.426			6.3	1.4875			6.3	3.5084
	6.5	-0.2733			6.5	-0.186			6.5	-0.1674			6.5	0.1279			6.5	0.4219			6.40001	1.4934			6.40001	3.5148
	6.59999	-0.270899			6.60001	-0.1854			6.60001	-0.169			6.59999	0.128201			6.60001	0.4179			6.5	1.4916			6.5	3.5162
	6.7	-0.270199			6.7	-0.184799			6.7	-0.168599			6.7	0.136101			6.7	0.415901			6.60001	1.4971			6.60001	3.5221
	6.8	-0.265			6.8	-0.1808			6.8	-0.1697			6.79999	0.142201			6.8	0.4163			6.70001	1.4971			6.70001	3.5306
	6.89999	-0.261799			6.90001	-0.1786			6.89999	-0.167899			6.89999	0.146801			6.89999	0.420301			6.8	1.5011			6.8	3.5379
	7	-0.258			7	-0.1729			7	-0.1627			7	0.1529			7	0.4257			6.90001	1.5023			6.90001	3.548
	7.09999	-0.257099			7.10001	-0.1749			7.10001	-0.1626			7.09999	0.151401			7.10001	0.4244			7	1.5086			7	3.5604
	7.2	-0.258399			7.2	-0.177799			7.2	-0.164499			7.2	0.149801			7.2	0.421801			7.10001	1.508			7.10001	3.5637
	7.3	-0.2604			7.3	-0.1785			7.3	-0.1656			7.29999	0.149201			7.3	0.4172			7.20001	1.5069			7.20001	3.5649
	7.39999	-0.264299			7.40001	-0.1792			7.39999	-0.161299			7.39999	0.151001			7.39999	0.416101			7.3	1.503			7.3	3.569
	7.5	-0.2608			7.5	-0.1768			7.5	-0.1548			7.5	0.1531			7.5	0.4165			7.40001	1.5044			7.40001	3.5733
	7.59999	-0.2571			7.60001	-0.1746			7.60001	-0.1524			7.59999	0.157			7.60001	0.4207			7.5	1.5105			7.5	3.5839
	7.7	-0.256599			7.7	-0.169299			7.7	-0.151599			7.7	0.159701			7.7	0.420601			7.60001	1.515			7.60001	3.5928
	7.8	-0.2537			7.8	-0.1652			7.8	-0.15			7.79999	0.159801			7.8	0.4201			7.70001	1.5193			7.70001	3.5998
	7.89999	-0.254299			7.90001	-0.166			7.89999	-0.152399			7.89999	0.160301			7.89999	0.419301			7.8	1.5194			7.8	3.6067
	8	-0.2586			8	-0.1702			8	-0.1578			8	0.158			8	0.4139			7.90001	1.5193			7.90001	3.6131
	8.09999	-0.259899			8.10001	-0.1703			8.10001	-0.1535			8.09999	0.159101			8.10001	0.4129			8	1.5166			8	3.6158
	8.2	-0.2588			8.2	-0.1671			8.2	-0.1512			8.2	0.1664			8.2	0.419			8.10001	1.5165			8.10001	3.6186
	8.3	-0.265			8.3	-0.1723			8.3	-0.1553			8.29999	0.165401			8.3	0.416			8.20001	1.5244			8.20001	3.6269
	8.39999	-0.2616			8.40001	-0.1707			8.39999	-0.1549			8.39999	0.1686			8.39999	0.4189			8.3	1.5245			8.3	3.627
	8.5	-0.2561			8.5	-0.1703			8.5	-0.1505			8.5	0.173			8.5	0.4206			8.40001	1.5306			8.40001	3.6327
	8.59999	-0.260099			8.60001	-0.1735			8.60001	-0.1545			8.59999	0.173001			8.60001	0.4172			8.5	1.534			8.5	3.6382
	8.7	-0.261599			8.7	-0.169599			8.7	-0.156099			8.7	0.174901			8.7	0.418501			8.60001	1.5338			8.60001	3.6412
	8.8	-0.2573			8.8	-0.1613			8.8	-0.1536			8.79999	0.1794			8.8	0.4198			8.70001	1.5384			8.70001	3.6471
	8.89999	-0.2549			8.90001	-0.1581			8.89999	-0.1486			8.89999	0.1822			8.89999	0.4206			8.8	1.5438			8.8	3.658
	9	-0.2488			9	-0.1531			9	-0.1434			9	0.1876			9	0.4204			8.90001	1.5498			8.90001	3.6672
	9.09999	-0.248			9.10001	-0.1469			9.10001	-0.1422			9.09999	0.1892			9.10001	0.4205			9	1.5522			9	3.674
	9.2	-0.244199			9.2	-0.145699			9.2	-0.139999			9.2	0.192301			9.2	0.420501			9.10001	1.5562			9.10001	3.6774
	9.3	-0.2459			9.3	-0.1424			9.3	-0.1394			9.29999	0.192201			9.3	0.4191			9.20001	1.5589			9.20001	3.6797
	9.39999	-0.2416			9.40001	-0.14			9.39999	-0.1343			9.39999	0.196			9.39999	0.426			9.3	1.5591			9.3	3.6806
	9.5	-0.2408			9.5	-0.1391			9.5	-0.1331			9.5	0.1965			9.5	0.4252			9.40001	1.5609			9.40001	3.6857
	9.59999	-0.240999			9.60001	-0.1444			9.60001	-0.1357			9.59999	0.191501			9.60001	0.4209			9.5	1.5581			9.5	3.6831
	9.7	-0.236499			9.7	-0.144999			9.7	-0.131899			9.7	0.190001			9.7	0.419601			9.60001	1.5553			9.60001	3.6789
	9.8	-0.2334			9.8	-0.1446			9.8	-0.1298			9.79999	0.190601			9.8	0.4171			9.70001	1.5543			9.70001	3.6817
	9.89999	-0.234499			9.90001	-0.1422			9.89999	-0.126399			9.89999	0.189301			9.89999	0.421001			9.8	1.5526			9.8	3.6867
	10	-0.2317			10	-0.1425			10	-0.1238			10	0.1899			10	0.4231			9.90001	1.5526			9.90001	3.6898
	10.1	-0.2245			10.1	-0.1411			10.1	-0.1225			10.1	0.1937			10.1	0.4308			10	1.5556			10	3.6909
	10.2	-0.220199			10.2	-0.138399			10.2	-0.118699			10.2	0.194601			10.2	0.433001			10.1	1.564			10.1	3.692
	10.3	-0.2162			10.3	-0.1352			10.3	-0.1187			10.3	0.201			10.3	0.4305			10.2	1.5669			10.2	3.6943
	10.4	-0.214599			10.4	-0.1346			10.4	-0.118899			10.4	0.200701			10.4	0.429801			10.3	1.569			10.3	3.7032
	10.5	-0.2117			10.5	-0.1348			10.5	-0.1197			10.5	0.2004			10.5	0.4287			10.4	1.5725			10.4	3.7079
	10.6	-0.209499			10.6	-0.1332			10.6	-0.1221			10.6	0.203001			10.6	0.4262			10.5	1.5764			10.5	3.714
	10.7	-0.210699			10.7	-0.133999			10.7	-0.122099			10.7	0.206501			10.7	0.427701			10.6	1.5784			10.6	3.7184
	10.8	-0.2075			10.8	-0.1325			10.8	-0.1201			10.8	0.2106			10.8	0.4305			10.7	1.5776			10.7	3.7203
	10.9	-0.2035			10.9	-0.1342			10.9	-0.1171			10.9	0.2153			10.9	0.4339			10.8	1.5775			10.8	3.7226
	11	-0.2065			11	-0.1404			11	-0.1184			11	0.214			11	0.4268			10.9	1.5801			10.9	3.7262
	11.1	-0.209699			11.1	-0.1419			11.1	-0.117			11.1	0.214301			11.1	0.4246			11	1.5764			11	3.7245
	11.2	-0.209799			11.2	-0.139999			11.2	-0.118499			11.2	0.215201			11.2	0.424501			11.1	1.5768			11.1	3.727
	11.3	-0.2126			11.3	-0.1407			11.3	-0.1235			11.3	0.210401			11.3	0.4228			11.2	1.5735			11.2	3.7315
	11.4	-0.212899			11.4	-0.1433			11.4	-0.123399			11.4	0.209901			11.4	0.417901			11.3	1.5696			11.3	3.7289
	11.5	-0.2135			11.5	-0.1452			11.5	-0.1236			11.5	0.2103			11.5	0.4161			11.4	1.5666			11.4	3.7254
	11.6	-0.214099			11.6	-0.1445			11.6	-0.1221			11.6	0.213001			11.6	0.4184			11.5	1.5642			11.5	3.7233
	11.7	-0.210299			11.7	-0.140699			11.7	-0.123999			11.7	0.214901			11.7	0.421501			11.6	1.5658			11.6	3.7236
	11.8	-0.2145			11.8	-0.1429			11.8	-0.1257			11.8	0.217201			11.8	0.4221			11.7	1.5656			11.7	3.7231
	11.9	-0.2122			11.9	-0.1428			11.9	-0.1222			11.9	0.2221			11.9	0.4214			11.8	1.5622			11.8	3.7229
	12	-0.2134			12	-0.1461			12	-0.1214			12	0.2201			12	0.4223			11.9	1.5646			11.9	3.7296
	12.1	-0.217799			12.1	-0.1438			12.1	-0.1219			12.1	0.221101			12.1	0.4224			12	1.5612			12	3.7313
	12.2	-0.2153			12.2	-0.1393			12.2	-0.1164			12.2	0.2274			12.2	0.4262			12.1	1.5607			12.1	3.7332
	12.3	-0.2168			12.3	-0.1322			12.3	-0.1155			12.3	0.230401			12.3	0.4255			12.2	1.566			12.2	3.7377
	12.4	-0.2137			12.4	-0.1232			12.4	-0.1121			12.4	0.2354			12.4	0.4273			12.3	1.5668			12.3	3.7393
	12.5	-0.2134			12.5	-0.1266			12.5	-0.1107			12.5	0.2371			12.5	0.4308			12.4	1.5683			12.4	3.7449
	12.6	-0.2091			12.6	-0.1188			12.6	-0.1047			12.6	0.2427			12.6	0.4333			12.5	1.5641			12.5	3.7451
	12.7	-0.211899			12.7	-0.119399			12.7	-0.104999			12.7	0.243201			12.7	0.428601			12.6	1.5668			12.6	3.7504
	12.8	-0.2096			12.8	-0.1159			12.8	-0.0981			12.8	0.2429			12.8	0.4342			12.7	1.5635			12.7	3.7487
	12.9	-0.2089			12.9	-0.1141			12.9	-0.0903995			12.9	0.2442			12.9	0.4337			12.8	1.5681			12.8	3.7499
	13	-0.2092			13	-0.1114			13	-0.0882			13	0.2468			13	0.4318			12.9	1.5714			12.9	3.7527
	13.1	-0.210099			13.1	-0.1154			13.1	-0.0901			13.1	0.248201			13.1	0.4308			13	1.5727			13	3.7504
	13.2	-0.210899			13.2	-0.115899			13.2	-0.0886994			13.2	0.249901			13.2	0.433701			13.1	1.571			13.1	3.7506
	13.3	-0.2081			13.3	-0.1097			13.3	-0.0861001			13.3	0.255			13.3	0.4376			13.2	1.5718			13.2	3.7522
	13.4	-0.208399			13.4	-0.1112			13.4	-0.0848995			13.4	0.254801			13.4	0.441301			13.3	1.5774			13.3	3.7602
	13.5	-0.204			13.5	-0.105			13.5	-0.0831			13.5	0.2615			13.5	0.4441			13.4	1.5795			13.4	3.7656
	13.6	-0.2045			13.6	-0.1035			13.6	-0.0825			13.6	0.2656			13.6	0.4485			13.5	1.5844			13.5	3.7723
	13.7	-0.206899			13.7	-0.100599			13.7	-0.0826994			13.7	0.263901			13.7	0.449201			13.6	1.5852			13.6	3.7746
	13.8	-0.2076			13.8	-0.0959			13.8	-0.0824			13.8	0.267601			13.8	0.4494			13.7	1.5855			13.7	3.7769
	13.9	-0.2079			13.9	-0.0953			13.9	-0.0789995			13.9	0.2729			13.9	0.4509			13.8	1.5872			13.8	3.7784
	14	-0.2075			14	-0.0905			14	-0.0748			14	0.2766			14	0.4493			13.9	1.5904			13.9	3.7808
	14.1	-0.209699			14.1	-0.0847			14.1	-0.0685			14.1	0.278201			14.1	0.4483			14	1.5851			14	3.7823
	14.2	-0.2059			14.2	-0.0798			14.2	-0.0653			14.2	0.2795			14.2	0.4521			14.1	1.5838			14.1	3.7834
	14.3	-0.2026			14.3	-0.0817			14.3	-0.0638			14.3	0.279901			14.3	0.4491			14.2	1.5876			14.2	3.7877
	14.4	-0.1964			14.4	-0.0779			14.4	-0.0586998			14.4	0.2855			14.4	0.4515			14.3	1.5831			14.3	3.7883
	14.5	-0.1972			14.5	-0.0755			14.5	-0.0581			14.5	0.2873			14.5	0.4543			14.4	1.5874			14.4	3.7925
	14.6	-0.198299			14.6	-0.0719			14.6	-0.0566			14.6	0.284201			14.6	0.4544			14.5	1.5867			14.5	3.7948
	14.7	-0.196299			14.7	-0.0688993			14.7	-0.0529993			14.7	0.286301			14.7	0.455401			14.6	1.5833			14.6	3.7932
	14.8	-0.1936			14.8	-0.0683			14.8	-0.0457			14.8	0.290901			14.8	0.4597			14.7	1.584			14.7	3.7935
	14.9	-0.195799			14.9	-0.0714999			14.9	-0.0419991			14.9	0.289901			14.9	0.462301			14.8	1.5864			14.8	3.7958
	15	-0.1986			15	-0.0738			15	-0.0432			15	0.2888			15	0.4605			14.9	1.5859			14.9	3.7958
	15.1	-0.202399			15.1	-0.0741001			15.1	-0.0426001			15.1	0.287101			15.1	0.4601			15	1.582			15	3.7934
	15.2	-0.202999			15.2	-0.0724993			15.2	-0.0386993			15.2	0.290101			15.2	0.459101			15.1	1.5829			15.1	3.7883
	15.3	-0.206			15.3	-0.0703			15.3	-0.0377			15.3	0.292101			15.3	0.457			15.2	1.5811			15.2	3.7905
	15.4	-0.210099			15.4	-0.0711001			15.4	-0.0417991			15.4	0.292401			15.4	0.455401			15.3	1.5813			15.3	3.7945
	15.5	-0.2111			15.5	-0.0739999			15.5	-0.0473999			15.5	0.2891			15.5	0.4524			15.4	1.5778			15.4	3.7956
	15.6	-0.2069			15.6	-0.0723			15.6	-0.0494			15.6	0.2906			15.6	0.4519			15.5	1.5766			15.5	3.794
	15.7	-0.2057			15.7	-0.0661998			15.7	-0.0465998			15.7	0.2976			15.7	0.455			15.6	1.5813			15.6	3.7989
	15.8	-0.2057			15.8	-0.0586			15.8	-0.0426			15.8	0.3044			15.8	0.4571			15.7	1.585			15.7	3.8013
	15.9	-0.2078			15.9	-0.0555			15.9	-0.0391996			15.9	0.3092			15.9	0.461			15.8	1.5897			15.8	3.8065
	16	-0.2057			16	-0.0541			16	-0.0404			16	0.3134			16	0.4622			15.9	1.591			15.9	3.808
	16.1	-0.208599			16.1	-0.054			16.1	-0.0416			16.1	0.311801			16.1	0.4571			16	1.5913			16	3.8112
	16.2	-0.215499			16.2	-0.0562986			16.2	-0.0471986			16.2	0.308501			16.2	0.446401			16.1	1.5887			16.1	3.8107
	16.3	-0.2201			16.3	-0.0551			16.3	-0.0512			16.3	0.310001			16.3	0.4437			16.2	1.5815			16.2	3.8068
	16.4	-0.224699			16.4	-0.0572			16.4	-0.0491989			16.4	0.308301			16.4	0.445901			16.3	1.5796			16.3	3.8063
	16.5	-0.2297			16.5	-0.0593			16.5	-0.0515			16.5	0.3068			16.5	0.4387			16.4	1.574			16.4	3.8032
	16.6	-0.232099			16.6	-0.0588			16.6	-0.0484			16.6	0.309801			16.6	0.4387			16.5	1.5683			16.5	3.7981
	16.7	-0.232799			16.7	-0.0576991			16.7	-0.0475991			16.7	0.309001			16.7	0.435701			16.6	1.5662			16.6	3.7985
	16.8	-0.2314			16.8	-0.0549999			16.8	-0.0456999			16.8	0.305801			16.8	0.4306			16.7	1.5637			16.7	3.7995
	16.9	-0.235199			16.9	-0.0546			16.9	-0.0436988			16.9	0.306001			16.9	0.425401			16.8	1.5658			16.8	3.8032
	17	-0.2346			17	-0.0569001			17	-0.0450001			17	0.3051			17	0.4193			16.9	1.5643			16.9	3.8004
	17.1	-0.237799			17.1	-0.0576			17.1	-0.0461			17.1	0.303901			17.1	0.419			17	1.5636			17	3.8001
	17.2	-0.238499			17.2	-0.0543993			17.2	-0.0479993			17.2	0.308301			17.2	0.418501			17.1	1.5613			17.1	3.7987
	17.3	-0.2426			17.3	-0.0569			17.3	-0.0489			17.3	0.306801			17.3	0.4154			17.2	1.5614			17.2	3.8015
	17.4	-0.2395			17.4	-0.0555			17.4	-0.0456995			17.4	0.3116			17.4	0.4181			17.3	1.5588			17.3	3.7968
	17.5	-0.2351			17.5	-0.0548			17.5	-0.0462			17.5	0.3121			17.5	0.4189			17.4	1.5594			17.4	3.7993
	17.6	-0.233499			17.6	-0.0589			17.6	-0.0467			17.6	0.311301			17.6	0.4155			17.5	1.5602			17.5	3.8036
	17.7	-0.233299			17.7	-0.0583989			17.7	-0.0486989			17.7	0.308201			17.7	0.412201			17.6	1.555			17.6	3.8019
	17.8	-0.2345			17.8	-0.0584			17.8	-0.0472			17.8	0.309001			17.8	0.4097			17.7	1.5522			17.7	3.8032
	17.9	-0.237799			17.9	-0.0591			17.9	-0.0462987			17.9	0.308801			17.9	0.404501			17.8	1.5495			17.8	3.8024
	18	-0.2411			18	-0.0583			18	-0.0489			18	0.3065			18	0.4009			17.9	1.5478			17.9	3.7985
	18.1	-0.2353			18.1	-0.0544			18.1	-0.0459			18.1	0.3144			18.1	0.3995			18	1.5422			18	3.795
	18.2	-0.234499			18.2	-0.0552993			18.2	-0.0432993			18.2	0.315701			18.2	0.393601			18.1	1.5434			18.1	3.797
	18.3	-0.2383			18.3	-0.0599			18.3	-0.0484			18.3	0.313901			18.3	0.3882			18.2	1.5401			18.2	3.7958
	18.4	-0.236899			18.4	-0.0646001			18.4	-0.0457992			18.4	0.315401			18.4	0.386001			18.3	1.5343			18.3	3.7921
	18.5	-0.236			18.5	-0.0703			18.5	-0.0453			18.5	0.3152			18.5	0.3847			18.4	1.5336			18.4	3.7932
	18.6	-0.238399			18.6	-0.0722			18.6	-0.0471			18.6	0.313801			18.6	0.3773			18.5	1.5352			18.5	3.7893
	18.7	-0.238699			18.7	-0.0766989			18.7	-0.0490989			18.7	0.311701			18.7	0.373901			18.6	1.5362			18.6	3.7881
	18.8	-0.2408			18.8	-0.0741			18.8	-0.0481			18.8	0.310901			18.8	0.376			18.7	1.5353			18.7	3.7846
	18.9	-0.243099			18.9	-0.0762			18.9	-0.0549986			18.9	0.311101			18.9	0.371201			18.8	1.5321			18.8	3.7825
	19	-0.2401			19	-0.076			19	-0.0563			19	0.3125			19	0.3698			18.9	1.5258			18.9	3.7779
	19.1	-0.242499			19.1	-0.0781999			19.1	-0.0577999			19.1	0.311301			19.1	0.3654			19	1.5232			19	3.7782
	19.2	-0.243999			19.2	-0.0754991			19.2	-0.0596991			19.2	0.311301			19.2	0.364001			19.1	1.5189			19.1	3.777
	19.3	-0.2386			19.3	-0.0679			19.3	-0.0552			19.3	0.313801			19.3	0.3607			19.2	1.5154			19.2	3.7735
	19.4	-0.238999			19.4	-0.0724			19.4	-0.0552987			19.4	0.306601			19.4	0.354501			19.3	1.5158			19.3	3.7725
	19.5	-0.2388			19.5	-0.0746			19.5	-0.0586			19.5	0.3062			19.5	0.3465			19.4	1.5102			19.4	3.7676
	19.6	-0.245299			19.6	-0.0816			19.6	-0.0613			19.6	0.300701			19.6	0.3401			19.5	1.5066			19.5	3.7648
	19.7	-0.249499			19.7	-0.0845985			19.7	-0.0637985			19.7	0.297201			19.7	0.331501			19.6	1.4971			19.6	3.7592
	19.8	-0.2517			19.8	-0.0906			19.8	-0.0684			19.8	0.294102			19.8	0.3216			19.7	1.4924			19.7	3.7528
	19.9	-0.251999			19.9	-0.0978			19.9	-0.0712988			19.9	0.291801			19.9	0.315901			19.8	1.4843			19.8	3.7448
	20	-0.2548			20	-0.098			20	-0.0752			20	0.2886			20	0.31			19.9	1.4771			19.9	3.7408
	20.1	-0.255599			20.1	-0.0972001			20.1	-0.0792001			20.1	0.286601			20.1	0.3075			20	1.4694			20	3.7357
	20.2	-0.252999			20.2	-0.0966991			20.2	-0.0808991			20.2	0.286901			20.2	0.308401			20.1	1.4679			20.1	3.7337
	20.3	-0.2526			20.3	-0.098			20.3	-0.0831			20.3	0.289401			20.3	0.3025			20.2	1.4673			20.2	3.7332
	20.4	-0.259799			20.4	-0.0991999			20.4	-0.0850989			20.4	0.288201			20.4	0.298901			20.3	1.4625			20.3	3.7312
	20.5	-0.2714			20.5	-0.1056			20.5	-0.0927999			20.5	0.2809			20.5	0.2895			20.4	1.4592			20.4	3.725
	20.6	-0.268499			20.6	-0.1087			20.6	-0.094			20.6	0.281001			20.6	0.2826			20.5	1.4488			20.5	3.7162
	20.7	-0.272199			20.7	-0.110699			20.7	-0.0977991			20.7	0.281801			20.7	0.279001			20.6	1.4463			20.6	3.7126
	20.8	-0.2764			20.8	-0.1145			20.8	-0.1035			20.8	0.278901			20.8	0.2717			20.7	1.4483			20.7	3.7116
	20.9	-0.285298			20.9	-0.1202			20.9	-0.114098			20.9	0.271402			20.9	0.260402			20.8	1.4447			20.8	3.7093
	21	-0.288			21	-0.1215			21	-0.1178			21	0.2687			21	0.2559			20.9	1.4362			20.9	3.7007
	21.1	-0.287899			21.1	-0.1263			21.1	-0.1219			21.1	0.265801			21.1	0.2519			21	1.4353			21	3.6983
	21.2	-0.289199			21.2	-0.129599			21.2	-0.124499			21.2	0.266101			21.2	0.249001			21.1	1.4302			21.1	3.6963
	21.3	-0.2927			21.3	-0.1313			21.3	-0.1271			21.3	0.264001			21.3	0.2443			21.2	1.4248			21.2	3.695
	21.4	-0.290499			21.4	-0.1318			21.4	-0.127399			21.4	0.261201			21.4	0.243801			21.3	1.4209			21.3	3.6922
	21.5	-0.2844			21.5	-0.1286			21.5	-0.1222			21.5	0.2632			21.5	0.2462			21.4	1.4188			21.4	3.6891
	21.6	-0.286399			21.6	-0.1258			21.6	-0.1193			21.6	0.265401			21.6	0.2436			21.5	1.423			21.5	3.6888
	21.7	-0.295898			21.7	-0.132698			21.7	-0.120298			21.7	0.261002			21.7	0.235602			21.6	1.4208			21.6	3.6863
	21.8	-0.2995			21.8	-0.1347			21.8	-0.1204			21.8	0.259901			21.8	0.2298			21.7	1.4117			21.7	3.6796
	21.9	-0.299799			21.9	-0.135			21.9	-0.123599			21.9	0.256901			21.9	0.227601			21.8	1.4078			21.8	3.6758
	22	-0.297			22	-0.1281			22	-0.1245			22	0.2599			22	0.2248			21.9	1.4053			21.9	3.6734
	22.1	-0.297999			22.1	-0.125			22.1	-0.1252			22.1	0.262401			22.1	0.2233			22	1.4067			22	3.6726
	22.2	-0.301599			22.2	-0.128699			22.2	-0.131899			22.2	0.262801			22.2	0.219401			22.1	1.4048			22.1	3.673
	22.3	-0.3013			22.3	-0.1304			22.3	-0.1352			22.3	0.260201			22.3	0.2163			22.2	1.399			22.2	3.6682
	22.4	-0.302899			22.4	-0.1339			22.4	-0.137599			22.4	0.257101			22.4	0.211701			22.3	1.3959			22.3	3.6636
	22.5	-0.3081			22.5	-0.1378			22.5	-0.1458			22.5	0.2494			22.5	0.2029			22.4	1.3917			22.4	3.6564
	22.6	-0.309499			22.6	-0.1398			22.6	-0.1511			22.6	0.244301			22.6	0.2001			22.5	1.3845			22.5	3.6488
	22.7	-0.308399			22.7	-0.139699			22.7	-0.151399			22.7	0.243401			22.7	0.197101			22.6	1.3783			22.6	3.6462
	22.8	-0.3094			22.8	-0.1417			22.8	-0.1499			22.8	0.243001			22.8	0.196			22.7	1.3777			22.7	3.6425
	22.9	-0.313799			22.9	-0.1446			22.9	-0.153999			22.9	0.243301			22.9	0.191001			22.8	1.3772			22.8	3.6391
	23	-0.3195			23	-0.1477			23	-0.16			23	0.2423			23	0.1886			22.9	1.3665			22.9	3.6322
	23.1	-0.322299			23.1	-0.1439			23.1	-0.1581			23.1	0.244801			23.1	0.19			23	1.3643			23	3.6287
	23.2	-0.321399			23.2	-0.142199			23.2	-0.158299			23.2	0.246701			23.2	0.187501			23.1	1.3633			23.1	3.6292
	23.3	-0.3245			23.3	-0.1452			23.3	-0.1575			23.3	0.240701			23.3	0.1826			23.2	1.3642			23.2	3.6284
	23.4	-0.325599			23.4	-0.1457			23.4	-0.160599			23.4	0.237501			23.4	0.176801			23.3	1.3595			23.3	3.621
	23.5	-0.3254			23.5	-0.1446			23.5	-0.1603			23.5	0.2391			23.5	0.1726			23.4	1.3564			23.4	3.6184
	23.6	-0.326299			23.6	-0.1407			23.6	-0.1581			23.6	0.243501			23.6	0.172			23.5	1.3563			23.5	3.6187
	23.7	-0.325499			23.7	-0.134199			23.7	-0.157599			23.7	0.245801			23.7	0.172401			23.6	1.3547			23.6	3.6206
	23.8	-0.3279			23.8	-0.1362			23.8	-0.1622			23.8	0.245601			23.8	0.1687			23.7	1.3547			23.7	3.6222
	23.9	-0.328099			23.9	-0.1376			23.9	-0.165799			23.9	0.239901			23.9	0.164101			23.8	1.3516			23.8	3.615
	24	-0.3292			24	-0.1414			24	-0.172			24	0.2384			24	0.1614			23.9	1.3502			23.9	3.614
	24.1	-0.326599			24.1	-0.1399			24.1	-0.1705			24.1	0.240401			24.1	0.1578			24	1.3475			24	3.6102
	24.2	-0.325099			24.2	-0.134399			24.2	-0.167299			24.2	0.239601			24.2	0.159401			24.1	1.3504			24.1	3.6059
	24.3	-0.322			24.3	-0.1293			24.3	-0.1669			24.3	0.243401			24.3	0.1587			24.2	1.3517			24.2	3.6053
	24.4	-0.317799			24.4	-0.1267			24.4	-0.168699			24.4	0.243701			24.4	0.154901			24.3	1.3526			24.3	3.6048
	24.5	-0.3177			24.5	-0.1226			24.5	-0.169			24.5	0.2459			24.5	0.152			24.4	1.3508			24.4	3.6014
	24.6	-0.322499			24.6	-0.1205			24.6	-0.1708			24.6	0.244601			24.6	0.1489			24.5	1.3487			24.5	3.6007
	24.7	-0.3216			24.7	-0.1212			24.7	-0.1695			24.7	0.2485			24.7	0.15			24.6	1.3433			24.6	3.5969
	24.8	-0.3216			24.8	-0.1227			24.8	-0.1707			24.8	0.250901			24.8	0.1472			24.7	1.3434			24.7	3.5982
	24.9	-0.321199			24.9	-0.1255			24.9	-0.174699			24.9	0.252801			24.9	0.143001			24.8	1.3427			24.8	3.5944
	25	-0.3222			25	-0.126			25	-0.1774			25	0.2528			25	0.1408			24.9	1.3446			24.9	3.5945
	25.1	-0.323399			25.1	-0.1224			25.1	-0.1796			25.1	0.250701			25.1	0.1425			25	1.3416			25	3.5942
	25.2	-0.321799			25.2	-0.119999			25.2	-0.183599			25.2	0.251001			25.2	0.140501			25.1	1.342			25.1	3.5909
	25.3	-0.3208			25.3	-0.1181			25.3	-0.1818			25.3	0.254601			25.3	0.1375			25.2	1.3396			25.2	3.5918
	25.4	-0.32			25.4	-0.1173			25.4	-0.1846			25.4	0.2589			25.4	0.1369			25.3	1.338			25.3	3.5921
	25.5	-0.3161			25.5	-0.1121			25.5	-0.1803			25.5	0.2688			25.5	0.1367			25.4	1.338			25.4	3.5915
	25.6	-0.316699			25.6	-0.1126			25.6	-0.1763			25.6	0.268301			25.6	0.1375			25.5	1.3411			25.5	3.5925
	25.7	-0.3138			25.7	-0.1099			25.7	-0.1747			25.7	0.2716			25.7	0.1389			25.6	1.342			25.6	3.5906
	25.8	-0.3066			25.8	-0.1062			25.8	-0.1722			25.8	0.2762			25.8	0.1378			25.7	1.3455			25.7	3.5901
	25.9	-0.3079			25.9	-0.1046			25.9	-0.1696			25.9	0.28			25.9	0.1359			25.8	1.3442			25.8	3.594
	26	-0.3099			26	-0.1028			26	-0.1671			26	0.2786			26	0.1366			25.9	1.3467			25.9	3.5981
	26.1	-0.311999			26.1	-0.1035			26.1	-0.1732			26.1	0.276801			26.1	0.1312			26	1.3471			26	3.5951
	26.2	-0.3088			26.2	-0.1001			26.2	-0.1675			26.2	0.2817			26.2	0.1318			26.1	1.3464			26.1	3.5903
	26.3	-0.3102			26.3	-0.0991999			26.3	-0.1695			26.3	0.283101			26.3	0.1291			26.2	1.3511			26.2	3.5936
	26.4	-0.313599			26.4	-0.0984001			26.4	-0.173099			26.4	0.281401			26.4	0.125401			26.3	1.3501			26.3	3.5907
	26.5	-0.3073			26.5	-0.0936999			26.5	-0.1724			26.5	0.2836			26.5	0.1225			26.4	1.3511			26.4	3.588
	26.6	-0.3003			26.6	-0.0924001			26.6	-0.1678			26.6	0.2866			26.6	0.123			26.5	1.3527			26.5	3.5916
	26.7	-0.310998			26.7	-0.0974983			26.7	-0.171798			26.7	0.280502			26.7	0.116302			26.6	1.3564			26.6	3.593
	26.8	-0.3112			26.8	-0.1031			26.8	-0.1707			26.8	0.281501			26.8	0.1115			26.7	1.3471			26.7	3.5862
	26.9	-0.314099			26.9	-0.1032			26.9	-0.168099			26.9	0.281701			26.9	0.110601			26.8	1.3403			26.8	3.5848
	27	-0.3185			27	-0.1077			27	-0.1704			27	0.2775			27	0.1027			26.9	1.3355			26.9	3.5797
	27.1	-0.321799			27.1	-0.1103			27.1	-0.1743			27.1	0.279201			27.1	0.0994999			27	1.3264			27	3.5726
	27.2	-0.325			27.2	-0.1074			27.2	-0.1737			27.2	0.2856			27.2	0.1001			27.1	1.3212			27.1	3.5676
	27.3	-0.3237			27.3	-0.1018			27.3	-0.1689			27.3	0.2919			27.3	0.1034			27.2	1.3251			27.2	3.5671
	27.4	-0.3184			27.4	-0.0961			27.4	-0.1619			27.4	0.2999			27.4	0.1102			27.3	1.3275			27.3	3.5684
	27.5	-0.3209			27.5	-0.0930999			27.5	-0.1632			27.5	0.3048			27.5	0.1061			27.4	1.3337			27.4	3.5766
	27.6	-0.312901			27.6	-0.0803001			27.6	-0.1503			27.6	0.317299			27.6	0.1111			27.5	1.3347			27.5	3.5789
	27.7	-0.315599			27.7	-0.0825993			27.7	-0.148599			27.7	0.322601			27.7	0.106701			27.6	1.3422			27.6	3.5886
	27.8	-0.3165			27.8	-0.0841			27.8	-0.15			27.8	0.324101			27.8	0.1019			27.7	1.344			27.7	3.5864
	27.9	-0.3131			27.9	-0.0817			27.9	-0.1463			27.9	0.33			27.9	0.1077			27.8	1.3414			27.8	3.5816
	28	-0.3145			28	-0.0802001			28	-0.1446			28	0.3349			28	0.1035			27.9	1.3436			27.9	3.5856
	28.1	-0.318099			28.1	-0.0865			28.1	-0.146			28.1	0.333101			28.1	0.0969			28	1.3437			28	3.5836
	28.2	-0.321999			28.2	-0.087599			28.2	-0.146499			28.2	0.333301			28.2	0.093001			28.1	1.3389			28.1	3.5782
	28.3	-0.3267			28.3	-0.0926999			28.3	-0.1507			28.3	0.330601			28.3	0.0864001			28.2	1.3358			28.2	3.5744
	28.4	-0.334299			28.4	-0.0961001			28.4	-0.153799			28.4	0.330701			28.4	0.0816011			28.3	1.3274			28.3	3.5711
	28.5	-0.34			28.5	-0.0985			28.5	-0.1545			28.5	0.3298			28.5	0.0771			28.4	1.3171			28.4	3.5651
	28.6	-0.344899			28.6	-0.1038			28.6	-0.157			28.6	0.329701			28.6	0.0689999			28.5	1.3119			28.5	3.5622
	28.7	-0.348099			28.7	-0.104699			28.7	-0.154399			28.7	0.336601			28.7	0.0652008			28.6	1.3106			28.6	3.5598
	28.8	-0.3578			28.8	-0.1077			28.8	-0.1598			28.8	0.338201			28.8	0.0588001			28.7	1.3099			28.7	3.5579
	28.9	-0.364999			28.9	-0.1126			28.9	-0.169299			28.9	0.338501			28.9	0.0508014			28.8	1.3049			28.8	3.5571
	29	-0.3677			29	-0.1129			29	-0.1729			29	0.3388			29	0.0476999			28.9	1.2999			28.9	3.552
	29.1	-0.369499			29.1	-0.1129			29.1	-0.175			29.1	0.335601			29.1	0.0440001			29	1.2989			29	3.5497
	29.2	-0.374398			29.2	-0.120698			29.2	-0.180298			29.2	0.331102			29.2	0.0322017			29.1	1.2952			29.1	3.5484
	29.3	-0.381			29.3	-0.1228			29.3	-0.1837			29.3	0.328901			29.3	0.0279			29.2	1.2833			29.2	3.5415
	29.4	-0.389398			29.4	-0.1288			29.4	-0.191098			29.4	0.327802			29.4	0.0207017			29.3	1.2751			29.3	3.5383
	29.5	-0.393			29.5	-0.1304			29.5	-0.1929			29.5	0.3277			29.5	0.0168001			29.4	1.2695			29.4	3.5329
	29.6	-0.399999			29.6	-0.1352			29.6	-0.1961			29.6	0.321501			29.6	0.00790007			29.5	1.2688			29.5	3.5315
	29.7	-0.405299			29.7	-0.137599			29.7	-0.199299			29.7	0.321701			29.7	0.00580102			29.6	1.2652			29.6	3.5224
	29.8	-0.4077			29.8	-0.1379			29.8	-0.199			29.8	0.324001			29.8	0.00459992			29.7	1.263			29.7	3.5156
	29.9	-0.406899			29.9	-0.1398			29.9	-0.198099			29.9	0.325601			29.9	-9.91749e-05			29.8	1.2619			29.8	3.5133
	30	-0.4155			30	-0.1464			30	-0.2007			30	0.3216			30	-0.00739995			29.9	1.2588			29.9	3.5142
	30.1	-0.417499			30.1	-0.1429			30.1	-0.2021			30.1	0.321501			30.1	-0.0107			30	1.2525			30	3.5097
	30.2	-0.4152			30.2	-0.1391			30.2	-0.1981			30.2	0.3256			30.2	-0.00410006			30.1	1.2505			30.1	3.5058
	30.3	-0.4195			30.3	-0.1415			30.3	-0.2029			30.3	0.323401			30.3	-0.0094			30.2	1.257			30.2	3.5117
	30.4	-0.428798			30.4	-0.1495			30.4	-0.212298			30.4	0.315002			30.4	-0.0192978			30.3	1.2529			30.3	3.5095
	30.5	-0.4359			30.5	-0.1541			30.5	-0.2142			30.5	0.3128			30.5	-0.0246999			30.4	1.2465			30.4	3.4995
	30.6	-0.4351			30.6	-0.1489			30.6	-0.212			30.6	0.317			30.6	-0.0236			30.5	1.2457			30.5	3.4955
	30.7	-0.438399			30.7	-0.150599			30.7	-0.215999			30.7	0.316201			30.7	-0.0271989			30.6	1.2454			30.6	3.4956
	30.8	-0.4409			30.8	-0.1466			30.8	-0.2142			30.8	0.315801			30.8	-0.0306			30.7	1.2345			30.7	3.491
	30.9	-0.444699			30.9	-0.1422			30.9	-0.210999			30.9	0.317601			30.9	-0.0320993			30.8	1.2279			30.8	3.4879
	31	-0.4406			31	-0.134			31	-0.2043			31	0.3255			31	-0.0287			30.9	1.2264			30.9	3.4883
	31.1	-0.442099			31.1	-0.1329			31.1	-0.2037			31.1	0.325501			31.1	-0.0307999			31	1.2277			31	3.493
	31.2	-0.444099			31.2	-0.133899			31.2	-0.203199			31.2	0.330401			31.2	-0.0323993			31.1	1.2266			31.1	3.4918
	31.3	-0.4481			31.3	-0.1363			31.3	-0.2006			31.3	0.326901			31.3	-0.0348999			31.2	1.2256			31.2	3.4961
	31.4	-0.451099			31.4	-0.1398			31.4	-0.202699			31.4	0.324901			31.4	-0.044399			31.3	1.2217			31.3	3.494
	31.5	-0.4543			31.5	-0.1391			31.5	-0.2024			31.5	0.3265			31.5	-0.0463001			31.4	1.2203			31.4	3.4901
	31.6	-0.4519			31.6	-0.1327			31.6	-0.2027			31.6	0.3341			31.6	-0.043			31.5	1.2197			31.5	3.4912
	31.7	-0.453099			31.7	-0.128599			31.7	-0.205899			31.7	0.342101			31.7	-0.0463993			31.6	1.2221			31.6	3.4941
	31.8	-0.455			31.8	-0.1278			31.8	-0.2096			31.8	0.340101			31.8	-0.0532			31.7	1.2235			31.7	3.4961
	31.9	-0.466698			31.9	-0.1341			31.9	-0.215598			31.9	0.334802			31.9	-0.0608982			31.8	1.2206			31.8	3.4928
	32	-0.466			32	-0.1316			32	-0.2142			32	0.3367			32	-0.0625001			31.9	1.2163			31.9	3.4833
	32.1	-0.470799			32.1	-0.1356			32.1	-0.2213			32.1	0.335201			32.1	-0.0734			32	1.2126			32	3.4802
	32.2	-0.482898			32.2	-0.145398			32.2	-0.225498			32.2	0.326002			32.2	-0.0833981			32.1	1.2082			32.1	3.4714
	32.3	-0.494			32.3	-0.1495			32.3	-0.2318			32.3	0.320102			32.3	-0.0917			32.2	1.2019			32.2	3.4628
	32.4	-0.502898			32.4	-0.1542			32.4	-0.240298			32.4	0.315802			32.4	-0.101098			32.3	1.1952			32.3	3.4536
	32.5	-0.5051			32.5	-0.1549			32.5	-0.2408			32.5	0.3164			32.5	-0.1064			32.4	1.1876			32.4	3.4475
	32.6	-0.511699			32.6	-0.1583			32.6	-0.2448			32.6	0.313701			32.6	-0.1119			32.5	1.1824			32.5	3.4455
	32.7	-0.5108			32.7	-0.1539			32.7	-0.2456			32.7	0.3176			32.7	-0.1104			32.6	1.1772			32.6	3.4392
	32.8	-0.519			32.8	-0.1569			32.8	-0.2523			32.8	0.312702			32.8	-0.12			32.7	1.1756			32.7	3.4411
	32.9	-0.521699			32.9	-0.1527			32.9	-0.255899			32.9	0.310401			32.9	-0.125399			32.8	1.1696			32.8	3.4325
	33	-0.521			33	-0.1514			33	-0.2579			33	0.3114			33	-0.1291			32.9	1.1674			32.9	3.4295
	33.1	-0.524799			33.1	-0.1528			33.1	-0.2625			33.1	0.308901			33.1	-0.1354			33	1.1706			33	3.4333
	33.2	-0.5233			33.2	-0.1461			33.2	-0.2603			33.2	0.3128			33.2	-0.1375			33.1	1.1643			33.1	3.4312
	33.3	-0.5179			33.3	-0.1446			33.3	-0.2596			33.3	0.312701			33.3	-0.1438			33.2	1.1639			33.2	3.4339
	33.4	-0.515499			33.4	-0.1453			33.4	-0.260699			33.4	0.311201			33.4	-0.148999			33.3	1.1617			33.3	3.4341
	33.5	-0.5137			33.5	-0.1473			33.5	-0.2597			33.5	0.311			33.5	-0.1513			33.4	1.1611			33.4	3.4317
	33.6	-0.5122			33.6	-0.1435			33.6	-0.2559			33.6	0.3131			33.6	-0.1504			33.5	1.1574			33.5	3.4271
	33.7	-0.517099			33.7	-0.146499			33.7	-0.262099			33.7	0.311401			33.7	-0.156199			33.6	1.1569			33.6	3.4248
	33.8	-0.5162			33.8	-0.1466			33.8	-0.2685			33.8	0.303901			33.8	-0.1612			33.7	1.1561			33.7	3.4196
	33.9	-0.516899			33.9	-0.1439			33.9	-0.268899			33.9	0.304201			33.9	-0.160499			33.8	1.1493			33.8	3.4153
	34	-0.5156			34	-0.1454			34	-0.2673			34	0.3057			34	-0.1635			33.9	1.1474			33.9	3.4133
	34.1	-0.5103			34.1	-0.1423			34.1	-0.2651			34.1	0.3071			34.1	-0.1614			34	1.1452			34	3.4113
	34.2	-0.513499			34.2	-0.142099			34.2	-0.268399			34.2	0.304201			34.2	-0.166899			34.1	1.1492			34.1	3.4117
	34.3	-0.5172			34.3	-0.1483			34.3	-0.2753			34.3	0.300202			34.3	-0.1766			34.2	1.1482			34.2	3.4093
	34.4	-0.517599			34.4	-0.1484			34.4	-0.274099			34.4	0.300001			34.4	-0.178699			34.3	1.1421			34.3	3.4031
	34.5	-0.5191			34.5	-0.1518			34.5	-0.2722			34.5	0.2976			34.5	-0.1849			34.4	1.1385			34.4	3.397
	34.6	-0.519699			34.6	-0.1515			34.6	-0.2766			34.6	0.297901			34.6	-0.1911			34.5	1.1358			34.5	3.393
	34.7	-0.522099			34.7	-0.151999			34.7	-0.279899			34.7	0.294301			34.7	-0.200599			34.6	1.1338			34.6	3.3901
	34.8	-0.5221			34.8	-0.1516			34.8	-0.2825			34.8	0.290801			34.8	-0.2046			34.7	1.1291			34.7	3.3836
	34.9	-0.521899			34.9	-0.1541			34.9	-0.285899			34.9	0.283501			34.9	-0.210699			34.8	1.1268			34.8	3.3788
	35	-0.5245			35	-0.1553			35	-0.2833			35	0.2822			35	-0.2113			34.9	1.1225			34.9	3.3724
	35.1	-0.526599			35.1	-0.1539			35.1	-0.2823			35.1	0.285101			35.1	-0.2149			35	1.117			35	3.3677
	35.2	-0.527299			35.2	-0.152999			35.2	-0.280399			35.2	0.285101			35.2	-0.222799			35.1	1.1154			35.1	3.3633
	35.3	-0.5262			35.3	-0.1486			35.3	-0.2772			35.3	0.2903			35.3	-0.2181			35.2	1.1121			35.2	3.3584
	35.4	-0.526899			35.4	-0.1479			35.4	-0.276299			35.4	0.289601			35.4	-0.221199			35.3	1.1158			35.3	3.3588
	35.5	-0.5293			35.5	-0.1525			35.5	-0.2824			35.5	0.2862			35.5	-0.2292			35.4	1.1177			35.4	3.3564
	35.6	-0.534199			35.6	-0.1556			35.6	-0.2854			35.6	0.282901			35.6	-0.2392			35.5	1.1115			35.5	3.3489
	35.7	-0.539598			35.7	-0.159398			35.7	-0.291798			35.7	0.281102			35.7	-0.246398			35.6	1.1053			35.6	3.34
	35.8	-0.5418			35.8	-0.162			35.8	-0.2938			35.8	0.279201			35.8	-0.2511			35.7	1.0992			35.7	3.3383
	35.9	-0.547899			35.9	-0.1675			35.9	-0.298099			35.9	0.273801			35.9	-0.259199			35.8	1.0943			35.8	3.3362
	36	-0.5496			36	-0.1616			36	-0.2946			36	0.2757			36	-0.258			35.9	1.0901			35.9	3.3305
	36.1	-0.547799			36.1	-0.1587			36.1	-0.2969			36.1	0.277401			36.1	-0.2612			36	1.0886			36	3.33
	36.2	-0.5429			36.2	-0.154			36.2	-0.2929			36.2	0.2802			36.2	-0.2596			36.1	1.0851			36.1	3.3253
	36.3	-0.5407			36.3	-0.1485			36.3	-0.2874			36.3	0.2881			36.3	-0.2579			36.2	1.09			36.2	3.3311
	36.4	-0.5411			36.4	-0.1461			36.4	-0.2845			36.4	0.2922			36.4	-0.2588			36.3	1.0876			36.3	3.3357
	36.5	-0.5362			36.5	-0.1386			36.5	-0.2815			36.5	0.2988			36.5	-0.2566			36.4	1.0878			36.4	3.3401
	36.6	-0.535499			36.6	-0.1352			36.6	-0.2864			36.6	0.298701			36.6	-0.263			36.5	1.0937			36.5	3.3445
	36.7	-0.5296			36.7	-0.1328			36.7	-0.282			36.7	0.3035			36.7	-0.2567			36.6	1.0907			36.6	3.3413
	36.8	-0.5306			36.8	-0.1368			36.8	-0.2857			36.8	0.302301			36.8	-0.2641			36.7	1.0942			36.7	3.3471
	36.9	-0.5263			36.9	-0.1297			36.9	-0.2823			36.9	0.3107			36.9	-0.2629			36.8	1.0931			36.8	3.3467
	37	-0.5316			37	-0.1305			37	-0.2864			37	0.3082			37	-0.2688			36.9	1.1029			36.9	3.3495
	37.1	-0.533			37.1	-0.1268			37.1	-0.2822			37.1	0.3062			37.1	-0.2681			37	1.0979			37	3.3462
	37.2	-0.535299			37.2	-0.126999			37.2	-0.281499			37.2	0.307401			37.2	-0.272299			37.1	1.0975			37.1	3.3466
	37.3	-0.5411			37.3	-0.128			37.3	-0.2858			37.3	0.303701			37.3	-0.2814			37.2	1.1005			37.2	3.3434
	37.4	-0.5417			37.4	-0.1259			37.4	-0.2855			37.4	0.3096			37.4	-0.286			37.3	1.0935			37.3	3.3342
	37.5	-0.5441			37.5	-0.1259			37.5	-0.2865			37.5	0.3094			37.5	-0.285			37.4	1.0903			37.4	3.3311
	37.6	-0.5421			37.6	-0.1246			37.6	-0.2848			37.6	0.3095			37.6	-0.2857			37.5	1.0869			37.5	3.3256
	37.7	-0.547099			37.7	-0.127499			37.7	-0.287799			37.7	0.306201			37.7	-0.287899			37.6	1.0854			37.6	3.3246
	37.8	-0.5451			37.8	-0.1253			37.8	-0.2849			37.8	0.3065			37.8	-0.2858			37.7	1.0798			37.7	3.3195
	37.9	-0.5405			37.9	-0.119			37.9	-0.2795			37.9	0.3146			37.9	-0.2836			37.8	1.0782			37.8	3.3173
	38	-0.5338			38	-0.1137			38	-0.2753			38	0.318			38	-0.2827			37.9	1.0803			37.9	3.3184
	38.1	-0.538899			38.1	-0.1185			38.1	-0.2809			38.1	0.312501			38.1	-0.2872			38	1.0792			38	3.3221
	38.2	-0.5382			38.2	-0.1178			38.2	-0.2771			38.2	0.3152			38.2	-0.2829			38.1	1.0762			38.1	3.3166
	38.3	-0.5313			38.3	-0.114			38.3	-0.2725			38.3	0.3222			38.3	-0.2802			38.2	1.0771			38.2	3.3203
	38.4	-0.531399			38.4	-0.1148			38.4	-0.275799			38.4	0.319501			38.4	-0.281599			38.3	1.0834			38.3	3.3213
	38.5	-0.5309			38.5	-0.1147			38.5	-0.2712			38.5	0.3155			38.5	-0.2869			38.4	1.08			38.4	3.3175
	38.6	-0.533699			38.6	-0.1152			38.6	-0.2728			38.6	0.312801			38.6	-0.2888			38.5	1.0763			38.5	3.3123
	38.7	-0.529899			38.7	-0.115699			38.7	-0.272399			38.7	0.313901			38.7	-0.288999			38.6	1.0699			38.6	3.3114
	38.8	-0.5306			38.8	-0.1172			38.8	-0.2773			38.8	0.313201			38.8	-0.2961			38.7	1.067			38.7	3.3133
	38.9	-0.527899			38.9	-0.1173			38.9	-0.278799			38.9	0.313901			38.9	-0.298399			38.8	1.0622			38.8	3.3071
	39	-0.5226			39	-0.1117			39	-0.2729			39	0.3197			39	-0.2924			38.9	1.06			38.9	3.3068
	39.1	-0.5183			39.1	-0.1084			39.1	-0.272			39.1	0.3237			39.1	-0.2916			39	1.0649			39	3.3091
	39.2	-0.5131			39.2	-0.1042			39.2	-0.269			39.2	0.3301			39.2	-0.2884			39.1	1.0659			39.1	3.3093
	39.3	-0.5086			39.3	-0.1034			39.3	-0.2665			39.3	0.3321			39.3	-0.2866			39.2	1.0699			39.2	3.3114
	39.4	-0.5091			39.4	-0.0982001			39.4	-0.2599			39.4	0.3319			39.4	-0.2859			39.3	1.0708			39.3	3.3135
	39.5	-0.511			39.5	-0.1021			39.5	-0.2636			39.5	0.3323			39.5	-0.2947			39.4	1.0711			39.4	3.3145
	39.6	-0.51			39.6	-0.0986			39.6	-0.2643			39.6	0.3332			39.6	-0.2972			39.5	1.0652			39.5	3.3108
	39.7	-0.5041			39.7	-0.0962999			39.7	-0.2627			39.7	0.3377			39.7	-0.2977			39.6	1.0658			39.6	3.3106
	39.8	-0.4987			39.8	-0.0937999			39.8	-0.2569			39.8	0.3406			39.8	-0.2927			39.7	1.0668			39.7	3.3146
	39.9	-0.506499			39.9	-0.0972999			39.9	-0.259799			39.9	0.341601			39.9	-0.296699			39.8	1.0685			39.8	3.3179
	40	-0.5102			40	-0.1002			40	-0.2596			40	0.3381			40	-0.3018			39.9	1.0673			39.9	3.3153
	40.1	-0.5061			40.1	-0.0977			40.1	-0.2587			40.1	0.3386			40.1	-0.3043			40	1.0616			40	3.316
	40.2	-0.5055			40.2	-0.0943997			40.2	-0.2569			40.2	0.3423			40.2	-0.3063			40.1	1.0646			40.1	3.3172
	40.3	-0.4998			40.3	-0.0885			40.3	-0.2531			40.3	0.3456			40.3	-0.3018			40.2	1.067			40.2	3.3189
	40.4	-0.4965			40.4	-0.0854			40.4	-0.2473			40.4	0.3474			40.4	-0.3013			40.3	1.0735			40.3	3.3256
	40.5	-0.4879			40.5	-0.0784			40.5	-0.2407			40.5	0.3512			40.5	-0.2992			40.4	1.0704			40.4	3.3261
	40.6	-0.4829			40.6	-0.0733			40.6	-0.2387			40.6	0.3568			40.6	-0.2983			40.5	1.0743			40.5	3.334
	40.7	-0.48			40.7	-0.0683			40.7	-0.2333			40.7	0.3605			40.7	-0.2949			40.6	1.0777			40.6	3.3405
	40.8	-0.4807			40.8	-0.0714			40.8	-0.2327			40.8	0.362201			40.8	-0.2938			40.7	1.0772			40.7	3.3427
	40.9	-0.481699			40.9	-0.0731999			40.9	-0.233799			40.9	0.359901			40.9	-0.297299			40.8	1.0728			40.8	3.3391
	41	-0.4844			41	-0.0706999			41	-0.2341			41	0.3614			41	-0.2978			40.9	1.0698			40.9	3.3347
	41.1	-0.479			41.1	-0.0674			41.1	-0.2356			41.1	0.358			41.1	-0.2986			41	1.0687			41	3.332
	41.2	-0.4752			41.2	-0.0674997			41.2	-0.2332			41.2	0.3566			41.2	-0.2978			41.1	1.0719			41.1	3.3333
	41.3	-0.4757			41.3	-0.07			41.3	-0.2375			41.3	0.354101			41.3	-0.3022			41.2	1.0743			41.2	3.3393
	41.4	-0.465601			41.4	-0.0601			41.4	-0.229201			41.4	0.362599			41.4	-0.297201			41.3	1.0718			41.3	3.3385
	41.5	-0.4612			41.5	-0.0591999			41.5	-0.2258			41.5	0.3652			41.5	-0.2983			41.4	1.0803			41.4	3.3492
	41.6	-0.4592			41.6	-0.0531001			41.6	-0.2218			41.6	0.3672			41.6	-0.2977			41.5	1.0814			41.5	3.351
	41.7	-0.4598			41.7	-0.0519996			41.7	-0.2212			41.7	0.3672			41.7	-0.2953			41.6	1.0843			41.6	3.3527
	41.8	-0.4578			41.8	-0.0466999			41.8	-0.2175			41.8	0.369			41.8	-0.2932			41.7	1.0832			41.7	3.3525
	41.9	-0.4535			41.9	-0.0415001			41.9	-0.2151			41.9	0.3696			41.9	-0.297			41.8	1.0871			41.8	3.3504
	42	-0.4515			42	-0.0358			42	-0.2138			42	0.3736			42	-0.2963			41.9	1.0891			41.9	3.3468
	42.1	-0.461698			42.1	-0.0408001			42.1	-0.221			42.1	0.369502			42.1	-0.3053			42	1.0885			42	3.3465
	42.2	-0.475698			42.2	-0.0513979			42.2	-0.228298			42.2	0.359902			42.2	-0.317598			42.1	1.0797			42.1	3.3386
	42.3	-0.4741			42.3	-0.0493001			42.3	-0.2214			42.3	0.3625			42.3	-0.3164			42.2	1.069			42.2	3.3275
	42.4	-0.4697			42.4	-0.0502999			42.4	-0.2219			42.4	0.3612			42.4	-0.3178			42.3	1.0724			42.3	3.3317
	42.5	-0.4655			42.5	-0.0505			42.5	-0.2203			42.5	0.3617			42.5	-0.319			42.4	1.0725			42.4	3.3315
	42.6	-0.466299			42.6	-0.0536			42.6	-0.2191			42.6	0.358401			42.6	-0.3217			42.5	1.072			42.5	3.3278
	42.7	-0.478098			42.7	-0.0673979			42.7	-0.222398			42.7	0.344802			42.7	-0.330798			42.6	1.0701			42.6	3.3254
	42.8	-0.4786			42.8	-0.0652001			42.8	-0.2232			42.8	0.340801			42.8	-0.3331			42.7	1.06			42.7	3.3164
	42.9	-0.4762			42.9	-0.0625			42.9	-0.2206			42.9	0.3414			42.9	-0.3324			42.8	1.0579			42.8	3.3103
	43	-0.4727			43	-0.0605001			43	-0.2141			43	0.3411			43	-0.3311			42.9	1.0585			42.9	3.3094
	43.1	-0.480298			43.1	-0.0700999			43.1	-0.2258			43.1	0.328502			43.1	-0.3422			43	1.0572			43	3.3105
	43.2	-0.4729			43.2	-0.0664997			43.2	-0.225			43.2	0.3355			43.2	-0.3445			43.1	1.044			43.1	3.2985
	43.3	-0.4717			43.3	-0.0627			43.3	-0.2245			43.3	0.335901			43.3	-0.3438			43.2	1.0451			43.2	3.2991
	43.4	-0.471799			43.4	-0.0636			43.4	-0.224199			43.4	0.337501			43.4	-0.345099			43.3	1.0434			43.3	3.2991
	43.5	-0.4686			43.5	-0.0633999			43.5	-0.2209			43.5	0.3374			43.5	-0.3445			43.4	1.0426			43.4	3.2985
	43.6	-0.4639			43.6	-0.061			43.6	-0.2187			43.6	0.3385			43.6	-0.3448			43.5	1.0438			43.5	3.3001
	43.7	-0.465199			43.7	-0.0609991			43.7	-0.218999			43.7	0.337001			43.7	-0.350699			43.6	1.0475			43.6	3.305
	43.8	-0.4637			43.8	-0.0617			43.8	-0.2194			43.8	0.336001			43.8	-0.3535			43.7	1.0469			43.7	3.3039
	43.9	-0.4585			43.9	-0.0578999			43.9	-0.2137			43.9	0.3429			43.9	-0.3519			43.8	1.0514			43.8	3.3045
	44	-0.4525			44	-0.0518001			44	-0.2071			44	0.348			44	-0.3483			43.9	1.0545			43.9	3.3106
	44.1	-0.4524			44.1	-0.0498001			44.1	-0.2091			44.1	0.3514			44.1	-0.3453			44	1.0569			44	3.3162
	44.2	-0.452699			44.2	-0.0512992			44.2	-0.209799			44.2	0.354201			44.2	-0.347899			44.1	1.0538			44.1	3.3175
	44.3	-0.4502			44.3	-0.0461			44.3	-0.2087			44.3	0.3529			44.3	-0.352			44.2	1.0517			44.2	3.3183
	44.4	-0.4483			44.4	-0.0414001			44.4	-0.2078			44.4	0.3543			44.4	-0.354			44.3	1.0531			44.3	3.3184
	44.5	-0.4532			44.5	-0.0484999			44.5	-0.2115			44.5	0.3515			44.5	-0.3662			44.4	1.052			44.4	3.3219
	44.6	-0.458199			44.6	-0.0494			44.6	-0.2153			44.6	0.353301			44.6	-0.3668			44.5	1.0481			44.5	3.3186
	44.7	-0.460699			44.7	-0.0498994			44.7	-0.213399			44.7	0.352801			44.7	-0.369099			44.6	1.0449			44.6	3.318
	44.8	-0.4648			44.8	-0.0484			44.8	-0.2133			44.8	0.352501			44.8	-0.3709			44.7	1.0421			44.7	3.3129
	44.9	-0.466799			44.9	-0.0474			44.9	-0.209099			44.9	0.348301			44.9	-0.373499			44.8	1.0434			44.8	3.3088
	45	-0.4618			45	-0.0407			45	-0.205			45	0.3516			45	-0.3704			44.9	1.0421			44.9	3.3072
	45.1	-0.450901			45.1	-0.0291			45.1	-0.1953			45.1	0.363099			45.1	-0.3628			45	1.0406			45	3.3113
	45.2	-0.454899			45.2	-0.0252993			45.2	-0.193099			45.2	0.361601			45.2	-0.362499			45.1	1.049			45.1	3.3223
	45.3	-0.4563			45.3	-0.0244999			45.3	-0.1864			45.3	0.3616			45.3	-0.3629			45.2	1.0474			45.2	3.3196
	45.4	-0.4514			45.4	-0.0188999			45.4	-0.1798			45.4	0.3647			45.4	-0.3598			45.3	1.0473			45.3	3.3184
	45.5	-0.4459			45.5	-0.0185001			45.5	-0.1763			45.5	0.3693			45.5	-0.3574			45.4	1.0499			45.4	3.3177
	45.6	-0.4433			45.6	-0.0162			45.6	-0.1735			45.6	0.3661			45.6	-0.353			45.5	1.0502			45.5	3.3201
	45.7	-0.4452			45.7	-0.0144996			45.7	-0.1715			45.7	0.3664			45.7	-0.3565			45.6	1.0507			45.6	3.3255
	45.8	-0.4475			45.8	-0.0116001			45.8	-0.168			45.8	0.3669			45.8	-0.3573			45.7	1.0474			45.7	3.3215
	45.9	-0.445699			45.9	-0.00709994			45.9	-0.167799			45.9	0.368901			45.9	-0.362399			45.8	1.0481			45.8	3.3191
	46	-0.441			46	-0.0047			46	-0.1665			46	0.3723			46	-0.3663			45.9	1.0492			45.9	3.3175
	46.1	-0.4379			46.1	-0.00270003			46.1	-0.1697			46.1	0.3738			46.1	-0.3665			46	1.0472			46	3.3178
	46.2	-0.435			46.2	0.00139994			46.2	-0.1693			46.2	0.3765			46.2	-0.3624			46.1	1.0512			46.1	3.3154
	46.3	-0.4349			46.3	-0.000299969			46.3	-0.1665			46.3	0.375201			46.3	-0.3626			46.2	1.0516			46.2	3.3191
	46.4	-0.4311			46.4	-0.000799926			46.4	-0.1623			46.4	0.3787			46.4	-0.3638			46.3	1.049			46.3	3.3191
	46.5	-0.4327			46.5	0.00269994			46.5	-0.1612			46.5	0.38			46.5	-0.3631			46.4	1.0511			46.4	3.3185
	46.6	-0.435			46.6	0.00160002			46.6	-0.1594			46.6	0.3833			46.6	-0.3648			46.5	1.0534			46.5	3.32
	46.7	-0.4324			46.7	0.00539996			46.7	-0.157			46.7	0.3862			46.7	-0.3653			46.6	1.0551			46.6	3.3207
	46.8	-0.43			46.8	0.0069			46.8	-0.1546			46.8	0.3871			46.8	-0.366			46.7	1.0586			46.7	3.3218
	46.9	-0.428499			46.9	0.00840008			46.9	-0.156499			46.9	0.387801			46.9	-0.366799			46.8	1.0605			46.8	3.3253
	47	-0.4234			47	0.00920005			47	-0.1538			47	0.3908			47	-0.3647			46.9	1.0608			46.9	3.326
	47.1	-0.4174			47.1	0.0102			47.1	-0.1533			47.1	0.3936			47.1	-0.3652			47	1.0627			47	3.3314
	47.2	-0.4177			47.2	0.0103003			47.2	-0.1532			47.2	0.4002			47.2	-0.3693			47.1	1.0597			47.1	3.3342
	47.3	-0.4135			47.3	0.0173999			47.3	-0.1512			47.3	0.4032			47.3	-0.3669			47.2	1.0596			47.2	3.3315
	47.4	-0.4091			47.4	0.0215001			47.4	-0.1503			47.4	0.4077			47.4	-0.3623			47.3	1.0593			47.3	3.3322
	47.5	-0.4078			47.5	0.0236			47.5	-0.1463			47.5	0.4082			47.5	-0.3612			47.4	1.0624			47.4	3.334
	47.6	-0.409299			47.6	0.0255999			47.6	-0.1478			47.6	0.409001			47.6	-0.3596			47.5	1.0628			47.5	3.3331
	47.7	-0.4075			47.7	0.0279999			47.7	-0.1463			47.7	0.4119			47.7	-0.3547			47.6	1.0618			47.6	3.3324
	47.8	-0.4066			47.8	0.0301			47.8	-0.1451			47.8	0.417			47.8	-0.3559			47.7	1.065			47.7	3.3339
	47.9	-0.4063			47.9	0.0316001			47.9	-0.146			47.9	0.4177			47.9	-0.3544			47.8	1.071			47.8	3.3361
	48	-0.4051			48	0.0349			48	-0.1419			48	0.424			48	-0.3549			47.9	1.0693			47.9	3.335
	48.1	-0.406699			48.1	0.0316001			48.1	-0.145			48.1	0.420701			48.1	-0.3595			48	1.0745			48	3.3382
	48.2	-0.4001			48.2	0.0331002			48.2	-0.1465			48.2	0.4239			48.2	-0.3579			48.1	1.0721			48.1	3.3324
	48.3	-0.3957			48.3	0.0378999			48.3	-0.1484			48.3	0.4282			48.3	-0.3563			48.2	1.0742			48.2	3.3322
	48.4	-0.396299			48.4	0.0383999			48.4	-0.152799			48.4	0.428201			48.4	-0.358199			48.3	1.0751			48.3	3.3329
	48.5	-0.3981			48.5	0.0420999			48.5	-0.1494			48.5	0.4303			48.5	-0.3596			48.4	1.0729			48.4	3.3302
	48.6	-0.4009			48.6	0.0449			48.6	-0.1481			48.6	0.435			48.6	-0.3596			48.5	1.0785			48.5	3.3293
	48.7	-0.4016			48.7	0.0495999			48.7	-0.1447			48.7	0.4435			48.7	-0.355			48.6	1.08			48.6	3.3306
	48.8	-0.3963			48.8	0.0583001			48.8	-0.1414			48.8	0.4535			48.8	-0.3514			48.7	1.0809			48.7	3.3333
	48.9	-0.3946			48.9	0.0599001			48.9	-0.1394			48.9	0.4606			48.9	-0.3526			48.8	1.0862			48.8	3.3371
	49	-0.3893			49	0.0617			49	-0.1349			49	0.4655			49	-0.352			48.9	1.0861			48.9	3.3429
	49.1	-0.380401			49.1	0.0707999			49.1	-0.1286			49.1	0.474799			49.1	-0.3439			49	1.0878			49	3.3476
	49.2	-0.3756			49.2	0.0757996			49.2	-0.1216			49.2	0.4834			49.2	-0.3405			49.1	1.0965			49.1	3.3565
	49.3	-0.3773			49.3	0.0777999			49.3	-0.1202			49.3	0.482401			49.3	-0.3398			49.2	1.1032			49.2	3.3629
	49.4	-0.375599			49.4	0.0754001			49.4	-0.120299			49.4	0.482301			49.4	-0.342199			49.3	1.1022			49.3	3.3626
	49.5	-0.3755			49.5	0.0760001			49.5	-0.1209			49.5	0.4816			49.5	-0.3443			49.4	1.1005			49.4	3.3589
	49.6	-0.3721			49.6	0.0842001			49.6	-0.119			49.6	0.487			49.6	-0.3412			49.5	1.1009			49.5	3.3564
	49.7	-0.366101			49.7	0.0896995			49.7	-0.111901			49.7	0.493899			49.7	-0.336001			49.6	1.1029			49.6	3.3603
	49.8	-0.3654			49.8	0.0892			49.8	-0.1085			49.8	0.4941			49.8	-0.3314			49.7	1.1077			49.7	3.3668
	49.9	-0.3621			49.9	0.095			49.9	-0.1012			49.9	0.4965			49.9	-0.3302			49.8	1.1092			49.8	3.3674
	50	-0.3625			50	0.0947			50	-0.0976			50	0.4927			50	-0.3318			49.9	1.1091			49.9	3.3694
	50.1	-0.370899			50.1	0.0879999			50.1	-0.1043			50.1	0.486001			50.1	-0.3386			50	1.1048			50	3.363
	50.2	-0.3666			50.2	0.0949997			50.2	-0.0994003			50.2	0.4907			50.2	-0.3369			50.1	1.0947			50.1	3.3583
	50.3	-0.3669			50.3	0.0979			50.3	-0.0978			50.3	0.490701			50.3	-0.3385			50.2	1.1014			50.2	3.3597
	50.4	-0.3651			50.4	0.1026			50.4	-0.0922004			50.4	0.5019			50.4	-0.3338			50.3	1.0992			50.3	3.3566
	50.5	-0.3603			50.5	0.1056			50.5	-0.0904001			50.5	0.5055			50.5	-0.3312			50.4	1.1038			50.4	3.3624
	50.6	-0.3536			50.6	0.1089			50.6	-0.0908001			50.6	0.5101			50.6	-0.3257			50.5	1.1067			50.5	3.3654
	50.7	-0.3446			50.7	0.1128			50.7	-0.0861002			50.7	0.5133			50.7	-0.3232			50.6	1.1063			50.6	3.3677
	50.8	-0.3379			50.8	0.1161			50.8	-0.0828			50.8	0.5205			50.8	-0.3216			50.7	1.1098			50.7	3.3729
	50.9	-0.3336			50.9	0.1185			50.9	-0.0767001			50.9	0.5272			50.9	-0.3175			50.8	1.1173			50.8	3.3743
	51	-0.3329			51	0.1201			51	-0.0751999			51	0.5335			51	-0.3135			50.9	1.1183			50.9	3.3786
	51.1	-0.335199			51.1	0.115			51.1	-0.0778			51.1	0.533301			51.1	-0.3156			51	1.1218			51	3.3809
	51.2	-0.334899			51.2	0.113101			51.2	-0.0776994			51.2	0.535001			51.2	-0.319299			51.1	1.1205			51.1	3.3802
	51.3	-0.3288			51.3	0.11			51.3	-0.0780001			51.3	0.5392			51.3	-0.324			51.2	1.1186			51.2	3.3779
	51.4	-0.322			51.4	0.1128			51.4	-0.0786999			51.4	0.5422			51.4	-0.323			51.3	1.1168			51.3	3.3778
	51.5	-0.3256			51.5	0.1111			51.5	-0.0824001			51.5	0.5408			51.5	-0.3247			51.4	1.1216			51.4	3.3842
	51.6	-0.328499			51.6	0.1127			51.6	-0.0864			51.6	0.541501			51.6	-0.3258			51.5	1.1212			51.5	3.3852
	51.7	-0.3295			51.7	0.115			51.7	-0.0857997			51.7	0.5468			51.7	-0.3262			51.6	1.1211			51.6	3.3831
	51.8	-0.3252			51.8	0.1157			51.8	-0.0894			51.8	0.549			51.8	-0.3276			51.7	1.1212			51.7	3.3823
	51.9	-0.3217			51.9	0.1166			51.9	-0.0918001			51.9	0.5518			51.9	-0.3264			51.8	1.121			51.8	3.3874
	52	-0.3175			52	0.1204			52	-0.0907999			52	0.5551			52	-0.3221			51.9	1.1213			51.9	3.3909
	52.1	-0.3192			52.1	0.1229			52.1	-0.0917			52.1	0.5533			52.1	-0.3228			52	1.1251			52	3.3937
	52.2	-0.3146			52.2	0.1281			52.2	-0.0881999			52.2	0.5584			52.2	-0.322			52.1	1.1245			52.1	3.3919
	52.3	-0.3111			52.3	0.1355			52.3	-0.0819999			52.3	0.5647			52.3	-0.3182			52.2	1.1238			52.2	3.3965
	52.4	-0.3103			52.4	0.1385			52.4	-0.0842997			52.4	0.5655			52.4	-0.3178			52.3	1.1267			52.3	3.4017
	52.5	-0.3097			52.5	0.1399			52.5	-0.0861			52.5	0.5675			52.5	-0.3172			52.4	1.1256			52.4	3.4002
	52.6	-0.3041			52.6	0.1444			52.6	-0.0827			52.6	0.5733			52.6	-0.3133			52.5	1.1216			52.5	3.398
	52.7	-0.302499			52.7	0.147801			52.7	-0.0815994			52.7	0.569101			52.7	-0.311499			52.6	1.1222			52.6	3.4013
	52.8	-0.2968			52.8	0.1512			52.8	-0.0774999			52.8	0.5685			52.8	-0.3105			52.7	1.1208			52.7	3.3994
	52.9	-0.2965			52.9	0.1493			52.9	-0.0801995			52.9	0.5685			52.9	-0.3129			52.8	1.1243			52.8	3.4036
	53	-0.2969			53	0.1478			53	-0.0816			53	0.568			53	-0.3146			52.9	1.1216			52.9	3.4001
	53.1	-0.2963			53.1	0.1545			53.1	-0.0800001			53.1	0.5698			53.1	-0.3133			53	1.1181			53	3.3981
	53.2	-0.2965			53.2	0.1558			53.2	-0.0762995			53.2	0.5666			53.2	-0.3146			53.1	1.1175			53.1	3.3985
	53.3	-0.2922			53.3	0.1647			53.3	-0.0717999			53.3	0.5683			53.3	-0.3083			53.2	1.1181			53.2	3.3972
	53.4	-0.298399			53.4	0.1577			53.4	-0.072999			53.4	0.565201			53.4	-0.315499			53.3	1.1203			53.3	3.4024
	53.5	-0.2996			53.5	0.155			53.5	-0.0729001			53.5	0.5686			53.5	-0.3186			53.4	1.116			53.4	3.3937
	53.6	-0.2939			53.6	0.1587			53.6	-0.0729001			53.6	0.5765			53.6	-0.32			53.5	1.1128			53.5	3.3951
	53.7	-0.292699			53.7	0.161201			53.7	-0.0728993			53.7	0.578501			53.7	-0.325299			53.6	1.112			53.6	3.3967
	53.8	-0.2883			53.8	0.163			53.8	-0.0692			53.8	0.5783			53.8	-0.3288			53.7	1.1085			53.7	3.3951
	53.9	-0.2818			53.9	0.1676			53.9	-0.0646996			53.9	0.5765			53.9	-0.3282			53.8	1.1077			53.8	3.3964
	54	-0.2782			54	0.1673			54	-0.0631999			54	0.5771			54	-0.3328			53.9	1.1056			53.9	3.3989
	54.1	-0.275599			54.1	0.1709			54.1	-0.0624001			54.1	0.575401			54.1	-0.3276			54	1.104			54	3.3997
	54.2	-0.2689			54.2	0.1764			54.2	-0.0528003			54.2	0.5789			54.2	-0.324			54.1	1.1009			54.1	3.4006
	54.3	-0.2664			54.3	0.1774			54.3	-0.0512			54.3	0.577801			54.3	-0.3277			54.2	1.1056			54.2	3.4091
	54.4	-0.268099			54.4	0.1749			54.4	-0.0519992			54.4	0.576801			54.4	-0.332499			54.3	1.1031			54.3	3.4088
	54.5	-0.2704			54.5	0.1738			54.5	-0.0499			54.5	0.5815			54.5	-0.3344			54.4	1.1022			54.4	3.4079
	54.6	-0.273399			54.6	0.1739			54.6	-0.0528			54.6	0.578001			54.6	-0.337			54.5	1.101			54.5	3.4056
	54.7	-0.2658			54.7	0.1757			54.7	-0.0509999			54.7	0.5762			54.7	-0.335			54.6	1.0941			54.6	3.4045
	54.8	-0.2647			54.8	0.1741			54.8	-0.0546			54.8	0.572901			54.8	-0.3421			54.7	1.0939			54.7	3.408
	54.9	-0.268999			54.9	0.1706			54.9	-0.0586985			54.9	0.564701			54.9	-0.348999			54.8	1.0891			54.8	3.4046
	55	-0.2667			55	0.1734			55	-0.0584			55	0.5667			55	-0.3501			54.9	1.0834			54.9	3.3969
	55.1	-0.2684			55.1	0.1773			55.1	-0.0576999			55.1	0.5689			55.1	-0.3506			55	1.0864			55	3.3977
	55.2	-0.268899			55.2	0.174501			55.2	-0.0619994			55.2	0.568201			55.2	-0.354199			55.1	1.0867			55.1	3.3954
	55.3	-0.2698			55.3	0.1688			55.3	-0.0643			55.3	0.567601			55.3	-0.3575			55.2	1.0801			55.2	3.393
	55.4	-0.269999			55.4	0.1633			55.4	-0.0677993			55.4	0.566901			55.4	-0.359999			55.3	1.0771			55.3	3.3883
	55.5	-0.2719			55.5	0.1663			55.5	-0.0689			55.5	0.5692			55.5	-0.3619			55.4	1.0742			55.4	3.3842
	55.6	-0.2697			55.6	0.166			55.6	-0.0666			55.6	0.5709			55.6	-0.3639			55.5	1.0724			55.5	3.3853
	55.7	-0.265			55.7	0.168			55.7	-0.0638002			55.7	0.5737			55.7	-0.3617			55.6	1.0683			55.6	3.3874
	55.8	-0.2653			55.8	0.1696			55.8	-0.0597			55.8	0.5776			55.8	-0.3636			55.7	1.0703			55.7	3.3913
	55.9	-0.269499			55.9	0.1687			55.9	-0.0657991			55.9	0.576401			55.9	-0.371899			55.8	1.0681			55.8	3.3925
	56	-0.2689			56	0.1688			56	-0.0647999			56	0.5808			56	-0.3736			55.9	1.06			55.9	3.3881
	56.1	-0.2686			56.1	0.1688			56.1	-0.0663			56.1	0.5834			56.1	-0.376			56	1.0603			56	3.39
	56.2	-0.270999			56.2	0.169201			56.2	-0.0672993			56.2	0.581901			56.2	-0.381699			56.1	1.0597			56.1	3.393
	56.3	-0.2762			56.3	0.1671			56.3	-0.0680999			56.3	0.581101			56.3	-0.3865			56.2	1.0581			56.2	3.3892
	56.4	-0.275			56.4	0.1713			56.4	-0.0694998			56.4	0.5834			56.4	-0.3891			56.3	1.0574			56.3	3.3878
	56.5	-0.2729			56.5	0.1731			56.5	-0.0712			56.5	0.5816			56.5	-0.3925			56.4	1.0569			56.4	3.3894
	56.6	-0.2749			56.6	0.1734			56.6	-0.0674999			56.6	0.5839			56.6	-0.3938			56.5	1.0535			56.5	3.3897
	56.7	-0.2748			56.7	0.1743			56.7	-0.0656997			56.7	0.5846			56.7	-0.3959			56.6	1.0507			56.6	3.3904
	56.8	-0.2764			56.8	0.1758			56.8	-0.0696			56.8	0.585701			56.8	-0.3978			56.7	1.0502			56.7	3.3897
	56.9	-0.278599			56.9	0.1761			56.9	-0.0740993			56.9	0.580901			56.9	-0.401399			56.8	1.0431			56.8	3.386
	57	-0.2753			57	0.178			57	-0.0763001			57	0.5793			57	-0.4078			56.9	1.0385			56.9	3.3866
	57.1	-0.274899			57.1	0.1758			57.1	-0.0765999			57.1	0.576901			57.1	-0.4135			57	1.038			57	3.3873
	57.2	-0.2715			57.2	0.1794			57.2	-0.0704002			57.2	0.5802			57.2	-0.4128			57.1	1.0356			57.1	3.3869
	57.3	-0.272			57.3	0.1797			57.3	-0.0742			57.3	0.5783			57.3	-0.4123			57.2	1.0414			57.2	3.3863
	57.4	-0.2744			57.4	0.1788			57.4	-0.0760995			57.4	0.5775			57.4	-0.4148			57.3	1.0431			57.3	3.3851
	57.5	-0.2757			57.5	0.1841			57.5	-0.072			57.5	0.5854			57.5	-0.4162			57.4	1.0436			57.4	3.3847
	57.6	-0.2736			57.6	0.1889			57.6	-0.0706999			57.6	0.5887			57.6	-0.419			57.5	1.0446			57.5	3.3849
	57.7	-0.2725			57.7	0.1884			57.7	-0.0682998			57.7	0.591			57.7	-0.42			57.6	1.0408			57.6	3.3876
	57.8	-0.2752			57.8	0.188			57.8	-0.0714999			57.8	0.591101			57.8	-0.4225			57.7	1.0433			57.7	3.3896
	57.9	-0.278299			57.9	0.1896			57.9	-0.0685993			57.9	0.590701			57.9	-0.422299			57.8	1.0397			57.8	3.3857
	58	-0.2776			58	0.1901			58	-0.0629			58	0.5913			58	-0.4236			57.9	1.0383			57.9	3.3837
	58.1	-0.2807			58.1	0.1914			58.1	-0.0623			58.1	0.5909			58.1	-0.4268			58	1.0399			58	3.3832
	58.2	-0.278899			58.2	0.190101			58.2	-0.0625994			58.2	0.593701			58.2	-0.429999			58.1	1.0353			58.1	3.3822
	58.3	-0.2819			58.3	0.1898			58.3	-0.0612999			58.3	0.593901			58.3	-0.4347			58.2	1.0301			58.2	3.3809
	58.4	-0.2823			58.4	0.1912			58.4	-0.0553999			58.4	0.5959			58.4	-0.4373			58.3	1.0283			58.3	3.3769
	58.5	-0.285			58.5	0.1873			58.5	-0.0580001			58.5	0.5949			58.5	-0.4448			58.4	1.0297			58.4	3.3742
	58.6	-0.287999			58.6	0.1856			58.6	-0.0604			58.6	0.592701			58.6	-0.4461			58.5	1.0272			58.5	3.3701
	58.7	-0.290399			58.7	0.183901			58.7	-0.0631994			58.7	0.593101			58.7	-0.450699			58.6	1.0252			58.6	3.3714
	58.8	-0.2948			58.8	0.1817			58.8	-0.0710001			58.8	0.595401			58.8	-0.4582			58.7	1.0249			58.7	3.3684
	58.9	-0.299799			58.9	0.1822			58.9	-0.0753993			58.9	0.597901			58.9	-0.458499			58.8	1.0178			58.8	3.3614
	59	-0.3035			59	0.1808			59	-0.0774			59	0.5963			59	-0.4614			58.9	1.0131			58.9	3.3562
	59.1	-0.3059			59.1	0.1818			59.1	-0.0758			59.1	0.5945			59.1	-0.4689			59	1.0136			59	3.3548
	59.2	-0.309299			59.2	0.181801			59.2	-0.0778993			59.2	0.595701			59.2	-0.475599			59.1	1.0136			59.1	3.3544
	59.3	-0.3149			59.3	0.1812			59.3	-0.0803			59.3	0.5981			59.3	-0.4799			59.2	1.0105			59.2	3.3538
	59.4	-0.319099			59.4	0.1801			59.4	-0.0793992			59.4	0.599301			59.4	-0.485099			59.3	1.0077			59.3	3.3511
	59.5	-0.3178			59.5	0.183			59.5	-0.082			59.5	0.6031			59.5	-0.4876			59.4	1.0053			59.4	3.3498
	59.6	-0.319199			59.6	0.183			59.6	-0.0796001			59.6	0.599201			59.6	-0.4894			59.5	1.0042			59.5	3.3526
	59.7	-0.322099			59.7	0.180301			59.7	-0.0799992			59.7	0.598001			59.7	-0.491499			59.6	1.0013			59.6	3.3475
	59.8	-0.3247			59.8	0.1732			59.8	-0.0821			59.8	0.5981			59.8	-0.4943			59.7	0.9987			59.7	3.3455
	59.9	-0.334599			59.9	0.1673			59.9	-0.0878988			59.9	0.597601			59.9	-0.501099			59.8	0.9974			59.8	3.3431
	60	-0.3377			60	0.1664			60	-0.0900001			60	0.6017			60	-0.5059			59.9	0.9917			59.9	3.339
	60.1	-0.3361			60.1	0.1683			60.1	-0.0885001			60.1	0.6034			60.1	-0.5012			60	0.9895			60	3.3371
	60.2	-0.337599			60.2	0.166701			60.2	-0.0864994			60.2	0.604501			60.2	-0.505599			60.1	0.991			60.1	3.3392
	60.3	-0.3349			60.3	0.1688			60.3	-0.0866			60.3	0.607			60.3	-0.508			60.2	0.9876			60.2	3.3392
	60.4	-0.337099			60.4	0.1668			60.4	-0.0863995			60.4	0.607401			60.4	-0.511499			60.3	0.9837			60.3	3.3402
	60.5	-0.3372			60.5	0.1656			60.5	-0.0884999			60.5	0.6051			60.5	-0.5128			60.4	0.9821			60.4	3.3387
	60.6	-0.332799			60.6	0.1643			60.6	-0.0875			60.6	0.604201			60.6	-0.5153			60.5	0.9756			60.5	3.3356
	60.7	-0.332999			60.7	0.162001			60.7	-0.0895994			60.7	0.607201			60.7	-0.517999			60.6	0.9734			60.6	3.3341
	60.8	-0.338			60.8	0.1623			60.8	-0.0889			60.8	0.611901			60.8	-0.5207			60.7	0.9715			60.7	3.3277
	60.9	-0.341399			60.9	0.1594			60.9	-0.0901991			60.9	0.611901			60.9	-0.526599			60.8	0.9709			60.8	3.3248
	61	-0.3407			61	0.1575			61	-0.0906999			61	0.6187			61	-0.5316			60.9	0.973			60.9	3.3214
	61.1	-0.343799			61.1	0.1586			61.1	-0.092			61.1	0.617501			61.1	-0.5338			61	0.9721			61	3.3216
	61.2	-0.344399			61.2	0.157501			61.2	-0.0968993			61.2	0.612701			61.2	-0.539799			61.1	0.9728			61.1	3.3193
	61.3	-0.3415			61.3	0.1628			61.3	-0.0951001			61.3	0.6162			61.3	-0.543			61.2	0.9722			61.2	3.3191
	61.4	-0.340999			61.4	0.1666			61.4	-0.101199			61.4	0.611201			61.4	-0.549099			61.3	0.9758			61.3	3.322
	61.5	-0.3426			61.5	0.1644			61.5	-0.1044			61.5	0.6082			61.5	-0.5537			61.4	0.9721			61.4	3.3205
	61.6	-0.338799			61.6	0.1622			61.6	-0.1029			61.6	0.608601			61.6	-0.5593			61.5	0.969			61.5	3.3195
	61.7	-0.3399			61.7	0.1631			61.7	-0.1019			61.7	0.6073			61.7	-0.5621			61.6	0.9676			61.6	3.3191
	61.8	-0.3422			61.8	0.1598			61.8	-0.1041			61.8	0.604301			61.8	-0.5681			61.7	0.9659			61.7	3.3179
	61.9	-0.344399			61.9	0.1602			61.9	-0.107599			61.9	0.600501			61.9	-0.569799			61.8	0.9642			61.8	3.3112
	62	-0.3435			62	0.1595			62	-0.1092			62	0.6033			62	-0.5699			61.9	0.9633			61.9	3.3048
	62.1	-0.345199			62.1	0.1598			62.1	-0.1098			62.1	0.600401			62.1	-0.572			62	0.9632			62	3.3039
	62.2	-0.347699			62.2	0.161301			62.2	-0.112399			62.2	0.599301			62.2	-0.573599			62.1	0.9608			62.1	3.3034
	62.3	-0.3477			62.3	0.161			62.3	-0.1103			62.3	0.5995			62.3	-0.5726			62.2	0.9612			62.2	3.3025
	62.4	-0.345999			62.4	0.1576			62.4	-0.111199			62.4	0.599201			62.4	-0.575499			62.3	0.9632			62.3	3.3021
	62.5	-0.3487			62.5	0.1524			62.5	-0.1148			62.5	0.5951			62.5	-0.5811			62.4	0.957			62.4	3.301
	62.6	-0.351199			62.6	0.1502			62.6	-0.1173			62.6	0.592201			62.6	-0.5834			62.5	0.9499			62.5	3.2974
	62.7	-0.352199			62.7	0.147201			62.7	-0.124799			62.7	0.588201			62.7	-0.587599			62.6	0.9454			62.6	3.2913
	62.8	-0.3574			62.8	0.1403			62.8	-0.1328			62.8	0.582102			62.8	-0.5942			62.7	0.9436			62.7	3.2848
	62.9	-0.354099			62.9	0.138			62.9	-0.131799			62.9	0.580601			62.9	-0.596999			62.8	0.9334			62.8	3.2766
	63	-0.3504			63	0.1386			63	-0.1284			63	0.5837			63	-0.5968			62.9	0.9348			62.9	3.2764
	63.1	-0.3494			63.1	0.1404			63.1	-0.1282			63.1	0.5845			63.1	-0.5945			63	0.9339			63	3.2779
	63.2	-0.3473			63.2	0.1447			63.2	-0.1266			63.2	0.5892			63.2	-0.5949			63.1	0.9337			63.1	3.2783
	63.3	-0.3496			63.3	0.1419			63.3	-0.1309			63.3	0.589801			63.3	-0.6015			63.2	0.9345			63.2	3.2764
	63.4	-0.349899			63.4	0.1396			63.4	-0.130399			63.4	0.588801			63.4	-0.607099			63.3	0.9253			63.3	3.2711
	63.5	-0.3522			63.5	0.1408			63.5	-0.1324			63.5	0.5877			63.5	-0.6102			63.4	0.9207			63.4	3.2656
	63.6	-0.352099			63.6	0.1403			63.6	-0.1371			63.6	0.584801			63.6	-0.61			63.5	0.9154			63.5	3.2617
	63.7	-0.351199			63.7	0.137101			63.7	-0.138999			63.7	0.584601			63.7	-0.611899			63.6	0.9078			63.6	3.2574
	63.8	-0.3498			63.8	0.1394			63.8	-0.139			63.8	0.5858			63.8	-0.6123			63.7	0.9075			63.7	3.2554
	63.9	-0.3494			63.9	0.1402			63.9	-0.1342			63.9	0.5891			63.9	-0.618			63.8	0.9062			63.8	3.2536
	64	-0.3498			64	0.1337			64	-0.1378			64	0.5886			64	-0.6241			63.9	0.9067			63.9	3.2533
	64.1	-0.352499			64.1	0.1272			64.1	-0.1455			64.1	0.587001			64.1	-0.6254			64	0.9007			64	3.2479
	64.2	-0.352099			64.2	0.126501			64.2	-0.145099			64.2	0.588501			64.2	-0.627699			64.1	0.8935			64.1	3.2415
	64.3	-0.3548			64.3	0.1251			64.3	-0.1457			64.3	0.5868			64.3	-0.6293			64.2	0.8916			64.2	3.2411
	64.4	-0.357399			64.4	0.1246			64.4	-0.149899			64.4	0.585601			64.4	-0.632399			64.3	0.8932			64.3	3.2407
	64.5	-0.3578			64.5	0.1284			64.5	-0.1534			64.5	0.5874			64.5	-0.6335			64.4	0.8913			64.4	3.2411
	64.6	-0.359199			64.6	0.1323			64.6	-0.1539			64.6	0.587801			64.6	-0.6385			64.5	0.8897			64.5	3.2454
	64.7	-0.3591			64.7	0.1355			64.7	-0.151			64.7	0.59			64.7	-0.6421			64.6	0.887			64.6	3.2465
	64.8	-0.3582			64.8	0.1362			64.8	-0.152			64.8	0.588801			64.8	-0.6449			64.7	0.8897			64.7	3.2454
	64.9	-0.3582			64.9	0.1378			64.9	-0.1496			64.9	0.5869			64.9	-0.6482			64.8	0.8907			64.8	3.2456
	65	-0.3571			65	0.1416			65	-0.1425			65	0.5916			65	-0.6497			64.9	0.8886			64.9	3.2448
	65.1	-0.356399			65.1	0.1452			65.1	-0.1432			65.1	0.593901			65.1	-0.6528			65	0.8899			65	3.2469
	65.2	-0.356699			65.2	0.148201			65.2	-0.142499			65.2	0.597701			65.2	-0.652799			65.1	0.8878			65.1	3.2456
	65.3	-0.355			65.3	0.1485			65.3	-0.1412			65.3	0.597101			65.3	-0.6495			65.2	0.8869			65.2	3.2458
	65.4	-0.350399			65.4	0.1496			65.4	-0.142299			65.4	0.596801			65.4	-0.648799			65.3	0.8862			65.3	3.2411
	65.5	-0.3465			65.5	0.1499			65.5	-0.1415			65.5	0.5984			65.5	-0.6515			65.4	0.8853			65.4	3.2363
	65.6	-0.349499			65.6	0.1479			65.6	-0.1401			65.6	0.597701			65.6	-0.6545			65.5	0.8851			65.5	3.2346
	65.7	-0.3489			65.7	0.151			65.7	-0.1387			65.7	0.5985			65.7	-0.6552			65.6	0.8841			65.6	3.2283
	65.8	-0.3516			65.8	0.1521			65.8	-0.1406			65.8	0.5974			65.8	-0.6554			65.7	0.886			65.7	3.23
	65.9	-0.352499			65.9	0.155			65.9	-0.138699			65.9	0.593501			65.9	-0.656599			65.8	0.8857			65.8	3.2304
	66	-0.3478			66	0.1594			66	-0.1363			66	0.5949			66	-0.657			65.9	0.8855			65.9	3.2316
	66.1	-0.346599			66.1	0.1614			66.1	-0.1355			66.1	0.596201			66.1	-0.6573			66	0.883			66	3.228
	66.2	-0.351199			66.2	0.158801			66.2	-0.136799			66.2	0.598101			66.2	-0.665799			66.1	0.8805			66.1	3.2259
	66.3	-0.3549			66.3	0.1549			66.3	-0.1399			66.3	0.596701			66.3	-0.6671			66.2	0.8743			66.2	3.2202
	66.4	-0.357299			66.4	0.1546			66.4	-0.141799			66.4	0.599901			66.4	-0.664299			66.3	0.8735			66.3	3.2184
	66.5	-0.3594			66.5	0.154			66.5	-0.1453			66.5	0.5985			66.5	-0.6672			66.4	0.8737			66.4	3.216
	66.6	-0.364399			66.6	0.146			66.6	-0.1461			66.6	0.597601			66.6	-0.675			66.5	0.8698			66.5	3.2138
	66.7	-0.3662			66.7	0.1489			66.7	-0.1466			66.7	0.5946			66.7	-0.6811			66.6	0.8653			66.6	3.209
	66.8	-0.3651			66.8	0.1492			66.8	-0.1456			66.8	0.592901			66.8	-0.6853			66.7	0.8646			66.7	3.2068
	66.9	-0.360799			66.9	0.1501			66.9	-0.146199			66.9	0.591201			66.9	-0.690999			66.8	0.8613			66.8	3.2066
	67	-0.3553			67	0.1524			67	-0.1442			67	0.5922			67	-0.6888			66.9	0.8551			66.9	3.2014
	67.1	-0.3532			67.1	0.1527			67.1	-0.1426			67.1	0.5916			67.1	-0.686			67	0.852			67	3.2021
	67.2	-0.3515			67.2	0.1489			67.2	-0.138			67.2	0.5917			67.2	-0.687			67.1	0.851			67.1	3.2004
	67.3	-0.3551			67.3	0.1499			67.3	-0.1345			67.3	0.594101			67.3	-0.6886			67.2	0.8453			67.2	3.1995
	67.4	-0.362099			67.4	0.1453			67.4	-0.134499			67.4	0.594001			67.4	-0.689199			67.3	0.8434			67.3	3.1946
	67.5	-0.362			67.5	0.1438			67.5	-0.127			67.5	0.5985			67.5	-0.689			67.4	0.8375			67.4	3.188
	67.6	-0.3626			67.6	0.1466			67.6	-0.1226			67.6	0.6003			67.6	-0.6908			67.5	0.8383			67.5	3.1862
	67.7	-0.364			67.7	0.1477			67.7	-0.125			67.7	0.6013			67.7	-0.6912			67.6	0.8379			67.6	3.1859
	67.8	-0.363			67.8	0.1466			67.8	-0.1289			67.8	0.601401			67.8	-0.6943			67.7	0.8363			67.7	3.1844
	67.9	-0.368199			67.9	0.1461			67.9	-0.131599			67.9	0.602501			67.9	-0.699099			67.8	0.8346			67.8	3.181
	68	-0.3688			68	0.1479			68	-0.1325			68	0.6069			68	-0.7037			67.9	0.8299			67.9	3.1762
	68.1	-0.3678			68.1	0.1509			68.1	-0.1288			68.1	0.6078			68.1	-0.706			68	0.8263			68	3.1782
	68.2	-0.3648			68.2	0.1516			68.2	-0.1277			68.2	0.6133			68.2	-0.7076			68.1	0.8271			68.1	3.1781
	68.3	-0.3643			68.3	0.1514			68.3	-0.1311			68.3	0.615101			68.3	-0.7146			68.2	0.8244			68.2	3.1765
	68.4	-0.361599			68.4	0.1505			68.4	-0.134899			68.4	0.617901			68.4	-0.720099			68.3	0.8204			68.3	3.1724
	68.5	-0.3635			68.5	0.1559			68.5	-0.136			68.5	0.6164			68.5	-0.7218			68.4	0.8162			68.4	3.1675
	68.6	-0.3666			68.6	0.1581			68.6	-0.1363			68.6	0.6154			68.6	-0.7201			68.5	0.8157			68.5	3.1661
	68.7	-0.3654			68.7	0.1592			68.7	-0.1289			68.7	0.6185			68.7	-0.7186			68.6	0.8164			68.6	3.1644
	68.8	-0.3627			68.8	0.1632			68.8	-0.1244			68.8	0.6226			68.8	-0.7181			68.7	0.8163			68.7	3.1669
	68.9	-0.359			68.9	0.1727			68.9	-0.1193			68.9	0.629			68.9	-0.7138			68.8	0.8156			68.8	3.1681
	69	-0.3613			69	0.1745			69	-0.118			69	0.6339			69	-0.7144			68.9	0.8235			68.9	3.1722
	69.1	-0.364799			69.1	0.1736			69.1	-0.1215			69.1	0.635701			69.1	-0.7178			69	0.8223			69	3.1716
	69.2	-0.365299			69.2	0.174401			69.2	-0.119199			69.2	0.635101			69.2	-0.719599			69.1	0.8189			69.1	3.1624
	69.3	-0.3642			69.3	0.1734			69.3	-0.1202			69.3	0.634901			69.3	-0.7214			69.2	0.8198			69.2	3.1595
	69.4	-0.3651			69.4	0.1798			69.4	-0.1164			69.4	0.6337			69.4	-0.721			69.3	0.8176			69.3	3.1593
	69.5	-0.366			69.5	0.183			69.5	-0.1145			69.5	0.6359			69.5	-0.7258			69.4	0.8216			69.4	3.1626
	69.6	-0.3638			69.6	0.1841			69.6	-0.1111			69.6	0.6394			69.6	-0.7244			69.5	0.8183			69.5	3.1671
	69.7	-0.3648			69.7	0.1838			69.7	-0.1123			69.7	0.6374			69.7	-0.7282			69.6	0.8203			69.6	3.166
	69.8	-0.3675			69.8	0.1842			69.8	-0.1114			69.8	0.6362			69.8	-0.7317			69.7	0.8213			69.7	3.1642
	69.9	-0.3704			69.9	0.1845			69.9	-0.1134			69.9	0.6395			69.9	-0.7375			69.8	0.82			69.8	3.1613
	70	-0.3686			70	0.1868			70	-0.115			70	0.6405			70	-0.7372			69.9	0.8185			69.9	3.1617
	70.1	-0.3717			70.1	0.1904			70.1	-0.1148			70.1	0.6408			70.1	-0.7407			70	0.8177			70	3.1623
	70.2	-0.3692			70.2	0.195			70.2	-0.1143			70.2	0.6399			70.2	-0.748			70.1	0.82			70.1	3.1604
	70.3	-0.3658			70.3	0.1968			70.3	-0.1132			70.3	0.6447			70.3	-0.7471			70.2	0.8191			70.2	3.1605
	70.4	-0.366			70.4	0.1968			70.4	-0.1137			70.4	0.6452			70.4	-0.7482			70.3	0.8229			70.3	3.1612
	70.5	-0.3646			70.5	0.1921			70.5	-0.1132			70.5	0.6432			70.5	-0.75			70.4	0.8229			70.4	3.1574
	70.6	-0.367799			70.6	0.185			70.6	-0.1183			70.6	0.637101			70.6	-0.7583			70.5	0.817			70.5	3.1514
	70.7	-0.3669			70.7	0.1826			70.7	-0.1153			70.7	0.6364			70.7	-0.756			70.6	0.8103			70.6	3.1412
	70.8	-0.3683			70.8	0.1811			70.8	-0.1133			70.8	0.634301			70.8	-0.76			70.7	0.8116			70.7	3.1408
	70.9	-0.369			70.9	0.1824			70.9	-0.1067			70.9	0.6388			70.9	-0.7601			70.8	0.8104			70.8	3.1381
	71	-0.3682			71	0.182			71	-0.1046			71	0.6434			71	-0.762			70.9	0.809			70.9	3.1382
	71.1	-0.3697			71.1	0.1818			71.1	-0.1044			71.1	0.6456			71.1	-0.7585			71	0.8135			71	3.1416
	71.2	-0.3691			71.2	0.1809			71.2	-0.1025			71.2	0.6451			71.2	-0.7569			71.1	0.813			71.1	3.1432
	71.3	-0.3716			71.3	0.1774			71.3	-0.1017			71.3	0.6423			71.3	-0.7548			71.2	0.8099			71.2	3.1416
	71.4	-0.376699			71.4	0.173			71.4	-0.103699			71.4	0.642001			71.4	-0.759799			71.3	0.8055			71.3	3.1384
	71.5	-0.3794			71.5	0.1697			71.5	-0.1035			71.5	0.6428			71.5	-0.7628			71.4	0.803			71.4	3.1351
	71.6	-0.3834			71.6	0.1694			71.6	-0.1052			71.6	0.643			71.6	-0.7641			71.5	0.7995			71.5	3.1384
	71.7	-0.3811			71.7	0.1728			71.7	-0.1068			71.7	0.6453			71.7	-0.7636			71.6	0.7952			71.6	3.1368
	71.8	-0.3817			71.8	0.1715			71.8	-0.1107			71.8	0.646801			71.8	-0.7702			71.7	0.794			71.7	3.1396
	71.9	-0.3789			71.9	0.1715			71.9	-0.1086			71.9	0.6516			71.9	-0.773			71.8	0.7894			71.8	3.1354
	72	-0.3741			72	0.1766			72	-0.1113			72	0.6563			72	-0.7712			71.9	0.7901			71.9	3.1344
	72.1	-0.3743			72.1	0.1788			72.1	-0.1097			72.1	0.6578			72.1	-0.7705			72	0.7904			72	3.1341
	72.2	-0.376			72.2	0.1762			72.2	-0.1089			72.2	0.6582			72.2	-0.77			72.1	0.7936			72.1	3.1356
	72.3	-0.3726			72.3	0.1802			72.3	-0.1051			72.3	0.6587			72.3	-0.7668			72.2	0.7918			72.2	3.1346
	72.4	-0.371899			72.4	0.1814			72.4	-0.105599			72.4	0.657901			72.4	-0.773199			72.3	0.7949			72.3	3.137
	72.5	-0.3732			72.5	0.1837			72.5	-0.1027			72.5	0.6557			72.5	-0.7755			72.4	0.7923			72.4	3.1332
	72.6	-0.3731			72.6	0.1841			72.6	-0.0996			72.6	0.6561			72.6	-0.7731			72.5	0.7898			72.5	3.1327
	72.7	-0.3667			72.7	0.1953			72.7	-0.0952001			72.7	0.6586			72.7	-0.7703			72.6	0.7939			72.6	3.134
	72.8	-0.3666			72.8	0.1971			72.8	-0.093			72.8	0.665			72.8	-0.7671			72.7	0.7989			72.7	3.1338
	72.9	-0.3676			72.9	0.198			72.9	-0.0938997			72.9	0.6676			72.9	-0.7689			72.8	0.7985			72.8	3.1349
	73	-0.3683			73	0.1986			73	-0.0946001			73	0.6729			73	-0.7673			72.9	0.7968			72.9	3.136
	73.1	-0.370899			73.1	0.1974			73.1	-0.0931			73.1	0.673601			73.1	-0.7696			73	0.7992			73	3.138
	73.2	-0.371599			73.2	0.199201			73.2	-0.0923994			73.2	0.676701			73.2	-0.773499			73.1	0.796			73.1	3.1349
	73.3	-0.3748			73.3	0.1997			73.3	-0.0969			73.3	0.675201			73.3	-0.7798			73.2	0.793			73.2	3.1367
	73.4	-0.3724			73.4	0.1998			73.4	-0.0971996			73.4	0.6786			73.4	-0.7794			73.3	0.7915			73.3	3.1329
	73.5	-0.3666			73.5	0.2016			73.5	-0.0963999			73.5	0.6794			73.5	-0.7804			73.4	0.7893			73.4	3.1349
	73.6	-0.365899			73.6	0.2022			73.6	-0.1014			73.6	0.681501			73.6	-0.7845			73.5	0.7906			73.5	3.1375
	73.7	-0.365499			73.7	0.202901			73.7	-0.103199			73.7	0.683901			73.7	-0.785299			73.6	0.7889			73.6	3.1366
	73.8	-0.3652			73.8	0.2068			73.8	-0.0976			73.8	0.6865			73.8	-0.7851			73.7	0.7905			73.7	3.1363
	73.9	-0.3653			73.9	0.21			73.9	-0.0939999			73.9	0.6915			73.9	-0.7868			73.8	0.789			73.8	3.1367
	74	-0.3575			74	0.2169			74	-0.0888			74	0.6989			74	-0.782			73.9	0.7918			73.9	3.1385
	74.1	-0.3542			74.1	0.2189			74.1	-0.0897001			74.1	0.6983			74.1	-0.783			74	0.7998			74	3.1428
	74.2	-0.3489			74.2	0.2236			74.2	-0.0877999			74.2	0.7043			74.2	-0.785			74.1	0.8015			74.1	3.1419
	74.3	-0.3476			74.3	0.2272			74.3	-0.0879001			74.3	0.701301			74.3	-0.7889			74.2	0.805			74.2	3.1434
	74.4	-0.3461			74.4	0.2291			74.4	-0.0869997			74.4	0.7016			74.4	-0.7897			74.3	0.8089			74.3	3.1401
	74.5	-0.347			74.5	0.2278			74.5	-0.0854999			74.5	0.7005			74.5	-0.7909			74.4	0.81			74.4	3.1388
	74.6	-0.3419			74.6	0.2261			74.6	-0.0827			74.6	0.7032			74.6	-0.7918			74.5	0.8101			74.5	3.138
	74.7	-0.3364			74.7	0.2263			74.7	-0.0766998			74.7	0.7072			74.7	-0.7938			74.6	0.81			74.6	3.1378
	74.8	-0.3378			74.8	0.2281			74.8	-0.0771			74.8	0.705801			74.8	-0.8001			74.7	0.8123			74.7	3.1391
	74.9	-0.337799			74.9	0.2301			74.9	-0.0769995			74.9	0.705701			74.9	-0.804699			74.8	0.8108			74.8	3.1381
	75	-0.3392			75	0.2286			75	-0.0732001			75	0.7038			75	-0.8116			74.9	0.8102			74.9	3.136
	75.1	-0.342599			75.1	0.2268			75.1	-0.0733999			75.1	0.701801			75.1	-0.8131			75	0.8062			75	3.1342
	75.2	-0.3419			75.2	0.2302			75.2	-0.0696998			75.2	0.7014			75.2	-0.8156			75.1	0.8059			75.1	3.1314
	75.3	-0.3427			75.3	0.2318			75.3	-0.0691			75.3	0.7051			75.3	-0.819			75.2	0.8048			75.2	3.1338
	75.4	-0.3448			75.4	0.232			75.4	-0.0693996			75.4	0.7044			75.4	-0.8192			75.3	0.7996			75.3	3.1359
	75.5	-0.3474			75.5	0.2256			75.5	-0.0735			75.5	0.7034			75.5	-0.8253			75.4	0.7988			75.4	3.1356
	75.6	-0.3463			75.6	0.2237			75.6	-0.0738			75.6	0.7027			75.6	-0.8238			75.5	0.7918			75.5	3.1311
	75.7	-0.348299			75.7	0.225201			75.7	-0.0728993			75.7	0.699601			75.7	-0.829099			75.6	0.7937			75.6	3.13
	75.8	-0.3483			75.8	0.2274			75.8	-0.0699999			75.8	0.7017			75.8	-0.8303			75.7	0.7863			75.7	3.1257
	75.9	-0.349799			75.9	0.2281			75.9	-0.0709993			75.9	0.702401			75.9	-0.835899			75.8	0.7851			75.8	3.1278
	76	-0.3498			76	0.2291			76	-0.0704999			76	0.7024			76	-0.8385			75.9	0.7837			75.9	3.1252
	76.1	-0.355299			76.1	0.2291			76.1	-0.0727001			76.1	0.701801			76.1	-0.8416			76	0.7808			76	3.1193
	76.2	-0.3528			76.2	0.2316			76.2	-0.0683			76.2	0.7063			76.2	-0.8369			76.1	0.7797			76.1	3.1145
	76.3	-0.3555			76.3	0.2349			76.3	-0.0629001			76.3	0.7131			76.3	-0.8349			76.2	0.7814			76.2	3.1192
	76.4	-0.3557			76.4	0.2346			76.4	-0.0636996			76.4	0.7131			76.4	-0.8375			76.3	0.7841			76.3	3.1238
	76.5	-0.3521			76.5	0.2391			76.5	-0.0585999			76.5	0.7172			76.5	-0.835			76.4	0.7797			76.4	3.1212
	76.6	-0.3519			76.6	0.2424			76.6	-0.0577001			76.6	0.7229			76.6	-0.8359			76.5	0.7798			76.5	3.1237
	76.7	-0.3508			76.7	0.2483			76.7	-0.0551002			76.7	0.7269			76.7	-0.8343			76.6	0.7832			76.6	3.1275
	76.8	-0.3521			76.8	0.2514			76.8	-0.0549001			76.8	0.7319			76.8	-0.8356			76.7	0.7833			76.7	3.1328
	76.9	-0.3481			76.9	0.2573			76.9	-0.0526001			76.9	0.7383			76.9	-0.8344			76.8	0.784			76.8	3.1319
	77	-0.3456			77	0.2593			77	-0.0547999			77	0.7372			77	-0.8347			76.9	0.7811			76.9	3.1357
	77.1	-0.344699			77.1	0.2614			77.1	-0.0582001			77.1	0.738001			77.1	-0.8331			77	0.7753			77	3.1358
	77.2	-0.340199			77.2	0.264301			77.2	-0.0582994			77.2	0.738701			77.2	-0.836099			77.1	0.771			77.1	3.1329
	77.3	-0.3443			77.3	0.2601			77.3	-0.0617			77.3	0.738101			77.3	-0.8433			77.2	0.7696			77.2	3.1296
	77.4	-0.3412			77.4	0.2618			77.4	-0.0639996			77.4	0.7422			77.4	-0.8497			77.3	0.7672			77.3	3.1283
	77.5	-0.3345			77.5	0.2681			77.5	-0.0592999			77.5	0.7483			77.5	-0.8504			77.4	0.7671			77.4	3.127
	77.6	-0.3311			77.6	0.2716			77.6	-0.0578			77.6	0.7506			77.6	-0.8511			77.5	0.7679			77.5	3.1284
	77.7	-0.330999			77.7	0.273401			77.7	-0.0615993			77.7	0.748601			77.7	-0.853999			77.6	0.7706			77.6	3.1263
	77.8	-0.3335			77.8	0.2738			77.8	-0.0616001			77.8	0.745801			77.8	-0.8541			77.7	0.7712			77.7	3.1236
	77.9	-0.3355			77.9	0.278			77.9	-0.0583998			77.9	0.746			77.9	-0.8516			77.8	0.7716			77.8	3.1189
	78	-0.3365			78	0.2823			78	-0.0561			78	0.7451			78	-0.8528			77.9	0.7723			77.9	3.1197
	78.1	-0.3376			78.1	0.2839			78.1	-0.0510999			78.1	0.7447			78.1	-0.8581			78	0.7723			78	3.1196
	78.2	-0.339899			78.2	0.280501			78.2	-0.0559992			78.2	0.743201			78.2	-0.861599			78.1	0.7712			78.1	3.1163
	78.3	-0.3416			78.3	0.2807			78.3	-0.0601			78.3	0.744701			78.3	-0.8698			78.2	0.7669			78.2	3.1146
	78.4	-0.343899			78.4	0.2808			78.4	-0.0627993			78.4	0.749501			78.4	-0.874599			78.3	0.762			78.3	3.1102
	78.5	-0.3419			78.5	0.2814			78.5	-0.0607			78.5	0.7571			78.5	-0.8721			78.4	0.759			78.4	3.1052
	78.6	-0.3367			78.6	0.2842			78.6	-0.0608001			78.6	0.7627			78.6	-0.8734			78.5	0.7601			78.5	3.1056
	78.7	-0.336699			78.7	0.287901			78.7	-0.0613992			78.7	0.766301			78.7	-0.876299			78.6	0.7637			78.6	3.1053
	78.8	-0.3386			78.8	0.2844			78.8	-0.0621001			78.8	0.7697			78.8	-0.8787			78.7	0.7574			78.7	3.1016
	78.9	-0.337299			78.9	0.2857			78.9	-0.0632994			78.9	0.769701			78.9	-0.880599			78.8	0.7539			78.8	3.1041
	79	-0.3374			79	0.2869			79	-0.0646999			79	0.7696			79	-0.8804			78.9	0.7513			78.9	3.1048
	79.1	-0.3372			79.1	0.2886			79.1	-0.0637002			79.1	0.7666			79.1	-0.8831			79	0.7531			79	3.1061
	79.2	-0.3362			79.2	0.2914			79.2	-0.0634998			79.2	0.7654			79.2	-0.8852			79.1	0.7509			79.1	3.1063
	79.3	-0.3383			79.3	0.2884			79.3	-0.0671999			79.3	0.762301			79.3	-0.8889			79.2	0.7513			79.2	3.1078
	79.4	-0.339299			79.4	0.2885			79.4	-0.0667993			79.4	0.763401			79.4	-0.888299			79.3	0.7484			79.3	3.1028
	79.5	-0.3416			79.5	0.2902			79.5	-0.0665			79.5	0.7622			79.5	-0.889			79.4	0.7444			79.4	3.0997
	79.6	-0.346499			79.6	0.29			79.6	-0.0677			79.6	0.763701			79.6	-0.8905			79.5	0.7412			79.5	3.0945
	79.7	-0.355799			79.7	0.286801			79.7	-0.069099			79.7	0.758701			79.7	-0.892699			79.6	0.74			79.6	3.0885
	79.8	-0.3583			79.8	0.2829			79.8	-0.0717			79.8	0.758801			79.8	-0.8975			79.7	0.7336			79.7	3.0848
	79.9	-0.359099			79.9	0.2813			79.9	-0.074999			79.9	0.759101			79.9	-0.903999			79.8	0.7271			79.8	3.0792
	80	-0.3609			80	0.2792			80	-0.0771			80	0.7567			80	-0.9042			79.9	0.7257			79.9	3.0758
	80.1	-0.363599			80.1	0.2756			80.1	-0.0823			80.1	0.752501			80.1	-0.9076			80	0.7212			80	3.0736
	80.2	-0.366899			80.2	0.273101			80.2	-0.0830992			80.2	0.753401			80.2	-0.908199			80.1	0.7147			80.1	3.0679
	80.3	-0.3715			80.3	0.2655			80.3	-0.0886998			80.3	0.746402			80.3	-0.9162			80.2	0.7143			80.2	3.0652
	80.4	-0.372499			80.4	0.2628			80.4	-0.0860992			80.4	0.748701			80.4	-0.918599			80.3	0.7042			80.3	3.0596
	80.5	-0.3761			80.5	0.2609			80.5	-0.0842001			80.5	0.7493			80.5	-0.9206			80.4	0.6969			80.4	3.0581
	80.6	-0.375			80.6	0.265			80.6	-0.0827998			80.6	0.7499			80.6	-0.9201			80.5	0.6922			80.5	3.0543
	80.7	-0.379599			80.7	0.262401			80.7	-0.0868992			80.7	0.746001			80.7	-0.922699			80.6	0.6906			80.6	3.0573
	80.8	-0.3843			80.8	0.2641			80.8	-0.0939001			80.8	0.745901			80.8	-0.9254			80.7	0.6861			80.7	3.0522
	80.9	-0.384399			80.9	0.2643			80.9	-0.0972993			80.9	0.749801			80.9	-0.924499			80.8	0.6834			80.8	3.052
	81	-0.3853			81	0.2632			81	-0.0995			81	0.7513			81	-0.9262			80.9	0.6847			80.9	3.0485
	81.1	-0.3861			81.1	0.2654			81.1	-0.0983999			81.1	0.7543			81.1	-0.9252			81	0.6822			81	3.0497
	81.2	-0.3836			81.2	0.2656			81.2	-0.1004			81.2	0.7564			81.2	-0.9287			81.1	0.6809			81.1	3.0514
	81.3	-0.385			81.3	0.2646			81.3	-0.1029			81.3	0.756601			81.3	-0.9277			81.2	0.6802			81.2	3.0514
	81.4	-0.3884			81.4	0.2612			81.4	-0.1053			81.4	0.7536			81.4	-0.9297			81.3	0.679			81.3	3.0507
	81.5	-0.3907			81.5	0.2605			81.5	-0.1042			81.5	0.756			81.5	-0.931			81.4	0.6776			81.4	3.0451
	81.6	-0.3885			81.6	0.2631			81.6	-0.0995			81.6	0.7583			81.6	-0.9281			81.5	0.6783			81.5	3.0445
	81.7	-0.394699			81.7	0.262201			81.7	-0.102199			81.7	0.756401			81.7	-0.931499			81.6	0.6815			81.6	3.0471
	81.8	-0.3958			81.8	0.2605			81.8	-0.1061			81.8	0.7553			81.8	-0.9322			81.7	0.6758			81.7	3.043
	81.9	-0.397999			81.9	0.2532			81.9	-0.112899			81.9	0.752401			81.9	-0.940899			81.8	0.6755			81.8	3.0451
	82	-0.3996			82	0.2529			82	-0.1165			82	0.7496			82	-0.9398			81.9	0.6685			81.9	3.0373
	82.1	-0.403499			82.1	0.247			82.1	-0.1195			82.1	0.745001			82.1	-0.9428			82	0.6669			82	3.0354
	82.2	-0.399599			82.2	0.244701			82.2	-0.119199			82.2	0.743601			82.2	-0.947599			82.1	0.6623			82.1	3.032
	82.3	-0.4011			82.3	0.2458			82.3	-0.1221			82.3	0.740201			82.3	-0.9529			82.2	0.6611			82.2	3.032
	82.4	-0.398899			82.4	0.2474			82.4	-0.121399			82.4	0.738001			82.4	-0.953399			82.3	0.6572			82.3	3.0297
	82.5	-0.4024			82.5	0.2497			82.5	-0.1185			82.5	0.7359			82.5	-0.9554			82.4	0.6541			82.4	3.0274
	82.6	-0.408999			82.6	0.2456			82.6	-0.1219			82.6	0.731101			82.6	-0.9622			82.5	0.6538			82.5	3.0255
	82.7	-0.413299			82.7	0.242701			82.7	-0.124699			82.7	0.726501			82.7	-0.966199			82.6	0.648			82.6	3.0205
	82.8	-0.4122			82.8	0.2379			82.8	-0.124			82.8	0.727601			82.8	-0.9693			82.7	0.643			82.7	3.0162
	82.9	-0.411099			82.9	0.2368			82.9	-0.126999			82.9	0.725401			82.9	-0.972499			82.8	0.6464			82.8	3.0116
	83	-0.4156			83	0.2283			83	-0.1337			83	0.7206			83	-0.9799			82.9	0.6398			82.9	3.0107
	83.1	-0.4145			83.1	0.2289			83.1	-0.1333			83.1	0.7199			83.1	-0.9828			83	0.6358			83	3.0021
	83.2	-0.4161			83.2	0.2244			83.2	-0.1301			83.2	0.7198			83.2	-0.9867			83.1	0.6391			83.1	3.0001
	83.3	-0.4189			83.3	0.2195			83.3	-0.134			83.3	0.715			83.3	-0.9887			83.2	0.6395			83.2	2.9971
	83.4	-0.4159			83.4	0.2208			83.4	-0.1337			83.4	0.717			83.4	-0.9887			83.3	0.6374			83.3	2.9971
	83.5	-0.4181			83.5	0.2214			83.5	-0.1339			83.5	0.7141			83.5	-0.989			83.4	0.6373			83.4	2.9949
	83.6	-0.422099			83.6	0.2151			83.6	-0.1401			83.6	0.711101			83.6	-0.9915			83.5	0.6356			83.5	2.9914
	83.7	-0.4251			83.7	0.2148			83.7	-0.1401			83.7	0.7099			83.7	-0.9945			83.6	0.633			83.6	2.9902
	83.8	-0.4223			83.8	0.2143			83.8	-0.1365			83.8	0.713901			83.8	-0.9952			83.7	0.6307			83.7	2.9906
	83.9	-0.4194			83.9	0.2141			83.9	-0.136			83.9	0.7169			83.9	-0.9994			83.8	0.6297			83.8	2.994
	84	-0.4181			84	0.2097			84	-0.1379			84	0.717			84	-0.9992			83.9	0.6269			83.9	2.9995
	84.1	-0.421699			84.1	0.2021			84.1	-0.1449			84.1	0.711301			84.1	-1.0037			84	0.6265			84	3
	84.2	-0.4197			84.2	0.2011			84.2	-0.1458			84.2	0.7144			84.2	-1.0043			84.1	0.6214			84.1	2.9953
	84.3	-0.415			84.3	0.2075			84.3	-0.1397			84.3	0.7196			84.3	-1.004			84.2	0.6204			84.2	2.9966
	84.4	-0.412699			84.4	0.2068			84.4	-0.138199			84.4	0.717201			84.4	-1.0048			84.3	0.6226			84.3	3.0009
	84.5	-0.4122			84.5	0.2034			84.5	-0.1421			84.5	0.7149			84.5	-1.0084			84.4	0.6229			84.4	3.0016
	84.6	-0.415199			84.6	0.2045			84.6	-0.1464			84.6	0.708901			84.6	-1.0146			84.5	0.6195			84.5	3.002
	84.7	-0.423499			84.7	0.201901			84.7	-0.150199			84.7	0.706501			84.7	-1.0201			84.6	0.6149			84.6	3.0008
	84.8	-0.4269			84.8	0.1986			84.8	-0.156			84.8	0.703301			84.8	-1.0278			84.7	0.6089			84.7	2.998
	84.9	-0.430199			84.9	0.1997			84.9	-0.160199			84.9	0.703101			84.9	-1.0311			84.8	0.6088			84.8	2.9952
	85	-0.4332			85	0.1989			85	-0.1623			85	0.7031			85	-1.0312			84.9	0.6057			84.9	2.9916
	85.1	-0.431399			85.1	0.1972			85.1	-0.1631			85.1	0.701701			85.1	-1.0365			85	0.6059			85	2.9892
	85.2	-0.433			85.2	0.1977			85.2	-0.1644			85.2	0.705			85.2	-1.0367			85.1	0.6008			85.1	2.9856
	85.3	-0.431			85.3	0.1982			85.3	-0.1666			85.3	0.7062			85.3	-1.0361			85.2	0.6015			85.2	2.9837
	85.4	-0.434099			85.4	0.2016			85.4	-0.171599			85.4	0.704001			85.4	-1.0398			85.3	0.5996			85.3	2.9861
	85.5	-0.4352			85.5	0.2043			85.5	-0.1723			85.5	0.7062			85.5	-1.0417			85.4	0.5966			85.4	2.9843
	85.6	-0.4339			85.6	0.202			85.6	-0.1756			85.6	0.7063			85.6	-1.0458			85.5	0.5962			85.5	2.9824
	85.7	-0.432299			85.7	0.203001			85.7	-0.178599			85.7	0.703101			85.7	-1.0479			85.6	0.5957			85.6	2.9853
	85.8	-0.4237			85.8	0.2074			85.8	-0.1734			85.8	0.7072			85.8	-1.0438			85.7	0.591			85.7	2.9864
	85.9	-0.4225			85.9	0.2108			85.9	-0.1723			85.9	0.707			85.9	-1.0442			85.8	0.5952			85.8	2.9876
	86	-0.4211			86	0.2093			86	-0.1736			86	0.7028			86	-1.0409			85.9	0.5968			85.9	2.9888
	86.1	-0.422899			86.1	0.2086			86.1	-0.1755			86.1	0.700401			86.1	-1.0453			86	0.595			86	2.9881
	86.2	-0.424399			86.2	0.208301			86.2	-0.174199			86.2	0.699401			86.2	-1.0509			86.1	0.5922			86.1	2.9868
	86.3	-0.4212			86.3	0.2124			86.3	-0.1697			86.3	0.7018			86.3	-1.0507			86.2	0.5899			86.2	2.9865
	86.4	-0.4229			86.4	0.216			86.4	-0.168			86.4	0.7049			86.4	-1.0475			86.3	0.5904			86.3	2.9899
	86.5	-0.4268			86.5	0.2124			86.5	-0.171			86.5	0.7064			86.5	-1.0472			86.4	0.5923			86.4	2.9911
	86.6	-0.427499			86.6	0.2089			86.6	-0.1713			86.6	0.704201			86.6	-1.0483			86.5	0.5935			86.5	2.9913
	86.7	-0.431399			86.7	0.202101			86.7	-0.175799			86.7	0.704301			86.7	-1.0532			86.6	0.5951			86.6	2.9929
	86.8	-0.4265			86.8	0.2061			86.8	-0.172			86.8	0.7095			86.8	-1.0547			86.7	0.5915			86.7	2.9902
	86.9	-0.427599			86.9	0.1997			86.9	-0.172999			86.9	0.707801			86.9	-1.0604			86.8	0.5956			86.8	2.9946
	87	-0.4323			87	0.1938			87	-0.1802			87	0.7016			87	-1.0674			86.9	0.5917			86.9	2.988
	87.1	-0.434899			87.1	0.1937			87.1	-0.18			87.1	0.701701			87.1	-1.0704			87	0.5833			87	2.9839
	87.2	-0.439499			87.2	0.190201			87.2	-0.185299			87.2	0.699601			87.2	-1.0764			87.1	0.5806			87.1	2.9807
	87.3	-0.4442			87.3	0.191			87.3	-0.1857			87.3	0.699401			87.3	-1.0812			87.2	0.575			87.2	2.9728
	87.4	-0.445499			87.4	0.1921			87.4	-0.188699			87.4	0.701001			87.4	-1.0848			87.3	0.5702			87.3	2.9698
	87.5	-0.4476			87.5	0.191			87.5	-0.1901			87.5	0.7055			87.5	-1.0875			87.4	0.5685			87.4	2.971
	87.6	-0.4428			87.6	0.1928			87.6	-0.1911			87.6	0.7089			87.6	-1.0918			87.5	0.5659			87.5	2.9699
	87.7	-0.4433			87.7	0.196			87.7	-0.1938			87.7	0.7151			87.7	-1.095			87.6	0.5665			87.6	2.9712
	87.8	-0.4379			87.8	0.2025			87.8	-0.1929			87.8	0.7227			87.8	-1.0964			87.7	0.5665			87.7	2.9683
	87.9	-0.439899			87.9	0.2025			87.9	-0.191599			87.9	0.725301			87.9	-1.0979			87.8	0.5709			87.8	2.9678
	88	-0.4434			88	0.2072			88	-0.1869			88	0.7292			88	-1.0966			87.9	0.5694			87.9	2.9653
	88.1	-0.443699			88.1	0.2045			88.1	-0.1839			88.1	0.732301			88.1	-1.1021			88	0.5688			88	2.9661
	88.2	-0.444699			88.2	0.207001			88.2	-0.182499			88.2	0.729601			88.2	-1.1075			88.1	0.5643			88.1	2.9635
	88.3	-0.4465			88.3	0.2079			88.3	-0.1836			88.3	0.73			88.3	-1.1092			88.2	0.5602			88.2	2.9639
	88.4	-0.447			88.4	0.2056			88.4	-0.188			88.4	0.7348			88.4	-1.1121			88.3	0.5574			88.3	2.9635
	88.5	-0.4471			88.5	0.2044			88.5	-0.1917			88.5	0.7349			88.5	-1.1164			88.4	0.554			88.4	2.9586
	88.6	-0.4474			88.6	0.2042			88.6	-0.1947			88.6	0.7349			88.6	-1.1177			88.5	0.5533			88.5	2.954
	88.7	-0.4455			88.7	0.2073			88.7	-0.1934			88.7	0.7371			88.7	-1.117			88.6	0.5522			88.6	2.9556
	88.8	-0.4417			88.8	0.2123			88.8	-0.19			88.8	0.7411			88.8	-1.1162			88.7	0.5537			88.7	2.9575
	88.9	-0.4452			88.9	0.2157			88.9	-0.1891			88.9	0.7424			88.9	-1.1181			88.8	0.5552			88.8	2.9565
	89	-0.4472			89	0.2169			89	-0.1859			89	0.7433			89	-1.1199			88.9	0.5499			88.9	2.9545
	89.1	-0.449299			89.1	0.2213			89.1	-0.1854			89.1	0.746101			89.1	-1.1195			89	0.5511			89	2.9515
	89.2	-0.450699			89.2	0.222501			89.2	-0.180999			89.2	0.748601			89.2	-1.1195			89.1	0.5472			89.1	2.9511
	89.3	-0.4488			89.3	0.2259			89.3	-0.1808			89.3	0.75			89.3	-1.1204			89.2	0.5455			89.2	2.9497
	89.4	-0.450899			89.4	0.2302			89.4	-0.180199			89.4	0.753201			89.4	-1.1256			89.3	0.5413			89.3	2.9524
	89.5	-0.4511			89.5	0.232			89.5	-0.1765			89.5	0.7525			89.5	-1.128			89.4	0.5371			89.4	2.9488
	89.6	-0.4467			89.6	0.2311			89.6	-0.1745			89.6	0.7555			89.6	-1.1285			89.5	0.5309			89.5	2.9475
	89.7	-0.4434			89.7	0.2354			89.7	-0.1671			89.7	0.7568			89.7	-1.1279			89.6	0.5298			89.6	2.9536
	89.8	-0.444			89.8	0.233			89.8	-0.1712			89.8	0.755401			89.8	-1.1325			89.7	0.5294			89.7	2.9584
	89.9	-0.447299			89.9	0.2274			89.9	-0.172399			89.9	0.752201			89.9	-1.1347			89.8	0.5257			89.8	2.9533
	90	-0.4469			90	0.2249			90	-0.1712			90	0.7539			90	-1.1382			89.9	0.5219			89.9	2.9508
	90.1	-0.4449			90.1	0.2273			90.1	-0.1685			90.1	0.7547			90.1	-1.1405			90	0.5159			90	2.9457
	90.2	-0.4406			90.2	0.2309			90.2	-0.1654			90.2	0.7585			90.2	-1.139			90.1	0.5151			90.1	2.9443
	90.3	-0.4442			90.3	0.2305			90.3	-0.1671			90.3	0.757801			90.3	-1.1377			90.2	0.5126			90.2	2.946
	90.4	-0.445399			90.4	0.2259			90.4	-0.168099			90.4	0.754201			90.4	-1.1406			90.3	0.5084			90.3	2.9453
	90.5	-0.4465			90.5	0.2253			90.5	-0.1667			90.5	0.7531			90.5	-1.138			90.4	0.5024			90.4	2.9409
	90.6	-0.4456			90.6	0.2303			90.6	-0.1595			90.6	0.755			90.6	-1.1349			90.5	0.4994			90.5	2.9417
	90.7	-0.4382			90.7	0.2307			90.7	-0.1516			90.7	0.759			90.7	-1.1302			90.6	0.5021			90.6	2.9471
	90.8	-0.4313			90.8	0.2292			90.8	-0.1486			90.8	0.7595			90.8	-1.1301			90.7	0.5059			90.7	2.9484
	90.9	-0.4283			90.9	0.2321			90.9	-0.1434			90.9	0.7604			90.9	-1.129			90.8	0.5065			90.8	2.9468
	91	-0.4275			91	0.2303			91	-0.1397			91	0.7575			91	-1.1308			90.9	0.5054			90.9	2.9467
	91.1	-0.4246			91.1	0.2328			91.1	-0.1344			91.1	0.7578			91.1	-1.1348			91	0.502			91	2.9431
	91.2	-0.429199			91.2	0.229401			91.2	-0.134899			91.2	0.758901			91.2	-1.1358			91.1	0.4976			91.1	2.9434
	91.3	-0.4328			91.3	0.2262			91.3	-0.1348			91.3	0.757401			91.3	-1.1392			91.2	0.4939			91.2	2.9422
	91.4	-0.435899			91.4	0.2275			91.4	-0.133599			91.4	0.760101			91.4	-1.1434			91.3	0.4886			91.3	2.9412
	91.5	-0.4317			91.5	0.2269			91.5	-0.126			91.5	0.7647			91.5	-1.1426			91.4	0.4893			91.4	2.9369
	91.6	-0.4258			91.6	0.2264			91.6	-0.1232			91.6	0.766			91.6	-1.1432			91.5	0.4935			91.5	2.9386
	91.7	-0.426			91.7	0.2257			91.7	-0.1199			91.7	0.767			91.7	-1.1453			91.6	0.4946			91.6	2.9408
	91.8	-0.4272			91.8	0.226			91.8	-0.1164			91.8	0.7703			91.8	-1.1453			91.7	0.4925			91.7	2.939
	91.9	-0.429799			91.9	0.2237			91.9	-0.119099			91.9	0.768901			91.9	-1.1503			91.8	0.4956			91.8	2.9385
	92	-0.4295			92	0.2285			92	-0.1165			92	0.7692			92	-1.1504			91.9	0.4928			91.9	2.9373
	92.1	-0.4297			92.1	0.2321			92.1	-0.1095			92.1	0.7735			92.1	-1.1505			92	0.4955			92	2.9394
	92.2	-0.427599			92.2	0.229101			92.2	-0.106399			92.2	0.773101			92.2	-1.1497			92.1	0.4978			92.1	2.9387
	92.3	-0.429			92.3	0.2282			92.3	-0.1053			92.3	0.7722			92.3	-1.149			92.2	0.4958			92.2	2.9372
	92.4	-0.433599			92.4	0.2249			92.4	-0.108999			92.4	0.768401			92.4	-1.155			92.3	0.492			92.3	2.9365
	92.5	-0.436			92.5	0.2249			92.5	-0.11			92.5	0.7678			92.5	-1.159			92.4	0.4827			92.4	2.9291
	92.6	-0.4335			92.6	0.2286			92.6	-0.1123			92.6	0.7684			92.6	-1.1618			92.5	0.4801			92.5	2.925
	92.7	-0.429799			92.7	0.230001			92.7	-0.111999			92.7	0.769701			92.7	-1.1631			92.6	0.4765			92.6	2.9247
	92.8	-0.4273			92.8	0.2357			92.8	-0.1086			92.8	0.7686			92.8	-1.1626			92.7	0.472			92.7	2.9219
	92.9	-0.433399			92.9	0.2319			92.9	-0.113999			92.9	0.764401			92.9	-1.1681			92.8	0.4709			92.8	2.9203
	93	-0.4333			93	0.2349			93	-0.1152			93	0.7627			93	-1.168			92.9	0.4629			92.9	2.9148
	93.1	-0.4277			93.1	0.2407			93.1	-0.1106			93.1	0.7682			93.1	-1.1644			93	0.4567			93	2.9156
	93.2	-0.424			93.2	0.2414			93.2	-0.1095			93.2	0.7717			93.2	-1.1624			93.1	0.4612			93.1	2.9199
	93.3	-0.4204			93.3	0.2426			93.3	-0.1064			93.3	0.773801			93.3	-1.1628			93.2	0.4616			93.2	2.9242
	93.4	-0.4169			93.4	0.2473			93.4	-0.1028			93.4	0.7779			93.4	-1.1634			93.3	0.4644			93.3	2.9272
	93.5	-0.4148			93.5	0.2463			93.5	-0.1003			93.5	0.7804			93.5	-1.1661			93.4	0.4668			93.4	2.9316
	93.6	-0.4098			93.6	0.2489			93.6	-0.0993999			93.6	0.7791			93.6	-1.1686			93.5	0.466			93.5	2.9285
	93.7	-0.412799			93.7	0.250101			93.7	-0.100099			93.7	0.774401			93.7	-1.171			93.6	0.4638			93.6	2.928
	93.8	-0.4091			93.8	0.2529			93.8	-0.0954001			93.8	0.7761			93.8	-1.1693			93.7	0.4556			93.7	2.9257
	93.9	-0.4115			93.9	0.2512			93.9	-0.0921995			93.9	0.7721			93.9	-1.1725			93.8	0.4558			93.8	2.9304
	94	-0.4071			94	0.2528			94	-0.0909002			94	0.7739			94	-1.1766			93.9	0.4518			93.9	2.9311
	94.1	-0.403			94.1	0.2561			94.1	-0.0911999			94.1	0.7738			94.1	-1.1737			94	0.4517			94	2.9348
	94.2	-0.3996			94.2	0.2616			94.2	-0.0894999			94.2	0.776			94.2	-1.1715			94.1	0.4542			94.1	2.9361
	94.3	-0.3946			94.3	0.265			94.3	-0.0884001			94.3	0.7841			94.3	-1.1665			94.2	0.4534			94.2	2.9383
	94.4	-0.394199			94.4	0.2627			94.4	-0.0855993			94.4	0.781901			94.4	-1.1648			94.3	0.4561			94.3	2.9399
	94.5	-0.3938			94.5	0.2596			94.5	-0.0819998			94.5	0.7767			94.5	-1.1656			94.4	0.4511			94.4	2.9387
	94.6	-0.3983			94.6	0.2589			94.6	-0.0806			94.6	0.7777			94.6	-1.1672			94.5	0.4481			94.5	2.9377
	94.7	-0.398799			94.7	0.256601			94.7	-0.078999			94.7	0.776001			94.7	-1.1708			94.6	0.4478			94.6	2.9389
	94.8	-0.3961			94.8	0.256			94.8	-0.0766001			94.8	0.776			94.8	-1.1744			94.7	0.4443			94.7	2.937
	94.9	-0.3981			94.9	0.255			94.9	-0.0744997			94.9	0.7757			94.9	-1.177			94.8	0.443			94.8	2.9395
	95	-0.3924			95	0.2541			95	-0.0733998			95	0.7773			95	-1.1749			94.9	0.4436			94.9	2.9422
	95.1	-0.391499			95.1	0.2475			95.1	-0.074			95.1	0.777101			95.1	-1.1786			95	0.4436			95	2.9439
	95.2	-0.392399			95.2	0.247701			95.2	-0.0737994			95.2	0.775101			95.2	-1.1796			95.1	0.4397			95.1	2.9399
	95.3	-0.3945			95.3	0.2472			95.3	-0.0766999			95.3	0.775401			95.3	-1.1828			95.2	0.4381			95.2	2.9415
	95.4	-0.398699			95.4	0.2478			95.4	-0.0787994			95.4	0.773501			95.4	-1.1862			95.3	0.4358			95.3	2.9443
	95.5	-0.3986			95.5	0.2451			95.5	-0.0804998			95.5	0.7713			95.5	-1.1879			95.4	0.433			95.4	2.9412
	95.6	-0.3987			95.6	0.2471			95.6	-0.0814			95.6	0.7743			95.6	-1.1871			95.5	0.4332			95.5	2.9388
	95.7	-0.401899			95.7	0.248501			95.7	-0.0812994			95.7	0.776701			95.7	-1.1895			95.6	0.4357			95.6	2.9409
	95.8	-0.4054			95.8	0.2447			95.8	-0.0856			95.8	0.774401			95.8	-1.1967			95.7	0.4373			95.7	2.9374
	95.9	-0.409799			95.9	0.2426			95.9	-0.0849994			95.9	0.775301			95.9	-1.1991			95.8	0.4346			95.8	2.9315
	96	-0.4088			96	0.2464			96	-0.0836			96	0.7795			96	-1.1983			95.9	0.4296			95.9	2.9324
	96.1	-0.412			96.1	0.2516			96.1	-0.0867001			96.1	0.777			96.1	-1.1988			96	0.4324			96	2.9343
	96.2	-0.413199			96.2	0.253201			96.2	-0.0874995			96.2	0.780001			96.2	-1.2034			96.1	0.4324			96.1	2.9342
	96.3	-0.4165			96.3	0.2545			96.3	-0.0881			96.3	0.7782			96.3	-1.2063			96.2	0.4275			96.2	2.9326
	96.4	-0.415099			96.4	0.2524			96.4	-0.0881993			96.4	0.778001			96.4	-1.2112			96.3	0.428			96.3	2.9299
	96.5	-0.4161			96.5	0.2551			96.5	-0.0871			96.5	0.7804			96.5	-1.2108			96.4	0.4262			96.4	2.9263
	96.6	-0.4158			96.6	0.2583			96.6	-0.0846999			96.6	0.7811			96.6	-1.213			96.5	0.4281			96.5	2.9255
	96.7	-0.416799			96.7	0.255901			96.7	-0.0884992			96.7	0.776901			96.7	-1.2192			96.6	0.4293			96.6	2.9234
	96.8	-0.4201			96.8	0.2564			96.8	-0.0916999			96.8	0.772501			96.8	-1.2252			96.7	0.4264			96.7	2.9158
	96.9	-0.423799			96.9	0.2538			96.9	-0.0923992			96.9	0.770301			96.9	-1.2321			96.8	0.4235			96.8	2.9142
	97	-0.4255			97	0.2493			97	-0.0912			97	0.7685			97	-1.234			96.9	0.418			96.9	2.9127
	97.1	-0.4273			97.1	0.2508			97.1	-0.0930001			97.1	0.7699			97.1	-1.2351			97	0.417			97	2.9107
	97.2	-0.429299			97.2	0.249301			97.2	-0.0951993			97.2	0.771601			97.2	-1.2362			97.1	0.4199			97.1	2.913
	97.3	-0.4322			97.3	0.25			97.3	-0.095			97.3	0.7725			97.3	-1.2408			97.2	0.4208			97.2	2.9111
	97.4	-0.432899			97.4	0.2498			97.4	-0.0938993			97.4	0.768301			97.4	-1.2437			97.3	0.4193			97.3	2.907
	97.5	-0.4386			97.5	0.2477			97.5	-0.0941999			97.5	0.7632			97.5	-1.2457			97.4	0.4153			97.4	2.9052
	97.6	-0.442099			97.6	0.2465			97.6	-0.0944002			97.6	0.760801			97.6	-1.2481			97.5	0.4082			97.5	2.9015
	97.7	-0.4428			97.7	0.2488			97.7	-0.093			97.7	0.7601			97.7	-1.2499			97.6	0.4057			97.6	2.9003
	97.8	-0.4388			97.8	0.2559			97.8	-0.0873			97.8	0.7638			97.8	-1.2453			97.7	0.4041			97.7	2.9027
	97.9	-0.4343			97.9	0.2555			97.9	-0.0815998			97.9	0.7653			97.9	-1.2477			97.8	0.4045			97.8	2.9099
	98	-0.4345			98	0.2564			98	-0.0794999			98	0.7665			98	-1.2511			97.9	0.4039			97.9	2.9133
	98.1	-0.436599			98.1	0.25			98.1	-0.0835001			98.1	0.763601			98.1	-1.2542			98	0.4023			98	2.9155
	98.2	-0.437399			98.2	0.243901			98.2	-0.0857992			98.2	0.761401			98.2	-1.2622			98.1	0.3954			98.1	2.914
	98.3	-0.438			98.3	0.2457			98.3	-0.0859001			98.3	0.7635			98.3	-1.2683			98.2	0.3917			98.2	2.9143
	98.4	-0.4392			98.4	0.244			98.4	-0.0848996			98.4	0.7667			98.4	-1.2681			98.3	0.3909			98.3	2.9151
	98.5	-0.4344			98.5	0.2471			98.5	-0.079			98.5	0.769			98.5	-1.2637			98.4	0.3909			98.4	2.917
	98.6	-0.4303			98.6	0.2483			98.6	-0.0728001			98.6	0.7708			98.6	-1.2603			98.5	0.3965			98.5	2.9254
	98.7	-0.430199			98.7	0.248701			98.7	-0.0699993			98.7	0.768901			98.7	-1.2617			98.6	0.3972			98.6	2.9313
	98.8	-0.4333			98.8	0.2498			98.8	-0.0706998			98.8	0.768801			98.8	-1.2649			98.7	0.3971			98.7	2.9309
	98.9	-0.4305			98.9	0.2501			98.9	-0.0659999			98.9	0.7713			98.9	-1.2686			98.8	0.3981			98.8	2.9336
	99	-0.4294			99	0.2487			99	-0.0621001			99	0.7727			99	-1.2727			98.9	0.4002			98.9	2.9384
	99.1	-0.429			99.1	0.2458			99.1	-0.0588998			99.1	0.773			99.1	-1.274			99	0.3996			99	2.9373
	99.2	-0.434099			99.2	0.241701			99.2	-0.0604989			99.2	0.767001			99.2	-1.2805			99.1	0.4006			99.1	2.9362
	99.3	-0.4358			99.3	0.2408			99.3	-0.0586001			99.3	0.7637			99.3	-1.2815			99.2	0.3958			99.2	2.9332
	99.4	-0.438499			99.4	0.2382			99.4	-0.0616992			99.4	0.761801			99.4	-1.2842			99.3	0.3998			99.3	2.9293
	99.5	-0.4391			99.5	0.2355			99.5	-0.0595998			99.5	0.7614			99.5	-1.283			99.4	0.3959			99.4	2.929
	99.6	-0.4368			99.6	0.2349			99.6	-0.0547			99.6	0.7601			99.6	-1.2832			99.5	0.3932			99.5	2.9291
	99.7	-0.4399			99.7	0.2352			99.7	-0.0533995			99.7	0.7589			99.7	-1.2863			99.6	0.3928			99.6	2.9333
	99.8	-0.4406			99.8	0.235			99.8	-0.0507999			99.8	0.758001			99.8	-1.2894			99.7	0.3909			99.7	2.9307
	99.9	-0.445899			99.9	0.2315			99.9	-0.0546989			99.9	0.751101			99.9	-1.2969			99.8	0.3913			99.8	2.9258
	100	-0.4435			100	0.2336			100	-0.0531998			100	0.7517			100	-1.2979			99.9	0.385			99.9	2.919
	100.1	-0.4407			100.1	0.2338			100.1	-0.0457998			100.1	0.7546			100.1	-1.2979			100	0.3813			100	2.9189
	100.2	-0.441399			100.2	0.229001			100.2	-0.0453994			100.2	0.755701			100.2	-1.3024			100.1	0.3818			100.1	2.9169
	100.3	-0.441			100.3	0.2256			100.3	-0.0441001			100.3	0.7593			100.3	-1.3028			100.2	0.3794			100.2	2.9142
	100.4	-0.442999			100.4	0.2251			100.4	-0.0428993			100.4	0.756001			100.4	-1.3068			100.3	0.3821			100.3	2.9133
	100.5	-0.4465			100.5	0.2285			100.5	-0.0427			100.5	0.7567			100.5	-1.3083			100.4	0.3812			100.4	2.9153
	100.6	-0.4447			100.6	0.2336			100.6	-0.0416002			100.6	0.7601			100.6	-1.3103			100.5	0.3831			100.5	2.9169
	100.7	-0.4413			100.7	0.2362			100.7	-0.0398996			100.7	0.7603			100.7	-1.3139			100.6	0.3847			100.6	2.9195
	100.8	-0.4422			100.8	0.2385			100.8	-0.0378998			100.8	0.762001			100.8	-1.3168			100.7	0.3827			100.7	2.9201
	100.9	-0.443099			100.9	0.2379			100.9	-0.0413994			100.9	0.762901			100.9	-1.3186			100.8	0.3813			100.8	2.9176
	101	-0.4434			101	0.2403			101	-0.0428001			101	0.7631			101	-1.3176			100.9	0.3782			100.9	2.9143
	101.1	-0.4416			101.1	0.243			101.1	-0.0398001			101.1	0.7636			101.1	-1.3182			101	0.3736			101	2.911
	101.2	-0.4401			101.2	0.2496			101.2	-0.0332002			101.2	0.7691			101.2	-1.313			101.1	0.3751			101.1	2.9145
	101.3	-0.436			101.3	0.2536			101.3	-0.0280002			101.3	0.7754			101.3	-1.3094			101.2	0.3787			101.2	2.922
	101.4	-0.438799			101.4	0.2504			101.4	-0.0316989			101.4	0.773701			101.4	-1.3116			101.3	0.3823			101.3	2.9206
	101.5	-0.4371			101.5	0.2491			101.5	-0.0330001			101.5	0.7739			101.5	-1.3134			101.4	0.3806			101.4	2.9148
	101.6	-0.4368			101.6	0.2512			101.6	-0.0296002			101.6	0.7743			101.6	-1.3125			101.5	0.3819			101.5	2.9099
	101.7	-0.436			101.7	0.2511			101.7	-0.0273998			101.7	0.773			101.7	-1.3119			101.6	0.3821			101.6	2.9126
	101.8	-0.4319			101.8	0.2519			101.8	-0.0241999			101.8	0.773501			101.8	-1.3105			101.7	0.3827			101.7	2.9141
	101.9	-0.4282			101.9	0.2581			101.9	-0.0164999			101.9	0.7786			101.9	-1.3075			101.8	0.3826			101.8	2.9173
	102	-0.424			102	0.2611			102	-0.0114998			102	0.7836			102	-1.3055			101.9	0.3877			101.9	2.9193
	102.1	-0.424499			102.1	0.2621			102.1	-0.0113999			102.1	0.783001			102.1	-1.3054			102	0.3906			102	2.9224
	102.2	-0.427599			102.2	0.257501			102.2	-0.0106991			102.2	0.780401			102.2	-1.3079			102.1	0.3884			102.1	2.9248
	102.3	-0.4275			102.3	0.2556			102.3	-0.0125002			102.3	0.780101			102.3	-1.3077			102.2	0.3862			102.2	2.925
	102.4	-0.4257			102.4	0.2587			102.4	-0.0089996			102.4	0.7831			102.4	-1.3093			102.3	0.3862			102.3	2.9248
	102.5	-0.4283			102.5	0.2602			102.5	-0.00680021			102.5	0.7842			102.5	-1.3116			102.4	0.3866			102.4	2.9267
	102.6	-0.429099			102.6	0.2572			102.6	-0.0102001			102.6	0.781401			102.6	-1.3194			102.5	0.3848			102.5	2.9312
	102.7	-0.429999			102.7	0.255501			102.7	-0.0128991			102.7	0.783101			102.7	-1.3264			102.6	0.3832			102.6	2.9314
	102.8	-0.4331			102.8	0.2544			102.8	-0.0119999			102.8	0.785301			102.8	-1.3273			102.7	0.3816			102.7	2.9346
	102.9	-0.435999			102.9	0.2522			102.9	-0.0117994			102.9	0.789301			102.9	-1.3272			102.8	0.3787			102.8	2.9376
	103	-0.4348			103	0.2566			103	-0.0065998			103	0.7965			103	-1.3222			102.9	0.3757			102.9	2.9374
	103.1	-0.434299			103.1	0.26			103.1	-0.00529985			103.1	0.798501			103.1	-1.3229			103	0.3807			103	2.9403
	103.2	-0.4358			103.2	0.2611			103.2	-0.00389984			103.2	0.8004			103.2	-1.3235			103.1	0.3789			103.1	2.9448
	103.3	-0.4368			103.3	0.2622			103.3	-0.00240003			103.3	0.8001			103.3	-1.3241			103.2	0.3773			103.2	2.9457
	103.4	-0.4337			103.4	0.2676			103.4	0.00210017			103.4	0.801			103.4	-1.3214			103.3	0.3715			103.3	2.9444
	103.5	-0.4264			103.5	0.2731			103.5	0.00580003			103.5	0.8084			103.5	-1.3174			103.4	0.3737			103.4	2.9455
	103.6	-0.4238			103.6	0.2724			103.6	0.00569977			103.6	0.8096			103.6	-1.3194			103.5	0.3811			103.5	2.9492
	103.7	-0.4225			103.7	0.2751			103.7	0.00850018			103.7	0.8119			103.7	-1.3176			103.6	0.381			103.6	2.9507
	103.8	-0.4285			103.8	0.2754			103.8	0.00820014			103.8	0.814701			103.8	-1.3209			103.7	0.3772			103.7	2.9527
	103.9	-0.430099			103.9	0.2758			103.9	0.00570084			103.9	0.815701			103.9	-1.3235			103.8	0.3746			103.8	2.9471
	104	-0.4292			104	0.2833			104	0.00659997			104	0.8167			104	-1.324			103.9	0.3729			103.9	2.9411
	104.1	-0.431			104.1	0.2843			104.1	0.00749985			104.1	0.8171			104.1	-1.3285			104	0.3682			104	2.9396
	104.2	-0.4331			104.2	0.2875			104.2	0.0111005			104.2	0.8212			104.2	-1.3292			104.1	0.3634			104.1	2.9339
	104.3	-0.4341			104.3	0.2957			104.3	0.0110001			104.3	0.823601			104.3	-1.3249			104.2	0.3619			104.2	2.9314
	104.4	-0.4288			104.4	0.3022			104.4	0.0122			104.4	0.8275			104.4	-1.3192			104.3	0.3598			104.3	2.9319
	104.5	-0.4232			104.5	0.3091			104.5	0.0161002			104.5	0.8296			104.5	-1.3198			104.4	0.3595			104.4	2.9318
	104.6	-0.426299			104.6	0.3099			104.6	0.0152999			104.6	0.827201			104.6	-1.3234			104.5	0.3617			104.5	2.9336
	104.7	-0.424399			104.7	0.313801			104.7	0.0130005			104.7	0.826901			104.7	-1.3267			104.6	0.358			104.6	2.9291
	104.8	-0.4233			104.8	0.3155			104.8	0.0175			104.8	0.8309			104.8	-1.3274			104.7	0.3578			104.7	2.925
	104.9	-0.4222			104.9	0.3217			104.9	0.0213			104.9	0.8371			104.9	-1.3254			104.8	0.3581			104.8	2.9254
	105	-0.4258			105	0.3235			105	0.0165			105	0.8371			105	-1.3247			104.9	0.3576			104.9	2.9263
	105.1	-0.4247			105.1	0.3313			105.1	0.0204002			105.1	0.8413			105.1	-1.3213			105	0.3537			105	2.9226
	105.2	-0.424299			105.2	0.336301			105.2	0.0235007			105.2	0.843401			105.2	-1.3229			105.1	0.3563			105.1	2.9246
	105.3	-0.4177			105.3	0.3441			105.3	0.0314002			105.3	0.8519			105.3	-1.3184			105.2	0.3557			105.2	2.9241
	105.4	-0.4146			105.4	0.3499			105.4	0.0355002			105.4	0.8586			105.4	-1.3201			105.3	0.3583			105.3	2.9272
	105.5	-0.4119			105.5	0.353			105.5	0.0419			105.5	0.8634			105.5	-1.3162			105.4	0.356			105.4	2.9291
	105.6	-0.411999			105.6	0.3561			105.6	0.0401001			105.6	0.862901			105.6	-1.3191			105.5	0.3567			105.5	2.9316
	105.7	-0.413599			105.7	0.357101			105.7	0.037501			105.7	0.863701			105.7	-1.3206			105.6	0.3581			105.6	2.9246
	105.8	-0.4098			105.8	0.3631			105.8	0.0411			105.8	0.8693			105.8	-1.3137			105.7	0.3561			105.7	2.9204
	105.9	-0.4085			105.9	0.3649			105.9	0.0419			105.9	0.8736			105.9	-1.3077			105.8	0.3627			105.8	2.9269
	106	-0.405			106	0.3687			106	0.0450001			106	0.8781			106	-1.3017			105.9	0.3638			105.9	2.9317
	106.1	-0.405699			106.1	0.3729			106.1	0.0442002			106.1	0.883301			106.1	-1.3034			106	0.3679			106	2.9343
	106.2	-0.4068			106.2	0.3769			106.2	0.0447001			106.2	0.887			106.2	-1.3			106.1	0.3715			106.1	2.9351
	106.3	-0.4049			106.3	0.3805			106.3	0.0487002			106.3	0.891			106.3	-1.2994			106.2	0.3706			106.2	2.9377
	106.4	-0.4032			106.4	0.3863			106.4	0.0528004			106.4	0.8915			106.4	-1.298			106.3	0.3712			106.3	2.9396
	106.5	-0.3982			106.5	0.3932			106.5	0.0605001			106.5	0.8971			106.5	-1.2957			106.4	0.3711			106.4	2.9399
	106.6	-0.3921			106.6	0.399			106.6	0.0661001			106.6	0.9035			106.6	-1.2929			106.5	0.3745			106.5	2.9395
	106.7	-0.3927			106.7	0.4			106.7	0.0705005			106.7	0.9035			106.7	-1.2957			106.6	0.3766			106.6	2.9397
	106.8	-0.3918			106.8	0.4028			106.8	0.075			106.8	0.9053			106.8	-1.2942			106.7	0.3747			106.7	2.9405
	106.9	-0.3881			106.9	0.407			106.9	0.0769002			106.9	0.9076			106.9	-1.2892			106.8	0.3779			106.8	2.9426
	107	-0.3848			107	0.4103			107	0.0841002			107	0.9121			107	-1.2867			106.9	0.3802			106.9	2.9476
	107.1	-0.384099			107.1	0.4098			107.1	0.0855002			107.1	0.918201			107.1	-1.2889			107	0.3817			107	2.9479
	107.2	-0.384799			107.2	0.412001			107.2	0.0842007			107.2	0.923301			107.2	-1.2923			107.1	0.3831			107.1	2.9488
	107.3	-0.3804			107.3	0.4148			107.3	0.0833998			107.3	0.924301			107.3	-1.2924			107.2	0.3837			107.2	2.9511
	107.4	-0.380299			107.4	0.4157			107.4	0.0863006			107.4	0.924101			107.4	-1.2956			107.3	0.3821			107.3	2.9499
	107.5	-0.3754			107.5	0.42			107.5	0.0931			107.5	0.9265			107.5	-1.2961			107.4	0.3825			107.4	2.954
	107.6	-0.3766			107.6	0.4244			107.6	0.0996999			107.6	0.9286			107.6	-1.2958			107.5	0.386			107.5	2.9589
	107.7	-0.372899			107.7	0.425901			107.7	0.104401			107.7	0.931301			107.7	-1.2968			107.6	0.3881			107.6	2.9649
	107.8	-0.375			107.8	0.4278			107.8	0.1051			107.8	0.9331			107.8	-1.3014			107.7	0.39			107.7	2.9662
	107.9	-0.379799			107.9	0.4338			107.9	0.105201			107.9	0.932201			107.9	-1.3053			107.8	0.3904			107.8	2.9648
	108	-0.3832			108	0.4326			108	0.1008			108	0.9303			108	-1.3094			107.9	0.389			107.9	2.9603
	108.1	-0.3839			108.1	0.4359			108.1	0.0996999			108.1	0.9279			108.1	-1.3141			108	0.3847			108	2.957
	108.2	-0.387499			108.2	0.433601			108.2	0.0999011			108.2	0.924901			108.2	-1.3168			108.1	0.3843			108.1	2.9563
	108.3	-0.383			108.3	0.4386			108.3	0.1028			108.3	0.9314			108.3	-1.3132			108.2	0.3806			108.2	2.948
	108.4	-0.3829			108.4	0.4457			108.4	0.1081			108.4	0.9337			108.4	-1.3137			108.3	0.3859			108.3	2.9491
	108.5	-0.3819			108.5	0.4481			108.5	0.1109			108.5	0.9385			108.5	-1.3122			108.4	0.3881			108.4	2.9536
	108.6	-0.3802			108.6	0.4494			108.6	0.1129			108.6	0.9429			108.6	-1.3112			108.5	0.3893			108.5	2.9555
	108.7	-0.378199			108.7	0.453901			108.7	0.115501			108.7	0.947401			108.7	-1.3075			108.6	0.3907			108.6	2.9541
	108.8	-0.3784			108.8	0.4587			108.8	0.1182			108.8	0.9495			108.8	-1.304			108.7	0.3901			108.7	2.9552
	108.9	-0.3749			108.9	0.4611			108.9	0.12			108.9	0.9524			108.9	-1.3033			108.8	0.3938			108.8	2.9538
	109	-0.3724			109	0.4681			109	0.1229			109	0.9568			109	-1.3025			108.9	0.3979			108.9	2.9541
	109.1	-0.3691			109.1	0.4736			109.1	0.1234			109.1	0.9585			109.1	-1.3043			109	0.4022			109	2.9561
	109.2	-0.3653			109.2	0.4809			109.2	0.1264			109.2	0.9638			109.2	-1.3034			109.1	0.4021			109.1	2.9597
	109.3	-0.3571			109.3	0.4873			109.3	0.1313			109.3	0.9691			109.3	-1.3028			109.2	0.4041			109.2	2.9633
	109.4	-0.354899			109.4	0.4886			109.4	0.130601			109.4	0.969001			109.4	-1.303			109.3	0.4058			109.3	2.9645
	109.5	-0.3559			109.5	0.4916			109.5	0.1309			109.5	0.9721			109.5	-1.3035			109.4	0.4094			109.4	2.9635
	109.6	-0.359599			109.6	0.4946			109.6	0.1307			109.6	0.974301			109.6	-1.3045			109.5	0.412			109.5	2.9634
	109.7	-0.3559			109.7	0.5009			109.7	0.1354			109.7	0.9755			109.7	-1.303			109.6	0.4146			109.6	2.9647
	109.8	-0.3542			109.8	0.5043			109.8	0.138			109.8	0.979501			109.8	-1.3045			109.7	0.4175			109.7	2.9656
	109.9	-0.3499			109.9	0.5082			109.9	0.1394			109.9	0.9825			109.9	-1.304			109.8	0.4219			109.8	2.9633
	110	-0.3525			110	0.5081			110	0.1408			110	0.9813			110	-1.3086			109.9	0.4279			109.9	2.9688
	110.1	-0.357099			110.1	0.5029			110.1	0.1362			110.1	0.980001			110.1	-1.3109			110	0.4289			110	2.9694
	110.2	-0.3556			110.2	0.5059			110.2	0.1352			110.2	0.983			110.2	-1.3046			110.1	0.4304			110.1	2.968
	110.3	-0.3513			110.3	0.5066			110.3	0.1355			110.3	0.983701			110.3	-1.3075			110.2	0.4376			110.2	2.9729
	110.4	-0.3514			110.4	0.5059			110.4	0.1374			110.4	0.9842			110.4	-1.3131			110.3	0.4399			110.3	2.9736
	110.5	-0.3537			110.5	0.5088			110.5	0.1413			110.5	0.985			110.5	-1.3158			110.4	0.4413			110.4	2.9712
	110.6	-0.3539			110.6	0.5106			110.6	0.1398			110.6	0.9861			110.6	-1.3178			110.5	0.4436			110.5	2.971
	110.7	-0.3516			110.7	0.5154			110.7	0.1419			110.7	0.9922			110.7	-1.3157			110.6	0.4445			110.6	2.9701
	110.8	-0.3513			110.8	0.517			110.8	0.1462			110.8	0.9941			110.8	-1.3145			110.7	0.4467			110.7	2.9719
	110.9	-0.3493			110.9	0.5212			110.9	0.1481			110.9	0.995			110.9	-1.3104			110.8	0.4471			110.8	2.9741
	111	-0.3473			111	0.5221			111	0.1491			111	0.995			111	-1.3112			110.9	0.45			110.9	2.976
	111.1	-0.347099			111.1	0.5195			111.1	0.149			111.1	0.993301			111.1	-1.3164			111	0.4535			111	2.9774
	111.2	-0.3447			111.2	0.5204			111.2	0.1502			111.2	0.9951			111.2	-1.313			111.1	0.4541			111.1	2.9751
	111.3	-0.339			111.3	0.5247			111.3	0.1544			111.3	1.0003			111.3	-1.3076			111.2	0.4587			111.2	2.9766
	111.4	-0.338501			111.4	0.526199			111.4	0.1551			111.4	1.004			111.4	-1.3083			111.3	0.4665			111.3	2.9799
	111.5	-0.344899			111.5	0.5226			111.5	0.1506			111.5	0.9987			111.5	-1.3109			111.4	0.466399			111.4	2.9771
	111.6	-0.3407			111.6	0.5314			111.6	0.1533			111.6	1			111.6	-1.3135			111.5	0.4627			111.5	2.9715
	111.7	-0.3396			111.7	0.5309			111.7	0.1555			111.7	0.999501			111.7	-1.317			111.6	0.4679			111.6	2.9711
	111.8	-0.3413			111.8	0.5342			111.8	0.158101			111.8	1.0022			111.8	-1.3168			111.7	0.4637			111.7	2.972
	111.9	-0.343101			111.9	0.530699			111.9	0.157			111.9	0.999			111.9	-1.3245			111.8	0.4658			111.8	2.9734
	112	-0.343699			112	0.5323			112	0.1569			112	1.0001			112	-1.3294			111.9	0.4613			111.9	2.9683
	112.1	-0.3408			112.1	0.5347			112.1	0.1592			112.1	1.0033			112.1	-1.3323			112	0.4585			112	2.964
	112.2	-0.3378			112.2	0.5351			112.2	0.1609			112.2	1.0028			112.2	-1.3289			112.1	0.4571			112.1	2.9634
	112.3	-0.340199			112.3	0.531701			112.3	0.157502			112.3	0.998402			112.3	-1.3383			112.2	0.4562			112.2	2.9648
	112.4	-0.3414			112.4	0.5288			112.4	0.1552			112.4	0.9956			112.4	-1.3416			112.3	0.4561			112.3	2.9586
	112.5	-0.3393			112.5	0.531499			112.5	0.1611			112.5	1.0019			112.5	-1.339			112.4	0.4568			112.4	2.9571
	112.6	-0.341799			112.6	0.526701			112.6	0.1545			112.6	0.9994			112.6	-1.3435			112.5	0.462			112.5	2.9625
	112.7	-0.346399			112.7	0.522301			112.7	0.1479			112.7	0.997402			112.7	-1.3521			112.6	0.4572			112.6	2.9589
	112.8	-0.3436			112.8	0.5259			112.8	0.1485			112.8	1.003			112.8	-1.3493			112.7	0.4532			112.7	2.9516
	112.9	-0.3413			112.9	0.5246			112.9	0.1467			112.9	1.0061			112.9	-1.347			112.8	0.4545			112.8	2.9518
	113	-0.342299			113	0.5211			113	0.1484			113	1.0095			113	-1.3492			112.9	0.4534			112.9	2.9524
	113.1	-0.344199			113.1	0.522501			113.1	0.1479			113.1	1.0121			113.1	-1.3498			113	0.4542			113	2.953
	113.2	-0.339			113.2	0.5256			113.2	0.1506			113.2	1.0106			113.2	-1.3493			113.1	0.4553			113.1	2.9543
	113.3	-0.341299			113.3	0.525701			113.3	0.150801			113.3	1.0064			113.3	-1.3486			113.2	0.4562			113.2	2.9566
	113.4	-0.3473			113.4	0.526			113.4	0.1516			113.4	1.0044			113.4	-1.3562			113.3	0.4533			113.3	2.9496
	113.5	-0.3455			113.5	0.53			113.5	0.1539			113.5	1.0082			113.5	-1.3553			113.4	0.453			113.4	2.9463
	113.6	-0.3432			113.6	0.5337			113.6	0.1533			113.6	1.0091			113.6	-1.3543			113.5	0.4537			113.5	2.946
	113.7	-0.343899			113.7	0.533301			113.7	0.1513			113.7	1.0097			113.7	-1.3568			113.6	0.4495			113.6	2.9453
	113.8	-0.3453			113.8	0.5359			113.8	0.150701			113.8	1.0139			113.8	-1.3558			113.7	0.4465			113.7	2.9439
	113.9	-0.3422			113.9	0.5374			113.9	0.1525			113.9	1.0143			113.9	-1.3566			113.8	0.4426			113.8	2.9462
	114	-0.3409			114	0.530999			114	0.1501			114	1.0144			114	-1.357			113.9	0.4386			113.9	2.9453
	114.1	-0.3411			114.1	0.5306			114.1	0.1492			114.1	1.0131			114.1	-1.358			114	0.4358			114	2.9421
	114.2	-0.337599			114.2	0.533701			114.2	0.1506			114.2	1.0179			114.2	-1.3558			114.1	0.4324			114.1	2.94
	114.3	-0.3325			114.3	0.5371			114.3	0.153501			114.3	1.0221			114.3	-1.357			114.2	0.4335			114.2	2.9367
	114.4	-0.332701			114.4	0.536999			114.4	0.1579			114.4	1.0212			114.4	-1.3656			114.3	0.4348			114.3	2.9391
	114.5	-0.330899			114.5	0.536199			114.5	0.1581			114.5	1.0223			114.5	-1.369			114.4	0.4324			114.4	2.9378
	114.6	-0.3302			114.6	0.5374			114.6	0.1579			114.6	1.0192			114.6	-1.3721			114.5	0.434			114.5	2.9345
	114.7	-0.3288			114.7	0.5429			114.7	0.1608			114.7	1.0217			114.7	-1.3712			114.6	0.4314			114.6	2.9309
	114.8	-0.3309			114.8	0.5445			114.8	0.162501			114.8	1.0223			114.8	-1.3744			114.7	0.4348			114.7	2.9328
	114.9	-0.3282			114.9	0.5443			114.9	0.1657			114.9	1.0252			114.9	-1.3743			114.8	0.4349			114.8	2.9329
	115	-0.3249			115	0.551			115	0.1673			115	1.0282			115	-1.3741			114.9	0.4336			114.9	2.9342
	115.1	-0.3249			115.1	0.5485			115.1	0.1682			115.1	1.0306			115.1	-1.3788			115	0.434			115	2.9363
	115.2	-0.3221			115.2	0.5516			115.2	0.17			115.2	1.0323			115.2	-1.3768			115.1	0.4287			115.1	2.9329
	115.3	-0.324299			115.3	0.548001			115.3	0.172301			115.3	1.0325			115.3	-1.3757			115.2	0.4292			115.2	2.9321
	115.4	-0.3273			115.4	0.5461			115.4	0.172			115.4	1.0312			115.4	-1.3759			115.3	0.4276			115.3	2.9298
	115.5	-0.327899			115.5	0.544799			115.5	0.1724			115.5	1.0323			115.5	-1.3792			115.4	0.4283			115.4	2.9308
	115.6	-0.327199			115.6	0.541801			115.6	0.1717			115.6	1.0317			115.6	-1.3832			115.5	0.4297			115.5	2.9344
	115.7	-0.326299			115.7	0.539301			115.7	0.1748			115.7	1.0303			115.7	-1.3861			115.6	0.4273			115.6	2.9352
	115.8	-0.325399			115.8	0.540701			115.8	0.177201			115.8	1.0376			115.8	-1.3876			115.7	0.4243			115.7	2.9315
	115.9	-0.3228			115.9	0.5439			115.9	0.1754			115.9	1.0367			115.9	-1.3879			115.8	0.4268			115.8	2.9295
	116	-0.3205			116	0.5452			116	0.1791			116	1.0376			116	-1.3889			115.9	0.4249			115.9	2.9307
	116.1	-0.3174			116.1	0.5453			116.1	0.1804			116.1	1.0375			116.1	-1.3908			116	0.4188			116	2.9315
	116.2	-0.317899			116.2	0.546001			116.2	0.1842			116.2	1.0345			116.2	-1.3949			116.1	0.4229			116.1	2.9321
	116.3	-0.3173			116.3	0.547			116.3	0.185701			116.3	1.0352			116.3	-1.397			116.2	0.4212			116.2	2.931
	116.4	-0.3207			116.4	0.5496			116.4	0.187			116.4	1.035			116.4	-1.3987			116.3	0.4178			116.3	2.9303
	116.5	-0.319799			116.5	0.548799			116.5	0.1875			116.5	1.0365			116.5	-1.3991			116.4	0.4142			116.4	2.9284
	116.6	-0.322799			116.6	0.548201			116.6	0.1867			116.6	1.0331			116.6	-1.4008			116.5	0.413			116.5	2.9266
	116.7	-0.325599			116.7	0.544501			116.7	0.1893			116.7	1.0328			116.7	-1.4005			116.6	0.4091			116.6	2.9247
	116.8	-0.3229			116.8	0.544			116.8	0.191501			116.8	1.0362			116.8	-1.4034			116.7	0.4058			116.7	2.9219
	116.9	-0.322301			116.9	0.544699			116.9	0.1892			116.9	1.0379			116.9	-1.4074			116.8	0.407			116.8	2.9243
	117	-0.325499			117	0.544399			117	0.1857			117	1.0367			117	-1.4117			116.9	0.4063			116.9	2.9219
	117.1	-0.326599			117.1	0.544001			117.1	0.1845			117.1	1.0337			117.1	-1.413			117	0.4028			117	2.9177
	117.2	-0.3262			117.2	0.5473			117.2	0.1883			117.2	1.0354			117.2	-1.4092			117.1	0.3987			117.1	2.9148
	117.3	-0.326699			117.3	0.547501			117.3	0.186001			117.3	1.0371			117.3	-1.4122			117.2	0.3995			117.2	2.9128
	117.4	-0.331601			117.4	0.547899			117.4	0.1846			117.4	1.0351			117.4	-1.4182			117.3	0.3956			117.3	2.912
	117.5	-0.3315			117.5	0.5477			117.5	0.1836			117.5	1.0325			117.5	-1.4222			117.4	0.3909			117.4	2.9092
	117.6	-0.329			117.6	0.5527			117.6	0.1905			117.6	1.0363			117.6	-1.4204			117.5	0.3902			117.5	2.9091
	117.7	-0.330399			117.7	0.548401			117.7	0.1876			117.7	1.0353			117.7	-1.4202			117.6	0.3902			117.6	2.9153
	117.8	-0.3305			117.8	0.5497			117.8	0.187201			117.8	1.0381			117.8	-1.4187			117.7	0.3865			117.7	2.9158
	117.9	-0.333601			117.9	0.545899			117.9	0.1827			117.9	1.0326			117.9	-1.4258			117.8	0.3895			117.8	2.9182
	118	-0.3361			118	0.5473			118	0.1839			118	1.0352			118	-1.4275			117.9	0.3826			117.9	2.9142
	118.1	-0.3336			118.1	0.5497			118.1	0.1888			118.1	1.0404			118.1	-1.425			118	0.3814			118	2.9119
	118.2	-0.335999			118.2	0.550401			118.2	0.1899			118.2	1.0413			118.2	-1.4257			118.1	0.3844			118.1	2.9167
	118.3	-0.3375			118.3	0.5505			118.3	0.190101			118.3	1.042			118.3	-1.4265			118.2	0.3833			118.2	2.9181
	118.4	-0.3332			118.4	0.5558			118.4	0.1904			118.4	1.0436			118.4	-1.4204			118.3	0.3829			118.3	2.9187
	118.5	-0.3298			118.5	0.560599			118.5	0.1942			118.5	1.0452			118.5	-1.4181			118.4	0.3825			118.4	2.9243
	118.6	-0.331499			118.6	0.557001			118.6	0.1882			118.6	1.0382			118.6	-1.4244			118.5	0.3831			118.5	2.9248
	118.7	-0.332			118.7	0.5592			118.7	0.1948			118.7	1.0382			118.7	-1.4229			118.6	0.3771			118.6	2.9192
	118.8	-0.3266			118.8	0.5645			118.8	0.2009			118.8	1.0386			118.8	-1.4181			118.7	0.3779			118.7	2.9198
	118.9	-0.323601			118.9	0.564499			118.9	0.2036			118.9	1.0388			118.9	-1.4169			118.8	0.3816			118.8	2.9281
	119	-0.324099			119	0.562699			119	0.2019			119	1.037			119	-1.4202			118.9	0.384			118.9	2.9295
	119.1	-0.324499			119.1	0.560301			119.1	0.2005			119.1	1.0355			119.1	-1.4266			119	0.3804			119	2.9279
	119.2	-0.325399			119.2	0.558401			119.2	0.1989			119.2	1.0327			119.2	-1.4328			119.1	0.376			119.1	2.9255
	119.3	-0.330599			119.3	0.553901			119.3	0.198501			119.3	1.0311			119.3	-1.4372			119.2	0.3735			119.2	2.9238
	119.4	-0.3292			119.4	0.5549			119.4	0.2005			119.4	1.0339			119.4	-1.4395			119.3	0.3694			119.3	2.9193
	119.5	-0.3258			119.5	0.556999			119.5	0.2018			119.5	1.0366			119.5	-1.4361			119.4	0.3707			119.4	2.9212
	119.6	-0.328999			119.6	0.551901			119.6	0.2007			119.6	1.0325			119.6	-1.4383			119.5	0.3732			119.5	2.9265
	119.7	-0.332399			119.7	0.550301			119.7	0.2015			119.7	1.0336			119.7	-1.4428			119.6	0.3709			119.6	2.9234
	119.8	-0.328299			119.8	0.549401			119.8	0.203801			119.8	1.0362			119.8	-1.4434			119.7	0.3708			119.7	2.921
	119.9	-0.3291			119.9	0.5516			119.9	0.2061			119.9	1.0374			119.9	-1.4449			119.8	0.3701			119.8	2.9206
	120	-0.3272			120	0.5524			120	0.2092			120	1.0431			120	-1.4418			119.9	0.3732			119.9	2.9193
	120.1	-0.3261			120.1	0.5629			120.1	0.2144			120.1	1.0479			120.1	-1.4393			120	0.3792			120	2.921
	120.2	-0.3269			120.2	0.5668			120.2	0.2177			120.2	1.0501			120.2	-1.4382			120.1	0.3805			120.1	2.9264
	120.3	-0.329099			120.3	0.567001			120.3	0.217501			120.3	1.0479			120.3	-1.4394			120.2	0.382			120.2	2.931
	120.4	-0.3282			120.4	0.5704			120.4	0.2172			120.4	1.0486			120.4	-1.4425			120.3	0.3821			120.3	2.9313
	120.5	-0.3267			120.5	0.573799			120.5	0.2175			120.5	1.0505			120.5	-1.4397			120.4	0.3824			120.4	2.9307
	120.6	-0.329099			120.6	0.574601			120.6	0.2178			120.6	1.0478			120.6	-1.4405			120.5	0.3829			120.5	2.9311
	120.7	-0.331699			120.7	0.576601			120.7	0.2182			120.7	1.0483			120.7	-1.4422			120.6	0.3781			120.6	2.9296
	120.8	-0.335899			120.8	0.574901			120.8	0.217702			120.8	1.0426			120.8	-1.4474			120.7	0.3738			120.7	2.9288
	120.9	-0.338701			120.9	0.571699			120.9	0.2181			120.9	1.0385			120.9	-1.4499			120.8	0.3698			120.8	2.9202
	121	-0.340399			121	0.573099			121	0.2185			121	1.0378			121	-1.4535			120.9	0.3635			120.9	2.9149
	121.1	-0.345399			121.1	0.569701			121.1	0.2157			121.1	1.037			121.1	-1.4565			121	0.3623			121	2.9152
	121.2	-0.346999			121.2	0.572501			121.2	0.2134			121.2	1.0342			121.2	-1.4544			121.1	0.3607			121.1	2.9151
	121.3	-0.353299			121.3	0.567001			121.3	0.210502			121.3	1.031			121.3	-1.4582			121.2	0.3602			121.2	2.9172
	121.4	-0.354801			121.4	0.566899			121.4	0.2055			121.4	1.0275			121.4	-1.4611			121.3	0.3572			121.3	2.9105
	121.5	-0.358099			121.5	0.565			121.5	0.2013			121.5	1.0216			121.5	-1.4679			121.4	0.3541			121.4	2.9079
	121.6	-0.356099			121.6	0.566501			121.6	0.2027			121.6	1.0228			121.6	-1.467			121.5	0.3461			121.5	2.9005
	121.7	-0.3507			121.7	0.5699			121.7	0.2059			121.7	1.0244			121.7	-1.4655			121.6	0.3421			121.6	2.8983
	121.8	-0.3473			121.8	0.573			121.8	0.207801			121.8	1.0274			121.8	-1.4678			121.7	0.3392			121.7	2.8992
	121.9	-0.348401			121.9	0.573399			121.9	0.2062			121.9	1.0271			121.9	-1.4648			121.8	0.34			121.8	2.9035
	122	-0.350499			122	0.5699			122	0.2067			122	1.0239			122	-1.4665			121.9	0.3384			121.9	2.908
	122.1	-0.3502			122.1	0.5709			122.1	0.2066			122.1	1.0274			122.1	-1.4651			122	0.3356			122	2.9059
	122.2	-0.350499			122.2	0.571901			122.2	0.2062			122.2	1.0279			122.2	-1.4629			122.1	0.3357			122.1	2.9053
	122.3	-0.3476			122.3	0.5764			122.3	0.2078			122.3	1.0315			122.3	-1.4601			122.2	0.3304			122.2	2.9012
	122.4	-0.3466			122.4	0.5772			122.4	0.207			122.4	1.0329			122.4	-1.4643			122.3	0.3305			122.3	2.9017
	122.5	-0.3431			122.5	0.5774			122.5	0.2084			122.5	1.0372			122.5	-1.4629			122.4	0.3259			122.4	2.9006
	122.6	-0.3418			122.6	0.5812			122.6	0.2069			122.6	1.0379			122.6	-1.4597			122.5	0.3246			122.5	2.9039
	122.7	-0.3373			122.7	0.5865			122.7	0.2099			122.7	1.0427			122.7	-1.4563			122.6	0.321			122.6	2.9095
	122.8	-0.335799			122.8	0.591101			122.8	0.208101			122.8	1.0451			122.8	-1.461			122.7	0.3245			122.7	2.9161
	122.9	-0.3387			122.9	0.5897			122.9	0.2062			122.9	1.0427			122.9	-1.4633			122.8	0.322			122.8	2.9173
	123	-0.3406			123	0.5881			123	0.2075			123	1.043			123	-1.4589			122.9	0.3162			122.9	2.9138
	123.1	-0.3353			123.1	0.5924			123.1	0.2148			123.1	1.0475			123.1	-1.4562			123	0.3158			123	2.916
	123.2	-0.3332			123.2	0.5956			123.2	0.2181			123.2	1.053			123.2	-1.4574			123.1	0.3176			123.1	2.921
	123.3	-0.3295			123.3	0.6002			123.3	0.2197			123.3	1.057			123.3	-1.4602			123.2	0.3217			123.2	2.9217
	123.4	-0.3275			123.4	0.6051			123.4	0.2261			123.4	1.058			123.4	-1.4619			123.3	0.3199			123.3	2.928
	123.5	-0.3236			123.5	0.609599			123.5	0.2316			123.5	1.0603			123.5	-1.461			123.4	0.3184			123.4	2.9306
	123.6	-0.323599			123.6	0.611201			123.6	0.2335			123.6	1.0608			123.6	-1.4596			123.5	0.32			123.5	2.9325
	123.7	-0.326599			123.7	0.612201			123.7	0.2301			123.7	1.0589			123.7	-1.464			123.6	0.3209			123.6	2.9353
	123.8	-0.326699			123.8	0.614801			123.8	0.230401			123.8	1.0599			123.8	-1.4662			123.7	0.3158			123.7	2.9297
	123.9	-0.3249			123.9	0.6182			123.9	0.2314			123.9	1.0591			123.9	-1.4682			123.8	0.3135			123.8	2.9262
	124	-0.322			124	0.623599			124	0.2328			124	1.0624			124	-1.4644			123.9	0.3117			123.9	2.9251
	124.1	-0.322599			124.1	0.625301			124.1	0.2334			124.1	1.0596			124.1	-1.4622			124	0.315			124	2.9268
	124.2	-0.327499			124.2	0.625101			124.2	0.2327			124.2	1.0536			124.2	-1.4663			124.1	0.3155			124.1	2.9287
	124.3	-0.331499			124.3	0.624501			124.3	0.229303			124.3	1.0486			124.3	-1.4708			124.2	0.3125			124.2	2.9237
	124.4	-0.336101			124.4	0.625099			124.4	0.2288			124.4	1.0452			124.4	-1.4761			124.3	0.308			124.3	2.9178
	124.5	-0.341899			124.5	0.626399			124.5	0.231			124.5	1.0458			124.5	-1.481			124.4	0.3073			124.4	2.9127
	124.6	-0.344599			124.6	0.630101			124.6	0.2302			124.6	1.0432			124.6	-1.486			124.5	0.3064			124.5	2.9094
	124.7	-0.3443			124.7	0.6332			124.7	0.2321			124.7	1.0454			124.7	-1.4901			124.6	0.303			124.6	2.9101
	124.8	-0.342			124.8	0.636			124.8	0.2328			124.8	1.0504			124.8	-1.4906			124.7	0.3017			124.7	2.9135
	124.9	-0.347201			124.9	0.633099			124.9	0.2306			124.9	1.0493			124.9	-1.4955			124.8	0.3027			124.8	2.919
	125	-0.351899			125	0.633399			125	0.2312			125	1.049			125	-1.502			124.9	0.296			124.9	2.9134
	125.1	-0.351299			125.1	0.639501			125.1	0.2362			125.1	1.052			125.1	-1.5053			125	0.2938			125	2.9112
	125.2	-0.355199			125.2	0.642501			125.2	0.234			125.2	1.0519			125.2	-1.5039			125.1	0.2954			125.1	2.9109
	125.3	-0.3528			125.3	0.6463			125.3	0.237001			125.3	1.0535			125.3	-1.5009			125.2	0.2929			125.2	2.9089
	125.4	-0.350101			125.4	0.649999			125.4	0.2384			125.4	1.0561			125.4	-1.4999			125.3	0.2907			125.3	2.9076
	125.5	-0.351099			125.5	0.647599			125.5	0.2389			125.5	1.0545			125.5	-1.5006			125.4	0.2935			125.4	2.91
	125.6	-0.349999			125.6	0.648201			125.6	0.2383			125.6	1.0547			125.6	-1.5065			125.5	0.2903			125.5	2.9096
	125.7	-0.3468			125.7	0.6561			125.7	0.2406			125.7	1.059			125.7	-1.5068			125.6	0.2874			125.6	2.9068
	125.8	-0.345699			125.8	0.658401			125.8	0.240701			125.8	1.0604			125.8	-1.509			125.7	0.2907			125.7	2.909
	125.9	-0.348801			125.9	0.663799			125.9	0.2395			125.9	1.0599			125.9	-1.5086			125.8	0.2912			125.8	2.9104
	126	-0.348099			126	0.664499			126	0.2385			126	1.0567			126	-1.5122			125.9	0.2903			125.9	2.911
	126.1	-0.354698			126.1	0.665302			126.1	0.2324			126.1	1.0504			126.1	-1.5196			126	0.2875			126	2.9097
	126.2	-0.358499			126.2	0.661101			126.2	0.2305			126.2	1.0465			126.2	-1.5245			126.1	0.2804			126.1	2.9035
	126.3	-0.359599			126.3	0.659601			126.3	0.230602			126.3	1.048			126.3	-1.5301			126.2	0.2762			126.2	2.8998
	126.4	-0.355801			126.4	0.661499			126.4	0.2356			126.4	1.0512			126.4	-1.5298			126.3	0.2728			126.3	2.8973
	126.5	-0.3557			126.5	0.664699			126.5	0.2381			126.5	1.0534			126.5	-1.5298			126.4	0.2714			126.4	2.8996
	126.6	-0.3568			126.6	0.6644			126.6	0.2404			126.6	1.0539			126.6	-1.5309			126.5	0.2705			126.5	2.9022
	126.7	-0.353			126.7	0.6652			126.7	0.2411			126.7	1.0566			126.7	-1.5315			126.6	0.2676			126.6	2.9022
	126.8	-0.3507			126.8	0.6638			126.8	0.239701			126.8	1.0579			126.8	-1.533			126.7	0.2678			126.7	2.902
	126.9	-0.3471			126.9	0.6607			126.9	0.2372			126.9	1.0593			126.9	-1.5352			126.8	0.2716			126.8	2.9011
	127	-0.3411			127	0.664099			127	0.2368			127	1.0636			127	-1.5315			126.9	0.2691			126.9	2.9051
	127.1	-0.3375			127.1	0.6638			127.1	0.2352			127.1	1.0681			127.1	-1.5302			127	0.273			127	2.9079
	127.2	-0.3319			127.2	0.6685			127.2	0.2385			127.2	1.0705			127.2	-1.5279			127.1	0.2715			127.1	2.9063
	127.3	-0.335799			127.3	0.668901			127.3	0.237202			127.3	1.0666			127.3	-1.5352			127.2	0.2693			127.2	2.9063
	127.4	-0.336601			127.4	0.671399			127.4	0.2364			127.4	1.0638			127.4	-1.541			127.3	0.2706			127.3	2.9006
	127.5	-0.3349			127.5	0.6754			127.5	0.241			127.5	1.0668			127.5	-1.5426			127.4	0.2682			127.4	2.9027
	127.6	-0.3317			127.6	0.6796			127.6	0.2445			127.6	1.0697			127.6	-1.5407			127.5	0.2683			127.5	2.9023
	127.7	-0.332899			127.7	0.681301			127.7	0.2439			127.7	1.0692			127.7	-1.5481			127.6	0.2709			127.6	2.9063
	127.8	-0.333999			127.8	0.682901			127.8	0.244801			127.8	1.0702			127.8	-1.55			127.7	0.2708			127.7	2.9067
	127.9	-0.335101			127.9	0.683699			127.9	0.2425			127.9	1.0667			127.9	-1.5511			127.8	0.2727			127.8	2.9077
	128	-0.3353			128	0.686799			128	0.2433			128	1.0654			128	-1.5535			127.9	0.2684			127.9	2.9023
	128.1	-0.337199			128.1	0.687301			128.1	0.2376			128.1	1.0689			128.1	-1.5603			128	0.2658			128	2.901
	128.2	-0.339999			128.2	0.685601			128.2	0.2353			128.2	1.063			128.2	-1.5648			128.1	0.2633			128.1	2.9001
	128.3	-0.3415			128.3	0.6885			128.3	0.2384			128.3	1.0683			128.3	-1.5665			128.2	0.2628			128.2	2.896
	128.4	-0.343601			128.4	0.686299			128.4	0.2364			128.4	1.0703			128.4	-1.5679			128.3	0.2652			128.3	2.9033
	128.5	-0.345399			128.5	0.686099			128.5	0.2381			128.5	1.071			128.5	-1.5712			128.4	0.2657			128.4	2.9048
	128.6	-0.3449			128.6	0.6872			128.6	0.2406			128.6	1.0718			128.6	-1.5746			128.5	0.268			128.5	2.9039
	128.7	-0.345699			128.7	0.688701			128.7	0.2429			128.7	1.0733			128.7	-1.5791			128.6	0.2713			128.6	2.902
	128.8	-0.347599			128.8	0.685801			128.8	0.240702			128.8	1.0752			128.8	-1.5858			128.7	0.2746			128.7	2.8972
	128.9	-0.344001			128.9	0.691599			128.9	0.2455			128.9	1.0795			128.9	-1.5805			128.8	0.2751			128.8	2.8934
	129	-0.3448			129	0.693899			129	0.2479			129	1.0793			129	-1.5815			128.9	0.2793			128.9	2.8935
	129.1	-0.3437			129.1	0.698			129.1	0.2526			129.1	1.0831			129.1	-1.5861			129	0.2809			129	2.8915
	129.2	-0.349399			129.2	0.698201			129.2	0.2489			129.2	1.0801			129.2	-1.5921			129.1	0.2803			129.1	2.8902
	129.3	-0.351399			129.3	0.701101			129.3	0.249201			129.3	1.0796			129.3	-1.5898			129.2	0.2768			129.2	2.8902
	129.4	-0.3551			129.4	0.7032			129.4	0.2501			129.4	1.0829			129.4	-1.5875			129.3	0.2766			129.3	2.8886
	129.5	-0.3553			129.5	0.702999			129.5	0.2541			129.5	1.0883			129.5	-1.5876			129.4	0.2774			129.4	2.8853
	129.6	-0.357899			129.6	0.700001			129.6	0.2493			129.6	1.0905			129.6	-1.5914			129.5	0.2763			129.5	2.8869
	129.7	-0.360499			129.7	0.701001			129.7	0.2502			129.7	1.0928			129.7	-1.5946			129.6	0.2714			129.6	2.8868
	129.8	-0.3556			129.8	0.7042			129.8	0.2527			129.8	1.0982			129.8	-1.5937			129.7	0.2694			129.7	2.8859
	129.9	-0.3554			129.9	0.7032			129.9	0.2538			129.9	1.0988			129.9	-1.5952			129.8	0.2732			129.8	2.8882
	130	-0.3539			130	0.7053			130	0.2569			130	1.1034			130	-1.5934			129.9	0.2732			129.9	2.8905
	130.1	-0.3517			130.1	0.7053			130.1	0.2633			130.1	1.1051			130.1	-1.5942			130	0.2773			130	2.8949
	130.2	-0.3467			130.2	0.7101			130.2	0.2667			130.2	1.112			130.2	-1.5938			130.1	0.2764			130.1	2.8965
	130.3	-0.342799			130.3	0.712201			130.3	0.262401			130.3	1.1133			130.3	-1.5946			130.2	0.2759			130.2	2.9014
	130.4	-0.3421			130.4	0.7128			130.4	0.2631			130.4	1.1157			130.4	-1.595			130.3	0.2739			130.3	2.9035
	130.5	-0.338			130.5	0.713899			130.5	0.2671			130.5	1.1189			130.5	-1.5921			130.4	0.2726			130.4	2.9047
	130.6	-0.336299			130.6	0.712801			130.6	0.2655			130.6	1.1197			130.6	-1.5922			130.5	0.2713			130.5	2.9042
	130.7	-0.334			130.7	0.7131			130.7	0.2671			130.7	1.1262			130.7	-1.5909			130.6	0.267			130.6	2.9045
	130.8	-0.334099			130.8	0.714701			130.8	0.270301			130.8	1.1268			130.8	-1.5911			130.7	0.269			130.7	2.9051
	130.9	-0.3366			130.9	0.7172			130.9	0.2703			130.9	1.1264			130.9	-1.5955			130.8	0.2693			130.8	2.9005
	131	-0.3337			131	0.721099			131	0.2731			131	1.1293			131	-1.5973			130.9	0.2654			130.9	2.8969
	131.1	-0.334299			131.1	0.719301			131.1	0.2702			131.1	1.1261			131.1	-1.5983			131	0.2657			131	2.9026
	131.2	-0.339799			131.2	0.715601			131.2	0.2661			131.2	1.1195			131.2	-1.601			131.1	0.264			131.1	2.9018
	131.3	-0.3315			131.3	0.72			131.3	0.2736			131.3	1.1248			131.3	-1.5994			131.2	0.2576			131.2	2.8974
	131.4	-0.3324			131.4	0.7254			131.4	0.2757			131.4	1.1259			131.4	-1.5992			131.3	0.2594			131.3	2.902
	131.5	-0.3324			131.5	0.730299			131.5	0.2756			131.5	1.1252			131.5	-1.5989			131.4	0.2618			131.4	2.9052
	131.6	-0.337399			131.6	0.732701			131.6	0.2748			131.6	1.1226			131.6	-1.6042			131.5	0.2571			131.5	2.9081
	131.7	-0.342299			131.7	0.731101			131.7	0.2722			131.7	1.1215			131.7	-1.6058			131.6	0.2533			131.6	2.9024
	131.8	-0.342498			131.8	0.724902			131.8	0.268102			131.8	1.1156			131.8	-1.6119			131.7	0.2487			131.7	2.8971
	131.9	-0.341301			131.9	0.723799			131.9	0.2713			131.9	1.1154			131.9	-1.6102			131.8	0.2402			131.8	2.8928
	132	-0.338999			132	0.7205			132	0.2726			132	1.116			132	-1.6161			131.9	0.2378			131.9	2.8885
	132.1	-0.338099			132.1	0.719301			132.1	0.2722			132.1	1.1181			132.1	-1.6203			132	0.236			132	2.8861
	132.2	-0.3317			132.2	0.7205			132.2	0.2767			132.2	1.1246			132.2	-1.6202			132.1	0.2336			132.1	2.886
	132.3	-0.3236			132.3	0.7239			132.3	0.2779			132.3	1.1284			132.3	-1.6219			132.2	0.233			132.2	2.8864
	132.4	-0.316601			132.4	0.729499			132.4	0.2811			132.4	1.1303			132.4	-1.6178			132.3	0.2355			132.3	2.8898
	132.5	-0.319599			132.5	0.7282			132.5	0.2741			132.5	1.1254			132.5	-1.6255			132.4	0.2368			132.4	2.8938
	132.6	-0.316699			132.6	0.726001			132.6	0.2749			132.6	1.1232			132.6	-1.6266			132.5	0.2326			132.5	2.8896
	132.7	-0.317799			132.7	0.726101			132.7	0.2701			132.7	1.1175			132.7	-1.6298			132.6	0.2297			132.6	2.886
	132.8	-0.319799			132.8	0.726101			132.8	0.271402			132.8	1.1153			132.8	-1.6343			132.7	0.2257			132.7	2.879
	132.9	-0.3169			132.9	0.7259			132.9	0.2736			132.9	1.1175			132.9	-1.6372			132.8	0.2211			132.8	2.8798
	133	-0.3169			133	0.729299			133	0.2796			133	1.118			133	-1.6386			132.9	0.216			132.9	2.8783
	133.1	-0.319999			133.1	0.730501			133.1	0.2815			133.1	1.1192			133.1	-1.6424			133	0.2141			133	2.8786
	133.2	-0.326099			133.2	0.732001			133.2	0.2804			133.2	1.1144			133.2	-1.6467			133.1	0.2092			133.1	2.878
	133.3	-0.331499			133.3	0.730201			133.3	0.281602			133.3	1.1121			133.3	-1.6489			133.2	0.2079			133.2	2.8713
	133.4	-0.327			133.4	0.7314			133.4	0.287			133.4	1.1204			133.4	-1.644			133.3	0.2055			133.3	2.8649
	133.5	-0.3278			133.5	0.7323			133.5	0.2877			133.5	1.1232			133.5	-1.644			133.4	0.205			133.4	2.8718
	133.6	-0.328799			133.6	0.733401			133.6	0.2875			133.6	1.1236			133.6	-1.6447			133.5	0.2031			133.5	2.8714
	133.7	-0.3261			133.7	0.7358			133.7	0.2932			133.7	1.1246			133.7	-1.6454			133.6	0.2033			133.6	2.8727
	133.8	-0.327599			133.8	0.735801			133.8	0.297401			133.8	1.1246			133.8	-1.6436			133.7	0.2049			133.7	2.8738
	133.9	-0.332601			133.9	0.734199			133.9	0.2958			133.9	1.1232			133.9	-1.6484			133.8	0.203			133.8	2.8715
	134	-0.3317			134	0.737199			134	0.3002			134	1.1283			134	-1.6498			133.9	0.1985			133.9	2.8664
	134.1	-0.327			134.1	0.736			134.1	0.3027			134.1	1.1317			134.1	-1.6576			134	0.1983			134	2.8716
	134.2	-0.3272			134.2	0.7373			134.2	0.3085			134.2	1.1299			134.2	-1.6591			134.1	0.1971			134.1	2.8698
	134.3	-0.329699			134.3	0.737801			134.3	0.308501			134.3	1.1312			134.3	-1.6608			134.2	0.1921			134.2	2.8686
	134.4	-0.3304			134.4	0.7367			134.4	0.3029			134.4	1.126			134.4	-1.6638			134.3	0.1883			134.3	2.8691
	134.5	-0.326899			134.5	0.7428			134.5	0.3054			134.5	1.1283			134.5	-1.6631			134.4	0.1819			134.4	2.8612
	134.6	-0.325299			134.6	0.742901			134.6	0.3053			134.6	1.1271			134.6	-1.6617			134.5	0.1878			134.5	2.8603
	134.7	-0.323699			134.7	0.746401			134.7	0.3046			134.7	1.1246			134.7	-1.6609			134.6	0.1868			134.6	2.8582
	134.8	-0.322			134.8	0.7496			134.8	0.307701			134.8	1.1289			134.8	-1.6584			134.7	0.1843			134.7	2.8536
	134.9	-0.320901			134.9	0.750199			134.9	0.3089			134.9	1.1289			134.9	-1.6591			134.8	0.1849			134.8	2.856
	135	-0.324099			135	0.745599			135	0.3078			135	1.1258			135	-1.6662			134.9	0.1823			134.9	2.8563
	135.1	-0.3258			135.1	0.7443			135.1	0.3059			135.1	1.1234			135.1	-1.6683			135	0.177			135	2.8579
	135.2	-0.326899			135.2	0.742601			135.2	0.3047			135.2	1.1215			135.2	-1.671			135.1	0.172			135.1	2.8591
	135.3	-0.325299			135.3	0.744201			135.3	0.303001			135.3	1.1238			135.3	-1.6709			135.2	0.1696			135.2	2.8589
	135.4	-0.324001			135.4	0.742599			135.4	0.3026			135.4	1.1206			135.4	-1.6766			135.3	0.1678			135.3	2.856
	135.5	-0.322899			135.5	0.739799			135.5	0.301			135.5	1.1175			135.5	-1.6815			135.4	0.1589			135.4	2.8552
	135.6	-0.328099			135.6	0.736201			135.6	0.2903			135.6	1.1101			135.6	-1.69			135.5	0.1543			135.5	2.8547
	135.7	-0.3278			135.7	0.7386			135.7	0.2932			135.7	1.1106			135.7	-1.6915			135.6	0.1511			135.6	2.8469
	135.8	-0.3253			135.8	0.739			135.8	0.2939			135.8	1.1095			135.8	-1.6937			135.7	0.1528			135.7	2.8471
	135.9	-0.326101			135.9	0.737899			135.9	0.2913			135.9	1.1061			135.9	-1.6951			135.8	0.1505			135.8	2.8458
	136	-0.326999			136	0.737499			136	0.2907			136	1.1051			136	-1.6975			135.9	0.145			135.9	2.8446
	136.1	-0.327099			136.1	0.738501			136.1	0.2915			136.1	1.1045			136.1	-1.6971			136	0.1428			136	2.8414
	136.2	-0.328999			136.2	0.740101			136.2	0.2895			136.2	1.103			136.2	-1.6999			136.1	0.1392			136.1	2.8393
	136.3	-0.332799			136.3	0.736701			136.3	0.286202			136.3	1.0977			136.3	-1.7058			136.2	0.1382			136.2	2.8374
	136.4	-0.336901			136.4	0.733399			136.4	0.2893			136.4	1.0988			136.4	-1.7097			136.3	0.1327			136.3	2.831
	136.5	-0.333299			136.5	0.735			136.5	0.292			136.5	1.1002			136.5	-1.7131			136.4	0.1307			136.4	2.8276
	136.6	-0.3316			136.6	0.7377			136.6	0.2933			136.6	1.1039			136.6	-1.7145			136.5	0.132			136.5	2.8247
	136.7	-0.329199			136.7	0.742501			136.7	0.2932			136.7	1.1048			136.7	-1.7161			136.6	0.135			136.6	2.8304
	136.8	-0.3282			136.8	0.7408			136.8	0.293401			136.8	1.1062			136.8	-1.7143			136.7	0.1348			136.7	2.83
	136.9	-0.328301			136.9	0.739399			136.9	0.2901			136.9	1.1075			136.9	-1.7169			136.8	0.1329			136.8	2.8316
	137	-0.328299			137	0.734599			137	0.2901			137	1.1066			137	-1.7175			136.9	0.1263			136.9	2.8308
	137.1	-0.3273			137.1	0.7337			137.1	0.2901			137.1	1.1091			137.1	-1.7206			137	0.1233			137	2.8283
	137.2	-0.3252			137.2	0.7399			137.2	0.2919			137.2	1.1149			137.2	-1.7226			137.1	0.1215			137.1	2.8268
	137.3	-0.3256			137.3	0.7431			137.3	0.296401			137.3	1.1185			137.3	-1.7217			137.2	0.1209			137.2	2.8284
	137.4	-0.3296			137.4	0.7434			137.4	0.295			137.4	1.1141			137.4	-1.7242			137.3	0.1232			137.3	2.8282
	137.5	-0.3324			137.5	0.743899			137.5	0.2957			137.5	1.1181			137.5	-1.7278			137.4	0.1204			137.4	2.8212
	137.6	-0.333199			137.6	0.740601			137.6	0.2976			137.6	1.1218			137.6	-1.7322			137.5	0.1221			137.5	2.8204
	137.7	-0.3245			137.7	0.7434			137.7	0.3009			137.7	1.1289			137.7	-1.7298			137.6	0.1226			137.6	2.8132
	137.8	-0.322299			137.8	0.743801			137.8	0.299202			137.8	1.128			137.8	-1.7325			137.7	0.1274			137.7	2.8208
	137.9	-0.3232			137.9	0.7489			137.9	0.3021			137.9	1.1332			137.9	-1.7291			137.8	0.126			137.8	2.8194
	138	-0.319			138	0.7553			138	0.3068			138	1.1377			138	-1.7272			137.9	0.1274			137.9	2.8218
	138.1	-0.3192			138.1	0.7593			138.1	0.308			138.1	1.1364			138.1	-1.7267			138	0.1282			138	2.8277
	138.2	-0.319199			138.2	0.761301			138.2	0.3065			138.2	1.1346			138.2	-1.7272			138.1	0.1258			138.1	2.8276
	138.3	-0.3193			138.3	0.7618			138.3	0.308501			138.3	1.1347			138.3	-1.728			138.2	0.1223			138.2	2.8226
	138.4	-0.324701			138.4	0.762399			138.4	0.309			138.4	1.1364			138.4	-1.7287			138.3	0.1186			138.3	2.8265
	138.5	-0.325799			138.5	0.763099			138.5	0.3094			138.5	1.1405			138.5	-1.73			138.4	0.1178			138.4	2.8257
	138.6	-0.329099			138.6	0.759201			138.6	0.313			138.6	1.144			138.6	-1.7276			138.5	0.118			138.5	2.8258
	138.7	-0.331199			138.7	0.762401			138.7	0.3147			138.7	1.146			138.7	-1.7317			138.6	0.1163			138.6	2.8266
	138.8	-0.331399			138.8	0.762201			138.8	0.315601			138.8	1.1517			138.8	-1.7349			138.7	0.1152			138.7	2.8306
	138.9	-0.3296			138.9	0.766			138.9	0.3193			138.9	1.1571			138.9	-1.7293			138.8	0.1114			138.8	2.8344
	139	-0.3294			139	0.7682			139	0.323			139	1.1613			139	-1.7257			138.9	0.1144			138.9	2.8382
	139.1	-0.3246			139.1	0.7733			139.1	0.3226			139.1	1.1652			139.1	-1.7223			139	0.1143			139	2.8432
	139.2	-0.322299			139.2	0.773001			139.2	0.3214			139.2	1.1667			139.2	-1.7245			139.1	0.1188			139.1	2.8459
	139.3	-0.3178			139.3	0.771			139.3	0.323301			139.3	1.1686			139.3	-1.7262			139.2	0.1184			139.2	2.8458
	139.4	-0.3143			139.4	0.771			139.4	0.325			139.4	1.1721			139.4	-1.7297			139.3	0.1139			139.3	2.8484
	139.5	-0.3095			139.5	0.774099			139.5	0.327			139.5	1.1745			139.5	-1.7302			139.4	0.1152			139.4	2.8539
	139.6	-0.308099			139.6	0.773601			139.6	0.331			139.6	1.1762			139.6	-1.7318			139.5	0.1167			139.5	2.8535
	139.7	-0.308099			139.7	0.769801			139.7	0.331			139.7	1.1761			139.7	-1.7371			139.6	0.1157			139.6	2.8522
[truncated: 8,604 more rows]
[truncated: 28 more columns]

## Sheet: ED 2A_FcgRIIA
	ISB 2001 sensorgram																																		ISB2001 plot of response vs concentration
FcgRIIA concentration (nM)	39 nM				78 nM				156 nM				313 nM				625 nM				1250 nM				2500 nM				5000 nM
	Time (s)	Response (RU)	Time (s)	Response (RU)	Time (s)	Response (RU)	Time (s)	Response (RU)	Time (s)	Response (RU)	Time (s)	Response (RU)	Time (s)	Response (RU)	Time (s)	Response (RU)	Time (s)	Response (RU)	Time (s)	Response (RU)	Time (s)	Response (RU)	Time (s)	Response (RU)	Time (s)	Response (RU)	Time (s)	Response (RU)	Time (s)	Response (RU)	Time (s)	Response (RU)			Concentration (M)	Response (RU)	Concentration (M)	Response (RU)	Concentration (M)	Response (RU)	Concentration (M)	Response (RU)	Concentration (M)	Response (RU)	Concentration (M)	Response (RU)	Concentration (M)	Response (RU)	Concentration (M)
	-37.9	0.8764	112.5	1.75	-37.8	1.2178	112.5	1.6497	-37.8	1.6239	112.5	1.4317	-37.7	1.692	112.5	1.3655	-37.6	1.8732	112.5	1.9371	-37.6	2.0685	112.5	3.4885	-37.5	2.2246	112.5	6.532	-37.4	2.437	112.5	12.6185			0	1.12906	3.9e-08	1.852	7.8e-08	1.7448	1.56e-07	1.5605	3.12e-07	1.4963	6.25e-07	2.0234	1.25e-06	3.5608	2.5e-06
	-37.8	0.8435	115	1.8502	-37.7	1.2679	115	1.7432	-37.7	1.6293	115	1.5605	-37.6	1.7102	115	1.4929	-37.5	1.9928	115	2.0234	-37.5	2.1187	115	3.5581	-37.4	2.39	115	6.6222	-37.3	2.5552	115	12.6628			5.05051e-08	1.24306
	-37.7	0.969596	117.5	1.9387	-37.6	1.391	117.5	1.824	-37.6	1.7143	117.5	1.6426	-37.5	1.8437	117.5	1.5465	-37.4	2.1189	117.5	2.0644	-37.4	2.2182	117.5	3.6316	-37.3	2.4522	117.5	6.6951	-37.2	2.6424	117.5	12.7097			1.0101e-07	1.35706
	-37.6	1.023			-37.5	1.4819			-37.5	1.7662			-37.4	1.9715			-37.3	2.2301			-37.3	2.3301			-37.2	2.5269			-37.1	2.6983					1.51515e-07	1.47106
	-37.5	1.0962			-37.4	1.6113			-37.4	1.8761			-37.3	2.0665			-37.2	2.3135			-37.2	2.4298			-37.1	2.5836			-37	2.6374					2.0202e-07	1.58506
	-37.4	1.2064			-37.3	1.7019			-37.3	1.9814			-37.2	2.1412			-37.1	2.3686			-37.1	2.4606			-37	2.5753			-36.9	2.5791					2.52525e-07	1.69906
	-37.3	1.283			-37.2	1.7755			-37.2	2.0632			-37.1	2.2219			-37	2.3584			-37	2.4524			-36.9	2.5394			-36.8	2.5646					3.0303e-07	1.81306
	-37.2	1.3646			-37.1	1.8366			-37.1	2.1181			-37	2.2232			-36.9	2.318			-36.9	2.4281			-36.8	2.5198			-36.7	2.5488					3.53535e-07	1.92706
	-37.1	1.4109			-37	1.8308			-37	2.1141			-36.9	2.1707			-36.8	2.2768			-36.8	2.4077			-36.7	2.489			-36.6	2.5538					4.0404e-07	2.04106
	-37	1.3948			-36.9	1.7925			-36.9	2.0846			-36.8	2.1499			-36.7	2.239			-36.7	2.3787			-36.6	2.491			-36.5	2.5303					4.54545e-07	2.15506
	-36.9	1.3617			-36.8	1.7761			-36.8	2.0694			-36.7	2.1237			-36.6	2.2496			-36.6	2.3795			-36.5	2.4784			-36.4	2.4916					5.05051e-07	2.26906
	-36.8	1.344			-36.7	1.754			-36.7	2.0449			-36.6	2.1405			-36.5	2.2445			-36.5	2.3533			-36.4	2.4509			-36.3	2.4716					5.55556e-07	2.38306
	-36.7	1.3142			-36.6	1.7591			-36.6	2.0569			-36.5	2.1171			-36.4	2.2299			-36.4	2.3202			-36.3	2.4324			-36.2	2.4528					6.06061e-07	2.49706
	-36.6	1.3212			-36.5	1.7397			-36.5	2.0375			-36.4	2.0979			-36.3	2.213			-36.3	2.2965			-36.2	2.4222			-36.1	2.4235					6.56566e-07	2.61105
	-36.5	1.3011			-36.4	1.7245			-36.4	2.0172			-36.3	2.0779			-36.2	2.2269			-36.2	2.2805			-36.1	2.3963			-36	2.4291					7.07071e-07	2.72505
	-36.4	1.2799			-36.3	1.7118			-36.3	1.9927			-36.2	2.0773			-36.1	2.2151			-36.1	2.2552			-36	2.3947			-35.9	2.4151					7.57576e-07	2.83905
	-36.3	1.2709			-36.2	1.7237			-36.2	1.9803			-36.1	2.0708			-36	2.2263			-36	2.2651			-35.9	2.3887			-35.8	2.3966					8.08081e-07	2.95305
	-36.2	1.2369			-36.1	1.7129			-36.1	1.9627			-36	2.0936			-35.9	2.2089			-35.9	2.2754			-35.8	2.3804			-35.7	2.3484					8.58586e-07	3.06705
	-36.1	1.2216			-36	1.7297			-36	1.9407			-35.9	2.1023			-35.8	2.193			-35.8	2.2831			-35.7	2.3726			-35.6	2.3432					9.09091e-07	3.18105
	-36	1.2358			-35.9	1.7429			-35.9	1.9448			-35.8	2.0924			-35.7	2.1435			-35.7	2.2701			-35.6	2.3772			-35.5	2.3325					9.59596e-07	3.29504
	-35.9	1.2285			-35.8	1.7366			-35.8	1.9435			-35.7	2.0586			-35.6	2.1223			-35.6	2.2568			-35.5	2.3671			-35.4	2.3245					1.0101e-06	3.40904
	-35.8	1.224			-35.7	1.6997			-35.7	1.9188			-35.6	2.0384			-35.5	2.1001			-35.5	2.2383			-35.4	2.353			-35.3	2.3268					1.06061e-06	3.52304
	-35.7	1.2021			-35.6	1.688			-35.6	1.9103			-35.5	2.0233			-35.4	2.0927			-35.4	2.2124			-35.3	2.3462			-35.2	2.3057					1.11111e-06	3.63704
	-35.6	1.1868			-35.5	1.6725			-35.5	1.9076			-35.4	2.0126			-35.3	2.0822			-35.3	2.1957			-35.2	2.3083			-35.1	2.2825					1.16162e-06	3.75103
	-35.5	1.1783			-35.4	1.6561			-35.4	1.9018			-35.3	2.0107			-35.2	2.0618			-35.2	2.178			-35.1	2.2797			-35	2.2875					1.21212e-06	3.86503
	-35.4	1.1787			-35.3	1.6635			-35.3	1.9			-35.2	1.9915			-35.1	2.0507			-35.1	2.1615			-35	2.2781			-34.9	2.2688					1.26263e-06	3.97903
	-35.3	1.1713			-35.2	1.6472			-35.2	1.8934			-35.1	1.9748			-35	2.0379			-35	2.1506			-34.9	2.2587			-34.8	2.2553					1.31313e-06	4.09302
	-35.2	1.1552			-35.1	1.6292			-35.1	1.8726			-35	1.9766			-34.9	2.0119			-34.9	2.1346			-34.8	2.256			-34.7	2.2545					1.36364e-06	4.20702
	-35.1	1.1451			-35	1.6331			-35	1.8843			-34.9	1.9654			-34.8	2.0103			-34.8	2.1329			-34.7	2.2386			-34.6	2.2465					1.41414e-06	4.32102
	-35	1.1554			-34.9	1.6184			-34.9	1.8577			-34.8	1.9597			-34.7	2.0109			-34.7	2.129			-34.6	2.2451			-34.5	2.2377					1.46465e-06	4.43501
	-34.9	1.1381			-34.8	1.6122			-34.8	1.8572			-34.7	1.9509			-34.6	2.0086			-34.6	2.1209			-34.5	2.2303			-34.4	2.2412					1.51515e-06	4.54901
	-34.8	1.1235			-34.7	1.6047			-34.7	1.8497			-34.6	1.9446			-34.5	2.001			-34.5	2.1199			-34.4	2.236			-34.3	2.2343					1.56566e-06	4.663
	-34.7	1.1276			-34.6	1.6002			-34.6	1.8443			-34.5	1.9387			-34.4	1.9949			-34.4	2.1209			-34.3	2.2312			-34.2	2.2268					1.61616e-06	4.777
	-34.6	1.1223			-34.5	1.5935			-34.5	1.8314			-34.4	1.9457			-34.3	1.9867			-34.3	2.1091			-34.2	2.2055			-34.1	2.2167					1.66667e-06	4.891
	-34.5	1.1187			-34.4	1.6			-34.4	1.829			-34.3	1.9398			-34.2	1.973			-34.2	2.0944			-34.1	2.1937			-34	2.2078					1.71717e-06	5.00499
	-34.4	1.1232			-34.3	1.5989			-34.3	1.8294			-34.2	1.928			-34.1	1.9656			-34.1	2.0843			-34	2.1692			-33.9	2.2088					1.76768e-06	5.11899
	-34.3	1.122			-34.2	1.5896			-34.2	1.8164			-34.1	1.9178			-34	1.9522			-34	2.0771			-33.9	2.1609			-33.8	2.2034					1.81818e-06	5.23298
	-34.2	1.1151			-34.1	1.5818			-34.1	1.8047			-34	1.9062			-33.9	1.9506			-33.9	2.0752			-33.8	2.1484			-33.7	2.1876					1.86869e-06	5.34698
	-34.1	1.1126			-34	1.5737			-34	1.7929			-33.9	1.9072			-33.8	1.941			-33.8	2.0681			-33.7	2.1404			-33.6	2.1798					1.91919e-06	5.46097
	-34	1.1014			-33.9	1.575			-33.9	1.7883			-33.8	1.9002			-33.7	1.9301			-33.7	2.0609			-33.6	2.1335			-33.5	2.1722					1.9697e-06	5.57497
	-33.9	1.0949			-33.8	1.5686			-33.8	1.7782			-33.7	1.8884			-33.6	1.9255			-33.6	2.0607			-33.5	2.1256			-33.4	2.1635					2.0202e-06	5.68896
	-33.8	1.0894			-33.7	1.5514			-33.7	1.7675			-33.6	1.8818			-33.5	1.9184			-33.5	2.0551			-33.4	2.1184			-33.3	2.1559					2.07071e-06	5.80295
	-33.7	1.082			-33.6	1.5492			-33.6	1.7642			-33.5	1.8745			-33.4	1.9143			-33.4	2.0484			-33.3	2.1118			-33.2	2.1436					2.12121e-06	5.91695
	-33.6	1.0858			-33.5	1.5414			-33.5	1.7593			-33.4	1.8714			-33.3	1.9126			-33.3	2.0464			-33.2	2.1036			-33.1	2.1371					2.17172e-06	6.03094
	-33.5	1.0833			-33.4	1.5298			-33.4	1.7512			-33.3	1.8693			-33.2	1.9014			-33.2	2.0337			-33.1	2.0985			-33	2.1239					2.22222e-06	6.14494
	-33.4	1.0798			-33.3	1.5276			-33.3	1.7421			-33.2	1.8525			-33.1	1.8959			-33.1	2.026			-33	2.0844			-32.9	2.121					2.27273e-06	6.25893
	-33.3	1.083			-33.2	1.5181			-33.2	1.7311			-33.1	1.8428			-33	1.8876			-33	2.0139			-32.9	2.0779			-32.8	2.1155					2.32323e-06	6.37292
	-33.2	1.0788			-33.1	1.5142			-33.1	1.72			-33	1.8308			-32.9	1.8867			-32.9	2.0163			-32.8	2.0722			-32.7	2.1084					2.37374e-06	6.48692
	-33.1	1.0718			-33	1.5075			-33	1.7103			-32.9	1.8314			-32.8	1.8788			-32.8	2.0122			-32.7	2.055			-32.6	2.1078					2.42424e-06	6.60091
	-33	1.0656			-32.9	1.509			-32.9	1.7141			-32.8	1.8213			-32.7	1.8691			-32.7	2.0039			-32.6	2.0459			-32.5	2.1107					2.47475e-06	6.7149
	-32.9	1.0684			-32.8	1.504			-32.8	1.7083			-32.7	1.8122			-32.6	1.8621			-32.6	1.9961			-32.5	2.0438			-32.4	2.1063					2.52525e-06	6.82889
	-32.8	1.0656			-32.7	1.4964			-32.7	1.6998			-32.6	1.8038			-32.5	1.855			-32.5	1.9953			-32.4	2.0422			-32.3	2.0994					2.57576e-06	6.94289
	-32.7	1.0598			-32.6	1.4924			-32.6	1.6934			-32.5	1.7986			-32.4	1.847			-32.4	1.9924			-32.3	2.0364			-32.2	2.0938					2.62626e-06	7.05688
	-32.6	1.0567			-32.5	1.4876			-32.5	1.6883			-32.4	1.791			-32.3	1.8392			-32.3	1.9876			-32.2	2.0304			-32.1	2.0841					2.67677e-06	7.17087
	-32.5	1.0526			-32.4	1.4804			-32.4	1.6806			-32.3	1.7865			-32.2	1.8343			-32.2	1.9818			-32.1	2.0226			-32	2.075					2.72727e-06	7.28486
	-32.4	1.0511			-32.3	1.4761			-32.3	1.6728			-32.2	1.7867			-32.1	1.8278			-32.1	1.9806			-32	2.0132			-31.9	2.0709					2.77778e-06	7.39886
	-32.3	1.0485			-32.2	1.4719			-32.2	1.6699			-32.1	1.7837			-32	1.821			-32	1.9762			-31.9	2.0059			-31.8	2.0574					2.82828e-06	7.51285
	-32.2	1.0436			-32.1	1.4667			-32.1	1.665			-32	1.7748			-31.9	1.8149			-31.9	1.9713			-31.8	1.9947			-31.7	2.0463					2.87879e-06	7.62684
	-32.1	1.0434			-32	1.4586			-32	1.6553			-31.9	1.7712			-31.8	1.8056			-31.8	1.9641			-31.7	1.9852			-31.6	2.0327					2.92929e-06	7.74083
	-32	1.0406			-31.9	1.4531			-31.9	1.648			-31.8	1.7648			-31.7	1.7963			-31.7	1.9556			-31.6	1.9719			-31.5	2.0214					2.9798e-06	7.85482
	-31.9	1.0352			-31.8	1.4432			-31.8	1.6396			-31.7	1.7527			-31.6	1.7877			-31.6	1.943			-31.5	1.9625			-31.4	2.0155					3.0303e-06	7.96881
	-31.8	1.0281			-31.7	1.4331			-31.7	1.632			-31.6	1.7367			-31.5	1.7799			-31.5	1.9349			-31.4	1.9556			-31.3	2.0055					3.08081e-06	8.0828
	-31.7	1.02			-31.6	1.422			-31.6	1.6206			-31.5	1.7276			-31.4	1.7793			-31.4	1.9258			-31.3	1.9434			-31.2	1.9952					3.13131e-06	8.1968
	-31.6	1.0065			-31.5	1.4157			-31.5	1.6111			-31.4	1.721			-31.3	1.7748			-31.3	1.9165			-31.2	1.936			-31.1	1.9878					3.18182e-06	8.31079
	-31.5	1.0047			-31.4	1.41			-31.4	1.6041			-31.3	1.7128			-31.2	1.7672			-31.2	1.9106			-31.1	1.9301			-31	1.9786					3.23232e-06	8.42478
	-31.4	0.9977			-31.3	1.3982			-31.3	1.5952			-31.2	1.7062			-31.1	1.763			-31.1	1.9025			-31	1.9241			-30.9	1.9685					3.28283e-06	8.53877
	-31.3	0.9939			-31.2	1.3893			-31.2	1.591			-31.1	1.7036			-31	1.7558			-31	1.8953			-30.9	1.9133			-30.8	1.9584					3.33333e-06	8.65276
	-31.2	0.995			-31.1	1.3856			-31.1	1.5863			-31	1.7015			-30.9	1.7476			-30.9	1.8862			-30.8	1.9017			-30.7	1.9541					3.38384e-06	8.76675
	-31.1	0.9926			-31	1.3795			-31	1.5783			-30.9	1.6921			-30.8	1.7423			-30.8	1.8833			-30.7	1.8921			-30.6	1.948					3.43434e-06	8.88074
	-31	0.9906			-30.9	1.3685			-30.9	1.5682			-30.8	1.6839			-30.7	1.7386			-30.7	1.8777			-30.6	1.8877			-30.5	1.9438					3.48485e-06	8.99473
	-30.9	0.9868			-30.8	1.3584			-30.8	1.5628			-30.7	1.6792			-30.6	1.7368			-30.6	1.8757			-30.5	1.883			-30.4	1.9342					3.53535e-06	9.10872
	-30.8	0.9802			-30.7	1.3553			-30.7	1.562			-30.6	1.6765			-30.5	1.733			-30.5	1.8723			-30.4	1.8768			-30.3	1.9324					3.58586e-06	9.22271
	-30.7	0.9804			-30.6	1.3533			-30.6	1.5603			-30.5	1.6706			-30.4	1.7239			-30.4	1.8666			-30.3	1.8722			-30.2	1.9289					3.63636e-06	9.33669
	-30.6	0.9832			-30.5	1.3499			-30.5	1.5565			-30.4	1.659			-30.3	1.719			-30.3	1.8621			-30.2	1.8693			-30.1	1.9202					3.68687e-06	9.45068
	-30.5	0.9815			-30.4	1.3411			-30.4	1.5447			-30.3	1.6528			-30.2	1.716			-30.2	1.8536			-30.1	1.8618			-30	1.91					3.73737e-06	9.56467
	-30.4	0.9733			-30.3	1.3372			-30.3	1.5399			-30.2	1.6508			-30.1	1.7125			-30.1	1.8457			-30	1.8552			-29.9	1.9072					3.78788e-06	9.67866
	-30.3	0.9692			-30.2	1.3327			-30.2	1.5368			-30.1	1.6455			-30	1.7085			-30	1.84			-29.9	1.8493			-29.8	1.8953					3.83838e-06	9.79265
	-30.2	0.9664			-30.1	1.3276			-30.1	1.5328			-30	1.6399			-29.9	1.707			-29.9	1.838			-29.8	1.839			-29.7	1.8836					3.88889e-06	9.90664
	-30.1	0.9656			-30	1.3193			-30	1.5263			-29.9	1.6401			-29.8	1.6964			-29.8	1.8266			-29.7	1.8257			-29.6	1.8729					3.93939e-06	10.0206
	-30	0.9641			-29.9	1.3155			-29.9	1.5275			-29.8	1.6315			-29.7	1.688			-29.7	1.8189			-29.6	1.8172			-29.5	1.8604					3.9899e-06	10.1346
	-29.9	0.9646			-29.8	1.3069			-29.8	1.5211			-29.7	1.6251			-29.6	1.6779			-29.6	1.8112			-29.5	1.8086			-29.4	1.8572					4.0404e-06	10.2486
	-29.8	0.9588			-29.7	1.2985			-29.7	1.512			-29.6	1.6193			-29.5	1.6688			-29.5	1.8017			-29.4	1.808			-29.3	1.8548					4.09091e-06	10.3626
	-29.7	0.9502			-29.6	1.2907			-29.6	1.5031			-29.5	1.612			-29.4	1.6647			-29.4	1.8027			-29.3	1.8031			-29.2	1.8523					4.14141e-06	10.4766
	-29.6	0.941			-29.5	1.2859			-29.5	1.4946			-29.4	1.6085			-29.3	1.6626			-29.3	1.7974			-29.2	1.8013			-29.1	1.8373					4.19192e-06	10.5906
	-29.5	0.9391			-29.4	1.2817			-29.4	1.4914			-29.3	1.605			-29.2	1.6603			-29.2	1.792			-29.1	1.7901			-29	1.8278					4.24242e-06	10.7046
	-29.4	0.9431			-29.3	1.2805			-29.3	1.4877			-29.2	1.6006			-29.1	1.6496			-29.1	1.7795			-29	1.7839			-28.9	1.8191					4.29293e-06	10.8185
	-29.3	0.9426			-29.2	1.2824			-29.2	1.4865			-29.1	1.5922			-29	1.6392			-29	1.7734			-28.9	1.7728			-28.8	1.8086					4.34343e-06	10.9325
	-29.2	0.9398			-29.1	1.2706			-29.1	1.4778			-29	1.5853			-28.9	1.6364			-28.9	1.7652			-28.8	1.763			-28.7	1.7961					4.39394e-06	11.0465
	-29.1	0.9311			-29	1.2628			-29	1.4692			-28.9	1.5787			-28.8	1.6297			-28.8	1.7536			-28.7	1.7562			-28.6	1.7867					4.44444e-06	11.1605
	-29	0.9238			-28.9	1.2633			-28.9	1.4678			-28.8	1.5698			-28.7	1.6251			-28.7	1.7467			-28.6	1.7558			-28.5	1.7742					4.49495e-06	11.2745
	-28.9	0.9189			-28.8	1.2546			-28.8	1.4578			-28.7	1.5602			-28.6	1.6186			-28.6	1.7371			-28.5	1.7514			-28.4	1.7642					4.54545e-06	11.3885
	-28.8	0.9125			-28.7	1.248			-28.7	1.4509			-28.6	1.5531			-28.5	1.6081			-28.5	1.7301			-28.4	1.7445			-28.3	1.7524					4.59596e-06	11.5025
	-28.7	0.9089			-28.6	1.2418			-28.6	1.4459			-28.5	1.5472			-28.4	1.5967			-28.4	1.7216			-28.3	1.7346			-28.2	1.7384					4.64646e-06	11.6164
	-28.6	0.9065			-28.5	1.2324			-28.5	1.4367			-28.4	1.5416			-28.3	1.5854			-28.3	1.7061			-28.2	1.7273			-28.1	1.7299					4.69697e-06	11.7304
	-28.5	0.9014			-28.4	1.2231			-28.4	1.4286			-28.3	1.5329			-28.2	1.5773			-28.2	1.6948			-28.1	1.7172			-28	1.7201					4.74747e-06	11.8444
	-28.4	0.8958			-28.3	1.2077			-28.3	1.417			-28.2	1.5231			-28.1	1.5773			-28.1	1.6878			-28	1.7072			-27.9	1.7124					4.79798e-06	11.9584
	-28.3	0.8899			-28.2	1.2004			-28.2	1.4069			-28.1	1.5136			-28	1.5726			-28	1.6758			-27.9	1.7022			-27.8	1.7081					4.84848e-06	12.0724
	-28.2	0.8822			-28.1	1.1946			-28.1	1.3981			-28	1.504			-27.9	1.5639			-27.9	1.6665			-27.8	1.6977			-27.7	1.7011					4.89899e-06	12.1864
	-28.1	0.8822			-28	1.1868			-28	1.3882			-27.9	1.4957			-27.8	1.5614			-27.8	1.6632			-27.7	1.6897			-27.6	1.6991					4.94949e-06	12.3004
	-28	0.8785			-27.9	1.182			-27.9	1.3829			-27.8	1.4909			-27.7	1.5553			-27.7	1.6517			-27.6	1.6846			-27.5	1.6909					5e-06	12.4143
	-27.9	0.8728			-27.8	1.1791			-27.8	1.3795			-27.7	1.4847			-27.6	1.5489			-27.6	1.6454			-27.5	1.6747			-27.4	1.6849
	-27.8	0.8704			-27.7	1.1739			-27.7	1.3722			-27.6	1.4845			-27.5	1.5388			-27.5	1.6333			-27.4	1.667			-27.3	1.6771
	-27.7	0.8622			-27.6	1.1696			-27.6	1.3684			-27.5	1.4801			-27.4	1.5343			-27.4	1.6255			-27.3	1.6579			-27.2	1.6695
	-27.6	0.8591			-27.5	1.1601			-27.5	1.3617			-27.4	1.4685			-27.3	1.5283			-27.3	1.619			-27.2	1.6535			-27.1	1.6605
	-27.5	0.8533			-27.4	1.1531			-27.4	1.355			-27.3	1.4575			-27.2	1.5197			-27.2	1.6137			-27.1	1.6498			-27	1.6523
	-27.4	0.847			-27.3	1.1464			-27.3	1.3468			-27.2	1.4494			-27.1	1.5124			-27.1	1.6066			-27	1.6453			-26.9	1.6474
	-27.3	0.8415			-27.2	1.1443			-27.2	1.344			-27.1	1.4423			-27	1.5082			-27	1.6004			-26.9	1.6413			-26.8	1.6462
	-27.2	0.8375			-27.1	1.139			-27.1	1.3395			-27	1.441			-26.9	1.5016			-26.9	1.5944			-26.8	1.6396			-26.7	1.6419
	-27.1	0.837			-27	1.1332			-27	1.3327			-26.9	1.4417			-26.8	1.5043			-26.8	1.5901			-26.7	1.6379			-26.6	1.6352
	-27	0.8342			-26.9	1.1283			-26.9	1.325			-26.8	1.4434			-26.7	1.5008			-26.7	1.5802			-26.6	1.6348			-26.5	1.6233
	-26.9	0.8352			-26.8	1.1253			-26.8	1.3227			-26.7	1.441			-26.6	1.4956			-26.6	1.5789			-26.5	1.6282			-26.4	1.6137
	-26.8	0.8389			-26.7	1.1206			-26.7	1.319			-26.6	1.4369			-26.5	1.4888			-26.5	1.5702			-26.4	1.6198			-26.3	1.6051
	-26.7	0.8376			-26.6	1.1223			-26.6	1.3181			-26.5	1.4302			-26.4	1.4813			-26.4	1.563			-26.3	1.6174			-26.2	1.6
	-26.6	0.8392			-26.5	1.1149			-26.5	1.312			-26.4	1.4222			-26.3	1.4758			-26.3	1.5521			-26.2	1.6096			-26.1	1.5917
	-26.5	0.8364			-26.4	1.1097			-26.4	1.3069			-26.3	1.4173			-26.2	1.4716			-26.2	1.5449			-26.1	1.6006			-26	1.5856
	-26.4	0.8355			-26.3	1.1063			-26.3	1.3015			-26.2	1.4119			-26.1	1.4597			-26.1	1.5402			-26	1.5933			-25.9	1.5787
	-26.3	0.8303			-26.2	1.1028			-26.2	1.2974			-26.1	1.4029			-26	1.452			-26	1.5317			-25.9	1.5846			-25.8	1.5694
	-26.2	0.8302			-26.1	1.0987			-26.1	1.2929			-26	1.3929			-25.9	1.4422			-25.9	1.5195			-25.8	1.5768			-25.7	1.5623
	-26.1	0.8267			-26	1.0949			-26	1.2878			-25.9	1.3823			-25.8	1.4324			-25.8	1.5112			-25.7	1.5702			-25.6	1.5552
	-26	0.8201			-25.9	1.091			-25.9	1.2853			-25.8	1.3777			-25.7	1.4277			-25.7	1.5052			-25.6	1.562			-25.5	1.549
	-25.9	0.8166			-25.8	1.0843			-25.8	1.2802			-25.7	1.3752			-25.6	1.4192			-25.6	1.4997			-25.5	1.5531			-25.4	1.5426
	-25.8	0.8114			-25.7	1.0812			-25.7	1.2746			-25.6	1.3653			-25.5	1.4096			-25.5	1.4961			-25.4	1.5453			-25.3	1.5336
	-25.7	0.8122			-25.6	1.0777			-25.6	1.2682			-25.5	1.361			-25.4	1.4026			-25.4	1.4925			-25.3	1.5391			-25.2	1.5246
	-25.6	0.8088			-25.5	1.0747			-25.5	1.2676			-25.4	1.3584			-25.3	1.3931			-25.3	1.4845			-25.2	1.5338			-25.1	1.5147
	-25.5	0.809			-25.4	1.0725			-25.4	1.2671			-25.3	1.3513			-25.2	1.3872			-25.2	1.4781			-25.1	1.5248			-25	1.5061
	-25.4	0.8067			-25.3	1.0655			-25.3	1.2602			-25.2	1.3451			-25.1	1.3849			-25.1	1.4695			-25	1.5141			-24.9	1.4968
	-25.3	0.8016			-25.2	1.0631			-25.2	1.2566			-25.1	1.3355			-25	1.3779			-25	1.4608			-24.9	1.5017			-24.8	1.4885
	-25.2	0.7948			-25.1	1.0613			-25.1	1.2531			-25	1.3225			-24.9	1.3704			-24.9	1.451			-24.8	1.4952			-24.7	1.4764
	-25.1	0.7898			-25	1.0554			-25	1.2463			-24.9	1.3109			-24.8	1.3637			-24.8	1.4415			-24.7	1.4888			-24.6	1.466
	-25	0.7843			-24.9	1.0507			-24.9	1.2394			-24.8	1.2995			-24.7	1.3555			-24.7	1.4281			-24.6	1.4799			-24.5	1.4552
	-24.9	0.7798			-24.8	1.0423			-24.8	1.2337			-24.7	1.2889			-24.6	1.3489			-24.6	1.4192			-24.5	1.4721			-24.4	1.4463
	-24.8	0.7775			-24.7	1.0323			-24.7	1.2257			-24.6	1.2826			-24.5	1.3455			-24.5	1.4133			-24.4	1.4636			-24.3	1.4419
	-24.7	0.773			-24.6	1.0214			-24.6	1.2145			-24.5	1.2772			-24.4	1.3356			-24.4	1.4048			-24.3	1.453			-24.2	1.4293
	-24.6	0.7663			-24.5	1.0139			-24.5	1.2042			-24.4	1.2713			-24.3	1.3296			-24.3	1.3952			-24.2	1.4441			-24.1	1.4177
	-24.5	0.7609			-24.4	1.0046			-24.4	1.1955			-24.3	1.2625			-24.2	1.3175			-24.2	1.3877			-24.1	1.4338			-24	1.408
	-24.4	0.7553			-24.3	1.0007			-24.3	1.1889			-24.2	1.251			-24.1	1.3108			-24.1	1.3823			-24	1.4225			-23.9	1.4038
	-24.3	0.7525			-24.2	0.9914			-24.2	1.1801			-24.1	1.2428			-24	1.3038			-24	1.3733			-23.9	1.415			-23.8	1.3937
	-24.2	0.7458			-24.1	0.9856			-24.1	1.175			-24	1.2327			-23.9	1.296			-23.9	1.3661			-23.8	1.4059			-23.7	1.3865
	-24.1	0.743			-24	0.979801			-24	1.1681			-23.9	1.2279			-23.8	1.2881			-23.8	1.3574			-23.7	1.3994			-23.6	1.3744
	-24	0.7387			-23.9	0.9771			-23.9	1.1648			-23.8	1.2181			-23.7	1.2828			-23.7	1.3506			-23.6	1.3873			-23.5	1.3685
	-23.9	0.734			-23.8	0.969			-23.8	1.1535			-23.7	1.2098			-23.6	1.2691			-23.6	1.3328			-23.5	1.3769			-23.4	1.3641
	-23.8	0.726			-23.7	0.9638			-23.7	1.144			-23.6	1.1942			-23.5	1.2607			-23.5	1.3219			-23.4	1.372			-23.3	1.3577
	-23.7	0.7231			-23.6	0.952901			-23.6	1.1332			-23.5	1.1861			-23.4	1.2523			-23.4	1.3178			-23.3	1.3612			-23.2	1.3434
	-23.6	0.7132			-23.5	0.9472			-23.5	1.1282			-23.4	1.1816			-23.3	1.2402			-23.3	1.3072			-23.2	1.348			-23.1	1.3272
	-23.5	0.7104			-23.4	0.9426			-23.4	1.1278			-23.3	1.1738			-23.2	1.2287			-23.2	1.2977			-23.1	1.3324			-23	1.3219
	-23.4	0.7045			-23.3	0.9414			-23.3	1.1223			-23.2	1.1655			-23.1	1.2186			-23.1	1.286			-23	1.3262			-22.9	1.3134
	-23.3	0.7018			-23.2	0.935			-23.2	1.1148			-23.1	1.1535			-23	1.2149			-23	1.2771			-22.9	1.3173			-22.8	1.3069
	-23.2	0.6979			-23.1	0.921701			-23.1	1.104			-23	1.1437			-22.9	1.2022			-22.9	1.2654			-22.8	1.3138			-22.7	1.3007
	-23.1	0.6919			-23	0.9174			-23	1.0988			-22.9	1.1364			-22.8	1.1978			-22.8	1.2572			-22.7	1.3086			-22.6	1.2944
	-23	0.6889			-22.9	0.912401			-22.9	1.0929			-22.8	1.1332			-22.7	1.1915			-22.7	1.2502			-22.6	1.3036			-22.5	1.2846
	-22.9	0.6843			-22.8	0.9067			-22.8	1.0882			-22.7	1.126			-22.6	1.1777			-22.6	1.2441			-22.5	1.294			-22.4	1.2751
	-22.8	0.6824			-22.7	0.8972			-22.7	1.0853			-22.6	1.1171			-22.5	1.1646			-22.5	1.2328			-22.4	1.2835			-22.3	1.2634
	-22.7	0.6777			-22.6	0.8951			-22.6	1.0813			-22.5	1.1104			-22.4	1.1514			-22.4	1.2223			-22.3	1.2749			-22.2	1.2498
	-22.6	0.6721			-22.5	0.8861			-22.5	1.0762			-22.4	1.0983			-22.3	1.1435			-22.3	1.2111			-22.2	1.2658			-22.1	1.2411
	-22.5	0.6652			-22.4	0.88			-22.4	1.0771			-22.3	1.0832			-22.2	1.1315			-22.2	1.202			-22.1	1.2539			-22	1.2358
	-22.4	0.6595			-22.3	0.8793			-22.3	1.0782			-22.2	1.0695			-22.1	1.1194			-22.1	1.203			-22	1.2491			-21.9	1.2247
	-22.3	0.6518			-22.2	0.8692			-22.2	1.0711			-22.1	1.0641			-22	1.1172			-22	1.2064			-21.9	1.247			-21.8	1.2049
	-22.2	0.6449			-22.1	0.8644			-22.1	1.0738			-22	1.0621			-21.9	1.1095			-21.9	1.2063			-21.8	1.2449			-21.7	1.1986
	-22.1	0.642			-22	0.8606			-22	1.0697			-21.9	1.0481			-21.8	1.1023			-21.8	1.1966			-21.7	1.2408			-21.6	1.1833
	-22	0.6393			-21.9	0.8491			-21.9	1.0743			-21.8	1.0477			-21.7	1.0971			-21.7	1.1995			-21.6	1.2294			-21.5	1.1684
	-21.9	0.6299			-21.8	0.8485			-21.8	1.0734			-21.7	1.0527			-21.6	1.0891			-21.6	1.191			-21.5	1.2175			-21.4	1.1532
	-21.8	0.6223			-21.7	0.8521			-21.7	1.0754			-21.6	1.0459			-21.5	1.0779			-21.5	1.1772			-21.4	1.2031			-21.3	1.1376
	-21.7	0.6255			-21.6	0.848201			-21.6	1.0675			-21.5	1.0412			-21.4	1.0661			-21.4	1.1663			-21.3	1.1875			-21.2	1.1224
	-21.6	0.616			-21.5	0.834301			-21.5	1.0592			-21.4	1.0346			-21.3	1.0557			-21.3	1.1557			-21.2	1.1815			-21.1	1.1089
	-21.5	0.6108			-21.4	0.825901			-21.4	1.0417			-21.3	1.0319			-21.2	1.0494			-21.2	1.158			-21.1	1.1701			-21	1.0978
	-21.4	0.6029			-21.3	0.8189			-21.3	1.0277			-21.2	1.0255			-21.1	1.0413			-21.1	1.1544			-21	1.1529			-20.9	1.0839
	-21.3	0.5978			-21.2	0.8116			-21.2	1.021			-21.1	1.0187			-21	1.0296			-21	1.1419			-20.9	1.142			-20.8	1.0806
	-21.2	0.5922			-21.1	0.803201			-21.1	1.0123			-21	1.0094			-20.9	1.019			-20.9	1.1251			-20.8	1.1381			-20.7	1.0774
	-21.1	0.5822			-21	0.794701			-21	1.0034			-20.9	1.0014			-20.8	1.0129			-20.8	1.1232			-20.7	1.1293			-20.6	1.0723
	-21	0.5723			-20.9	0.786201			-20.9	0.996201			-20.8	0.998			-20.7	1.0061			-20.7	1.1167			-20.6	1.1213			-20.5	1.0661
	-20.9	0.5676			-20.8	0.7875			-20.8	0.996			-20.7	0.9895			-20.6	1.0006			-20.6	1.1148			-20.5	1.1094			-20.4	1.0633
	-20.8	0.5733			-20.7	0.783			-20.7	0.9926			-20.6	0.9815			-20.5	0.9916			-20.5	1.1083			-20.4	1.101			-20.3	1.0617
	-20.7	0.5673			-20.6	0.777601			-20.6	0.982201			-20.5	0.9704			-20.4	0.988701			-20.4	1.102			-20.3	1.0975			-20.2	1.0598
	-20.6	0.562			-20.5	0.770801			-20.5	0.965301			-20.4	0.965			-20.3	0.9866			-20.3	1.0953			-20.2	1.0888			-20.1	1.0585
	-20.5	0.5549			-20.4	0.770801			-20.4	0.953801			-20.3	0.957			-20.2	0.9818			-20.2	1.0869			-20.1	1.0827			-20	1.0485
	-20.4	0.5471			-20.3	0.7694			-20.3	0.9408			-20.2	0.9533			-20.1	0.9751			-20.1	1.077			-20	1.0744			-19.9	1.0407
	-20.3	0.545			-20.2	0.7649			-20.2	0.9306			-20.1	0.9625			-20	0.9642			-20	1.0673			-19.9	1.0645			-19.8	1.0322
	-20.2	0.5415			-20.1	0.765801			-20.1	0.924901			-20	0.9654			-19.9	0.954201			-19.9	1.0555			-19.8	1.057			-19.7	1.0194
	-20.1	0.5392			-20	0.760501			-20	0.912401			-19.9	0.9647			-19.8	0.9472			-19.8	1.0479			-19.7	1.0446			-19.6	1.0115
	-20	0.5362			-19.9	0.752101			-19.9	0.899201			-19.8	0.9617			-19.7	0.9397			-19.7	1.0358			-19.6	1.0424			-19.5	1.0074
	-19.9	0.5328			-19.8	0.7458			-19.8	0.8916			-19.7	0.9536			-19.6	0.932			-19.6	1.0277			-19.5	1.0407			-19.4	1.0024
	-19.8	0.5252			-19.7	0.7353			-19.7	0.8827			-19.6	0.9513			-19.5	0.9297			-19.5	1.0233			-19.4	1.0439			-19.3	1.0004
	-19.7	0.5226			-19.6	0.728901			-19.6	0.875301			-19.5	0.9526			-19.4	0.928001			-19.4	1.0211			-19.3	1.0431			-19.2	0.9998
	-19.6	0.5204			-19.5	0.729801			-19.5	0.867901			-19.4	0.9485			-19.3	0.9209			-19.3	1.0202			-19.2	1.0383			-19.1	0.9981
	-19.5	0.5226			-19.4	0.733401			-19.4	0.867701			-19.3	0.9408			-19.2	0.9151			-19.2	1.017			-19.1	1.0286			-19	0.9943
	-19.4	0.5233			-19.3	0.7357			-19.3	0.8573			-19.2	0.9376			-19.1	0.9107			-19.1	1.0061			-19	1.022			-18.9	0.987
	-19.3	0.5175			-19.2	0.7335			-19.2	0.8536			-19.1	0.9318			-19	0.9054			-19	0.9949			-18.9	1.0117			-18.8	0.9876
	-19.2	0.5166			-19.1	0.733101			-19.1	0.846201			-19	0.9257			-18.9	0.901501			-18.9	0.985801			-18.8	1.0072			-18.7	0.9818
	-19.1	0.5184			-19	0.729101			-19	0.837601			-18.9	0.9224			-18.8	0.8979			-18.8	0.9754			-18.7	1.002			-18.6	0.9673
	-19	0.5176			-18.9	0.726001			-18.9	0.827101			-18.8	0.9197			-18.7	0.8854			-18.7	0.9667			-18.6	0.9903			-18.5	0.9587
	-18.9	0.5135			-18.8	0.7266			-18.8	0.8212			-18.7	0.91			-18.6	0.8735			-18.6	0.9606			-18.5	0.9897			-18.4	0.9559
	-18.8	0.5143			-18.7	0.725			-18.7	0.8154			-18.6	0.8987			-18.5	0.8622			-18.5	0.9531			-18.4	0.9853			-18.3	0.9451
	-18.7	0.5108			-18.6	0.713001			-18.6	0.803201			-18.5	0.893			-18.4	0.859501			-18.4	0.947201			-18.3	0.9779			-18.2	0.9303
	-18.6	0.5005			-18.5	0.709301			-18.5	0.796301			-18.4	0.8845			-18.3	0.8483			-18.3	0.9403			-18.2	0.9694			-18.1	0.9245
	-18.5	0.4985			-18.4	0.708901			-18.4	0.791501			-18.3	0.8758			-18.2	0.8375			-18.2	0.9271			-18.1	0.9665			-18	0.9134
	-18.4	0.5014			-18.3	0.7037			-18.3	0.7869			-18.2	0.8665			-18.1	0.8342			-18.1	0.9243			-18	0.9587			-17.9	0.900901
	-18.3	0.4964			-18.2	0.6961			-18.2	0.7744			-18.1	0.8642			-18	0.8245			-18	0.9139			-17.9	0.9511			-17.8	0.8964
	-18.2	0.4897			-18.1	0.692901			-18.1	0.771501			-18	0.8532			-17.9	0.817001			-17.9	0.902501			-17.8	0.9494			-17.7	0.8973
	-18.1	0.4918			-18	0.679001			-18	0.764301			-17.9	0.839801			-17.8	0.8149			-17.8	0.8985			-17.7	0.9438			-17.6	0.9002
	-18	0.484			-17.9	0.669901			-17.9	0.747701			-17.8	0.8312			-17.7	0.815			-17.7	0.8987			-17.6	0.9425			-17.5	0.8955
	-17.9	0.480401			-17.8	0.6628			-17.8	0.734			-17.7	0.8247			-17.6	0.8185			-17.6	0.8972			-17.5	0.9379			-17.4	0.8879
	-17.8	0.4746			-17.7	0.6664			-17.7	0.7281			-17.6	0.821			-17.5	0.8171			-17.5	0.8857			-17.4	0.9334			-17.3	0.872
	-17.7	0.4721			-17.6	0.666201			-17.6	0.719801			-17.5	0.8083			-17.4	0.812201			-17.4	0.875201			-17.3	0.9279			-17.2	0.8599
	-17.6	0.4733			-17.5	0.659001			-17.5	0.715001			-17.4	0.7927			-17.3	0.8062			-17.3	0.8646			-17.2	0.9166			-17.1	0.8545
	-17.5	0.4679			-17.4	0.657201			-17.4	0.709301			-17.3	0.779			-17.2	0.7983			-17.2	0.8553			-17.1	0.914			-17	0.845
	-17.4	0.4672			-17.3	0.6564			-17.3	0.6997			-17.2	0.7562			-17.1	0.7866			-17.1	0.8533			-17	0.9129			-16.9	0.8387
	-17.3	0.4666			-17.2	0.6392			-17.2	0.6936			-17.1	0.7532			-17	0.7806			-17	0.8434			-16.9	0.9095			-16.8	0.8336
	-17.2	0.46			-17.1	0.6419			-17.1	0.6934			-17	0.7423			-16.9	0.7804			-16.9	0.8388			-16.8	0.9048			-16.7	0.8336
	-17.1	0.4471			-17	0.639201			-17	0.683301			-16.9	0.7397			-16.8	0.7733			-16.8	0.8221			-16.7	0.9			-16.6	0.8199
	-17	0.4434			-16.9	0.6393			-16.9	0.6839			-16.8	0.7365			-16.7	0.7681			-16.7	0.8101			-16.6	0.8773			-16.5	0.8137
	-16.9	0.4445			-16.8	0.6368			-16.8	0.6811			-16.7	0.74			-16.6	0.757			-16.6	0.7931			-16.5	0.8674			-16.4	0.805
	-16.8	0.448			-16.7	0.6344			-16.7	0.6843			-16.6	0.732			-16.5	0.753			-16.5	0.7801			-16.4	0.8538			-16.3	0.7983
	-16.7	0.452			-16.6	0.621601			-16.6	0.672901			-16.5	0.726			-16.4	0.746201			-16.4	0.758101			-16.3	0.8459			-16.2	0.7986
	-16.6	0.4425			-16.5	0.618501			-16.5	0.667401			-16.4	0.7151			-16.3	0.7495			-16.3	0.7444			-16.2	0.8494			-16.1	0.7977
	-16.5	0.4404			-16.4	0.608701			-16.4	0.658901			-16.3	0.7104			-16.2	0.7466			-16.2	0.7373			-16.1	0.851			-16	0.7907
	-16.4	0.4353			-16.3	0.6045			-16.3	0.6554			-16.2	0.7142			-16.1	0.7504			-16.1	0.7259			-16	0.8415			-15.9	0.7859
	-16.3	0.4332			-16.2	0.6095			-16.2	0.6611			-16.1	0.7218			-16	0.7474			-16	0.719			-15.9	0.8352			-15.8	0.7804
	-16.2	0.4398			-16.1	0.6167			-16.1	0.662			-16	0.718			-15.9	0.7451			-15.9	0.7147			-15.8	0.8278			-15.7	0.7704
	-16.1	0.4401			-16	0.6181			-16	0.6599			-15.9	0.715			-15.8	0.7419			-15.8	0.7135			-15.7	0.8164			-15.6	0.7581
	-16	0.4351			-15.9	0.6216			-15.9	0.6608			-15.8	0.7075			-15.7	0.731			-15.7	0.6962			-15.6	0.8098			-15.5	0.7545
	-15.9	0.4361			-15.8	0.6208			-15.8	0.6572			-15.7	0.6915			-15.6	0.7215			-15.6	0.6829			-15.5	0.8115			-15.4	0.7444
	-15.8	0.4341			-15.7	0.6056			-15.7	0.6374			-15.6	0.681			-15.5	0.7183			-15.5	0.6816			-15.4	0.8043			-15.3	0.7384
	-15.7	0.4311			-15.6	0.5952			-15.6	0.6274			-15.5	0.6767			-15.4	0.7118			-15.4	0.6713			-15.3	0.7954			-15.2	0.73
	-15.6	0.4241			-15.5	0.5872			-15.5	0.6245			-15.4	0.6679			-15.3	0.7082			-15.3	0.6637			-15.2	0.7868			-15.1	0.7275
	-15.5	0.4267			-15.4	0.5717			-15.4	0.6196			-15.3	0.6563			-15.2	0.7016			-15.2	0.6615			-15.1	0.7772			-15	0.7249
	-15.4	0.4246			-15.3	0.5674			-15.3	0.6129			-15.2	0.6526			-15.1	0.6963			-15.1	0.6582			-15	0.7716			-14.9	0.72
	-15.3	0.4206			-15.2	0.5556			-15.2	0.6074			-15.1	0.6494			-15	0.6952			-15	0.6497			-14.9	0.7629			-14.8	0.7169
	-15.2	0.4179			-15.1	0.5456			-15.1	0.6072			-15	0.6493			-14.9	0.6887			-14.9	0.6387			-14.8	0.7601			-14.7	0.7104
	-15.1	0.4107			-15	0.5368			-15	0.6111			-14.9	0.644			-14.8	0.6865			-14.8	0.6325			-14.7	0.7514			-14.6	0.7064
	-15	0.4144			-14.9	0.5345			-14.9	0.6043			-14.8	0.6368			-14.7	0.6785			-14.7	0.625			-14.6	0.7439			-14.5	0.7038
	-14.9	0.4124			-14.8	0.5344			-14.8	0.6011			-14.7	0.6305			-14.6	0.6739			-14.6	0.6219			-14.5	0.7361			-14.4	0.6928
	-14.8	0.4065			-14.7	0.5295			-14.7	0.5957			-14.6	0.6267			-14.5	0.6694			-14.5	0.6144			-14.4	0.7241			-14.3	0.6741
	-14.7	0.4065			-14.6	0.5276			-14.6	0.5933			-14.5	0.6197			-14.4	0.6595			-14.4	0.6104			-14.3	0.7196			-14.2	0.6565
	-14.6	0.4069			-14.5	0.5242			-14.5	0.5888			-14.4	0.6078			-14.3	0.6501			-14.3	0.6018			-14.2	0.7137			-14.1	0.6406
	-14.5	0.4052			-14.4	0.5156			-14.4	0.582			-14.3	0.596			-14.2	0.6419			-14.2	0.5952			-14.1	0.7055			-14	0.6262
	-14.4	0.3998			-14.3	0.5084			-14.3	0.5779			-14.2	0.5855			-14.1	0.6383			-14.1	0.5898			-14	0.6925			-13.9	0.6224
	-14.3	0.3973			-14.2	0.5023			-14.2	0.5716			-14.1	0.5785			-14	0.6308			-14	0.5818			-13.9	0.6873			-13.8	0.6155
	-14.2	0.3844			-14.1	0.4976			-14.1	0.5674			-14	0.5699			-13.9	0.6276			-13.9	0.5745			-13.8	0.6808			-13.7	0.6074
	-14.1	0.3772			-14	0.4883			-14	0.5624			-13.9	0.5646			-13.8	0.6219			-13.8	0.5664			-13.7	0.6711			-13.6	0.6012
	-14	0.3697			-13.9	0.4789			-13.9	0.5573			-13.8	0.5589			-13.7	0.6161			-13.7	0.5585			-13.6	0.6567			-13.5	0.5953
	-13.9	0.3736			-13.8	0.4701			-13.8	0.5498			-13.7	0.5546			-13.6	0.6123			-13.6	0.5524			-13.5	0.6543			-13.4	0.6
	-13.8	0.3722			-13.7	0.466			-13.7	0.5434			-13.6	0.5547			-13.5	0.6058			-13.5	0.5542			-13.4	0.6534			-13.3	0.6011
	-13.7	0.3677			-13.6	0.4621			-13.6	0.539			-13.5	0.5539			-13.4	0.6039			-13.4	0.5545			-13.3	0.6391			-13.2	0.5915
	-13.6	0.3628			-13.5	0.458			-13.5	0.5328			-13.4	0.5483			-13.3	0.5959			-13.3	0.5451			-13.2	0.6247			-13.1	0.5909
	-13.5	0.36			-13.4	0.4479			-13.4	0.5312			-13.3	0.5407			-13.2	0.5842			-13.2	0.5359			-13.1	0.6181			-13	0.5843
	-13.4	0.3506			-13.3	0.4313			-13.3	0.5294			-13.2	0.5304			-13.1	0.575			-13.1	0.5342			-13	0.6106			-12.9	0.5798
	-13.3	0.3408			-13.2	0.4201			-13.2	0.5255			-13.1	0.528			-13	0.5605			-13	0.5303			-12.9	0.6059			-12.8	0.5795
	-13.2	0.333			-13.1	0.4222			-13.1	0.5169			-13	0.5193			-12.9	0.554			-12.9	0.5274			-12.8	0.6003			-12.7	0.5679
	-13.1	0.3439			-13	0.4204			-13	0.5091			-12.9	0.5184			-12.8	0.5528			-12.8	0.5278			-12.7	0.5848			-12.6	0.561
	-13	0.3451			-12.9	0.4231			-12.9	0.5131			-12.8	0.5127			-12.7	0.545			-12.7	0.5173			-12.6	0.5737			-12.5	0.5496
	-12.9	0.3455			-12.8	0.4216			-12.8	0.5124			-12.7	0.4978			-12.6	0.5342			-12.6	0.5061			-12.5	0.5649			-12.4	0.5433
	-12.8	0.3482			-12.7	0.4117			-12.7	0.505			-12.6	0.4886			-12.5	0.5196			-12.5	0.492			-12.4	0.5577			-12.3	0.538
	-12.7	0.343			-12.6	0.4018			-12.6	0.4975			-12.5	0.4815			-12.4	0.5082			-12.4	0.4874			-12.3	0.5509			-12.2	0.5253
	-12.6	0.3404			-12.5	0.3965			-12.5	0.4873			-12.4	0.4759			-12.3	0.5027			-12.3	0.4818			-12.2	0.54			-12.1	0.5152
	-12.5	0.3367			-12.4	0.388			-12.4	0.4822			-12.3	0.4697			-12.2	0.4924			-12.2	0.4776			-12.1	0.5315			-12	0.5108
	-12.4	0.3348			-12.3	0.3843			-12.3	0.4767			-12.2	0.4621			-12.1	0.4833			-12.1	0.4771			-12	0.5217			-11.9	0.5042
	-12.3	0.3322			-12.2	0.3735			-12.2	0.4736			-12.1	0.4576			-12	0.4742			-12	0.4705			-11.9	0.5137			-11.8	0.4979
	-12.2	0.3246			-12.1	0.3676			-12.1	0.4668			-12	0.4501			-11.9	0.4699			-11.9	0.4628			-11.8	0.5043			-11.7	0.4913
	-12.1	0.3202			-12	0.3665			-12	0.4644			-11.9	0.4402			-11.8	0.4629			-11.8	0.4572			-11.7	0.4941			-11.6	0.479
	-12	0.3212			-11.9	0.3622			-11.9	0.4589			-11.8	0.4337			-11.7	0.4595			-11.7	0.4541			-11.6	0.4784			-11.5	0.474
	-11.9	0.3231			-11.8	0.3604			-11.8	0.4563			-11.7	0.4279			-11.6	0.45			-11.6	0.4461			-11.5	0.4682			-11.4	0.4577
	-11.8	0.3188			-11.7	0.3575			-11.7	0.4549			-11.6	0.4132			-11.5	0.4406			-11.5	0.4401			-11.4	0.4473			-11.3	0.4448
	-11.7	0.3163			-11.6	0.3481			-11.6	0.4456			-11.5	0.4039			-11.4	0.4266			-11.4	0.427			-11.3	0.4337			-11.2	0.4369
	-11.6	0.3087			-11.5	0.3421			-11.5	0.4394			-11.4	0.3865			-11.3	0.4161			-11.3	0.4197			-11.2	0.4284			-11.1	0.426
	-11.5	0.3018			-11.4	0.3319			-11.4	0.4324			-11.3	0.3716			-11.2	0.405			-11.2	0.4155			-11.1	0.4205			-11	0.4173
	-11.4	0.29			-11.3	0.3213			-11.3	0.4221			-11.2	0.3602			-11.1	0.3944			-11.1	0.4071			-11	0.4132			-10.9	0.4082
	-11.3	0.2849			-11.2	0.3148			-11.2	0.4178			-11.1	0.3499			-11	0.3852			-11	0.4			-10.9	0.4046			-10.8	0.3991
	-11.2	0.2822			-11.1	0.3111			-11.1	0.412			-11	0.3439			-10.9	0.3789			-10.9	0.3902			-10.8	0.3948			-10.7	0.3941
	-11.1	0.2724			-11	0.3076			-11	0.4083			-10.9	0.3361			-10.8	0.3654			-10.8	0.3821			-10.7	0.3905			-10.6	0.3933
	-11	0.272			-10.9	0.3035			-10.9	0.4028			-10.8	0.3285			-10.7	0.3586			-10.7	0.3799			-10.6	0.3861			-10.5	0.3852
	-10.9	0.2692			-10.8	0.2964			-10.8	0.3949			-10.7	0.3226			-10.6	0.3541			-10.6	0.3762			-10.5	0.3732			-10.4	0.3756
	-10.8	0.2622			-10.7	0.2891			-10.7	0.3903			-10.6	0.3203			-10.5	0.3466			-10.5	0.3663			-10.4	0.3629			-10.3	0.3739
	-10.7	0.2567			-10.6	0.2851			-10.6	0.3907			-10.5	0.3081			-10.4	0.3402			-10.4	0.3572			-10.3	0.3595			-10.2	0.3628
	-10.6	0.2515			-10.5	0.2803			-10.5	0.3811			-10.4	0.2953			-10.3	0.3365			-10.3	0.3521			-10.2	0.3516			-10.1	0.3602
	-10.5	0.246			-10.4	0.2786			-10.4	0.3714			-10.3	0.2909			-10.2	0.328			-10.2	0.3472			-10.1	0.3435			-10	0.3562
	-10.4	0.2423			-10.3	0.2768			-10.3	0.3702			-10.2	0.2845			-10.1	0.3251			-10.1	0.3391			-10	0.3366			-9.9	0.3515
	-10.3	0.2438			-10.2	0.2717			-10.2	0.3654			-10.1	0.2788			-10	0.3215			-10	0.3327			-9.9	0.3319			-9.8	0.3414
	-10.2	0.2371			-10.1	0.2712			-10.1	0.3601			-10	0.2735			-9.9	0.3168			-9.9	0.3282			-9.8	0.3264			-9.7	0.3401
	-10.1	0.2332			-10	0.268			-10	0.3549			-9.9	0.267			-9.8	0.3042			-9.8	0.3179			-9.7	0.3256			-9.6	0.3407
	-10	0.2304			-9.9	0.2634			-9.9	0.3496			-9.8	0.2548			-9.7	0.3024			-9.7	0.3194			-9.6	0.325			-9.5	0.332
	-9.9	0.2312			-9.8	0.255			-9.8	0.3385			-9.7	0.2527			-9.6	0.3			-9.6	0.3225			-9.5	0.3196			-9.4	0.3172
	-9.8	0.2271			-9.7	0.2527			-9.7	0.3367			-9.6	0.2493			-9.5	0.2953			-9.5	0.3207			-9.4	0.3141			-9.3	0.3147
	-9.7	0.2261			-9.6	0.2502			-9.6	0.334			-9.5	0.2433			-9.4	0.2848			-9.4	0.3099			-9.3	0.3069			-9.2	0.3055
	-9.6	0.225			-9.5	0.2433			-9.5	0.3299			-9.4	0.2306			-9.3	0.2818			-9.3	0.3053			-9.2	0.2953			-9.1	0.2948
	-9.5	0.2163			-9.4	0.2344			-9.4	0.3167			-9.3	0.2262			-9.2	0.2749			-9.2	0.2971			-9.1	0.2877			-9	0.2807
	-9.4	0.2083			-9.3	0.2352			-9.3	0.308			-9.2	0.218			-9.1	0.2697			-9.1	0.2855			-9	0.2728			-8.9	0.2756
	-9.3	0.2071			-9.2	0.2287			-9.2	0.2982			-9.1	0.21			-9	0.2554			-9	0.2712			-8.9	0.2627			-8.8	0.2743
	-9.2	0.2011			-9.1	0.22			-9.1	0.2919			-9	0.1958			-8.9	0.2434			-8.9	0.2608			-8.8	0.2548			-8.7	0.2683
	-9.1	0.1976			-9	0.2081			-9	0.2782			-8.9	0.1903			-8.8	0.2391			-8.8	0.2547			-8.7	0.2487			-8.6	0.2595
	-9	0.1869			-8.9	0.2032			-8.9	0.2708			-8.8	0.1826			-8.7	0.2301			-8.7	0.2447			-8.6	0.2378			-8.5	0.2527
	-8.9	0.1766			-8.8	0.2006			-8.8	0.2614			-8.7	0.1764			-8.6	0.2201			-8.6	0.2367			-8.5	0.2324			-8.4	0.2477
	-8.8	0.1748			-8.7	0.195			-8.7	0.2544			-8.6	0.1729			-8.5	0.2138			-8.5	0.2264			-8.4	0.2216			-8.3	0.2369
	-8.7	0.172			-8.6	0.1905			-8.6	0.2483			-8.5	0.1708			-8.4	0.206			-8.4	0.2191			-8.3	0.2109			-8.2	0.228
	-8.6	0.1678			-8.5	0.1866			-8.5	0.245			-8.4	0.1653			-8.3	0.1977			-8.3	0.2077			-8.2	0.2115			-8.1	0.2144
	-8.5	0.1644			-8.4	0.1811			-8.4	0.2353			-8.3	0.1569			-8.2	0.1927			-8.2	0.2037			-8.1	0.2057			-8	0.2071
	-8.4	0.1618			-8.3	0.1759			-8.3	0.2256			-8.2	0.155			-8.1	0.1803			-8.1	0.1925			-8	0.202			-7.9	0.2009
	-8.3	0.1561			-8.2	0.1711			-8.2	0.2214			-8.1	0.1466			-8	0.173			-8	0.1866			-7.9	0.1973			-7.8	0.2007
	-8.2	0.155			-8.1	0.1646			-8.1	0.2148			-8	0.1437			-7.9	0.1756			-7.9	0.188			-7.8	0.1901			-7.7	0.1903
	-8.1	0.1418			-8	0.1606			-8	0.2044			-7.9	0.1437			-7.8	0.1678			-7.8	0.1835			-7.7	0.1813			-7.6	0.1809
	-8	0.1301			-7.9	0.162			-7.9	0.202			-7.8	0.1377			-7.7	0.1596			-7.7	0.1745			-7.6	0.1794			-7.5	0.1698
	-7.9	0.1243			-7.8	0.1578			-7.8	0.2013			-7.7	0.1298			-7.6	0.1535			-7.6	0.1711			-7.5	0.1745			-7.4	0.1623
	-7.8	0.1188			-7.7	0.1527			-7.7	0.1942			-7.6	0.1234			-7.5	0.1463			-7.5	0.1637			-7.4	0.1746			-7.3	0.1568
	-7.7	0.113			-7.6	0.1492			-7.6	0.1847			-7.5	0.1151			-7.4	0.1408			-7.4	0.1601			-7.3	0.1663			-7.2	0.1523
	-7.6	0.1033			-7.5	0.1417			-7.5	0.177			-7.4	0.1133			-7.3	0.1329			-7.3	0.1546			-7.2	0.1579			-7.1	0.1539
	-7.5	0.0938002			-7.4	0.1439			-7.4	0.173			-7.3	0.1083			-7.2	0.1285			-7.2	0.1484			-7.1	0.1577			-7	0.1492
	-7.4	0.0936001			-7.3	0.1382			-7.3	0.1671			-7.2	0.1069			-7.1	0.1287			-7.1	0.1479			-7	0.1531			-6.9	0.1427
	-7.3	0.0881			-7.2	0.1333			-7.2	0.1581			-7.1	0.1056			-7	0.1248			-7	0.1441			-6.9	0.1469			-6.8	0.1373
	-7.2	0.0808002			-7.1	0.1318			-7.1	0.1554			-7	0.1031			-6.9	0.1201			-6.9	0.1407			-6.8	0.1378			-6.7	0.1282
	-7.1	0.0816			-7	0.1285			-7	0.1518			-6.9	0.0986001			-6.8	0.111			-6.8	0.1358			-6.7	0.1292			-6.6	0.1268
	-7	0.0767001			-6.9	0.1244			-6.9	0.1465			-6.8	0.0928			-6.7	0.1048			-6.7	0.1254			-6.6	0.1224			-6.5	0.1138
	-6.9	0.0721001			-6.8	0.1184			-6.8	0.1411			-6.7	0.085			-6.6	0.1028			-6.6	0.1178			-6.5	0.1099			-6.4	0.1065
	-6.8	0.0683			-6.7	0.1103			-6.7	0.1347			-6.6	0.0808			-6.5	0.0916003			-6.5	0.1049			-6.4	0.1017			-6.3	0.0982
	-6.7	0.0667001			-6.6	0.1082			-6.6	0.1307			-6.5	0.0709003			-6.4	0.0863004			-6.4	0.0972004			-6.3	0.0938			-6.2	0.0950002
	-6.6	0.0638001			-6.5	0.0971005			-6.5	0.118001			-6.4	0.0665002			-6.3	0.0788002			-6.3	0.0877002			-6.2	0.0909			-6.1	0.0917002
	-6.5	0.0548003			-6.4	0.0931004			-6.4	0.1121			-6.3	0.0626			-6.2	0.0713002			-6.2	0.0837002			-6.1	0.087			-6	0.0858
	-6.4	0.0450002			-6.3	0.0912002			-6.3	0.1061			-6.2	0.0586			-6.1	0.0678002			-6.1	0.0806002			-6	0.0762998			-5.9	0.0740002
	-6.3	0.0404			-6.2	0.0838002			-6.2	0.0963002			-6.1	0.0554			-6	0.0631			-6	0.071			-5.9	0.0665			-5.8	0.0668
	-6.2	0.0381002			-6.1	0.0754003			-6.1	0.0904003			-6	0.0486			-5.9	0.0576004			-5.9	0.0634004			-5.8	0.0598			-5.7	0.0614003
	-6.1	0.0402002			-6	0.0655002			-6	0.0818002			-5.9	0.0385002			-5.8	0.0497002			-5.8	0.0585002			-5.7	0.0567001			-5.6	0.0526002
	-6	0.0355			-5.9	0.0578004			-5.9	0.0721004			-5.8	0.0379			-5.7	0.0462003			-5.7	0.0581003			-5.6	0.0496			-5.5	0.0449
	-5.9	0.0303004			-5.8	0.0514004			-5.8	0.0609004			-5.7	0.0366003			-5.6	0.0395004			-5.6	0.0495004			-5.5	0.0414			-5.4	0.0354005
	-5.8	0.0268			-5.7	0.0520003			-5.7	0.0579003			-5.6	0.0315			-5.5	0.0314			-5.5	0.0393			-5.4	0.0312			-5.3	0.028
	-5.7	0.0295003			-5.6	0.0451004			-5.6	0.0496004			-5.5	0.0292			-5.4	0.0257005			-5.4	0.0305005			-5.3	0.0215			-5.2	0.0142004
	-5.6	0.0244			-5.5	0.0387			-5.5	0.04			-5.4	0.0206			-5.3	0.02			-5.3	0.0232			-5.2	0.0133			-5.1	0.003
	-5.5	0.0173			-5.4	0.0346005			-5.4	0.0323005			-5.3	0.0156			-5.2	0.0129004			-5.2	0.0132004			-5.1	0.0064			-5	0
	-5.4	0.00810048			-5.3	0.0273003			-5.3	0.0276003			-5.2	0.00700044			-5.1	0.00810037			-5.1	0.00530037			-5	0			-4.9	-0.00589966
	-5.3	0.008			-5.2	0.0156004			-5.2	0.0193004			-5.1	0.0043			-5	0			-5	0			-4.9	-0.0064			-4.8	-0.0114
	-5.2	0.00220044			-5.1	0.00720037			-5.1	0.0115004			-5	0			-4.9	-0.00859966			-4.9	-0.00729966			-4.8	-0.0123			-4.7	-0.0193996
	-5.1	4.62023e-10			-5	0			-5	0.0008			-4.9	-0.004			-4.8	-0.0155			-4.8	-0.009			-4.7	-0.0171			-4.6	-0.0283
	-5	0			-4.9	-0.00309966			-4.9	-0.00899966			-4.8	-0.0078			-4.7	-0.0199996			-4.7	-0.0184996			-4.6	-0.0266			-4.5	-0.047
	-4.9	-0.00499966			-4.8	-0.00579967			-4.8	-0.0185997			-4.7	-0.0133996			-4.6	-0.0265996			-4.6	-0.0273996			-4.5	-0.0413			-4.4	-0.0543997
	-4.8	-0.0072			-4.7	-0.0101996			-4.7	-0.0272996			-4.6	-0.0211			-4.5	-0.0402			-4.5	-0.04			-4.4	-0.0451			-4.3	-0.0656
	-4.7	-0.00799965			-4.6	-0.0169996			-4.6	-0.0322996			-4.5	-0.0358			-4.4	-0.0453997			-4.4	-0.0442997			-4.3	-0.0556			-4.2	-0.0813995
	-4.6	-0.0125			-4.5	-0.0333			-4.5	-0.0478			-4.4	-0.0397			-4.3	-0.0558			-4.3	-0.0532			-4.2	-0.0638			-4.1	-0.0974
	-4.5	-0.0238			-4.4	-0.0378997			-4.4	-0.0510997			-4.3	-0.0453			-4.2	-0.0656995			-4.2	-0.0635995			-4.1	-0.0765			-4	-0.1076
	-4.4	-0.0271997			-4.3	-0.0457996			-4.3	-0.0568996			-4.2	-0.0535995			-4.1	-0.0820994			-4.1	-0.0790994			-4	-0.0836			-3.9	-0.1138
	-4.3	-0.0337			-4.2	-0.0544995			-4.2	-0.0649995			-4.1	-0.0667			-4	-0.0867			-4	-0.0838			-3.9	-0.0886			-3.8	-0.1148
	-4.2	-0.0430995			-4.1	-0.0632994			-4.1	-0.0726994			-4	-0.0737			-3.9	-0.0916997			-3.9	-0.0856997			-3.8	-0.0938			-3.7	-0.1237
	-4.1	-0.0519			-4	-0.0628			-4	-0.0822			-3.9	-0.0743			-3.8	-0.0944			-3.8	-0.0915			-3.7	-0.1041			-3.6	-0.1297
	-4	-0.0553			-3.9	-0.0704997			-3.9	-0.0861997			-3.8	-0.0737			-3.7	-0.101			-3.7	-0.0987996			-3.6	-0.1111			-3.5	-0.148
	-3.9	-0.0558997			-3.8	-0.0710997			-3.8	-0.0856997			-3.7	-0.0803996			-3.6	-0.1097			-3.6	-0.1191			-3.5	-0.1275			-3.4	-0.1544
	-3.8	-0.0582			-3.7	-0.0799996			-3.7	-0.0928996			-3.6	-0.0882			-3.5	-0.1302			-3.5	-0.1338			-3.4	-0.1242			-3.3	-0.1669
	-3.7	-0.0684996			-3.6	-0.0884995			-3.6	-0.0971995			-3.5	-0.1047			-3.4	-0.1354			-3.4	-0.1341			-3.3	-0.1292			-3.2	-0.1767
	-3.6	-0.0726			-3.5	-0.0949			-3.5	-0.1141			-3.4	-0.1026			-3.3	-0.1492			-3.3	-0.1501			-3.2	-0.1367			-3.1	-0.1877
	-3.5	-0.0887			-3.4	-0.1007			-3.4	-0.1133			-3.3	-0.1088			-3.2	-0.1589			-3.2	-0.1579			-3.1	-0.1435			-3	-0.1927
	-3.4	-0.0919998			-3.3	-0.1091			-3.3	-0.127			-3.2	-0.1134			-3.1	-0.1714			-3.1	-0.1637			-3	-0.1482			-2.9	-0.205299
	-3.3	-0.0909			-3.2	-0.117			-3.2	-0.1414			-3.1	-0.1149			-3	-0.1699			-3	-0.1723			-2.9	-0.1583			-2.8	-0.2166
	-3.2	-0.0933996			-3.1	-0.1208			-3.1	-0.1491			-3	-0.1227			-2.9	-0.176699			-2.9	-0.177199			-2.8	-0.1692			-2.7	-0.2175
	-3.1	-0.0948			-3	-0.1178			-3	-0.1563			-2.9	-0.1331			-2.8	-0.183			-2.8	-0.181			-2.7	-0.1855			-2.6	-0.2213
	-3	-0.097			-2.9	-0.121799			-2.9	-0.166099			-2.8	-0.1464			-2.7	-0.1898			-2.7	-0.1867			-2.6	-0.1932			-2.5	-0.2274
	-2.9	-0.105099			-2.8	-0.128699			-2.8	-0.172299			-2.7	-0.1567			-2.6	-0.1981			-2.6	-0.1986			-2.5	-0.2016			-2.4	-0.2296
	-2.8	-0.1169			-2.7	-0.1321			-2.7	-0.1767			-2.6	-0.1621			-2.5	-0.2095			-2.5	-0.2096			-2.4	-0.2038			-2.3	-0.2405
	-2.7	-0.1233			-2.6	-0.1413			-2.6	-0.1883			-2.5	-0.1679			-2.4	-0.2133			-2.4	-0.2138			-2.3	-0.2064			-2.2	-0.2438
	-2.6	-0.1237			-2.5	-0.1564			-2.5	-0.2009			-2.4	-0.1639			-2.3	-0.212			-2.3	-0.2174			-2.2	-0.2147			-2.1	-0.2535
	-2.5	-0.1336			-2.4	-0.1584			-2.4	-0.2022			-2.3	-0.1684			-2.2	-0.2142			-2.2	-0.2294			-2.1	-0.227			-2	-0.2603
	-2.4	-0.1287			-2.3	-0.1597			-2.3	-0.2072			-2.2	-0.1741			-2.1	-0.2175			-2.1	-0.2351			-2	-0.2337			-1.9	-0.274599
	-2.3	-0.1241			-2.2	-0.1683			-2.2	-0.208			-2.1	-0.1739			-2	-0.2214			-2	-0.2437			-1.9	-0.2511			-1.8	-0.2872
	-2.2	-0.1242			-2.1	-0.174			-2.1	-0.2107			-2	-0.1812			-1.9	-0.237299			-1.9	-0.254399			-1.8	-0.2617			-1.7	-0.3055
	-2.1	-0.1234			-2	-0.1725			-2	-0.216			-1.9	-0.1915			-1.8	-0.2468			-1.8	-0.2674			-1.7	-0.2677			-1.6	-0.3163
	-2	-0.121			-1.9	-0.182799			-1.9	-0.235399			-1.8	-0.2073			-1.7	-0.2498			-1.7	-0.2782			-1.6	-0.2729			-1.5	-0.3196
	-1.9	-0.130699			-1.8	-0.192099			-1.8	-0.244299			-1.7	-0.2137			-1.6	-0.2651			-1.6	-0.2879			-1.5	-0.28			-1.4	-0.3196
	-1.8	-0.1389			-1.7	-0.1903			-1.7	-0.2539			-1.6	-0.2229			-1.5	-0.2763			-1.5	-0.2998			-1.4	-0.2927			-1.3	-0.327199
	-1.7	-0.1466			-1.6	-0.1923			-1.6	-0.2661			-1.5	-0.2324			-1.4	-0.293899			-1.4	-0.316399			-1.3	-0.298			-1.2	-0.331499
	-1.6	-0.1438			-1.5	-0.2011			-1.5	-0.2625			-1.4	-0.2467			-1.3	-0.2965			-1.3	-0.32			-1.2	-0.3118			-1.1	-0.332899
	-1.5	-0.1561			-1.4	-0.215399			-1.4	-0.276799			-1.3	-0.2515			-1.2	-0.2965			-1.2	-0.327499			-1.1	-0.3207			-1	-0.3343
	-1.4	-0.170399			-1.3	-0.2168			-1.3	-0.280199			-1.2	-0.264999			-1.1	-0.300999			-1.1	-0.339			-1	-0.3258			-0.900002	-0.3344
	-1.3	-0.1746			-1.2	-0.223999			-1.2	-0.280199			-1.1	-0.2749			-1	-0.303299			-1	-0.340899			-0.899998	-0.3424			-0.799999	-0.3721
	-1.2	-0.184899			-1.1	-0.223999			-1.1	-0.281799			-1	-0.2755			-0.900002	-0.3044			-0.900002	-0.362199			-0.799999	-0.3258			-0.700001	-0.376
	-1.1	-0.1885			-1	-0.223999			-1	-0.282			-0.899998	-0.2834			-0.799999	-0.3057			-0.799999	-0.3808			-0.699997	-0.3246			-0.599998	-0.3975
	-1	-0.1904			-0.900002	-0.2209			-0.900002	-0.282299			-0.799999	-0.3056			-0.700001	-0.305899			-0.700001	-0.3852			-0.599998	-0.3246			-0.5	-0.4022
	-0.900002	-0.212099			-0.800003	-0.2209			-0.800003	-0.2895			-0.700001	-0.3144			-0.600002	-0.322999			-0.600002	-0.3852			-0.5	-0.3246			-0.400002	-0.3975
	-0.799999	-0.2282			-0.700001	-0.223999			-0.700001	-0.2895			-0.599998	-0.3056			-0.5	-0.322999			-0.5	-0.3852			-0.399998	-0.3207			-0.299999	-0.376
	-0.700001	-0.2299			-0.600002	-0.2209			-0.600002	-0.282299			-0.5	-0.3056			-0.400002	-0.305899			-0.400002	-0.3808			-0.299999	-0.3196			-0.200001	-0.3721
	-0.599998	-0.2299			-0.5	-0.2207			-0.5	-0.282			-0.399998	-0.2834			-0.299999	-0.3057			-0.299999	-0.362199			-0.199997	-0.3118			-0.0999985	-0.3344
	-0.5	-0.2299			-0.400002	-0.2176			-0.400002	-0.281799			-0.299999	-0.2755			-0.200001	-0.3044			-0.200001	-0.340899			-0.0999985	-0.3108			0	-0.3343
	-0.400002	-0.229499			-0.300003	-0.2168			-0.300003	-0.280199			-0.200001	-0.2749			-0.100002	-0.303299			-0.100002	-0.339			0	-0.298			0.0999985	-0.3343
	-0.299999	-0.229499			-0.200001	-0.216396			-0.200001	-0.276799			-0.0999985	-0.264999			0	-0.300999			0	-0.327499			0.100002	-0.298			0.200001	-0.3343
	-0.200001	-0.2282			-0.100002	-0.215399			-0.100002	-0.2625			0	-0.2515			0.0999985	-0.300999			0.0999985	-0.327499			0.200001	-0.298			0.299999	-0.3343
	-0.0999985	-0.2262			0	-0.2138			0	-0.2586			0.100002	-0.2515			0.200001	-0.300999			0.200001	-0.327499			0.300003	-0.2641			0.400002	-0.3343
	0	-0.2243			0.0999985	-0.2138			0.0999985	-0.1903			0.200001	-0.2515			0.299999	-0.300999			0.299999	-0.327499			0.400002	-0.2603			0.5	-0.331499
	0.0999985	-0.2243			0.199997	-0.2136			0.199997	-0.134199			0.299999	-0.2085			0.399998	-0.2948			0.399998	-0.226696			0.5	-0.2565			0.599998	0.943701
	0.200001	-0.2243			0.299999	-0.212999			0.299999	-0.0839793			0.400002	-0.0578			0.5	-0.2689			0.5	-0.0703			0.600002	0.8047			0.700001	2.8352
	0.299999	-0.2243			0.399998	-0.180879			0.399998	-0.00920003			0.5	-0.00409648			0.599998	0.0557007			0.599998	0.365501			0.700001	1.7539			0.799999	4.4924
	0.400002	-0.2243			0.5	-0.1581			0.5	0.0646035			0.600002	0.00770003			0.700001	0.3432			0.700001	0.8823			0.800003	2.5397			0.900002	6.0626
	0.5	-0.2243			0.599998	0.0685007			0.599998	0.0985007			0.700001	0.0854			0.799999	0.5522			0.799999	1.2971			0.900002	3.2831			1	7.5504
	0.599998	-0.2243			0.699997	0.1678			0.699997	0.2045			0.799999	0.2199			0.899998	0.7884			0.899998	1.7705			1	3.9909			1.1	8.7601
	0.700001	-0.2243			0.799999	0.1699			0.799999	0.209			0.900002	0.4185			1	0.9968			1	2.0697			1.1	4.5145			1.2	9.8062
	0.799999	-0.2237			0.899998	0.1795			0.899998	0.2308			1	0.5216			1.1	1.1142			1.1	2.3656			1.2	5.0034			1.3	10.7038
	0.900002	-0.217			1	0.1858			1	0.2592			1.1	0.6411			1.2	1.1533			1.2	2.6814			1.3	5.5456			1.4	11.4971
	1	-0.214596			1.1	0.2132			1.1	0.2642			1.2	0.6429			1.3	1.219			1.3	2.8709			1.4	5.9393			1.5	12.1312
	1.1	-0.2037			1.2	0.2229			1.2	0.2652			1.3	0.6447			1.4	1.2654			1.4	2.9634			1.5	6.2534			1.6	12.5496
	1.2	-0.2036			1.3	0.2236			1.3	0.2713			1.4	0.6448			1.5	1.3259			1.5	3.1173			1.6	6.4167			1.7	12.9869
	1.3	-0.2034			1.4	0.2322			1.4	0.2747			1.5	0.6567			1.6	1.4319			1.6	3.1816			1.7	6.5372			1.8	13.1802
	1.4	-0.2019			1.5	0.2326			1.5	0.2787			1.6	0.6599			1.7	1.4894			1.7	3.2668			1.8	6.6463			1.9	13.2869
	1.5	-0.2019			1.6	0.2359			1.6	0.2787			1.7	0.6806			1.8	1.4939			1.8	3.378			1.9	6.7406			2	13.3864
	1.6	-0.2013			1.7	0.2361			1.7	0.2798			1.8	0.6857			1.9	1.5781			1.9	3.421			2	6.7585			2.1	13.4947
	1.7	-0.1997			1.8	0.2367			1.8	0.2892			1.9	0.6987			2	1.6246			2	3.5175			2.1	6.8378			2.2	13.5575
	1.8	-0.197			1.9	0.2367			1.9	0.2951			2	0.7099			2.1	1.6253			2.1	3.5503			2.2	6.9001			2.3	13.6096
	1.9	-0.1958			2	0.2359			2	0.2968			2.1	0.7118			2.2	1.6298			2.2	3.5854			2.3	6.9037			2.4	13.6477
	2	-0.1958			2.1	0.2387			2.1	0.2995			2.2	0.7291			2.3	1.6478			2.3	3.5859			2.4	6.9305			2.5	13.6585
	2.1	-0.1997			2.2	0.2322			2.2	0.3326			2.3	0.7325			2.4	1.6912			2.4	3.6232			2.5	6.9305			2.6	13.6909
	2.2	-0.1997			2.3	0.2236			2.3	0.334			2.4	0.7559			2.5	1.6912			2.5	3.6232			2.6	6.9319			2.7	13.7035
	2.3	-0.1821			2.4	0.2229			2.4	0.3417			2.5	0.7737			2.6	1.7041			2.6	3.6448			2.7	6.9393			2.8	13.6959
	2.4	-0.1751			2.5	0.2132			2.5	0.3326			2.6	0.7826			2.7	1.7014			2.7	3.6242			2.8	6.9315			2.9	13.7677
	2.5	-0.1821			2.6	0.1736			2.6	0.3637			2.7	0.7431			2.8	1.6625			2.8	3.5987			2.9	6.9606			3	13.7767
	2.6	-0.193			2.7	0.165801			2.7	0.320701			2.8	0.722201			2.9	1.689			2.9	3.6139			3	6.9505			3.1	13.8128
	2.7	-0.1924			2.8	0.144101			2.8	0.273301			2.9	0.7227			3	1.6661			3	3.6194			3.1	6.9378			3.2	13.87
	2.8	-0.238099			2.9	0.174099			2.9	0.319899			3	0.7087			3.1	1.63			3.1	3.5884			3.2	6.9549			3.3	13.8816
	2.9	-0.2251			3	0.1757			3	0.2961			3.1	0.6856			3.2	1.6329			3.2	3.5966			3.3	6.9456			3.4	13.9219
	3	-0.2082			3.1	0.134801			3.1	0.271501			3.2	0.6835			3.3	1.6217			3.3	3.577			3.4	6.945			3.5	13.9503
	3.1	-0.253499			3.2	0.1391			3.2	0.2922			3.3	0.657001			3.4	1.6047			3.4	3.5691			3.5	6.9499			3.6	13.9646
	3.2	-0.2514			3.3	0.124701			3.3	0.261401			3.4	0.6418			3.5	1.6061			3.5	3.5768			3.6	6.944			3.7	13.9632
	3.3	-0.257899			3.4	0.132901			3.4	0.246201			3.5	0.6618			3.6	1.6035			3.6	3.5673			3.7	6.9388			3.8	13.9591
	3.4	-0.2692			3.5	0.1315			3.5	0.2661			3.6	0.6512			3.7	1.5842			3.7	3.5528			3.8	6.936			3.9	13.948
	3.5	-0.2602			3.6	0.1241			3.6	0.2414			3.7	0.6415			3.8	1.584			3.8	3.5535			3.9	6.9193			4	13.9434
	3.6	-0.2683			3.7	0.120101			3.7	0.229101			3.8	0.658			3.9	1.5654			3.9	3.5508			4	6.9042			4.1	13.9321
	3.7	-0.2784			3.8	0.1198			3.8	0.244			3.9	0.6463			4	1.5558			4	3.5413			4.1	6.9045			4.2	13.9251
	3.8	-0.2692			3.9	0.102301			3.9	0.227801			4	0.6366			4.1	1.5468			4.1	3.5456			4.2	6.903			4.3	13.9235
	3.9	-0.2793			4	0.0912001			4	0.2098			4.1	0.6346			4.2	1.5316			4.2	3.5337			4.3	6.9006			4.4	13.9227
	4	-0.2912			4.1	0.0831003			4.1	0.2013			4.2	0.6251			4.3	1.5231			4.3	3.5344			4.4	6.8831			4.5	13.9198
	4.1	-0.2896			4.2	0.0713005			4.2	0.194401			4.3	0.615			4.4	1.5055			4.4	3.534			4.5	6.8648			4.6	13.9183
	4.2	-0.3017			4.3	0.0688004			4.3	0.1913			4.4	0.6055			4.5	1.4996			4.5	3.5252			4.6	6.8474			4.7	13.9044
	4.3	-0.3036			4.4	0.0720004			4.4	0.1868			4.5	0.607			4.6	1.4984			4.6	3.5136			4.7	6.8108			4.8	13.8951
	4.4	-0.3114			4.5	0.0602999			4.5	0.1907			4.6	0.5943			4.7	1.4845			4.7	3.4929			4.8	6.8044			4.9	13.8741
	4.5	-0.3088			4.6	0.0517003			4.6	0.1888			4.7	0.5847			4.8	1.4797			4.8	3.4817			4.9	6.8091			5	13.8647
	4.6	-0.3064			4.7	0.0321007			4.7	0.179101			4.8	0.5815			4.9	1.4853			4.9	3.4895			5	6.7968			5.1	13.8576
	4.7	-0.3211			4.8	0.0340004			4.8	0.1771			4.9	0.5847			5	1.4791			5	3.4774			5.1	6.7929			5.2	13.8528
	4.8	-0.3321			4.9	0.0440999			4.9	0.18			5	0.5825			5.1	1.4751			5.1	3.4846			5.2	6.8006			5.3	13.8255
	4.9	-0.3195			5	0.0385999			5	0.1746			5.1	0.5811			5.2	1.475			5.2	3.4788			5.3	6.7916			5.4	13.8262
	5	-0.3252			5.1	0.0417001			5.1	0.1692			5.2	0.581			5.3	1.4692			5.3	3.4733			5.4	6.7785			5.5	13.8146
	5.1	-0.3179			5.2	0.0390002			5.2	0.1706			5.3	0.5802			5.4	1.4567			5.4	3.4612			5.5	6.7685			5.6	13.7914
	5.2	-0.3208			5.3	0.0356004			5.3	0.1656			5.4	0.5732			5.5	1.4488			5.5	3.4446			5.6	6.7632			5.7	13.7635
	5.3	-0.3235			5.4	0.0281004			5.4	0.1525			5.5	0.5653			5.6	1.4351			5.6	3.4387			5.7	6.7568			5.8	13.7562
	5.4	-0.3338			5.5	0.0269			5.5	0.1434			5.6	0.5548			5.7	1.4218			5.7	3.4317			5.8	6.7662			5.9	13.7343
	5.5	-0.3306			5.6	0.0201003			5.6	0.1316			5.7	0.5468			5.8	1.4099			5.8	3.4277			5.9	6.7713			6	13.7131
	5.6	-0.339			5.7	0.00920034			5.7	0.1233			5.8	0.5427			5.9	1.3981			5.9	3.4213			6	6.7737			6.1	13.7158
	5.7	-0.3385			5.8	0.00550023			5.8	0.1204			5.9	0.5345			6	1.3869			6	3.41			6.1	6.7711			6.2	13.7255
	5.8	-0.3385			5.9	0.00110028			5.9	0.1141			6	0.5215			6.1	1.375			6.1	3.4017			6.2	6.765			6.3	13.7243
	5.9	-0.3406			6	-0.00780002			6	0.1088			6.1	0.5122			6.2	1.364			6.2	3.3951			6.3	6.7491			6.4	13.7054
	6	-0.3403			6.1	-0.0158995			6.1	0.1019			6.2	0.506			6.3	1.3534			6.3	3.384			6.4	6.7399			6.5	13.7004
	6.1	-0.3457			6.2	-0.0230995			6.2	0.0950005			6.3	0.497			6.4	1.344			6.4	3.3761			6.5	6.7316			6.6	13.7023
	6.2	-0.3528			6.3	-0.0281995			6.3	0.0847005			6.4	0.486			6.5	1.3376			6.5	3.3723			6.6	6.7124			6.7	13.6907
	6.3	-0.3596			6.4	-0.0338997			6.4	0.0819003			6.5	0.4851			6.6	1.3291			6.6	3.3626			6.7	6.6915			6.8	13.6912
	6.4	-0.3621			6.5	-0.0385			6.5	0.0811			6.6	0.4809			6.7	1.321			6.7	3.3511			6.8	6.6783			6.9	13.6824
	6.5	-0.3642			6.6	-0.0465996			6.6	0.0766004			6.7	0.4732			6.8	1.3163			6.8	3.3449			6.9	6.6624			7	13.6798
	6.6	-0.3712			6.7	-0.0584995			6.7	0.0682005			6.8	0.4695			6.9	1.3088			6.9	3.3336			7	6.6502			7.1	13.6786
	6.7	-0.3767			6.8	-0.0619996			6.8	0.0616004			6.9	0.4593			7	1.2994			7	3.3274			7.1	6.6371			7.2	13.6768
	6.8	-0.377			6.9	-0.0712995			6.9	0.0546005			7	0.4522			7.1	1.2934			7.1	3.3195			7.2	6.6297			7.3	13.6787
	6.9	-0.3835			7	-0.0814999			7	0.0523001			7.1	0.4473			7.2	1.2955			7.2	3.3168			7.3	6.6335			7.4	13.6674
	7	-0.3885			7.1	-0.0825996			7.1	0.0470004			7.2	0.4465			7.3	1.3015			7.3	3.3179			7.4	6.6318			7.5	13.6572
	7.1	-0.3956			7.2	-0.0824999			7.2	0.0446001			7.3	0.4511			7.4	1.2972			7.4	3.3134			7.5	6.6298			7.6	13.6402
	7.2	-0.3929			7.3	-0.0780001			7.3	0.0501999			7.4	0.4517			7.5	1.2923			7.5	3.309			7.6	6.6236			7.7	13.6247
	7.3	-0.3852			7.4	-0.0809998			7.4	0.0437002			7.5	0.4509			7.6	1.2847			7.6	3.2975			7.7	6.6151			7.8	13.6148
	7.4	-0.3867			7.5	-0.0811			7.5	0.0413			7.6	0.4494			7.7	1.2779			7.7	3.2879			7.8	6.6104			7.9	13.6051
	7.5	-0.385			7.6	-0.0845996			7.6	0.0409004			7.7	0.4471			7.8	1.2743			7.8	3.2803			7.9	6.6049			8	13.5951
	7.6	-0.3866			7.7	-0.0875997			7.7	0.0347003			7.8	0.4415			7.9	1.2672			7.9	3.2766			8	6.6003			8.1	13.584
	7.7	-0.3898			7.8	-0.0892996			7.8	0.0285004			7.9	0.4369			8	1.261			8	3.2712			8.1	6.5897			8.2	13.5677
	7.8	-0.3915			7.9	-0.0907997			7.9	0.0261003			8	0.431			8.1	1.2522			8.1	3.259			8.2	6.581			8.3	13.5596
	7.9	-0.3905			8	-0.0924			8	0.0247			8.1	0.4259			8.2	1.2427			8.2	3.2534			8.3	6.5723			8.4	13.5523
	8	-0.3944			8.1	-0.0963995			8.1	0.0198005			8.2	0.4178			8.3	1.2384			8.3	3.2479			8.4	6.5645			8.5	13.5406
	8.1	-0.3977			8.2	-0.1008			8.2	0.0141004			8.3	0.4131			8.4	1.2356			8.4	3.2406			8.5	6.5569			8.6	13.5335
	8.2	-0.4023			8.3	-0.1059			8.3	0.00920032			8.4	0.4106			8.5	1.2327			8.5	3.2358			8.6	6.5558			8.7	13.5246
	8.3	-0.4058			8.4	-0.1083			8.4	0.00440039			8.5	0.4062			8.6	1.2318			8.6	3.2347			8.7	6.5556			8.8	13.5186
	8.4	-0.4103			8.5	-0.1091			8.5	0.00439998			8.6	0.4065			8.7	1.2286			8.7	3.2329			8.8	6.5497			8.9	13.5048
	8.5	-0.4168			8.6	-0.108			8.6	0.00770024			8.7	0.4045			8.8	1.2278			8.8	3.2291			8.9	6.5408			9	13.4913
	8.6	-0.4138			8.7	-0.1096			8.7	0.0104001			8.8	0.4038			8.9	1.2221			8.9	3.2186			9	6.533			9.1	13.4814
	8.7	-0.4117			8.8	-0.1114			8.8	0.0121002			8.9	0.3978			9	1.2123			9	3.2109			9.1	6.5304			9.2	13.4771
	8.8	-0.4104			8.9	-0.1158			8.9	0.00640047			9	0.3863			9.1	1.207			9.1	3.2046			9.2	6.5261			9.3	13.4754
	8.9	-0.4125			9	-0.1159			9	-0.00159996			9.1	0.3817			9.2	1.2046			9.2	3.1983			9.3	6.5225			9.4	13.4613
	9	-0.4161			9.1	-0.1184			9.1	-0.00419966			9.2	0.3794			9.3	1.2032			9.3	3.194			9.4	6.5129			9.5	13.4557
	9.1	-0.4144			9.2	-0.12			9.2	-0.00709973			9.3	0.3772			9.4	1.1948			9.4	3.1854			9.5	6.5036			9.6	13.4491
	9.2	-0.4141			9.3	-0.1216			9.3	-0.00519981			9.4	0.372			9.5	1.1915			9.5	3.1774			9.6	6.4975			9.7	13.4434
	9.3	-0.4131			9.4	-0.1292			9.4	-0.0154997			9.5	0.3675			9.6	1.1879			9.6	3.1752			9.7	6.4961			9.8	13.4345
	9.4	-0.4155			9.5	-0.1326			9.5	-0.0203999			9.6	0.3673			9.7	1.1845			9.7	3.1719			9.8	6.4898			9.9	13.4258
	9.5	-0.4152			9.6	-0.1307			9.6	-0.0251998			9.7	0.3657			9.8	1.1777			9.8	3.169			9.9	6.4861			10	13.4184
	9.6	-0.4162			9.7	-0.1264			9.7	-0.0306997			9.8	0.3567			9.9	1.1739			9.9	3.1636			10	6.4815			10.1	13.4125
	9.7	-0.4151			9.8	-0.1281			9.8	-0.0360996			9.9	0.3566			10	1.1686			10	3.1618			10.1	6.4805			10.2	13.4026
	9.8	-0.4207			9.9	-0.1346			9.9	-0.0404997			10	0.3519			10.1	1.164			10.1	3.1648			10.2	6.4721			10.3	13.3978
	9.9	-0.4195			10	-0.1388			10	-0.0432			10.1	0.3518			10.2	1.1527			10.2	3.1566			10.3	6.4668			10.4	13.3861
	10	-0.4213			10.1	-0.1372			10.1	-0.0433999			10.2	0.3485			10.3	1.1432			10.3	3.1473			10.4	6.4598			10.5	13.3797
	10.1	-0.4196			10.2	-0.1402			10.2	-0.0505995			10.3	0.3471			10.4	1.1333			10.4	3.1408			10.5	6.4572			10.6	13.3756
	10.2	-0.4235			10.3	-0.1456			10.3	-0.0535996			10.4	0.3434			10.5	1.1325			10.5	3.1349			10.6	6.4527			10.7	13.3733
	10.3	-0.429			10.4	-0.1536			10.4	-0.0576995			10.5	0.3416			10.6	1.1283			10.6	3.1304			10.7	6.4488			10.8	13.3647
	10.4	-0.4335			10.5	-0.1567			10.5	-0.0597001			10.6	0.3367			10.7	1.1304			10.7	3.1266			10.8	6.4426			10.9	13.3604
	10.5	-0.4344			10.6	-0.1578			10.6	-0.0629996			10.7	0.3337			10.8	1.1299			10.8	3.1197			10.9	6.4361			11	13.3536
	10.6	-0.4341			10.7	-0.16			10.7	-0.0668997			10.8	0.3302			10.9	1.1272			10.9	3.1169			11	6.4266			11.1	13.3461
	10.7	-0.435			10.8	-0.1594			10.8	-0.0740996			10.9	0.3252			11	1.1199			11	3.1132			11.1	6.4208			11.2	13.335
	10.8	-0.4408			10.9	-0.1613			10.9	-0.0790998			11	0.3222			11.1	1.119			11.1	3.1093			11.2	6.4139			11.3	13.3231
	10.9	-0.4394			11	-0.1647			11	-0.0784			11.1	0.3174			11.2	1.1158			11.2	3.1026			11.3	6.4058			11.4	13.317
	11	-0.4408			11.1	-0.1681			11.1	-0.0812997			11.2	0.3112			11.3	1.1126			11.3	3.0977			11.4	6.4007			11.5	13.3107
	11.1	-0.4473			11.2	-0.1742			11.2	-0.0838997			11.3	0.3044			11.4	1.1095			11.4	3.0932			11.5	6.3928			11.6	13.306
	11.2	-0.4498			11.3	-0.1779			11.3	-0.0875996			11.4	0.3016			11.5	1.105			11.5	3.0847			11.6	6.3824			11.7	13.2922
	11.3	-0.4509			11.4	-0.183			11.4	-0.0913998			11.5	0.2942			11.6	1.103			11.6	3.0798			11.7	6.3697			11.8	13.2781
	11.4	-0.4501			11.5	-0.1846			11.5	-0.0936			11.6	0.2883			11.7	1.0906			11.7	3.0668			11.8	6.3584			11.9	13.2707
	11.5	-0.4555			11.6	-0.1845			11.6	-0.0963996			11.7	0.277			11.8	1.0825			11.8	3.0551			11.9	6.3496			12	13.2587
	11.6	-0.4608			11.7	-0.193899			11.7	-0.102799			11.8	0.268			11.9	1.0805			11.9	3.052			12	6.3353			12.1	13.2527
	11.7	-0.468			11.8	-0.1985			11.8	-0.1091			11.9	0.2635			12	1.0715			12	3.0411			12.1	6.3275			12.2	13.2424
	11.8	-0.4773			11.9	-0.2021			11.9	-0.1151			12	0.2559			12.1	1.0692			12.1	3.0375			12.2	6.3246			12.3	13.2328
	11.9	-0.4783			12	-0.2079			12	-0.1222			12.1	0.2511			12.2	1.0623			12.2	3.0331			12.3	6.32			12.4	13.2211
	12	-0.483			12.1	-0.2112			12.1	-0.1305			12.2	0.2429			12.3	1.0576			12.3	3.0255			12.4	6.312			12.5	13.2177
	12.1	-0.4908			12.2	-0.214599			12.2	-0.137699			12.3	0.2372			12.4	1.0514			12.4	3.0194			12.5	6.3061			12.6	13.2143
	12.2	-0.4953			12.3	-0.2172			12.3	-0.142			12.4	0.2352			12.5	1.0489			12.5	3.0148			12.6	6.301			12.7	13.2072
	12.3	-0.4973			12.4	-0.2219			12.4	-0.1483			12.5	0.2333			12.6	1.0468			12.6	3.0092			12.7	6.2905			12.8	13.2
	12.4	-0.495			12.5	-0.221			12.5	-0.1517			12.6	0.2316			12.7	1.0366			12.7	3.0049			12.8	6.2875			12.9	13.1944
	12.5	-0.4913			12.6	-0.2245			12.6	-0.1555			12.7	0.2233			12.8	1.0312			12.8	3.0003			12.9	6.2797			13	13.1905
	12.6	-0.4896			12.7	-0.2293			12.7	-0.1618			12.8	0.2159			12.9	1.0269			12.9	2.9894			13	6.2772			13.1	13.1832
	12.7	-0.491			12.8	-0.2308			12.8	-0.1639			12.9	0.2121			13	1.0219			13	2.9825			13.1	6.2729			13.2	13.1752
	12.8	-0.492			12.9	-0.2349			12.9	-0.1676			13	0.2126			13.1	1.0183			13.1	2.9746			13.2	6.2676			13.3	13.1607
	12.9	-0.4935			13	-0.2349			13	-0.1706			13.1	0.2094			13.2	1.0111			13.2	2.9693			13.3	6.2553			13.4	13.151
	13	-0.4942			13.1	-0.2358			13.1	-0.1715			13.2	0.205			13.3	0.996001			13.3	2.9586			13.4	6.246			13.5	13.1459
	13.1	-0.4956			13.2	-0.2429			13.2	-0.1742			13.3	0.196901			13.4	0.9842			13.4	2.9516			13.5	6.2391			13.6	13.1412
	13.2	-0.4958			13.3	-0.253999			13.3	-0.178899			13.4	0.1844			13.5	0.9821			13.5	2.9464			13.6	6.2317			13.7	13.1354
	13.3	-0.503499			13.4	-0.2645			13.4	-0.186			13.5	0.1783			13.6	0.9796			13.6	2.9429			13.7	6.2268			13.8	13.1264
	13.4	-0.5117			13.5	-0.2696			13.5	-0.1895			13.6	0.1745			13.7	0.9793			13.7	2.9426			13.8	6.2188			13.9	13.1191
	13.5	-0.5171			13.6	-0.2725			13.6	-0.1927			13.7	0.168			13.8	0.9744			13.8	2.9351			13.9	6.2129			14	13.1105
	13.6	-0.5195			13.7	-0.2726			13.7	-0.192			13.8	0.1613			13.9	0.9694			13.9	2.927			14	6.2094			14.1	13.1064
	13.7	-0.5181			13.8	-0.2783			13.8	-0.1955			13.9	0.1553			14	0.9676			14	2.9199			14.1	6.2025			14.2	13.0995
	13.8	-0.5182			13.9	-0.2853			13.9	-0.2013			14	0.1551			14.1	0.9642			14.1	2.9124			14.2	6.1977			14.3	13.0909
	13.9	-0.5202			14	-0.286			14	-0.2044			14.1	0.1441			14.2	0.957			14.2	2.9084			14.3	6.1892			14.4	13.0849
	14	-0.5212			14.1	-0.2914			14.1	-0.2104			14.2	0.1402			14.3	0.9512			14.3	2.9005			14.4	6.1867			14.5	13.0793
	14.1	-0.5207			14.2	-0.2928			14.2	-0.2135			14.3	0.1322			14.4	0.9471			14.4	2.8945			14.5	6.1836			14.6	13.074
	14.2	-0.5208			14.3	-0.2968			14.3	-0.2194			14.4	0.1265			14.5	0.9418			14.5	2.887			14.6	6.1809			14.7	13.066
	14.3	-0.5204			14.4	-0.2974			14.4	-0.2208			14.5	0.1192			14.6	0.9345			14.6	2.8786			14.7	6.1691			14.8	13.0584
	14.4	-0.5188			14.5	-0.3012			14.5	-0.2234			14.6	0.1126			14.7	0.9269			14.7	2.8668			14.8	6.162			14.9	13.0545
	14.5	-0.5211			14.6	-0.3027			14.6	-0.2313			14.7	0.1025			14.8	0.9225			14.8	2.8571			14.9	6.1609			15	13.0539
	14.6	-0.5188			14.7	-0.3128			14.7	-0.2402			14.8	0.0901004			14.9	0.9243			14.9	2.8542			15	6.1559			15.1	13.0457
	14.7	-0.5248			14.8	-0.319			14.8	-0.2457			14.9	0.0855			15	0.9237			15	2.8507			15.1	6.1511			15.2	13.0385
	14.8	-0.5303			14.9	-0.3193			14.9	-0.2507			15	0.0843			15.1	0.921			15.1	2.8428			15.2	6.1428			15.3	13.0325
	14.9	-0.5306			15	-0.3208			15	-0.2557			15.1	0.0781			15.2	0.9113			15.2	2.8328			15.3	6.1361			15.4	13.0223
	15	-0.5351			15.1	-0.325			15.1	-0.2583			15.2	0.069			15.3	0.9065			15.3	2.8317			15.4	6.1287			15.5	13.0153
	15.1	-0.5322			15.2	-0.33			15.2	-0.2655			15.3	0.0663003			15.4	0.9005			15.4	2.8243			15.5	6.1207			15.6	13.0049
	15.2	-0.5361			15.3	-0.3326			15.3	-0.2662			15.4	0.0616999			15.5	0.8951			15.5	2.8156			15.6	6.1131			15.7	12.9928
	15.3	-0.5393			15.4	-0.339			15.4	-0.2742			15.5	0.0554			15.6	0.8855			15.6	2.8084			15.7	6.1044			15.8	12.9878
	15.4	-0.5455			15.5	-0.3436			15.5	-0.2808			15.6	0.0475			15.7	0.877			15.7	2.7988			15.8	6.0998			15.9	12.9815
	15.5	-0.5556			15.6	-0.3479			15.6	-0.2843			15.7	0.0384001			15.8	0.8751			15.8	2.7941			15.9	6.0934			16	12.976
	15.6	-0.5567			15.7	-0.3554			15.7	-0.2858			15.8	0.0303002			15.9	0.8705			15.9	2.7883			16	6.0835			16.1	12.9698
	15.7	-0.5618			15.8	-0.3608			15.8	-0.286			15.9	0.0240001			16	0.8642			16	2.7833			16.1	6.0778			16.2	12.9602
	15.8	-0.562			15.9	-0.3647			15.9	-0.2933			16	0.0183001			16.1	0.8592			16.1	2.7753			16.2	6.071			16.3	12.9535
	15.9	-0.5629			16	-0.3684			16	-0.3003			16.1	0.00989993			16.2	0.8543			16.2	2.7645			16.3	6.0637			16.4	12.9429
	16	-0.5675			16.1	-0.3699			16.1	-0.3033			16.2	9.99428e-05			16.3	0.8522			16.3	2.758			16.4	6.0577			16.5	12.9343
	16.1	-0.57			16.2	-0.3757			16.2	-0.3109			16.3	-0.0102997			16.4	0.8495			16.4	2.7519			16.5	6.0508			16.6	12.9255
	16.2	-0.577			16.3	-0.3797			16.3	-0.3175			16.4	-0.0179999			16.5	0.8442			16.5	2.7441			16.6	6.0408			16.7	12.912
	16.3	-0.5801			16.4	-0.3808			16.4	-0.3227			16.5	-0.0239999			16.6	0.830701			16.6	2.7357			16.7	6.0341			16.8	12.9002
	16.4	-0.5774			16.5	-0.3868			16.5	-0.3309			16.6	-0.0332001			16.7	0.8167			16.7	2.7268			16.8	6.0249			16.9	12.8916
	16.5	-0.5825			16.6	-0.394499			16.6	-0.340299			16.7	-0.0428			16.8	0.8046			16.8	2.7161			16.9	6.0157			17	12.8865
	16.6	-0.589499			16.7	-0.4028			16.7	-0.3454			16.8	-0.0505996			16.9	0.7934			16.9	2.7058			17	6.0118			17.1	12.8785
	16.7	-0.5945			16.8	-0.411			16.8	-0.3511			16.9	-0.0584			17	0.7915			17	2.7015			17.1	6.0072			17.2	12.8742
	16.8	-0.5987			16.9	-0.4204			16.9	-0.3561			17	-0.0619			17.1	0.7885			17.1	2.6973			17.2	6.0037			17.3	12.8652
	16.9	-0.6015			17	-0.4205			17	-0.3545			17.1	-0.0634999			17.2	0.7834			17.2	2.6918			17.3	5.9976			17.4	12.8571
	17	-0.5991			17.1	-0.4241			17.1	-0.3585			17.2	-0.0679001			17.3	0.7758			17.3	2.6867			17.4	5.9857			17.5	12.8487
	17.1	-0.6038			17.2	-0.4255			17.2	-0.3617			17.3	-0.0729996			17.4	0.7651			17.4	2.677			17.5	5.978			17.6	12.8429
	17.2	-0.6049			17.3	-0.4308			17.3	-0.3682			17.4	-0.0844			17.5	0.7601			17.5	2.6713			17.6	5.9724			17.7	12.8356
	17.3	-0.6088			17.4	-0.4383			17.4	-0.3756			17.5	-0.0892			17.6	0.757			17.6	2.6702			17.7	5.9707			17.8	12.8338
	17.4	-0.6109			17.5	-0.4425			17.5	-0.3826			17.6	-0.0916999			17.7	0.7505			17.7	2.6649			17.8	5.9689			17.9	12.8316
	17.5	-0.6126			17.6	-0.4481			17.6	-0.3846			17.7	-0.0933999			17.8	0.755			17.8	2.6677			17.9	5.9677			18	12.826
	17.6	-0.6151			17.7	-0.4524			17.7	-0.3899			17.8	-0.0932999			17.9	0.7554			17.9	2.6713			18	5.9684			18.1	12.8206
	17.7	-0.6197			17.8	-0.4539			17.8	-0.3905			17.9	-0.0963			18	0.7506			18	2.6646			18.1	5.9707			18.2	12.8127
	17.8	-0.6132			17.9	-0.4572			17.9	-0.3911			18	-0.1013			18.1	0.7472			18.1	2.6657			18.2	5.9643			18.3	12.8119
	17.9	-0.6101			18	-0.4616			18	-0.3929			18.1	-0.1003			18.2	0.74			18.2	2.6596			18.3	5.9608			18.4	12.8092
	18	-0.6101			18.1	-0.4631			18.1	-0.3974			18.2	-0.1048			18.3	0.7418			18.3	2.6545			18.4	5.9549			18.5	12.806
	18.1	-0.6079			18.2	-0.4718			18.2	-0.4005			18.3	-0.103			18.4	0.7378			18.4	2.6473			18.5	5.9512			18.6	12.7954
	18.2	-0.6119			18.3	-0.472			18.3	-0.4018			18.4	-0.1068			18.5	0.7361			18.5	2.6443			18.6	5.9448			18.7	12.7875
	18.3	-0.6094			18.4	-0.4804			18.4	-0.408			18.5	-0.1136			18.6	0.7343			18.6	2.639			18.7	5.9397			18.8	12.7829
	18.4	-0.6117			18.5	-0.4805			18.5	-0.4107			18.6	-0.1236			18.7	0.7329			18.7	2.6366			18.8	5.9383			18.9	12.7782
	18.5	-0.6143			18.6	-0.4839			18.6	-0.4128			18.7	-0.1297			18.8	0.7353			18.8	2.6332			18.9	5.9295			19	12.7677
	18.6	-0.6181			18.7	-0.4837			18.7	-0.4131			18.8	-0.1261			18.9	0.7309			18.9	2.6311			19	5.9199			19.1	12.7549
	18.7	-0.6191			18.8	-0.4846			18.8	-0.4117			18.9	-0.1293			19	0.7257			19	2.6258			19.1	5.91			19.2	12.7508
	18.8	-0.617			18.9	-0.4895			18.9	-0.4157			19	-0.134			19.1	0.715601			19.1	2.6216			19.2	5.9069			19.3	12.7529
	18.9	-0.6208			19	-0.4944			19	-0.422			19.1	-0.1413			19.2	0.7121			19.2	2.6215			19.3	5.9061			19.4	12.7522
	19	-0.6264			19.1	-0.501999			19.1	-0.430699			19.2	-0.149			19.3	0.7141			19.3	2.62			19.4	5.905			19.5	12.7453
	19.1	-0.635599			19.2	-0.5016			19.2	-0.4392			19.3	-0.1482			19.4	0.7167			19.4	2.6175			19.5	5.8993			19.6	12.7399
	19.2	-0.6428			19.3	-0.4984			19.3	-0.4433			19.4	-0.1513			19.5	0.7124			19.5	2.6091			19.6	5.8943			19.7	12.7324
	19.3	-0.6419			19.4	-0.4969			19.4	-0.4474			19.5	-0.1569			19.6	0.7051			19.6	2.6059			19.7	5.8933			19.8	12.7306
	19.4	-0.6392			19.5	-0.4959			19.5	-0.4499			19.6	-0.1619			19.7	0.7035			19.7	2.6022			19.8	5.8877			19.9	12.7296
	19.5	-0.6403			19.6	-0.4956			19.6	-0.4492			19.7	-0.1621			19.8	0.7032			19.8	2.5971			19.9	5.8847			20	12.7245
	19.6	-0.6395			19.7	-0.5016			19.7	-0.4488			19.8	-0.1645			19.9	0.7022			19.9	2.5942			20	5.881			20.1	12.7162
	19.7	-0.6422			19.8	-0.5075			19.8	-0.4542			19.9	-0.1649			20	0.7027			20	2.5906			20.1	5.8757			20.2	12.7135
	19.8	-0.6498			19.9	-0.5107			19.9	-0.4549			20	-0.1684			20.1	0.7002			20.1	2.5894			20.2	5.8756			20.3	12.7083
	19.9	-0.6555			20	-0.5123			20	-0.4553			20.1	-0.1727			20.2	0.6966			20.2	2.5875			20.3	5.871			20.4	12.7033
	20	-0.6562			20.1	-0.5229			20.1	-0.4603			20.2	-0.1761			20.3	0.6971			20.3	2.5845			20.4	5.8678			20.5	12.6981
	20.1	-0.6595			20.2	-0.524			20.2	-0.4594			20.3	-0.1799			20.4	0.694			20.4	2.5792			20.5	5.8625			20.6	12.6916
	20.2	-0.6602			20.3	-0.5286			20.3	-0.4624			20.4	-0.1819			20.5	0.693			20.5	2.5783			20.6	5.86			20.7	12.6861
	20.3	-0.6625			20.4	-0.5312			20.4	-0.4668			20.5	-0.1854			20.6	0.6924			20.6	2.5764			20.7	5.8558			20.8	12.6817
	20.4	-0.6659			20.5	-0.5342			20.5	-0.4702			20.6	-0.1898			20.7	0.6878			20.7	2.5749			20.8	5.8542			20.9	12.6756
	20.5	-0.6667			20.6	-0.5367			20.6	-0.4716			20.7	-0.1939			20.8	0.685			20.8	2.5765			20.9	5.8508			21	12.6643
	20.6	-0.6668			20.7	-0.5415			20.7	-0.4731			20.8	-0.1933			20.9	0.6823			20.9	2.5746			21	5.8445			21.1	12.6521
	20.7	-0.6731			20.8	-0.5386			20.8	-0.4697			20.9	-0.1945			21	0.6737			21	2.5686			21.1	5.835			21.2	12.6457
	20.8	-0.6733			20.9	-0.538			20.9	-0.4688			21	-0.195			21.1	0.662301			21.1	2.5618			21.2	5.8298			21.3	12.6389
	20.9	-0.6735			21	-0.5418			21	-0.4722			21.1	-0.2002			21.2	0.6595			21.2	2.5622			21.3	5.8252			21.4	12.6268
	21	-0.6792			21.1	-0.546699			21.1	-0.475599			21.2	-0.2023			21.3	0.659			21.3	2.5565			21.4	5.8172			21.5	12.6184
	21.1	-0.685599			21.2	-0.5489			21.2	-0.4784			21.3	-0.2033			21.4	0.653301			21.4	2.5426			21.5	5.8095			21.6	12.6137
	21.2	-0.688			21.3	-0.5539			21.3	-0.4819			21.4	-0.2109			21.5	0.6476			21.5	2.5316			21.6	5.8057			21.7	12.6067
	21.3	-0.6928			21.4	-0.561699			21.4	-0.492799			21.5	-0.2178			21.6	0.6444			21.6	2.5275			21.7	5.8005			21.8	12.6006
	21.4	-0.701			21.5	-0.5664			21.5	-0.4975			21.6	-0.2211			21.7	0.6439			21.7	2.5245			21.8	5.7999			21.9	12.5947
	21.5	-0.7094			21.6	-0.5722			21.6	-0.501			21.7	-0.2237			21.8	0.6438			21.8	2.5222			21.9	5.7969			22	12.5876
	21.6	-0.7089			21.7	-0.5739			21.7	-0.5058			21.8	-0.2291			21.9	0.6374			21.9	2.5161			22	5.7924			22.1	12.5817
	21.7	-0.7097			21.8	-0.5725			21.8	-0.5098			21.9	-0.2335			22	0.6315			22	2.5135			22.1	5.7912			22.2	12.5785
	21.8	-0.7074			21.9	-0.5734			21.9	-0.5147			22	-0.2399			22.1	0.6279			22.1	2.5079			22.2	5.7868			22.3	12.5771
	21.9	-0.7104			22	-0.5773			22	-0.5169			22.1	-0.243			22.2	0.622			22.2	2.5017			22.3	5.7854			22.4	12.5752
	22	-0.7141			22.1	-0.5768			22.1	-0.5148			22.2	-0.2458			22.3	0.619			22.3	2.4985			22.4	5.7869			22.5	12.5661
	22.1	-0.7143			22.2	-0.5814			22.2	-0.5172			22.3	-0.2458			22.4	0.6155			22.4	2.4967			22.5	5.7791			22.6	12.5621
	22.2	-0.7206			22.3	-0.5827			22.3	-0.5167			22.4	-0.2421			22.5	0.6092			22.5	2.4914			22.6	5.7685			22.7	12.5579
	22.3	-0.723			22.4	-0.5826			22.4	-0.5159			22.5	-0.2485			22.6	0.6051			22.6	2.4826			22.7	5.7634			22.8	12.5545
	22.4	-0.721			22.5	-0.5874			22.5	-0.5211			22.6	-0.2551			22.7	0.6083			22.7	2.4789			22.8	5.7572			22.9	12.5497
	22.5	-0.7256			22.6	-0.5926			22.6	-0.5232			22.7	-0.2554			22.8	0.61			22.8	2.4758			22.9	5.7544			23	12.5417
	22.6	-0.7285			22.7	-0.5959			22.7	-0.521			22.8	-0.2554			22.9	0.6085			22.9	2.4747			23	5.7495			23.1	12.5352
	22.7	-0.7258			22.8	-0.5974			22.8	-0.5229			22.9	-0.2588			23	0.6043			23	2.4717			23.1	5.7455			23.2	12.5307
	22.8	-0.7254			22.9	-0.5955			22.9	-0.5237			23	-0.2651			23.1	0.601			23.1	2.4687			23.2	5.7396			23.3	12.525
	22.9	-0.7242			23	-0.5958			23	-0.5243			23.1	-0.264			23.2	0.5968			23.2	2.4609			23.3	5.7366			23.4	12.5198
	23	-0.7268			23.1	-0.5966			23.1	-0.5292			23.2	-0.2689			23.3	0.5919			23.3	2.4557			23.4	5.7323			23.5	12.5139
	23.1	-0.7293			23.2	-0.5977			23.2	-0.532			23.3	-0.2735			23.4	0.5919			23.4	2.4525			23.5	5.7298			23.6	12.5104
	23.2	-0.7309			23.3	-0.6025			23.3	-0.537			23.4	-0.2764			23.5	0.5917			23.5	2.4488			23.6	5.7301			23.7	12.5017
	23.3	-0.7312			23.4	-0.6025			23.4	-0.5378			23.5	-0.2783			23.6	0.5932			23.6	2.4507			23.7	5.7257			23.8	12.4996
	23.4	-0.7284			23.5	-0.6043			23.5	-0.5377			23.6	-0.281			23.7	0.5844			23.7	2.443			23.8	5.7216			23.9	12.4902
	23.5	-0.7303			23.6	-0.6031			23.6	-0.5363			23.7	-0.2867			23.8	0.5831			23.8	2.4364			23.9	5.7144			24	12.4819
	23.6	-0.7288			23.7	-0.6072			23.7	-0.5406			23.8	-0.2919			23.9	0.5752			23.9	2.4288			24	5.7076			24.1	12.4728
	23.7	-0.7278			23.8	-0.6088			23.8	-0.5402			23.9	-0.3006			24	0.571			24	2.4189			24.1	5.699			24.2	12.4671
	23.8	-0.7242			23.9	-0.6121			23.9	-0.5452			24	-0.3073			24.1	0.5678			24.1	2.4131			24.2	5.6927			24.3	12.4624
	23.9	-0.7319			24	-0.6143			24	-0.5505			24.1	-0.3088			24.2	0.5652			24.2	2.4077			24.3	5.6898			24.4	12.4515
	24	-0.735			24.1	-0.6165			24.1	-0.5548			24.2	-0.3146			24.3	0.5599			24.3	2.4031			24.4	5.6833			24.5	12.4435
	24.1	-0.7398			24.2	-0.6229			24.2	-0.555			24.3	-0.3178			24.4	0.5515			24.4	2.3976			24.5	5.6781			24.6	12.4354
	24.2	-0.7457			24.3	-0.6179			24.3	-0.5553			24.4	-0.3265			24.5	0.5434			24.5	2.3936			24.6	5.6782			24.7	12.4319
	24.3	-0.743			24.4	-0.6223			24.4	-0.5608			24.5	-0.3331			24.6	0.5399			24.6	2.3897			24.7	5.6718			24.8	12.4257
	24.4	-0.7472			24.5	-0.6236			24.5	-0.5646			24.6	-0.3322			24.7	0.5371			24.7	2.3884			24.8	5.6661			24.9	12.4193
	24.5	-0.7506			24.6	-0.6263			24.6	-0.5672			24.7	-0.3311			24.8	0.5358			24.8	2.3809			24.9	5.662			25	12.4161
	24.6	-0.7511			24.7	-0.6303			24.7	-0.57			24.8	-0.3342			24.9	0.5309			24.9	2.3744			25	5.6584			25.1	12.4156
	24.7	-0.7527			24.8	-0.6363			24.8	-0.5772			24.9	-0.34			25	0.532			25	2.3728			25.1	5.6588			25.2	12.4143
	24.8	-0.7554			24.9	-0.6377			24.9	-0.5812			25	-0.34			25.1	0.5298			25.1	2.3735			25.2	5.6616			25.3	12.4078
	24.9	-0.7577			25	-0.6351			25	-0.5798			25.1	-0.3441			25.2	0.533			25.2	2.3738			25.3	5.6527			25.4	12.3982
	25	-0.7519			25.1	-0.6329			25.1	-0.5815			25.2	-0.3478			25.3	0.5264			25.3	2.365			25.4	5.6478			25.5	12.3903
	25.1	-0.7499			25.2	-0.6313			25.2	-0.581			25.3	-0.3497			25.4	0.5181			25.4	2.3536			25.5	5.6417			25.6	12.3894
	25.2	-0.7465			25.3	-0.6366			25.3	-0.5837			25.4	-0.3613			25.5	0.5085			25.5	2.3467			25.6	5.6402			25.7	12.3822
	25.3	-0.7449			25.4	-0.6437			25.4	-0.5875			25.5	-0.3691			25.6	0.5075			25.6	2.3447			25.7	5.6387			25.8	12.3791
	25.4	-0.7473			25.5	-0.6498			25.5	-0.5938			25.6	-0.3685			25.7	0.5054			25.7	2.3411			25.8	5.631			25.9	12.3744
	25.5	-0.7507			25.6	-0.6519			25.6	-0.5987			25.7	-0.3719			25.8	0.5026			25.8	2.3355			25.9	5.6286			26	12.3696
	25.6	-0.7496			25.7	-0.6551			25.7	-0.6057			25.8	-0.3786			25.9	0.4944			25.9	2.3321			26	5.625			26.1	12.3665
	25.7	-0.7506			25.8	-0.6544			25.8	-0.6091			25.9	-0.3833			26	0.4874			26	2.3275			26.1	5.6223			26.2	12.3656
	25.8	-0.7521			25.9	-0.6525			25.9	-0.6113			26	-0.3862			26.1	0.4794			26.1	2.3243			26.2	5.6162			26.3	12.3563
	25.9	-0.7519			26	-0.6539			26	-0.6126			26.1	-0.3884			26.2	0.4756			26.2	2.3159			26.3	5.6027			26.4	12.3491
	26	-0.7499			26.1	-0.6567			26.1	-0.6138			26.2	-0.3951			26.3	0.469501			26.3	2.3089			26.4	5.5976			26.5	12.344
	26.1	-0.7545			26.2	-0.656199			26.2	-0.616199			26.3	-0.402599			26.4	0.4647			26.4	2.3076			26.5	5.5952			26.6	12.3358
	26.2	-0.755899			26.3	-0.662699			26.3	-0.626899			26.4	-0.4049			26.5	0.4633			26.5	2.3081			26.6	5.5864			26.7	12.3283
	26.3	-0.7575			26.4	-0.6654			26.4	-0.6298			26.5	-0.4076			26.6	0.4518			26.6	2.2989			26.7	5.5838			26.8	12.3193
	26.4	-0.759			26.5	-0.6663			26.5	-0.6293			26.6	-0.4118			26.7	0.4448			26.7	2.2935			26.8	5.5776			26.9	12.3156
	26.5	-0.7554			26.6	-0.6689			26.6	-0.6323			26.7	-0.4148			26.8	0.4447			26.8	2.286			26.9	5.5742			27	12.3137
	26.6	-0.7614			26.7	-0.672699			26.7	-0.637099			26.8	-0.4189			26.9	0.4434			26.9	2.2832			27	5.5656			27.1	12.3142
	26.7	-0.765199			26.8	-0.675099			26.8	-0.641899			26.9	-0.4212			27	0.4388			27	2.2778			27.1	5.5593			27.2	12.3116
	26.8	-0.7693			26.9	-0.6767			26.9	-0.6482			27	-0.4236			27.1	0.4329			27.1	2.2735			27.2	5.5583			27.3	12.3113
	26.9	-0.7734			27	-0.6826			27	-0.651			27.1	-0.431			27.2	0.4336			27.2	2.2717			27.3	5.5595			27.4	12.3111
	27	-0.7759			27.1	-0.6877			27.1	-0.6528			27.2	-0.4323			27.3	0.4341			27.3	2.2675			27.4	5.5578			27.5	12.3156
	27.1	-0.7759			27.2	-0.6888			27.2	-0.6537			27.3	-0.4337			27.4	0.4333			27.4	2.2664			27.5	5.5585			27.6	12.3114
	27.2	-0.7748			27.3	-0.6894			27.3	-0.6541			27.4	-0.4358			27.5	0.4316			27.5	2.2681			27.6	5.5544			27.7	12.3138
	27.3	-0.7741			27.4	-0.6909			27.4	-0.6539			27.5	-0.4332			27.6	0.4317			27.6	2.2663			27.7	5.5528			27.8	12.3151
	27.4	-0.7696			27.5	-0.6886			27.5	-0.65			27.6	-0.4332			27.7	0.431			27.7	2.2638			27.8	5.5516			27.9	12.3083
	27.5	-0.7646			27.6	-0.6886			27.6	-0.6477			27.7	-0.4323			27.8	0.4307			27.8	2.2596			27.9	5.5443			28	12.3011
	27.6	-0.7641			27.7	-0.6857			27.7	-0.6418			27.8	-0.4336			27.9	0.423			27.9	2.2549			28	5.5386			28.1	12.3025
	27.7	-0.7623			27.8	-0.6888			27.8	-0.6395			27.9	-0.4378			28	0.4164			28	2.2497			28.1	5.5348			28.2	12.3008
	27.8	-0.7663			27.9	-0.6943			27.9	-0.6419			28	-0.441			28.1	0.4116			28.1	2.2431			28.2	5.5301			28.3	12.2972
	27.9	-0.7697			28	-0.6977			28	-0.6441			28.1	-0.4415			28.2	0.4091			28.2	2.2398			28.3	5.523			28.4	12.2899
	28	-0.7709			28.1	-0.6963			28.1	-0.6457			28.2	-0.4437			28.3	0.4051			28.3	2.2351			28.4	5.5154			28.5	12.2887
	28.1	-0.7665			28.2	-0.697099			28.2	-0.651099			28.3	-0.4466			28.4	0.3988			28.4	2.2282			28.5	5.5145			28.6	12.2908
	28.2	-0.767399			28.3	-0.702199			28.3	-0.658499			28.4	-0.4488			28.5	0.3985			28.5	2.2241			28.6	5.515			28.7	12.2849
	28.3	-0.7651			28.4	-0.708			28.4	-0.6641			28.5	-0.4505			28.6	0.4014			28.6	2.2221			28.7	5.5145			28.8	12.2778
	28.4	-0.7651			28.5	-0.7115			28.5	-0.6628			28.6	-0.451			28.7	0.4004			28.7	2.2214			28.8	5.5111			28.9	12.2722
	28.5	-0.7617			28.6	-0.714			28.6	-0.6609			28.7	-0.4545			28.8	0.3926			28.8	2.2188			28.9	5.5061			29	12.2672
	28.6	-0.7598			28.7	-0.7132			28.7	-0.6644			28.8	-0.4618			28.9	0.3858			28.9	2.215			29	5.4978			29.1	12.2651
	28.7	-0.7593			28.8	-0.713899			28.8	-0.671599			28.9	-0.4662			29	0.3805			29	2.2089			29.1	5.4974			29.2	12.2601
	28.8	-0.7646			28.9	-0.713			28.9	-0.6787			29	-0.4689			29.1	0.3806			29.1	2.2051			29.2	5.4941			29.3	12.2571
	28.9	-0.7662			29	-0.717			29	-0.6868			29.1	-0.4711			29.2	0.3741			29.2	2.1966			29.3	5.4977			29.4	12.2487
	29	-0.7734			29.1	-0.7199			29.1	-0.6895			29.2	-0.475			29.3	0.3707			29.3	2.1974			29.4	5.4887			29.5	12.243
	29.1	-0.7726			29.2	-0.722299			29.2	-0.692699			29.3	-0.472			29.4	0.3671			29.4	2.1889			29.5	5.483			29.6	12.24
	29.2	-0.770499			29.3	-0.7197			29.3	-0.6929			29.4	-0.4778			29.5	0.3609			29.5	2.1813			29.6	5.4798			29.7	12.2331
	29.3	-0.7686			29.4	-0.7216			29.4	-0.6949			29.5	-0.4864			29.6	0.3604			29.6	2.1807			29.7	5.476			29.8	12.2268
	29.4	-0.7744			29.5	-0.7277			29.5	-0.6983			29.6	-0.4907			29.7	0.3558			29.7	2.1737			29.8	5.4709			29.9	12.2161
	29.5	-0.7802			29.6	-0.7283			29.6	-0.6989			29.7	-0.4929			29.8	0.3537			29.8	2.1712			29.9	5.4624			30	12.2147
	29.6	-0.7802			29.7	-0.726699			29.7	-0.701399			29.8	-0.4924			29.9	0.3482			29.9	2.1672			30	5.4631			30.1	12.2118
	29.7	-0.783299			29.8	-0.727299			29.8	-0.702999			29.9	-0.498			30	0.3479			30	2.1645			30.1	5.4592			30.2	12.2136
	29.8	-0.7863			29.9	-0.7326			29.9	-0.7134			30	-0.4958			30.1	0.3436			30.1	2.1605			30.2	5.4557			30.3	12.2116
	29.9	-0.7927			30	-0.7312			30	-0.711			30.1	-0.4933			30.2	0.339			30.2	2.1561			30.3	5.4532			30.4	12.2097
	30	-0.788			30.1	-0.7328			30.1	-0.712			30.2	-0.4986			30.3	0.3388			30.3	2.1542			30.4	5.4552			30.5	12.2103
	30.1	-0.7903			30.2	-0.7364			30.2	-0.713			30.3	-0.498			30.4	0.3389			30.4	2.1518			30.5	5.4502			30.6	12.2072
	30.2	-0.7917			30.3	-0.7342			30.3	-0.7157			30.4	-0.4988			30.5	0.3379			30.5	2.1483			30.6	5.4485			30.7	12.2047
	30.3	-0.7898			30.4	-0.7302			30.4	-0.7167			30.5	-0.4992			30.6	0.3375			30.6	2.1468			30.7	5.4425			30.8	12.2021
	30.4	-0.7901			30.5	-0.7299			30.5	-0.7154			30.6	-0.4989			30.7	0.3374			30.7	2.1424			30.8	5.4416			30.9	12.2031
	30.5	-0.7908			30.6	-0.7281			30.6	-0.7125			30.7	-0.5014			30.8	0.3298			30.8	2.1347			30.9	5.4405			31	12.2052
	30.6	-0.7918			30.7	-0.7293			30.7	-0.7126			30.8	-0.5057			30.9	0.3226			30.9	2.1326			31	5.4406			31.1	12.2006
	30.7	-0.7939			30.8	-0.730499			30.8	-0.719099			30.9	-0.505			31	0.3226			31	2.135			31.1	5.4411			31.2	12.1971
	30.8	-0.7946			30.9	-0.728			30.9	-0.7185			31	-0.5015			31.1	0.3183			31.1	2.1264			31.2	5.4394			31.3	12.1932
	30.9	-0.7958			31	-0.7289			31	-0.7181			31.1	-0.5085			31.2	0.3124			31.2	2.1242			31.3	5.4338			31.4	12.1895
	31	-0.7925			31.1	-0.7331			31.1	-0.7225			31.2	-0.5103			31.3	0.3061			31.3	2.1152			31.4	5.4357			31.5	12.189
	31.1	-0.7958			31.2	-0.7337			31.2	-0.7227			31.3	-0.5098			31.4	0.3069			31.4	2.1096			31.5	5.4343			31.6	12.1854
	31.2	-0.7969			31.3	-0.736399			31.3	-0.726199			31.4	-0.5113			31.5	0.3091			31.5	2.1144			31.6	5.4333			31.7	12.1772
	31.3	-0.7959			31.4	-0.7381			31.4	-0.7275			31.5	-0.5073			31.6	0.3084			31.6	2.1163			31.7	5.427			31.8	12.1733
	31.4	-0.7969			31.5	-0.7335			31.5	-0.723			31.6	-0.5044			31.7	0.3014			31.7	2.1145			31.8	5.4214			31.9	12.1729
	31.5	-0.7931			31.6	-0.7296			31.6	-0.7204			31.7	-0.508			31.8	0.2945			31.8	2.1118			31.9	5.4171			32	12.1664
	31.6	-0.7901			31.7	-0.731399			31.7	-0.721599			31.8	-0.5086			31.9	0.2851			31.9	2.1116			32	5.411			32.1	12.157
	31.7	-0.794899			31.8	-0.733499			31.8	-0.719599			31.9	-0.5101			32	0.2818			32	2.1053			32.1	5.4044			32.2	12.1513
	31.8	-0.7961			31.9	-0.7324			31.9	-0.7216			32	-0.5142			32.1	0.2739			32.1	2.1014			32.2	5.3955			32.3	12.1485
	31.9	-0.7977			32	-0.7379			32	-0.7254			32.1	-0.5196			32.2	0.2675			32.2	2.0982			32.3	5.3971			32.4	12.1481
	32	-0.7989			32.1	-0.7404			32.1	-0.7338			32.2	-0.5239			32.3	0.2624			32.3	2.097			32.4	5.3988			32.5	12.1463
	32.1	-0.8025			32.2	-0.745599			32.2	-0.740499			32.3	-0.5188			32.4	0.2629			32.4	2.0974			32.5	5.3954			32.6	12.14
	32.2	-0.802599			32.3	-0.7436			32.3	-0.7388			32.4	-0.5156			32.5	0.2604			32.5	2.0909			32.6	5.3888			32.7	12.1392
	32.3	-0.8014			32.4	-0.74			32.4	-0.7336			32.5	-0.5152			32.6	0.2581			32.6	2.0832			32.7	5.3913			32.8	12.1418
	32.4	-0.8009			32.5	-0.7386			32.5	-0.7334			32.6	-0.5165			32.7	0.2637			32.7	2.0829			32.8	5.3912			32.9	12.1387
	32.5	-0.8012			32.6	-0.7417			32.6	-0.7367			32.7	-0.513			32.8	0.2674			32.8	2.0843			32.9	5.387			33	12.1385
	32.6	-0.8041			32.7	-0.7392			32.7	-0.738			32.8	-0.5118			32.9	0.2609			32.9	2.0812			33	5.3857			33.1	12.1384
	32.7	-0.7994			32.8	-0.7341			32.8	-0.7348			32.9	-0.515			33	0.2645			33	2.0799			33.1	5.3872			33.2	12.1337
	32.8	-0.7929			32.9	-0.7394			32.9	-0.7378			33	-0.5164			33.1	0.2645			33.1	2.0826			33.2	5.3861			33.3	12.1324
	32.9	-0.7904			33	-0.7365			33	-0.7388			33.1	-0.5161			33.2	0.2621			33.2	2.0804			33.3	5.3868			33.4	12.1257
	33	-0.7831			33.1	-0.7287			33.1	-0.7397			33.2	-0.5142			33.3	0.2592			33.3	2.0813			33.4	5.3814			33.5	12.12
	33.1	-0.7794			33.2	-0.727499			33.2	-0.743599			33.3	-0.5142			33.4	0.2519			33.4	2.0783			33.5	5.3786			33.6	12.1118
	33.2	-0.780799			33.3	-0.7275			33.3	-0.7453			33.4	-0.5196			33.5	0.2489			33.5	2.0783			33.6	5.3763			33.7	12.1131
	33.3	-0.7778			33.4	-0.7302			33.4	-0.7497			33.5	-0.522			33.6	0.2507			33.6	2.0775			33.7	5.3798			33.8	12.1063
	33.4	-0.7786			33.5	-0.7286			33.5	-0.753			33.6	-0.5233			33.7	0.2516			33.7	2.0815			33.8	5.3781			33.9	12.1038
	33.5	-0.7781			33.6	-0.7285			33.6	-0.7546			33.7	-0.5207			33.8	0.2486			33.8	2.0797			33.9	5.3769			34	12.1087
	33.6	-0.7748			33.7	-0.7245			33.7	-0.7546			33.8	-0.522			33.9	0.245			33.9	2.0775			34	5.3792			34.1	12.1104
	33.7	-0.7649			33.8	-0.7232			33.8	-0.7544			33.9	-0.5193			34	0.2503			34	2.0789			34.1	5.3793			34.2	12.1065
	33.8	-0.7619			33.9	-0.7222			33.9	-0.7572			34	-0.5119			34.1	0.2505			34.1	2.0793			34.2	5.3803			34.3	12.1031
	33.9	-0.7598			34	-0.7147			34	-0.7535			34.1	-0.5084			34.2	0.251			34.2	2.0778			34.3	5.3854			34.4	12.0969
	34	-0.7528			34.1	-0.7141			34.1	-0.7517			34.2	-0.5135			34.3	0.2527			34.3	2.0782			34.4	5.3881			34.5	12.0947
	34.1	-0.7524			34.2	-0.7144			34.2	-0.7552			34.3	-0.5115			34.4	0.2524			34.4	2.077			34.5	5.3883			34.6	12.0862
	34.2	-0.7501			34.3	-0.7114			34.3	-0.7541			34.4	-0.5128			34.5	0.2535			34.5	2.0754			34.6	5.3831			34.7	12.0784
	34.3	-0.7466			34.4	-0.7094			34.4	-0.752			34.5	-0.5161			34.6	0.2496			34.6	2.0682			34.7	5.3792			34.8	12.076
	34.4	-0.7453			34.5	-0.7055			34.5	-0.7541			34.6	-0.5269			34.7	0.246			34.7	2.0623			34.8	5.378			34.9	12.0744
	34.5	-0.7444			34.6	-0.7073			34.6	-0.7606			34.7	-0.526			34.8	0.2459			34.8	2.0585			34.9	5.3774			35	12.0717
	34.6	-0.7525			34.7	-0.706799			34.7	-0.764099			34.8	-0.5255			34.9	0.2488			34.9	2.055			35	5.3748			35.1	12.0716
	34.7	-0.755999			34.8	-0.706699			34.8	-0.764299			34.9	-0.5228			35	0.2518			35	2.053			35.1	5.3779			35.2	12.0691
	34.8	-0.7564			34.9	-0.7074			34.9	-0.7649			35	-0.5253			35.1	0.2537			35.1	2.0558			35.2	5.3731			35.3	12.0666
	34.9	-0.7534			35	-0.7093			35	-0.7665			35.1	-0.5257			35.2	0.2516			35.2	2.0578			35.3	5.3699			35.4	12.0675
	35	-0.7525			35.1	-0.7071			35.1	-0.7637			35.2	-0.5255			35.3	0.2518			35.3	2.055			35.4	5.368			35.5	12.0728
	35.1	-0.7443			35.2	-0.7075			35.2	-0.7623			35.3	-0.532			35.4	0.2529			35.4	2.0499			35.5	5.3751			35.6	12.0739
	35.2	-0.7429			35.3	-0.7109			35.3	-0.7634			35.4	-0.5345			35.5	0.2602			35.5	2.0561			35.6	5.3779			35.7	12.0712
	35.3	-0.7467			35.4	-0.7134			35.4	-0.7664			35.5	-0.5244			35.6	0.262			35.6	2.0585			35.7	5.3817			35.8	12.0711
	35.4	-0.7436			35.5	-0.7064			35.5	-0.7609			35.6	-0.5148			35.7	0.2601			35.7	2.0544			35.8	5.3817			35.9	12.0704
	35.5	-0.7351			35.6	-0.7005			35.6	-0.7589			35.7	-0.5114			35.8	0.2568			35.8	2.053			35.9	5.3862			36	12.0718
	35.6	-0.731			35.7	-0.6998			35.7	-0.7607			35.8	-0.5129			35.9	0.2588			35.9	2.0497			36	5.3903			36.1	12.0703
	35.7	-0.7306			35.8	-0.702699			35.8	-0.763399			35.9	-0.5201			36	0.2582			36	2.0483			36.1	5.3866			36.2	12.0715
	35.8	-0.7322			35.9	-0.6999			35.9	-0.7676			36	-0.5195			36.1	0.2577			36.1	2.0476			36.2	5.3874			36.3	12.0691
	35.9	-0.7347			36	-0.6972			36	-0.7636			36.1	-0.5207			36.2	0.2596			36.2	2.0474			36.3	5.391			36.4	12.0662
	36	-0.7309			36.1	-0.6966			36.1	-0.7659			36.2	-0.5233			36.3	0.2655			36.3	2.0498			36.4	5.3901			36.5	12.0631
	36.1	-0.7354			36.2	-0.6964			36.2	-0.7646			36.3	-0.5186			36.4	0.2652			36.4	2.0472			36.5	5.3826			36.6	12.0586
	36.2	-0.7352			36.3	-0.6876			36.3	-0.7605			36.4	-0.5218			36.5	0.2649			36.5	2.0466			36.6	5.3866			36.7	12.0555
	36.3	-0.7279			36.4	-0.6875			36.4	-0.7584			36.5	-0.5275			36.6	0.2695			36.6	2.0484			36.7	5.388			36.8	12.0556
	36.4	-0.7299			36.5	-0.6952			36.5	-0.7639			36.6	-0.5255			36.7	0.2707			36.7	2.0457			36.8	5.3909			36.9	12.0536
	36.5	-0.7311			36.6	-0.6934			36.6	-0.764			36.7	-0.5237			36.8	0.2685			36.8	2.0465			36.9	5.3924			37	12.0492
	36.6	-0.7284			36.7	-0.6917			36.7	-0.7645			36.8	-0.5227			36.9	0.2701			36.9	2.0465			37	5.39			37.1	12.0402
	36.7	-0.7254			36.8	-0.6897			36.8	-0.7616			36.9	-0.5205			37	0.2718			37	2.0438			37.1	5.3835			37.2	12.0361
	36.8	-0.7208			36.9	-0.6897			36.9	-0.76			37	-0.5195			37.1	0.2659			37.1	2.0366			37.2	5.3841			37.3	12.0353
	36.9	-0.7182			37	-0.6898			37	-0.7602			37.1	-0.5243			37.2	0.267			37.2	2.0368			37.3	5.3819			37.4	12.0368
	37	-0.715			37.1	-0.6929			37.1	-0.7629			37.2	-0.5203			37.3	0.2717			37.3	2.0348			37.4	5.3802			37.5	12.0307
	37.1	-0.7177			37.2	-0.6923			37.2	-0.7609			37.3	-0.5166			37.4	0.2749			37.4	2.0383			37.5	5.3749			37.6	12.0302
	37.2	-0.7189			37.3	-0.6945			37.3	-0.7592			37.4	-0.5155			37.5	0.275			37.5	2.0383			37.6	5.3763			37.7	12.0286
	37.3	-0.7157			37.4	-0.6934			37.4	-0.7546			37.5	-0.5199			37.6	0.2765			37.6	2.0364			37.7	5.3771			37.8	12.0253
	37.4	-0.7122			37.5	-0.6964			37.5	-0.756			37.6	-0.5173			37.7	0.2771			37.7	2.0329			37.8	5.3775			37.9	12.0242
	37.5	-0.7145			37.6	-0.696			37.6	-0.7554			37.7	-0.5163			37.8	0.2758			37.8	2.0297			37.9	5.3772			38	12.0203
	37.6	-0.7125			37.7	-0.6963			37.7	-0.7569			37.8	-0.517			37.9	0.2792			37.9	2.0271			38	5.381			38.1	12.0209
	37.7	-0.7116			37.8	-0.6975			37.8	-0.7549			37.9	-0.5151			38	0.2845			38	2.0277			38.1	5.3829			38.2	12.0221
	37.8	-0.7079			37.9	-0.6983			37.9	-0.7542			38	-0.5127			38.1	0.2854			38.1	2.0313			38.2	5.3837			38.3	12.0229
	37.9	-0.7052			38	-0.6988			38	-0.7527			38.1	-0.5119			38.2	0.2901			38.2	2.0299			38.3	5.3864			38.4	12.0227
	38	-0.7021			38.1	-0.6961			38.1	-0.752			38.2	-0.5093			38.3	0.2934			38.3	2.0299			38.4	5.3866			38.5	12.021
	38.1	-0.6979			38.2	-0.6939			38.2	-0.7491			38.3	-0.5072			38.4	0.2968			38.4	2.0323			38.5	5.3829			38.6	12.0162
	38.2	-0.696			38.3	-0.6889			38.3	-0.7454			38.4	-0.5088			38.5	0.2951			38.5	2.0317			38.6	5.3802			38.7	12.0112
	38.3	-0.6908			38.4	-0.6911			38.4	-0.7441			38.5	-0.5106			38.6	0.2933			38.6	2.0288			38.7	5.3745			38.8	12.0053
	38.4	-0.6888			38.5	-0.6903			38.5	-0.7447			38.6	-0.5166			38.7	0.2883			38.7	2.0285			38.8	5.3762			38.9	12.0028
	38.5	-0.6879			38.6	-0.6935			38.6	-0.7498			38.7	-0.5204			38.8	0.2854			38.8	2.0271			38.9	5.3745			39	12.0044
	38.6	-0.6892			38.7	-0.6959			38.7	-0.7542			38.8	-0.5249			38.9	0.2845			38.9	2.0263			39	5.378			39.1	12.0012
	38.7	-0.6913			38.8	-0.701099			38.8	-0.755899			38.9	-0.524			39	0.2891			39	2.0321			39.1	5.3732			39.2	12.0015
	38.8	-0.6915			38.9	-0.7013			38.9	-0.7571			39	-0.5144			39.1	0.2847			39.1	2.027			39.2	5.3754			39.3	11.9999
	38.9	-0.6899			39	-0.6911			39	-0.7505			39.1	-0.5153			39.2	0.29			39.2	2.0274			39.3	5.3754			39.4	11.996
	39	-0.6843			39.1	-0.6936			39.1	-0.75			39.2	-0.5115			39.3	0.2924			39.3	2.0287			39.4	5.368			39.5	11.9944
	39.1	-0.6847			39.2	-0.6909			39.2	-0.7475			39.3	-0.5167			39.4	0.2889			39.4	2.0253			39.5	5.3654			39.6	11.9932
	39.2	-0.6779			39.3	-0.6868			39.3	-0.7433			39.4	-0.5204			39.5	0.2894			39.5	2.0252			39.6	5.3644			39.7	11.9881
	39.3	-0.6732			39.4	-0.6862			39.4	-0.743			39.5	-0.5188			39.6	0.287799			39.6	2.026			39.7	5.3592			39.8	11.9849
	39.4	-0.6763			39.5	-0.6844			39.5	-0.7432			39.6	-0.516101			39.7	0.2806			39.7	2.0194			39.8	5.3594			39.9	11.9786
	39.5	-0.6723			39.6	-0.6819			39.6	-0.7417			39.7	-0.5245			39.8	0.2772			39.8	2.0163			39.9	5.359			40	11.9752
	39.6	-0.674			39.7	-0.686099			39.7	-0.745899			39.8	-0.525			39.9	0.2757			39.9	2.015			40	5.3589			40.1	11.9758
	39.7	-0.681099			39.8	-0.6867			39.8	-0.7443			39.9	-0.5285			40	0.2768			40	2.0169			40.1	5.3589			40.2	11.9728
	39.8	-0.682			39.9	-0.6876			39.9	-0.7483			40	-0.5326			40.1	0.2746			40.1	2.0129			40.2	5.3558			40.3	11.9687
	39.9	-0.6825			40	-0.6875			40	-0.7462			40.1	-0.5359			40.2	0.2751			40.2	2.0132			40.3	5.3543			40.4	11.9671
	40	-0.6805			40.1	-0.6893			40.1	-0.745			40.2	-0.5375			40.3	0.2747			40.3	2.0116			40.4	5.3489			40.5	11.9642
	40.1	-0.682			40.2	-0.6861			40.2	-0.745			40.3	-0.5342			40.4	0.2701			40.4	2.0115			40.5	5.3471			40.6	11.9617
	40.2	-0.6785			40.3	-0.6854			40.3	-0.7399			40.4	-0.5342			40.5	0.2699			40.5	2.0144			40.6	5.3468			40.7	11.9613
	40.3	-0.6771			40.4	-0.6879			40.4	-0.7418			40.5	-0.5335			40.6	0.2697			40.6	2.018			40.7	5.3456			40.8	11.9639
	40.4	-0.6786			40.5	-0.6865			40.5	-0.7443			40.6	-0.5329			40.7	0.272			40.7	2.0244			40.8	5.3502			40.9	11.9669
	40.5	-0.6803			40.6	-0.6871			40.6	-0.7456			40.7	-0.5266			40.8	0.2773			40.8	2.0305			40.9	5.3513			41	11.9626
	40.6	-0.678			40.7	-0.6805			40.7	-0.7411			40.8	-0.5244			40.9	0.279			40.9	2.0402			41	5.3497			41.1	11.9603
	40.7	-0.6721			40.8	-0.6741			40.8	-0.7384			40.9	-0.5193			41	0.2759			41	2.0429			41.1	5.3468			41.2	11.9593
	40.8	-0.6631			40.9	-0.6691			40.9	-0.7326			41	-0.5193			41.1	0.2732			41.1	2.0402			41.2	5.3464			41.3	11.9586
	40.9	-0.6564			41	-0.6674			41	-0.7308			41.1	-0.517			41.2	0.2757			41.2	2.0376			41.3	5.3518			41.4	11.9541
	41	-0.6538			41.1	-0.6689			41.1	-0.7329			41.2	-0.5176			41.3	0.2787			41.3	2.0381			41.4	5.3487			41.5	11.9477
	41.1	-0.6524			41.2	-0.667			41.2	-0.7312			41.3	-0.514			41.4	0.2774			41.4	2.0395			41.5	5.342			41.6	11.9415
	41.2	-0.6527			41.3	-0.6635			41.3	-0.731			41.4	-0.5142			41.5	0.2753			41.5	2.0399			41.6	5.3337			41.7	11.9367
	41.3	-0.6498			41.4	-0.6631			41.4	-0.7311			41.5	-0.5166			41.6	0.2695			41.6	2.038			41.7	5.3307			41.8	11.9323
	41.4	-0.649			41.5	-0.6669			41.5	-0.7297			41.6	-0.5173			41.7	0.265			41.7	2.0332			41.8	5.3277			41.9	11.9314
	41.5	-0.6516			41.6	-0.6673			41.6	-0.7333			41.7	-0.5202			41.8	0.2634			41.8	2.033			41.9	5.3266			42	11.9306
	41.6	-0.6509			41.7	-0.6664			41.7	-0.7378			41.8	-0.519			41.9	0.2666			41.9	2.0329			42	5.3246			42.1	11.9247
	41.7	-0.6508			41.8	-0.6644			41.8	-0.738			41.9	-0.5167			42	0.2653			42	2.0351			42.1	5.3178			42.2	11.9155
	41.8	-0.6496			41.9	-0.663			41.9	-0.732			42	-0.5122			42.1	0.2646			42.1	2.0328			42.2	5.3157			42.3	11.9095
	41.9	-0.6441			42	-0.6626			42	-0.7275			42.1	-0.5102			42.2	0.2579			42.2	2.0284			42.3	5.3141			42.4	11.9085
	42	-0.6393			42.1	-0.6645			42.1	-0.7301			42.2	-0.5151			42.3	0.2558			42.3	2.029			42.4	5.3136			42.5	11.906
	42.1	-0.6379			42.2	-0.6669			42.2	-0.7351			42.3	-0.5176			42.4	0.2517			42.4	2.0313			42.5	5.3113			42.6	11.899
	42.2	-0.6379			42.3	-0.665299			42.3	-0.738599			42.4	-0.516			42.5	0.2489			42.5	2.0329			42.6	5.3072			42.7	11.8932
	42.3	-0.6359			42.4	-0.6666			42.4	-0.74			42.5	-0.5154			42.6	0.242399			42.6	2.029			42.7	5.3018			42.8	11.8918
	42.4	-0.6332			42.5	-0.6663			42.5	-0.7407			42.6	-0.515501			42.7	0.2361			42.7	2.0255			42.8	5.2978			42.9	11.8932
	42.5	-0.6286			42.6	-0.6684			42.6	-0.7391			42.7	-0.52			42.8	0.2356			42.8	2.0247			42.9	5.2954			43	11.8946
	42.6	-0.6312			42.7	-0.6716			42.7	-0.7403			42.8	-0.5206			42.9	0.2371			42.9	2.0247			43	5.2956			43.1	11.8967
	42.7	-0.6323			42.8	-0.6724			42.8	-0.7408			42.9	-0.5223			43	0.2393			43	2.0264			43.1	5.299			43.2	11.8967
	42.8	-0.6291			42.9	-0.6711			42.9	-0.7414			43	-0.5237			43.1	0.243			43.1	2.031			43.2	5.3012			43.3	11.8979
	42.9	-0.6283			43	-0.6668			43	-0.7395			43.1	-0.5214			43.2	0.2467			43.2	2.0337			43.3	5.2992			43.4	11.8956
	43	-0.6231			43.1	-0.6632			43.1	-0.7384			43.2	-0.5186			43.3	0.2455			43.3	2.033			43.4	5.2966			43.5	11.8975
	43.1	-0.6182			43.2	-0.6564			43.2	-0.739			43.3	-0.5174			43.4	0.2408			43.4	2.0342			43.5	5.2971			43.6	11.8988
	43.2	-0.619			43.3	-0.6532			43.3	-0.7395			43.4	-0.5169			43.5	0.2392			43.5	2.0354			43.6	5.2966			43.7	11.8977
	43.3	-0.6146			43.4	-0.6524			43.4	-0.7416			43.5	-0.5125			43.6	0.2388			43.6	2.0372			43.7	5.2933			43.8	11.8952
	43.4	-0.6129			43.5	-0.6492			43.5	-0.7417			43.6	-0.5095			43.7	0.2357			43.7	2.0384			43.8	5.2901			43.9	11.8965
	43.5	-0.6081			43.6	-0.6442			43.6	-0.743			43.7	-0.5102			43.8	0.2352			43.8	2.0359			43.9	5.2899			44	11.8988
	43.6	-0.6044			43.7	-0.6431			43.7	-0.7426			43.8	-0.5117			43.9	0.2378			43.9	2.0334			44	5.2895			44.1	11.8985
	43.7	-0.6044			43.8	-0.6406			43.8	-0.7418			43.9	-0.511			44	0.2427			44	2.0336			44.1	5.2855			44.2	11.8946
	43.8	-0.6063			43.9	-0.6402			43.9	-0.7441			44	-0.5101			44.1	0.2399			44.1	2.029			44.2	5.2826			44.3	11.8885
	43.9	-0.6054			44	-0.6387			44	-0.7454			44.1	-0.5121			44.2	0.237			44.2	2.0249			44.3	5.2828			44.4	11.8829
	44	-0.6025			44.1	-0.64			44.1	-0.7473			44.2	-0.5158			44.3	0.2349			44.3	2.0261			44.4	5.2813			44.5	11.882
	44.1	-0.6021			44.2	-0.640499			44.2	-0.750899			44.3	-0.5189			44.4	0.2319			44.4	2.0211			44.5	5.2816			44.6	11.8813
	44.2	-0.603899			44.3	-0.6369			44.3	-0.7508			44.4	-0.517			44.5	0.2321			44.5	2.0218			44.6	5.2835			44.7	11.8777
	44.3	-0.6041			44.4	-0.6336			44.4	-0.7507			44.5	-0.5117			44.6	0.2323			44.6	2.0211			44.7	5.2826			44.8	11.8802
	44.4	-0.6033			44.5	-0.6277			44.5	-0.7489			44.6	-0.509			44.7	0.2282			44.7	2.0182			44.8	5.2879			44.9	11.8793
	44.5	-0.5997			44.6	-0.6259			44.6	-0.7481			44.7	-0.5088			44.8	0.232			44.8	2.0174			44.9	5.2841			45	11.8755
	44.6	-0.6007			44.7	-0.626199			44.7	-0.747499			44.8	-0.5036			44.9	0.23			44.9	2.0148			45	5.2832			45.1	11.8732
	44.7	-0.602499			44.8	-0.6243			44.8	-0.7412			44.9	-0.5047			45	0.2233			45	2.0082			45.1	5.2788			45.2	11.8644
	44.8	-0.5963			44.9	-0.6219			44.9	-0.7385			45	-0.5039			45.1	0.2218			45.1	2.0036			45.2	5.2759			45.3	11.8549
	44.9	-0.5961			45	-0.6225			45	-0.739			45.1	-0.5077			45.2	0.2154			45.2	1.9958			45.3	5.2729			45.4	11.8534
	45	-0.5966			45.1	-0.6282			45.1	-0.74			45.2	-0.5126			45.3	0.209801			45.3	1.9854			45.4	5.271			45.5	11.8489
	45.1	-0.5974			45.2	-0.6337			45.2	-0.7433			45.3	-0.518899			45.4	0.2104			45.4	1.98			45.5	5.2713			45.6	11.8492
	45.2	-0.5978			45.3	-0.638899			45.3	-0.747799			45.4	-0.5156			45.5	0.2103			45.5	1.9772			45.6	5.2739			45.7	11.8474
	45.3	-0.6044			45.4	-0.6435			45.4	-0.7502			45.5	-0.5141			45.6	0.2139			45.6	1.9775			45.7	5.2728			45.8	11.8472
	45.4	-0.6011			45.5	-0.6469			45.5	-0.753			45.6	-0.5076			45.7	0.2139			45.7	1.9762			45.8	5.2756			45.9	11.844
	45.5	-0.5956			45.6	-0.6463			45.6	-0.7489			45.7	-0.5091			45.8	0.2158			45.8	1.9803			45.9	5.2731			46	11.8507
	45.6	-0.5922			45.7	-0.6471			45.7	-0.7461			45.8	-0.5032			45.9	0.2162			45.9	1.9762			46	5.2745			46.1	11.8529
	45.7	-0.5906			45.8	-0.6434			45.8	-0.7425			45.9	-0.5073			46	0.2185			46	1.9806			46.1	5.2774			46.2	11.8464
	45.8	-0.5831			45.9	-0.6466			45.9	-0.745			46	-0.5035			46.1	0.2175			46.1	1.9814			46.2	5.2762			46.3	11.8442
	45.9	-0.5816			46	-0.6417			46	-0.7389			46.1	-0.5002			46.2	0.2166			46.2	1.9803			46.3	5.2722			46.4	11.8445
	46	-0.5758			46.1	-0.6363			46.1	-0.7371			46.2	-0.5008			46.3	0.215			46.3	1.9756			46.4	5.2746			46.5	11.845
	46.1	-0.5691			46.2	-0.6352			46.2	-0.7414			46.3	-0.5024			46.4	0.217			46.4	1.9762			46.5	5.2789			46.6	11.8448
	46.2	-0.5677			46.3	-0.6378			46.3	-0.7428			46.4	-0.5			46.5	0.2195			46.5	1.976			46.6	5.2816			46.7	11.8443
	46.3	-0.5706			46.4	-0.6356			46.4	-0.7404			46.5	-0.4989			46.6	0.2218			46.6	1.9744			46.7	5.2781			46.8	11.843
	46.4	-0.5701			46.5	-0.635			46.5	-0.7347			46.6	-0.4956			46.7	0.219			46.7	1.9696			46.8	5.2739			46.9	11.8413
	46.5	-0.5665			46.6	-0.6339			46.6	-0.7283			46.7	-0.4939			46.8	0.2155			46.8	1.9635			46.9	5.2705			47	11.8368
	46.6	-0.5611			46.7	-0.6336			46.7	-0.7248			46.8	-0.4922			46.9	0.2132			46.9	1.9611			47	5.2674			47.1	11.8378
	46.7	-0.5636			46.8	-0.6383			46.8	-0.7275			46.9	-0.4942			47	0.2115			47	1.9549			47.1	5.2646			47.2	11.8395
	46.8	-0.5644			46.9	-0.6372			46.9	-0.7225			47	-0.4963			47.1	0.2115			47.1	1.9519			47.2	5.2682			47.3	11.8353
	46.9	-0.565			47	-0.6385			47	-0.725			47.1	-0.4966			47.2	0.2117			47.2	1.9542			47.3	5.2654			47.4	11.8339
	47	-0.5643			47.1	-0.6358			47.1	-0.7259			47.2	-0.4941			47.3	0.2053			47.3	1.954			47.4	5.2633			47.5	11.8312
	47.1	-0.5639			47.2	-0.6331			47.2	-0.7202			47.3	-0.4899			47.4	0.2072			47.4	1.9547			47.5	5.264			47.6	11.8312
	47.2	-0.5627			47.3	-0.6366			47.3	-0.7211			47.4	-0.4871			47.5	0.2035			47.5	1.9527			47.6	5.2663			47.7	11.8337
	47.3	-0.562			47.4	-0.6342			47.4	-0.7185			47.5	-0.4825			47.6	0.2044			47.6	1.9502			47.7	5.2713			47.8	11.8335
	47.4	-0.5613			47.5	-0.6349			47.5	-0.7167			47.6	-0.4765			47.7	0.2073			47.7	1.9524			47.8	5.2685			47.9	11.8362
	47.5	-0.5605			47.6	-0.627			47.6	-0.7168			47.7	-0.4726			47.8	0.2086			47.8	1.9536			47.9	5.2688			48	11.8368
	47.6	-0.5572			47.7	-0.6251			47.7	-0.7135			47.8	-0.4743			47.9	0.2097			47.9	1.9548			48	5.2699			48.1	11.8379
	47.7	-0.5538			47.8	-0.6252			47.8	-0.7125			47.9	-0.4745			48	0.2103			48	1.9579			48.1	5.2719			48.2	11.8406
	47.8	-0.5543			47.9	-0.6239			47.9	-0.7109			48	-0.4722			48.1	0.2137			48.1	1.96			48.2	5.2759			48.3	11.8445
	47.9	-0.5533			48	-0.6205			48	-0.7076			48.1	-0.4652			48.2	0.213			48.2	1.9631			48.3	5.2786			48.4	11.8452
	48	-0.5511			48.1	-0.6152			48.1	-0.7014			48.2	-0.4625			48.3	0.2148			48.3	1.9635			48.4	5.2814			48.5	11.843
	48.1	-0.5462			48.2	-0.6102			48.2	-0.6958			48.3	-0.4588			48.4	0.2167			48.4	1.962			48.5	5.2816			48.6	11.843
	48.2	-0.5445			48.3	-0.6085			48.3	-0.691			48.4	-0.4523			48.5	0.2162			48.5	1.9623			48.6	5.2817			48.7	11.8498
	48.3	-0.5405			48.4	-0.606			48.4	-0.6856			48.5	-0.4524			48.6	0.2161			48.6	1.9625			48.7	5.2875			48.8	11.8579
	48.4	-0.5373			48.5	-0.6034			48.5	-0.6832			48.6	-0.4509			48.7	0.2231			48.7	1.9638			48.8	5.2934			48.9	11.858
	48.5	-0.5382			48.6	-0.598			48.6	-0.6832			48.7	-0.4446			48.8	0.2311			48.8	1.9688			48.9	5.2966			49	11.8528
	48.6	-0.5366			48.7	-0.587			48.7	-0.6783			48.8	-0.4386			48.9	0.2312			48.9	1.9728			49	5.2972			49.1	11.8476
	48.7	-0.5253			48.8	-0.5812			48.8	-0.6704			48.9	-0.438			49	0.2289			49	1.9694			49.1	5.2963			49.2	11.842
	48.8	-0.5198			48.9	-0.5776			48.9	-0.6686			49	-0.4371			49.1	0.2247			49.1	1.9706			49.2	5.2904			49.3	11.84
	48.9	-0.5186			49	-0.5791			49	-0.6687			49.1	-0.4356			49.2	0.2189			49.2	1.9707			49.3	5.2895			49.4	11.8369
	49	-0.5168			49.1	-0.5786			49.1	-0.6682			49.2	-0.4358			49.3	0.2171			49.3	1.9711			49.4	5.2884			49.5	11.8347
	49.1	-0.5189			49.2	-0.5785			49.2	-0.6625			49.3	-0.4368			49.4	0.2146			49.4	1.9711			49.5	5.2865			49.6	11.8288
	49.2	-0.519			49.3	-0.5797			49.3	-0.6593			49.4	-0.4403			49.5	0.2164			49.5	1.9684			49.6	5.2833			49.7	11.8268
	49.3	-0.5132			49.4	-0.5844			49.4	-0.6594			49.5	-0.4435			49.6	0.2144			49.6	1.9648			49.7	5.2844			49.8	11.8246
	49.4	-0.5121			49.5	-0.5819			49.5	-0.6541			49.6	-0.4483			49.7	0.2137			49.7	1.9683			49.8	5.283			49.9	11.8263
	49.5	-0.5085			49.6	-0.5817			49.6	-0.6529			49.7	-0.445			49.8	0.2116			49.8	1.9658			49.9	5.2868			50	11.8258
	49.6	-0.5104			49.7	-0.5809			49.7	-0.6471			49.8	-0.4451			49.9	0.2133			49.9	1.9682			50	5.2896			50.1	11.823
	49.7	-0.5049			49.8	-0.5811			49.8	-0.6476			49.9	-0.4434			50	0.2125			50	1.971			50.1	5.2936			50.2	11.8202
	49.8	-0.503			49.9	-0.5807			49.9	-0.6443			50	-0.4401			50.1	0.2074			50.1	1.9717			50.2	5.3004			50.3	11.821
	49.9	-0.497			50	-0.5771			50	-0.6404			50.1	-0.4415			50.2	0.211			50.2	1.975			50.3	5.3039			50.4	11.8184
	50	-0.4889			50.1	-0.574			50.1	-0.6348			50.2	-0.4363			50.3	0.2174			50.3	1.9769			50.4	5.3023			50.5	11.8201
	50.1	-0.4843			50.2	-0.569			50.2	-0.6283			50.3	-0.4259			50.4	0.2154			50.4	1.9738			50.5	5.3035			50.6	11.8173
	50.2	-0.4785			50.3	-0.5668			50.3	-0.6213			50.4	-0.4243			50.5	0.2192			50.5	1.9759			50.6	5.302			50.7	11.8168
	50.3	-0.4729			50.4	-0.5754			50.4	-0.6198			50.5	-0.4259			50.6	0.2173			50.6	1.9754			50.7	5.3046			50.8	11.819
	50.4	-0.4695			50.5	-0.5772			50.5	-0.6189			50.6	-0.4264			50.7	0.2204			50.7	1.9796			50.8	5.3082			50.9	11.8208
	50.5	-0.4684			50.6	-0.5761			50.6	-0.6171			50.7	-0.4227			50.8	0.2245			50.8	1.981			50.9	5.3071			51	11.8207
	50.6	-0.4661			50.7	-0.5729			50.7	-0.6108			50.8	-0.4194			50.9	0.2243			50.9	1.9815			51	5.3081			51.1	11.8221
	50.7	-0.4576			50.8	-0.5714			50.8	-0.6086			50.9	-0.4239			51	0.2253			51	1.9867			51.1	5.3086			51.2	11.8239
	50.8	-0.4464			50.9	-0.5723			50.9	-0.6067			51	-0.42			51.1	0.2283			51.1	1.992			51.2	5.3139			51.3	11.8299
	50.9	-0.4474			51	-0.5724			51	-0.6024			51.1	-0.4182			51.2	0.2287			51.2	1.9914			51.3	5.3214			51.4	11.8347
	51	-0.4442			51.1	-0.569			51.1	-0.6007			51.2	-0.4167			51.3	0.2354			51.3	2.0019			51.4	5.3233			51.5	11.8347
	51.1	-0.442			51.2	-0.5639			51.2	-0.5993			51.3	-0.411			51.4	0.2408			51.4	2.0111			51.5	5.3236			51.6	11.835
	51.2	-0.4398			51.3	-0.5569			51.3	-0.5949			51.4	-0.4023			51.5	0.2415			51.5	2.0157			51.6	5.3237			51.7	11.8361
	51.3	-0.4364			51.4	-0.5478			51.4	-0.5867			51.5	-0.4024			51.6	0.2443			51.6	2.0147			51.7	5.3222			51.8	11.8367
	51.4	-0.4278			51.5	-0.5434			51.5	-0.5819			51.6	-0.4009			51.7	0.2426			51.7	2.0101			51.8	5.3211			51.9	11.84
	51.5	-0.4269			51.6	-0.5424			51.6	-0.5756			51.7	-0.4001			51.8	0.2451			51.8	2.0115			51.9	5.3222			52	11.8376
	51.6	-0.4277			51.7	-0.539			51.7	-0.5701			51.8	-0.3952			51.9	0.2492			51.9	2.0106			52	5.3208			52.1	11.8355
	51.7	-0.4284			51.8	-0.5389			51.8	-0.571			51.9	-0.394			52	0.2495			52	2.0114			52.1	5.3205			52.2	11.8346
	51.8	-0.423			51.9	-0.538			51.9	-0.5693			52	-0.3935			52.1	0.2508			52.1	2.0112			52.2	5.3193			52.3	11.8382
	51.9	-0.422			52	-0.5342			52	-0.5697			52.1	-0.3924			52.2	0.2541			52.2	2.0131			52.3	5.3218			52.4	11.8392
	52	-0.4229			52.1	-0.5358			52.1	-0.5685			52.2	-0.3939			52.3	0.2596			52.3	2.0186			52.4	5.3323			52.5	11.8408
	52.1	-0.4238			52.2	-0.5322			52.2	-0.5661			52.3	-0.387			52.4	0.2659			52.4	2.0255			52.5	5.3332			52.6	11.8386
	52.2	-0.4212			52.3	-0.5286			52.3	-0.558			52.4	-0.38			52.5	0.2711			52.5	2.0259			52.6	5.3319			52.7	11.8441
	52.3	-0.4149			52.4	-0.5217			52.4	-0.5525			52.5	-0.376			52.6	0.2719			52.6	2.025			52.7	5.3307			52.8	11.8432
	52.4	-0.4062			52.5	-0.5192			52.5	-0.5497			52.6	-0.3735			52.7	0.2747			52.7	2.032			52.8	5.3334			52.9	11.8426
	52.5	-0.4014			52.6	-0.5157			52.6	-0.5481			52.7	-0.3703			52.8	0.2774			52.8	2.0355			52.9	5.3413			53	11.8441
	52.6	-0.3981			52.7	-0.5115			52.7	-0.5445			52.8	-0.3688			52.9	0.286			52.9	2.0412			53	5.3427			53.1	11.8441
	52.7	-0.3937			52.8	-0.511			52.8	-0.5434			52.9	-0.3643			53	0.2859			53	2.0425			53.1	5.3443			53.2	11.846
	52.8	-0.388			52.9	-0.5069			52.9	-0.5367			53	-0.3593			53.1	0.2884			53.1	2.045			53.2	5.3493			53.3	11.8454
	52.9	-0.3792			53	-0.5092			53	-0.5378			53.1	-0.3567			53.2	0.2918			53.2	2.0494			53.3	5.3481			53.4	11.8463
	53	-0.3722			53.1	-0.5049			53.1	-0.5302			53.2	-0.3537			53.3	0.295			53.3	2.0505			53.4	5.3521			53.5	11.8486
	53.1	-0.3723			53.2	-0.5001			53.2	-0.523			53.3	-0.3558			53.4	0.3007			53.4	2.0497			53.5	5.3527			53.6	11.8553
	53.2	-0.3669			53.3	-0.4976			53.3	-0.5217			53.4	-0.3547			53.5	0.2991			53.5	2.0519			53.6	5.3562			53.7	11.8553
	53.3	-0.3651			53.4	-0.4912			53.4	-0.5168			53.5	-0.3568			53.6	0.306			53.6	2.056			53.7	5.3572			53.8	11.8532
	53.4	-0.3625			53.5	-0.4918			53.5	-0.5166			53.6	-0.3549			53.7	0.3083			53.7	2.0574			53.8	5.357			53.9	11.8526
	53.5	-0.3558			53.6	-0.4886			53.6	-0.5114			53.7	-0.3553			53.8	0.3069			53.8	2.0554			53.9	5.3603			54	11.8534
	53.6	-0.3485			53.7	-0.4901			53.7	-0.5081			53.8	-0.3551			53.9	0.3082			53.9	2.0569			54	5.3613			54.1	11.8538
	53.7	-0.3456			53.8	-0.4884			53.8	-0.5046			53.9	-0.35			54	0.3103			54	2.0603			54.1	5.3606			54.2	11.8547
	53.8	-0.344			53.9	-0.4875			53.9	-0.4976			54	-0.3467			54.1	0.3089			54.1	2.0603			54.2	5.3565			54.3	11.8507
	53.9	-0.3376			54	-0.4854			54	-0.496			54.1	-0.3454			54.2	0.3058			54.2	2.06			54.3	5.3555			54.4	11.8502
	54	-0.3316			54.1	-0.4862			54.1	-0.4995			54.2	-0.35			54.3	0.3068			54.3	2.0634			54.4	5.3565			54.5	11.8463
	54.1	-0.3327			54.2	-0.4917			54.2	-0.5014			54.3	-0.3504			54.4	0.3108			54.4	2.069			54.5	5.3518			54.6	11.8452
	54.2	-0.334			54.3	-0.4908			54.3	-0.4987			54.4	-0.3477			54.5	0.3093			54.5	2.068			54.6	5.3552			54.7	11.8468
	54.3	-0.3296			54.4	-0.486			54.4	-0.4933			54.5	-0.3495			54.6	0.3104			54.6	2.0679			54.7	5.3564			54.8	11.842
	54.4	-0.3234			54.5	-0.4847			54.5	-0.4951			54.6	-0.3498			54.7	0.313			54.7	2.0681			54.8	5.3538			54.9	11.8381
	54.5	-0.3244			54.6	-0.4869			54.6	-0.4968			54.7	-0.3466			54.8	0.3102			54.8	2.0672			54.9	5.3551			55	11.8373
	54.6	-0.3236			54.7	-0.4857			54.7	-0.4919			54.8	-0.3506			54.9	0.3078			54.9	2.0692			55	5.355			55.1	11.8346
	54.7	-0.3182			54.8	-0.4908			54.8	-0.4924			54.9	-0.3494			55	0.3093			55	2.0675			55.1	5.3498			55.2	11.8377
	54.8	-0.3222			54.9	-0.4891			54.9	-0.4919			55	-0.3466			55.1	0.3079			55.1	2.0676			55.2	5.3493			55.3	11.8364
	54.9	-0.3197			55	-0.4882			55	-0.4908			55.1	-0.3463			55.2	0.3167			55.2	2.0728			55.3	5.3514			55.4	11.8337
	55	-0.3171			55.1	-0.4836			55.1	-0.4898			55.2	-0.3408			55.3	0.32			55.3	2.0735			55.4	5.3554			55.5	11.8371
	55.1	-0.3157			55.2	-0.4797			55.2	-0.4849			55.3	-0.3429			55.4	0.3211			55.4	2.0729			55.5	5.3592			55.6	11.8401
	55.2	-0.3113			55.3	-0.4785			55.3	-0.4882			55.4	-0.3413			55.5	0.3277			55.5	2.078			55.6	5.3651			55.7	11.8384
	55.3	-0.3107			55.4	-0.4738			55.4	-0.4858			55.5	-0.3359			55.6	0.3335			55.6	2.0811			55.7	5.3698			55.8	11.8411
	55.4	-0.3083			55.5	-0.4632			55.5	-0.4775			55.6	-0.3317			55.7	0.3351			55.7	2.0821			55.8	5.3757			55.9	11.8401
	55.5	-0.3039			55.6	-0.4578			55.6	-0.4746			55.7	-0.3282			55.8	0.3352			55.8	2.0853			55.9	5.3778			56	11.8414
	55.6	-0.3006			55.7	-0.4568			55.7	-0.475			55.8	-0.325			55.9	0.3374			55.9	2.0913			56	5.3756			56.1	11.8388
	55.7	-0.296			55.8	-0.4537			55.8	-0.4715			55.9	-0.323			56	0.3412			56	2.0929			56.1	5.3769			56.2	11.8336
	55.8	-0.2896			55.9	-0.4488			55.9	-0.468			56	-0.3223			56.1	0.3434			56.1	2.0988			56.2	5.3736			56.3	11.8312
	55.9	-0.289			56	-0.4465			56	-0.4657			56.1	-0.3226			56.2	0.3448			56.2	2.1014			56.3	5.3678			56.4	11.831
	56	-0.2846			56.1	-0.4438			56.1	-0.4635			56.2	-0.3223			56.3	0.3416			56.3	2.1022			56.4	5.3663			56.5	11.8361
	56.1	-0.2852			56.2	-0.4397			56.2	-0.4665			56.3	-0.3227			56.4	0.3372			56.4	2.1022			56.5	5.3706			56.6	11.8389
	56.2	-0.2845			56.3	-0.436799			56.3	-0.471199			56.4	-0.3291			56.5	0.3436			56.5	2.1106			56.6	5.3728			56.7	11.8395
	56.3	-0.2843			56.4	-0.4326			56.4	-0.472			56.5	-0.3229			56.6	0.3445			56.6	2.1075			56.7	5.3706			56.8	11.8405
	56.4	-0.2843			56.5	-0.421			56.5	-0.4663			56.6	-0.3211			56.7	0.3518			56.7	2.109			56.8	5.3745			56.9	11.8437
	56.5	-0.2785			56.6	-0.4171			56.6	-0.4596			56.7	-0.3213			56.8	0.3544			56.8	2.1091			56.9	5.378			57	11.845
	56.6	-0.2749			56.7	-0.4139			56.7	-0.4584			56.8	-0.3198			56.9	0.3582			56.9	2.1173			57	5.3821			57.1	11.8468
	56.7	-0.2709			56.8	-0.4148			56.8	-0.4591			56.9	-0.3163			57	0.3649			57	2.1263			57.1	5.3831			57.2	11.8478
	56.8	-0.2674			56.9	-0.4072			56.9	-0.4509			57	-0.3056			57.1	0.37			57.1	2.1242			57.2	5.385			57.3	11.8486
	56.9	-0.2669			57	-0.3947			57	-0.4435			57.1	-0.3002			57.2	0.3738			57.2	2.1245			57.3	5.3858			57.4	11.8506
	57	-0.2572			57.1	-0.3889			57.1	-0.4426			57.2	-0.2966			57.3	0.3799			57.3	2.1278			57.4	5.3853			57.5	11.851
	57.1	-0.2537			57.2	-0.3864			57.2	-0.4407			57.3	-0.2926			57.4	0.3804			57.4	2.1298			57.5	5.3858			57.6	11.8519
	57.2	-0.2489			57.3	-0.3826			57.3	-0.4372			57.4	-0.2888			57.5	0.3789			57.5	2.1321			57.6	5.3867			57.7	11.8537
	57.3	-0.2433			57.4	-0.3808			57.4	-0.4334			57.5	-0.2906			57.6	0.3822			57.6	2.138			57.7	5.3862			57.8	11.8527
	57.4	-0.2414			57.5	-0.3818			57.5	-0.4337			57.6	-0.2867			57.7	0.3857			57.7	2.1418			57.8	5.3886			57.9	11.8488
	57.5	-0.2386			57.6	-0.3758			57.6	-0.4285			57.7	-0.2846			57.8	0.388			57.8	2.1451			57.9	5.3887			58	11.8484
	57.6	-0.2322			57.7	-0.3689			57.7	-0.4283			57.8	-0.2845			57.9	0.3853			57.9	2.1399			58	5.3896			58.1	11.8562
	57.7	-0.2273			57.8	-0.3667			57.8	-0.4302			57.9	-0.2887			58	0.3846			58	2.143			58.1	5.3966			58.2	11.8534
	57.8	-0.225			57.9	-0.3679			57.9	-0.4295			58	-0.2888			58.1	0.3894			58.1	2.1511			58.2	5.3943			58.3	11.8484
	57.9	-0.2293			58	-0.3632			58	-0.4258			58.1	-0.2834			58.2	0.3927			58.2	2.1519			58.3	5.3905			58.4	11.8491
	58	-0.2282			58.1	-0.3568			58.1	-0.4173			58.2	-0.2837			58.3	0.3887			58.3	2.1489			58.4	5.3921			58.5	11.8541
	58.1	-0.2212			58.2	-0.3503			58.2	-0.4177			58.3	-0.2824			58.4	0.3888			58.4	2.1536			58.5	5.3878			58.6	11.8523
	58.2	-0.2199			58.3	-0.3557			58.3	-0.4173			58.4	-0.2792			58.5	0.3895			58.5	2.1586			58.6	5.3856			58.7	11.8524
	58.3	-0.2253			58.4	-0.3564			58.4	-0.4128			58.5	-0.2781			58.6	0.3864			58.6	2.164			58.7	5.385			58.8	11.8469
	58.4	-0.2198			58.5	-0.3539			58.5	-0.4127			58.6	-0.2757			58.7	0.3904			58.7	2.1694			58.8	5.3838			58.9	11.8466
	58.5	-0.2158			58.6	-0.3516			58.6	-0.4149			58.7	-0.2702			58.8	0.3897			58.8	2.1662			58.9	5.3851			59	11.8479
	58.6	-0.2119			58.7	-0.348			58.7	-0.413			58.8	-0.2706			58.9	0.3913			58.9	2.1681			59	5.3837			59.1	11.8464
	58.7	-0.2062			58.8	-0.347299			58.8	-0.415699			58.9	-0.2723			59	0.391			59	2.1731			59.1	5.3876			59.2	11.8428
	58.8	-0.2049			58.9	-0.3437			58.9	-0.4127			59	-0.2731			59.1	0.397			59.1	2.1787			59.2	5.3885			59.3	11.8442
	58.9	-0.2033			59	-0.3414			59	-0.4075			59.1	-0.2735			59.2	0.3948			59.2	2.1748			59.3	5.3873			59.4	11.8471
	59	-0.2028			59.1	-0.3345			59.1	-0.3997			59.2	-0.2754			59.3	0.3953			59.3	2.1751			59.4	5.3899			59.5	11.8459
	59.1	-0.2029			59.2	-0.3355			59.2	-0.4039			59.3	-0.2711			59.4	0.3975			59.4	2.1766			59.5	5.3891			59.6	11.8435
	59.2	-0.2018			59.3	-0.3342			59.3	-0.4031			59.4	-0.2658			59.5	0.3957			59.5	2.1775			59.6	5.3876			59.7	11.8376
	59.3	-0.1988			59.4	-0.3285			59.4	-0.4015			59.5	-0.268			59.6	0.3999			59.6	2.1786			59.7	5.3885			59.8	11.838
	59.4	-0.1916			59.5	-0.3279			59.5	-0.4016			59.6	-0.265			59.7	0.3987			59.7	2.1795			59.8	5.3911			59.9	11.8357
	59.5	-0.1875			59.6	-0.324			59.6	-0.3979			59.7	-0.2696			59.8	0.4			59.8	2.1849			59.9	5.3927			60	11.8386
	59.6	-0.1844			59.7	-0.3229			59.7	-0.3996			59.8	-0.269			59.9	0.4039			59.9	2.1871			60	5.3951			60.1	11.8399
	59.7	-0.1857			59.8	-0.317			59.8	-0.3953			59.9	-0.2706			60	0.4089			60	2.1881			60.1	5.3958			60.2	11.8372
	59.8	-0.1815			59.9	-0.3172			59.9	-0.3935			60	-0.2678			60.1	0.4125			60.1	2.1903			60.2	5.3981			60.3	11.8381
	59.9	-0.1781			60	-0.3119			60	-0.3911			60.1	-0.2678			60.2	0.4169			60.2	2.1927			60.3	5.4007			60.4	11.8428
	60	-0.1724			60.1	-0.3068			60.1	-0.3843			60.2	-0.2627			60.3	0.4246			60.3	2.1927			60.4	5.4008			60.5	11.8451
	60.1	-0.1695			60.2	-0.3043			60.2	-0.3773			60.3	-0.2555			60.4	0.4297			60.4	2.1932			60.5	5.4029			60.6	11.8469
	60.2	-0.1645			60.3	-0.2984			60.3	-0.3744			60.4	-0.2523			60.5	0.4318			60.5	2.1915			60.6	5.4069			60.7	11.8458
	60.3	-0.1606			60.4	-0.2959			60.4	-0.3732			60.5	-0.252			60.6	0.4304			60.6	2.1914			60.7	5.4043			60.8	11.8433
	60.4	-0.1606			60.5	-0.2949			60.5	-0.373			60.6	-0.2518			60.7	0.4324			60.7	2.1903			60.8	5.4048			60.9	11.8444
	60.5	-0.1601			60.6	-0.2948			60.6	-0.3713			60.7	-0.2464			60.8	0.4337			60.8	2.189			60.9	5.409			61	11.8445
	60.6	-0.1596			60.7	-0.2907			60.7	-0.3673			60.8	-0.2452			60.9	0.4388			60.9	2.1945			61	5.4077			61.1	11.8474
	60.7	-0.154			60.8	-0.2858			60.8	-0.3651			60.9	-0.2373			61	0.4419			61	2.1949			61.1	5.4144			61.2	11.853
	60.8	-0.1545			60.9	-0.2768			60.9	-0.3568			61	-0.233			61.1	0.4492			61.1	2.2042			61.2	5.4225			61.3	11.8541
	60.9	-0.1513			61	-0.2725			61	-0.3535			61.1	-0.2273			61.2	0.4583			61.2	2.2082			61.3	5.4254			61.4	11.8603
	61	-0.1437			61.1	-0.2653			61.1	-0.345			61.2	-0.2215			61.3	0.4549			61.3	2.2106			61.4	5.4311			61.5	11.8705
	61.1	-0.134			61.2	-0.2615			61.2	-0.3367			61.3	-0.2211			61.4	0.4608			61.4	2.2149			61.5	5.4337			61.6	11.8712
	61.2	-0.1295			61.3	-0.2571			61.3	-0.3329			61.4	-0.2133			61.5	0.4683			61.5	2.2194			61.6	5.4346			61.7	11.8712
	61.3	-0.1268			61.4	-0.2481			61.4	-0.3248			61.5	-0.2051			61.6	0.4707			61.6	2.2209			61.7	5.4405			61.8	11.8656
	61.4	-0.1188			61.5	-0.241			61.5	-0.3166			61.6	-0.2002			61.7	0.473			61.7	2.2297			61.8	5.436			61.9	11.861
	61.5	-0.1126			61.6	-0.2375			61.6	-0.3154			61.7	-0.1936			61.8	0.4714			61.8	2.226			61.9	5.433			62	11.8555
	61.6	-0.1082			61.7	-0.2336			61.7	-0.3128			61.8	-0.1984			61.9	0.4722			61.9	2.2228			62	5.4297			62.1	11.8568
	61.7	-0.0991999			61.8	-0.235			61.8	-0.3129			61.9	-0.1992			62	0.4731			62	2.2192			62.1	5.4321			62.2	11.8638
	61.8	-0.1002			61.9	-0.2345			61.9	-0.3128			62	-0.1999			62.1	0.4746			62.1	2.2238			62.2	5.4383			62.3	11.8696
	61.9	-0.1043			62	-0.2353			62	-0.3155			62.1	-0.1954			62.2	0.4808			62.2	2.227			62.3	5.4413			62.4	11.8801
	62	-0.1042			62.1	-0.2263			62.1	-0.3112			62.2	-0.1871			62.3	0.4852			62.3	2.2262			62.4	5.449			62.5	11.8793
	62.1	-0.1008			62.2	-0.2199			62.2	-0.305			62.3	-0.1838			62.4	0.4917			62.4	2.233			62.5	5.4504			62.6	11.8812
	62.2	-0.0948003			62.3	-0.2165			62.3	-0.2995			62.4	-0.1772			62.5	0.4952			62.5	2.2351			62.6	5.4516			62.7	11.8804
	62.3	-0.0927002			62.4	-0.2116			62.4	-0.2903			62.5	-0.1684			62.6	0.4963			62.6	2.2354			62.7	5.4533			62.8	11.8836
	62.4	-0.0845998			62.5	-0.2118			62.5	-0.2879			62.6	-0.1683			62.7	0.5011			62.7	2.2405			62.8	5.4561			62.9	11.8836
	62.5	-0.0829001			62.6	-0.2108			62.6	-0.2854			62.7	-0.1656			62.8	0.5015			62.8	2.2429			62.9	5.454			63	11.8804
	62.6	-0.0780998			62.7	-0.2066			62.7	-0.2839			62.8	-0.1634			62.9	0.501			62.9	2.2444			63	5.4496			63.1	11.8771
	62.7	-0.0693002			62.8	-0.2017			62.8	-0.2806			62.9	-0.1626			63	0.501			63	2.2463			63.1	5.4493			63.2	11.8733
	62.8	-0.0632998			62.9	-0.1962			62.9	-0.2779			63	-0.1616			63.1	0.5			63.1	2.2468			63.2	5.4465			63.3	11.8731
	62.9	-0.0605001			63	-0.1955			63	-0.2796			63.1	-0.1651			63.2	0.4972			63.2	2.249			63.3	5.4459			63.4	11.8755
	63	-0.0599002			63.1	-0.1957			63.1	-0.28			63.2	-0.1727			63.3	0.5024			63.3	2.2544			63.4	5.4494			63.5	11.8725
	63.1	-0.0612999			63.2	-0.1959			63.2	-0.2821			63.3	-0.1714			63.4	0.5069			63.4	2.2567			63.5	5.4481			63.6	11.8707
	63.2	-0.0604996			63.3	-0.1937			63.3	-0.2767			63.4	-0.1679			63.5	0.5085			63.5	2.2555			63.6	5.446			63.7	11.8679
	63.3	-0.0585002			63.4	-0.1899			63.4	-0.27			63.5	-0.1676			63.6	0.5091			63.6	2.2546			63.7	5.4481			63.8	11.8671
	63.4	-0.0553999			63.5	-0.1868			63.5	-0.2695			63.6	-0.1647			63.7	0.5072			63.7	2.2522			63.8	5.4527			63.9	11.8711
	63.5	-0.0525			63.6	-0.1862			63.6	-0.2685			63.7	-0.1617			63.8	0.5084			63.8	2.2518			63.9	5.458			64	11.8737
	63.6	-0.0537999			63.7	-0.1876			63.7	-0.2698			63.8	-0.1559			63.9	0.5164			63.9	2.2541			64	5.4604			64.1	11.8748
	63.7	-0.0554998			63.8	-0.1852			63.8	-0.2667			63.9	-0.1516			64	0.5237			64	2.2601			64.1	5.4636			64.2	11.872
	63.8	-0.0547002			63.9	-0.1792			63.9	-0.2613			64	-0.1436			64.1	0.5276			64.1	2.2623			64.2	5.4655			64.3	11.877
	63.9	-0.0465			64	-0.171			64	-0.2542			64.1	-0.14			64.2	0.5281			64.2	2.2581			64.3	5.4685			64.4	11.8759
	64	-0.0364			64.1	-0.1699			64.1	-0.2505			64.2	-0.1374			64.3	0.5284			64.3	2.258			64.4	5.4689			64.5	11.8767
	64.1	-0.0357			64.2	-0.1672			64.2	-0.2519			64.3	-0.1328			64.4	0.5289			64.4	2.258			64.5	5.4766			64.6	11.8727
	64.2	-0.0356			64.3	-0.1661			64.3	-0.2507			64.4	-0.1298			64.5	0.5327			64.5	2.2571			64.6	5.4836			64.7	11.8785
	64.3	-0.0298001			64.4	-0.1621			64.4	-0.2519			64.5	-0.1244			64.6	0.537			64.6	2.2574			64.7	5.4898			64.8	11.8813
	64.4	-0.0263			64.5	-0.156			64.5	-0.2497			64.6	-0.1199			64.7	0.5426			64.7	2.2557			64.8	5.4907			64.9	11.8884
	64.5	-0.0225002			64.6	-0.1526			64.6	-0.2428			64.7	-0.1189			64.8	0.5447			64.8	2.2514			64.9	5.4934			65	11.8898
	64.6	-0.0201002			64.7	-0.1491			64.7	-0.2338			64.8	-0.1207			64.9	0.5463			64.9	2.2545			65	5.4922			65.1	11.8867
	64.7	-0.0163002			64.8	-0.1469			64.8	-0.2323			64.9	-0.1168			65	0.5498			65	2.2577			65.1	5.4894			65.2	11.8915
	64.8	-0.0161998			64.9	-0.1426			64.9	-0.2267			65	-0.109			65.1	0.5484			65.1	2.2568			65.2	5.4927			65.3	11.893
	64.9	-0.0115001			65	-0.138			65	-0.2227			65.1	-0.1067			65.2	0.5512			65.2	2.2613			65.3	5.4894			65.4	11.8914
	65	-0.00559982			65.1	-0.1341			65.1	-0.2276			65.2	-0.1013			65.3	0.555			65.3	2.2622			65.4	5.4943			65.5	11.893
	65.1	-0.00410014			65.2	-0.1308			65.2	-0.2273			65.3	-0.1004			65.4	0.5578			65.4	2.2628			65.5	5.5034			65.6	11.8919
	65.2	0.00270013			65.3	-0.1286			65.3	-0.2292			65.4	-0.102			65.5	0.5636			65.5	2.2701			65.6	5.5052			65.7	11.8983
	65.3	0.00389987			65.4	-0.1308			65.4	-0.2284			65.5	-0.0973998			65.6	0.567			65.6	2.2727			65.7	5.5129			65.8	11.8999
	65.4	0.00239996			65.5	-0.1243			65.5	-0.2196			65.6	-0.0949			65.7	0.5723			65.7	2.2773			65.8	5.5104			65.9	11.9002
	65.5	0.00440015			65.6	-0.1206			65.6	-0.212			65.7	-0.0885001			65.8	0.5724			65.8	2.2778			65.9	5.5111			66	11.9045
	65.6	0.00550002			65.7	-0.1131			65.7	-0.2067			65.8	-0.0818			65.9	0.5736			65.9	2.2783			66	5.519			66.1	11.906
	65.7	0.00949995			65.8	-0.1105			65.8	-0.2033			65.9	-0.0781996			66	0.5761			66	2.2845			66.1	5.5221			66.2	11.9062
	65.8	0.0117			65.9	-0.111			65.9	-0.2015			66	-0.0700998			66.1	0.5781			66.1	2.2904			66.2	5.526			66.3	11.9092
	65.9	0.0156999			66	-0.102			66	-0.1962			66.1	-0.0686002			66.2	0.578			66.2	2.2906			66.3	5.5315			66.4	11.9088
	66	0.0224002			66.1	-0.0981998			66.1	-0.1906			66.2	-0.0634001			66.3	0.5814			66.3	2.2929			66.4	5.5346			66.5	11.91
	66.1	0.0243002			66.2	-0.0957001			66.2	-0.1919			66.3	-0.0593998			66.4	0.5817			66.4	2.2944			66.5	5.5394			66.6	11.9135
	66.2	0.0244999			66.3	-0.0883998			66.3	-0.1866			66.4	-0.0566002			66.5	0.5861			66.5	2.298			66.6	5.5431			66.7	11.9182
	66.3	0.0296002			66.4	-0.0856002			66.4	-0.1822			66.5	-0.0493999			66.6	0.5889			66.6	2.3059			66.7	5.5458			66.8	11.9215
	66.4	0.0339998			66.5	-0.0822999			66.5	-0.1746			66.6	-0.0415996			66.7	0.5939			66.7	2.3093			66.8	5.5457			66.9	11.9269
	66.5	0.0439001			66.6	-0.0759001			66.6	-0.1656			66.7	-0.0371001			66.8	0.5976			66.8	2.3169			66.9	5.5504			67	11.9279
	66.6	0.0532999			66.7	-0.0674001			66.7	-0.1591			66.8	-0.0366001			66.9	0.6019			66.9	2.3261			67	5.552			67.1	11.9322
	66.7	0.0640999			66.8	-0.0627001			66.8	-0.1538			66.9	-0.029			67	0.6023			67	2.3298			67.1	5.5541			67.2	11.934
	66.8	0.0695999			66.9	-0.0571			66.9	-0.1487			67	-0.0253002			67.1	0.6047			67.1	2.3367			67.2	5.55			67.3	11.9317
	66.9	0.0731			67	-0.0559002			67	-0.1484			67.1	-0.0208002			67.2	0.6055			67.2	2.3345			67.3	5.5504			67.4	11.9265
	67	0.0780998			67.1	-0.0522002			67.1	-0.147			67.2	-0.0195997			67.3	0.6049			67.3	2.3375			67.4	5.5489			67.5	11.9236
	67.1	0.0793998			67.2	-0.0526997			67.2	-0.1445			67.3	-0.0162			67.4	0.6073			67.4	2.3364			67.5	5.5476			67.6	11.9177
	67.2	0.0776003			67.3	-0.0546			67.3	-0.1429			67.4	-0.0157997			67.5	0.6077			67.5	2.3367			67.6	5.5466			67.7	11.9168
	67.3	0.0797			67.4	-0.0548002			67.4	-0.1432			67.5	-0.0191998			67.6	0.6047			67.6	2.3378			67.7	5.5483			67.8	11.921
	67.4	0.0788998			67.5	-0.0581998			67.5	-0.1416			67.6	-0.0218001			67.7	0.605			67.7	2.3371			67.8	5.5483			67.9	11.9273
	67.5	0.0754002			67.6	-0.0627001			67.6	-0.14			67.7	-0.0235999			67.8	0.6109			67.8	2.3402			67.9	5.5498			68	11.9349
	67.6	0.0779999			67.7	-0.0611999			67.7	-0.1372			67.8	-0.0198999			67.9	0.6158			67.9	2.3478			68	5.5538			68.1	11.9383
	67.7	0.0835001			67.8	-0.0539999			67.8	-0.1306			67.9	-0.0119003			68	0.6277			68	2.3543			68.1	5.5614			68.2	11.9355
	67.8	0.0841001			67.9	-0.0435998			67.9	-0.1276			68	-0.00840001			68.1	0.6345			68.1	2.359			68.2	5.5622			68.3	11.9377
	67.9	0.0850002			68	-0.0344			68	-0.1218			68.1	-0.00650008			68.2	0.6384			68.2	2.3622			68.3	5.5598			68.4	11.9366
	68	0.0921			68.1	-0.0323001			68.1	-0.1158			68.2	-0.00330001			68.3	0.6385			68.3	2.3632			68.4	5.557			68.5	11.9333
	68.1	0.0957999			68.2	-0.0319			68.2	-0.1132			68.3	0.0014			68.4	0.6377			68.4	2.3656			68.5	5.5557			68.6	11.9314
	68.2	0.0948			68.3	-0.0281			68.3	-0.1094			68.4	0.00090029			68.5	0.6412			68.5	2.3672			68.6	5.559			68.7	11.9327
	68.3	0.0988			68.4	-0.0318002			68.4	-0.1102			68.5	-0.00029977			68.6	0.6437			68.6	2.369			68.7	5.5593			68.8	11.9344
	68.4	0.0983998			68.5	-0.0298998			68.5	-0.1094			68.6	-0.0026001			68.7	0.6499			68.7	2.3721			68.8	5.5603			68.9	11.9365
	68.5	0.0995002			68.6	-0.0256001			68.6	-0.1064			68.7	-0.000200169			68.8	0.65			68.8	2.3772			68.9	5.565			69	11.9402
	68.6	0.103			68.7	-0.0220002			68.7	-0.1028			68.8	0.00530004			68.9	0.6527			68.9	2.3822			69	5.5715			69.1	11.938
	68.7	0.1034			68.8	-0.0185			68.8	-0.1002			68.9	0.0122998			69	0.6592			69	2.3864			69.1	5.5728			69.2	11.9411
	68.8	0.1014			68.9	-0.0154002			68.9	-0.0963002			69	0.0181998			69.1	0.6569			69.1	2.3823			69.2	5.5787			69.3	11.9409
	68.9	0.102			69	-0.00790024			69	-0.0912002			69.1	0.0159003			69.2	0.6626			69.2	2.3841			69.3	5.5807			69.4	11.9409
	69	0.1062			69.1	-0.00890022			69.1	-0.0925002			69.2	0.0233999			69.3	0.667			69.3	2.3841			69.4	5.5844			69.5	11.9433
	69.1	0.105			69.2	-0.00650009			69.2	-0.0861001			69.3	0.0303999			69.4	0.6681			69.4	2.3864			69.5	5.5885			69.6	11.9469
	69.2	0.1121			69.3	-0.00270008			69.3	-0.0814001			69.4	0.0317999			69.5	0.6694			69.5	2.3939			69.6	5.5945			69.7	11.9496
	69.3	0.114			69.4	0.00439992			69.4	-0.0775001			69.5	0.0366			69.6	0.6749			69.6	2.4015			69.7	5.6018			69.8	11.9517
	69.4	0.118			69.5	0.00979998			69.5	-0.072			69.6	0.0441004			69.7	0.6821			69.7	2.4094			69.8	5.6039			69.9	11.9531
	69.5	0.124			69.6	0.0186999			69.6	-0.0652001			69.7	0.0480997			69.8	0.6843			69.8	2.4146			69.9	5.6055			70	11.9502
	69.6	0.1354			69.7	0.0266997			69.7	-0.0585003			69.8	0.0507999			69.9	0.6865			69.9	2.4201			70	5.6031			70.1	11.9517
	69.7	0.1451			69.8	0.0339999			69.8	-0.0537001			69.9	0.0514			70	0.683			70	2.4224			70.1	5.604			70.2	11.9534
	69.8	0.1496			69.9	0.0392			69.9	-0.0486			70	0.0546998			70.1	0.6806			70.1	2.4248			70.2	5.5996			70.3	11.9579
	69.9	0.1547			70	0.0417998			70	-0.0438002			70.1	0.0552998			70.2	0.6801			70.2	2.4279			70.3	5.5935			70.4	11.9558
	70	0.1542			70.1	0.0463002			70.1	-0.0444998			70.2	0.058			70.3	0.685			70.3	2.4341			70.4	5.5943			70.5	11.9571
	70.1	0.1542			70.2	0.0525			70.2	-0.0431			70.3	0.0593999			70.4	0.6882			70.4	2.4376			70.5	5.5996			70.6	11.9611
	70.2	0.1597			70.3	0.0561004			70.3	-0.0410996			70.4	0.0601002			70.5	0.693			70.5	2.4432			70.6	5.5974			70.7	11.9634
	70.3	0.1624			70.4	0.0584002			70.4	-0.0363998			70.5	0.0652998			70.6	0.7008			70.6	2.4488			70.7	5.5963			70.8	11.9607
	70.4	0.1656			70.5	0.0620998			70.5	-0.0287002			70.6	0.0674998			70.7	0.7037			70.7	2.4495			70.8	5.5926			70.9	11.9555
	70.5	0.1699			70.6	0.0689998			70.6	-0.0230002			70.7	0.0681001			70.8	0.7059			70.8	2.4483			70.9	5.5857			71	11.9507
	70.6	0.171			70.7	0.0725001			70.7	-0.0181999			70.8	0.0699001			70.9	0.7047			70.9	2.4499			71	5.586			71.1	11.9509
	70.7	0.1726			70.8	0.0714001			70.8	-0.0190999			70.9	0.0693004			71	0.7068			71	2.4493			71.1	5.5902			71.2	11.9587
	70.8	0.1714			70.9	0.0716999			70.9	-0.0199001			71	0.0725998			71.1	0.7071			71.1	2.451			71.2	5.5966			71.3	11.9646
	70.9	0.1717			71	0.0699998			71	-0.0167002			71.1	0.0747003			71.2	0.7103			71.2	2.4572			71.3	5.5985			71.4	11.9597
	71	0.1734			71.1	0.0716998			71.1	-0.0128002			71.2	0.0813998			71.3	0.716			71.3	2.4616			71.4	5.5999			71.5	11.956
	71.1	0.1771			71.2	0.0742998			71.2	-0.00150023			71.3	0.0897002			71.4	0.7124			71.4	2.462			71.5	5.5951			71.6	11.9594
	71.2	0.18			71.3	0.0801997			71.3	0.00619969			71.4	0.0885003			71.5	0.7145			71.5	2.4605			71.6	5.592			71.7	11.9604
	71.3	0.1857			71.4	0.0793998			71.4	0.00689984			71.5	0.0932001			71.6	0.7153			71.6	2.4643			71.7	5.5899			71.8	11.9596
	71.4	0.1853			71.5	0.0850001			71.5	0.00850013			71.6	0.0980998			71.7	0.7169			71.7	2.4647			71.8	5.5882			71.9	11.9585
	71.5	0.1854			71.6	0.0880998			71.6	0.0169998			71.7	0.0991004			71.8	0.7156			71.8	2.4671			71.9	5.5913			72	11.9614
	71.6	0.1915			71.7	0.0871004			71.7	0.0145004			71.8	0.0990999			71.9	0.7184			71.9	2.4711			72	5.5936			72.1	11.964
	71.7	0.1885			71.8	0.0869004			71.8	0.0145004			71.9	0.1039			72	0.7265			72	2.4775			72.1	5.5909			72.2	11.965
	71.8	0.1889			71.9	0.0924001			71.9	0.0147001			72	0.1089			72.1	0.7308			72.1	2.4746			72.2	5.5906			72.3	11.9636
	71.9	0.1926			72	0.0976			72	0.022			72.1	0.1091			72.2	0.7342			72.2	2.4755			72.3	5.5884			72.4	11.9666
	72	0.1966			72.1	0.0978			72.1	0.023			72.2	0.1119			72.3	0.7344			72.3	2.4771			72.4	5.5865			72.5	11.9635
	72.1	0.1972			72.2	0.1029			72.2	0.0257			72.3	0.1117			72.4	0.7375			72.4	2.4833			72.5	5.5847			72.6	11.962
	72.2	0.1996			72.3	0.1066			72.3	0.0261003			72.4	0.1107			72.5	0.7401			72.5	2.4872			72.6	5.5867			72.7	11.9578
	72.3	0.2057			72.4	0.108			72.4	0.0247001			72.5	0.1086			72.6	0.740699			72.6	2.4887			72.7	5.5819			72.8	11.9528
	72.4	0.2115			72.5	0.1102			72.5	0.0218001			72.6	0.107299			72.7	0.740301			72.7	2.4858			72.8	5.579			72.9	11.9554
	72.5	0.2126			72.6	0.1142			72.6	0.0221999			72.7	0.107701			72.8	0.74			72.8	2.4863			72.9	5.5811			73	11.9534
	72.6	0.2137			72.7	0.115301			72.7	0.0174005			72.8	0.1097			72.9	0.7429			72.9	2.4832			73	5.5792			73.1	11.9513
	72.7	0.208501			72.8	0.1112			72.8	0.0139002			72.9	0.1162			73	0.746			73	2.4821			73.1	5.577			73.2	11.952
	72.8	0.2043			72.9	0.1153			72.9	0.0174999			73	0.1169			73.1	0.749			73.1	2.4826			73.2	5.5774			73.3	11.9528
	72.9	0.2033			73	0.1111			73	0.0202999			73.1	0.1157			73.2	0.7513			73.2	2.4848			73.3	5.5806			73.4	11.9537
	73	0.2081			73.1	0.1091			73.1	0.0198002			73.2	0.1171			73.3	0.7539			73.3	2.4917			73.4	5.5815			73.5	11.9597
	73.1	0.207			73.2	0.1109			73.2	0.0225			73.3	0.1206			73.4	0.7557			73.4	2.4915			73.5	5.5852			73.6	11.9618
	73.2	0.2073			73.3	0.117			73.3	0.0251999			73.4	0.1239			73.5	0.7583			73.5	2.4957			73.6	5.5891			73.7	11.9643
	73.3	0.2114			73.4	0.1243			73.4	0.0285999			73.5	0.1298			73.6	0.7602			73.6	2.499			73.7	5.5922			73.8	11.967
	73.4	0.2171			73.5	0.126			73.5	0.0319002			73.6	0.1362			73.7	0.7645			73.7	2.501			73.8	5.5914			73.9	11.9689
	73.5	0.2231			73.6	0.1309			73.6	0.0333			73.7	0.1395			73.8	0.7686			73.8	2.5032			73.9	5.5952			74	11.9687
	73.6	0.2321			73.7	0.1357			73.7	0.0334002			73.8	0.1453			73.9	0.7651			73.9	2.5019			74	5.5992			74.1	11.967
	73.7	0.2324			73.8	0.1412			73.8	0.0372			73.9	0.1467			74	0.765			74	2.5009			74.1	5.6018			74.2	11.9729
	73.8	0.2334			73.9	0.1426			73.9	0.0400998			74	0.149			74.1	0.7619			74.1	2.5039			74.2	5.6019			74.3	11.9793
	73.9	0.2351			74	0.1424			74	0.0464999			74.1	0.1549			74.2	0.7605			74.2	2.5082			74.3	5.6063			74.4	11.9766
	74	0.2422			74.1	0.1429			74.1	0.0493998			74.2	0.1604			74.3	0.7636			74.3	2.51			74.4	5.6095			74.5	11.9813
	74.1	0.249			74.2	0.1505			74.2	0.0530999			74.3	0.1663			74.4	0.7676			74.4	2.5131			74.5	5.6147			74.6	11.9863
	74.2	0.2561			74.3	0.1556			74.3	0.0565999			74.4	0.1683			74.5	0.7748			74.5	2.5218			74.6	5.6206			74.7	11.9866
	74.3	0.2615			74.4	0.1597			74.4	0.0586998			74.5	0.1767			74.6	0.7816			74.6	2.5269			74.7	5.6175			74.8	11.9873
	74.4	0.2648			74.5	0.1691			74.5	0.0695998			74.6	0.1856			74.7	0.7868			74.7	2.5304			74.8	5.6188			74.9	11.9857
	74.5	0.2741			74.6	0.1736			74.6	0.0773			74.7	0.1936			74.8	0.7906			74.8	2.5334			74.9	5.6234			75	11.9849
	74.6	0.2782			74.7	0.1719			74.7	0.0810001			74.8	0.2011			74.9	0.7945			74.9	2.5335			75	5.6262			75.1	11.9836
	74.7	0.2831			74.8	0.1769			74.8	0.0835001			74.9	0.2005			75	0.7932			75	2.5332			75.1	5.6265			75.2	11.9877
	74.8	0.2905			74.9	0.1808			74.9	0.0868001			75	0.2042			75.1	0.7943			75.1	2.5336			75.2	5.6301			75.3	11.987
	74.9	0.2928			75	0.1821			75	0.0920002			75.1	0.2066			75.2	0.7996			75.2	2.5383			75.3	5.6328			75.4	11.9877
	75	0.2959			75.1	0.18			75.1	0.0940999			75.2	0.2103			75.3	0.8007			75.3	2.5377			75.4	5.6335			75.5	11.9863
	75.1	0.2968			75.2	0.1877			75.2	0.1009			75.3	0.2138			75.4	0.797			75.4	2.5403			75.5	5.6326			75.6	11.9869
	75.2	0.3036			75.3	0.1926			75.3	0.1037			75.4	0.2176			75.5	0.7996			75.5	2.5401			75.6	5.6325			75.7	11.9861
	75.3	0.305			75.4	0.1917			75.4	0.1049			75.5	0.221			75.6	0.8046			75.6	2.5404			75.7	5.63			75.8	11.9893
	75.4	0.3076			75.5	0.1923			75.5	0.1067			75.6	0.2231			75.7	0.8045			75.7	2.5377			75.8	5.6298			75.9	11.9959
	75.5	0.31			75.6	0.1953			75.6	0.1076			75.7	0.2239			75.8	0.8041			75.8	2.5349			75.9	5.6319			76	12.0002
	75.6	0.3137			75.7	0.1956			75.7	0.1117			75.8	0.226			75.9	0.8135			75.9	2.5376			76	5.6353			76.1	12.0032
	75.7	0.3104			75.8	0.194401			75.8	0.112501			75.9	0.2308			76	0.8195			76	2.5422			76.1	5.6401			76.2	12.003
	75.8	0.3108			75.9	0.1968			75.9	0.1179			76	0.2343			76.1	0.8246			76.1	2.5431			76.2	5.6435			76.3	12
	75.9	0.3158			76	0.2016			76	0.1209			76.1	0.2322			76.2	0.8294			76.2	2.5449			76.3	5.647			76.4	11.9991
	76	0.322			76.1	0.2037			76.1	0.1225			76.2	0.2337			76.3	0.8337			76.3	2.5461			76.4	5.6564			76.5	12.0023
	76.1	0.329			76.2	0.2042			76.2	0.1282			76.3	0.2365			76.4	0.837			76.4	2.5504			76.5	5.665			76.6	12.0036
	76.2	0.3361			76.3	0.2036			76.3	0.1275			76.4	0.243			76.5	0.8429			76.5	2.5575			76.6	5.6651			76.7	12.0026
	76.3	0.3387			76.4	0.2081			76.4	0.1356			76.5	0.2513			76.6	0.8434			76.6	2.5579			76.7	5.663			76.8	12.0036
	76.4	0.3474			76.5	0.2172			76.5	0.1435			76.6	0.2552			76.7	0.8408			76.7	2.5556			76.8	5.667			76.9	12.0061
	76.5	0.3563			76.6	0.2211			76.6	0.1477			76.7	0.2567			76.8	0.8424			76.8	2.557			76.9	5.6736			77	12.0123
	76.6	0.362			76.7	0.2249			76.7	0.1485			76.8	0.2648			76.9	0.8463			76.9	2.5666			77	5.6862			77.1	12.0169
	76.7	0.3678			76.8	0.2277			76.8	0.1491			76.9	0.273			77	0.8513			77	2.5699			77.1	5.6918			77.2	12.0208
	76.8	0.3727			76.9	0.2363			76.9	0.1554			77	0.2826			77.1	0.8549			77.1	2.5755			77.2	5.6973			77.3	12.0205
	76.9	0.3817			77	0.2447			77	0.1624			77.1	0.287			77.2	0.8611			77.2	2.5764			77.3	5.7019			77.4	12.0184
	77	0.3893			77.1	0.2542			77.1	0.1675			77.2	0.2898			77.3	0.8682			77.3	2.5758			77.4	5.7071			77.5	12.0226
	77.1	0.3928			77.2	0.2638			77.2	0.1724			77.3	0.2915			77.4	0.8705			77.4	2.5781			77.5	5.7102			77.6	12.0269
	77.2	0.3939			77.3	0.2728			77.3	0.1765			77.4	0.2914			77.5	0.8752			77.5	2.5802			77.6	5.7177			77.7	12.0256
	77.3	0.4032			77.4	0.277			77.4	0.1812			77.5	0.2965			77.6	0.8769			77.6	2.5903			77.7	5.725			77.8	12.0262
	77.4	0.4084			77.5	0.2789			77.5	0.1917			77.6	0.3025			77.7	0.8831			77.7	2.5926			77.8	5.7278			77.9	12.0289
	77.5	0.414			77.6	0.2822			77.6	0.1992			77.7	0.304			77.8	0.8901			77.8	2.5969			77.9	5.7353			78	12.0332
	77.6	0.4198			77.7	0.284			77.7	0.1999			77.8	0.3086			77.9	0.8999			77.9	2.6021			78	5.7393			78.1	12.037
	77.7	0.4251			77.8	0.2946			77.8	0.2058			77.9	0.3159			78	0.9049			78	2.6076			78.1	5.7418			78.2	12.0406
	77.8	0.4353			77.9	0.3046			77.9	0.2153			78	0.3211			78.1	0.9055			78.1	2.6101			78.2	5.7462			78.3	12.0419
	77.9	0.4431			78	0.309			78	0.2245			78.1	0.3267			78.2	0.9116			78.2	2.6166			78.3	5.7507			78.4	12.0422
	78	0.4457			78.1	0.3153			78.1	0.2275			78.2	0.3323			78.3	0.9158			78.3	2.6216			78.4	5.7543			78.5	12.0437
	78.1	0.4501			78.2	0.3255			78.2	0.2379			78.3	0.3385			78.4	0.9221			78.4	2.6269			78.5	5.7588			78.6	12.0485
	78.2	0.4568			78.3	0.3284			78.3	0.2404			78.4	0.3419			78.5	0.9242			78.5	2.6286			78.6	5.7654			78.7	12.0503
	78.3	0.4655			78.4	0.3322			78.4	0.2476			78.5	0.3466			78.6	0.9313			78.6	2.6341			78.7	5.7663			78.8	12.0589
	78.4	0.4705			78.5	0.337			78.5	0.2555			78.6	0.3513			78.7	0.9353			78.7	2.6372			78.8	5.7728			78.9	12.0638
	78.5	0.4723			78.6	0.3448			78.6	0.2683			78.7	0.3511			78.8	0.9462			78.8	2.6448			78.9	5.7781			79	12.0625
	78.6	0.4808			78.7	0.3484			78.7	0.2731			78.8	0.358			78.9	0.9541			78.9	2.6495			79	5.7841			79.1	12.0657
	78.7	0.485			78.8	0.3555			78.8	0.2855			78.9	0.3639			79	0.9598			79	2.6563			79.1	5.7878			79.2	12.0694
	78.8	0.4937			78.9	0.3632			78.9	0.2967			79	0.367			79.1	0.9612			79.1	2.6591			79.2	5.792			79.3	12.0726
	78.9	0.5022			79	0.3682			79	0.2999			79.1	0.3687			79.2	0.9625			79.2	2.6581			79.3	5.7996			79.4	12.0752
	79	0.5101			79.1	0.3741			79.1	0.3046			79.2	0.3693			79.3	0.9665			79.3	2.6563			79.4	5.8016			79.5	12.077
	79.1	0.5147			79.2	0.3795			79.2	0.3096			79.3	0.3712			79.4	0.9671			79.4	2.6541			79.5	5.8036			79.6	12.0746
	79.2	0.5182			79.3	0.3838			79.3	0.3168			79.4	0.3678			79.5	0.9701			79.5	2.6544			79.6	5.8063			79.7	12.0747
	79.3	0.5251			79.4	0.3859			79.4	0.3169			79.5	0.3713			79.6	0.9757			79.6	2.6557			79.7	5.8094			79.8	12.0761
	79.4	0.5286			79.5	0.3906			79.5	0.3177			79.6	0.3734			79.7	0.9767			79.7	2.6558			79.8	5.8109			79.9	12.0764
	79.5	0.5298			79.6	0.3972			79.6	0.3207			79.7	0.3743			79.8	0.9784			79.8	2.659			79.9	5.815			80	12.0804
	79.6	0.5343			79.7	0.4014			79.7	0.3235			79.8	0.3736			79.9	0.9795			79.9	2.664			80	5.8141			80.1	12.081
	79.7	0.5351			79.8	0.4074			79.8	0.3263			79.9	0.3737			80	0.9875			80	2.6687			80.1	5.815			80.2	12.0805
	79.8	0.5386			79.9	0.4087			79.9	0.3301			80	0.3741			80.1	0.9923			80.1	2.673			80.2	5.8135			80.3	12.0814
	79.9	0.5429			80	0.4109			80	0.333			80.1	0.3741			80.2	0.9959			80.2	2.6718			80.3	5.8178			80.4	12.0784
	80	0.5497			80.1	0.4138			80.1	0.3361			80.2	0.3758			80.3	1.0056			80.3	2.6752			80.4	5.8161			80.5	12.0818
	80.1	0.5532			80.2	0.4195			80.2	0.3421			80.3	0.3807			80.4	1.0054			80.4	2.6747			80.5	5.8198			80.6	12.0808
	80.2	0.5548			80.3	0.4262			80.3	0.347			80.4	0.3832			80.5	1.0106			80.5	2.6749			80.6	5.8251			80.7	12.0771
	80.3	0.5646			80.4	0.4242			80.4	0.3513			80.5	0.3908			80.6	1.0135			80.6	2.6784			80.7	5.8277			80.8	12.0824
	80.4	0.5676			80.5	0.4275			80.5	0.3536			80.6	0.3961			80.7	1.0091			80.7	2.6805			80.8	5.8314			80.9	12.0855
	80.5	0.571			80.6	0.4313			80.6	0.3557			80.7	0.3945			80.8	1.0093			80.8	2.6835			80.9	5.8352			81	12.0911
	80.6	0.5752			80.7	0.4329			80.7	0.3578			80.8	0.3918			80.9	1.0109			80.9	2.6863			81	5.836			81.1	12.0902
	80.7	0.5784			80.8	0.4403			80.8	0.3608			80.9	0.3918			81	1.0162			81	2.692			81.1	5.8382			81.2	12.0945
	80.8	0.5814			80.9	0.444			80.9	0.3658			81	0.3981			81.1	1.023			81.1	2.6957			81.2	5.843			81.3	12.0959
	80.9	0.5871			81	0.4485			81	0.3729			81.1	0.401			81.2	1.0283			81.2	2.7026			81.3	5.8455			81.4	12.1032
	81	0.5947			81.1	0.4504			81.1	0.3738			81.2	0.4088			81.3	1.0302			81.3	2.7041			81.4	5.8477			81.5	12.1061
	81.1	0.5991			81.2	0.4596			81.2	0.3833			81.3	0.4172			81.4	1.0338			81.4	2.7093			81.5	5.8497			81.6	12.111
	81.2	0.6066			81.3	0.4653			81.3	0.3879			81.4	0.4162			81.5	1.0431			81.5	2.7125			81.6	5.8545			81.7	12.1126
	81.3	0.6126			81.4	0.4707			81.4	0.3903			81.5	0.4169			81.6	1.0448			81.6	2.7163			81.7	5.8571			81.8	12.1173
	81.4	0.6179			81.5	0.4778			81.5	0.3957			81.6	0.4195			81.7	1.0478			81.7	2.7189			81.8	5.8617			81.9	12.1168
	81.5	0.6236			81.6	0.4799			81.6	0.3966			81.7	0.4221			81.8	1.053			81.8	2.7257			81.9	5.8659			82	12.1148
	81.6	0.6277			81.7	0.4848			81.7	0.4018			81.8	0.4265			81.9	1.0577			81.9	2.7274			82	5.872			82.1	12.1163
	81.7	0.6331			81.8	0.4912			81.8	0.4051			81.9	0.431			82	1.0593			82	2.7303			82.1	5.8742			82.2	12.1207
	81.8	0.641			81.9	0.4973			81.9	0.4105			82	0.4365			82.1	1.06			82.1	2.7309			82.2	5.8767			82.3	12.1246
	81.9	0.646			82	0.503			82	0.4192			82.1	0.4388			82.2	1.0662			82.2	2.7389			82.3	5.8786			82.4	12.1286
	82	0.6527			82.1	0.5046			82.1	0.4253			82.2	0.4462			82.3	1.0684			82.3	2.7407			82.4	5.8793			82.5	12.1301
	82.1	0.6555			82.2	0.5122			82.2	0.4316			82.3	0.4503			82.4	1.0721			82.4	2.7405			82.5	5.8755			82.6	12.1331
	82.2	0.6604			82.3	0.5159			82.3	0.4386			82.4	0.4555			82.5	1.0717			82.5	2.7405			82.6	5.8753			82.7	12.1416
	82.3	0.661			82.4	0.5236			82.4	0.4447			82.5	0.4552			82.6	1.074			82.6	2.7429			82.7	5.8806			82.8	12.143
	82.4	0.6685			82.5	0.5279			82.5	0.45			82.6	0.4582			82.7	1.0815			82.7	2.7501			82.8	5.8879			82.9	12.1452
	82.5	0.67			82.6	0.5296			82.6	0.4543			82.7	0.4601			82.8	1.0827			82.8	2.7542			82.9	5.8907			83	12.1495
	82.6	0.672			82.7	0.5344			82.7	0.4557			82.8	0.463			82.9	1.086			82.9	2.7598			83	5.8938			83.1	12.152
	82.7	0.6775			82.8	0.5379			82.8	0.457			82.9	0.4597			83	1.0908			83	2.7623			83.1	5.8913			83.2	12.1518
	82.8	0.6775			82.9	0.5427			82.9	0.4592			83	0.461			83.1	1.0918			83.1	2.7687			83.2	5.8912			83.3	12.1534
	82.9	0.6802			83	0.549			83	0.4636			83.1	0.4627			83.2	1.0938			83.2	2.7684			83.3	5.8893			83.4	12.1577
	83	0.6841			83.1	0.5512			83.1	0.4665			83.2	0.4634			83.3	1.0993			83.3	2.7745			83.4	5.8912			83.5	12.1614
	83.1	0.6871			83.2	0.5528			83.2	0.4677			83.3	0.4695			83.4	1.0987			83.4	2.7799			83.5	5.8927			83.6	12.1687
	83.2	0.6902			83.3	0.5543			83.3	0.4736			83.4	0.474			83.5	1.1021			83.5	2.7841			83.6	5.8957			83.7	12.1685
	83.3	0.6973			83.4	0.5565			83.4	0.4778			83.5	0.4811			83.6	1.1072			83.6	2.7884			83.7	5.8966			83.8	12.1706
	83.4	0.7002			83.5	0.5605			83.5	0.4822			83.6	0.4836			83.7	1.1116			83.7	2.7876			83.8	5.8969			83.9	12.1725
	83.5	0.7078			83.6	0.5685			83.6	0.4823			83.7	0.4832			83.8	1.1158			83.8	2.7865			83.9	5.9019			84	12.1753
	83.6	0.7124			83.7	0.5718			83.7	0.4836			83.8	0.4884			83.9	1.1157			83.9	2.7901			84	5.8997			84.1	12.176
	83.7	0.7174			83.8	0.5809			83.8	0.4886			83.9	0.4896			84	1.1174			84	2.7914			84.1	5.9036			84.2	12.1769
	83.8	0.7248			83.9	0.5813			83.9	0.4931			84	0.4891			84.1	1.1205			84.1	2.7921			84.2	5.9067			84.3	12.1779
	83.9	0.7278			84	0.5801			84	0.4909			84.1	0.4902			84.2	1.1221			84.2	2.7905			84.3	5.9108			84.4	12.1802
	84	0.7313			84.1	0.5848			84.1	0.4949			84.2	0.4937			84.3	1.1213			84.3	2.791			84.4	5.917			84.5	12.1903
	84.1	0.7384			84.2	0.5886			84.2	0.498			84.3	0.4951			84.4	1.1253			84.4	2.7928			84.5	5.9241			84.6	12.1965
	84.2	0.739			84.3	0.5891			84.3	0.4958			84.4	0.5001			84.5	1.1336			84.5	2.8019			84.6	5.9249			84.7	12.2009
	84.3	0.7425			84.4	0.597			84.4	0.5046			84.5	0.5092			84.6	1.1402			84.6	2.8063			84.7	5.9295			84.8	12.203
	84.4	0.7475			84.5	0.6058			84.5	0.5124			84.6	0.5152			84.7	1.1448			84.7	2.8097			84.8	5.9332			84.9	12.2001
	84.5	0.7548			84.6	0.61			84.6	0.5166			84.7	0.5192			84.8	1.1485			84.8	2.8111			84.9	5.9369			85	12.2015
	84.6	0.7609			84.7	0.6152			84.7	0.5217			84.8	0.5243			84.9	1.1473			84.9	2.8125			85	5.9394			85.1	12.2131
	84.7	0.7651			84.8	0.6204			84.8	0.5231			84.9	0.5282			85	1.1519			85	2.8145			85.1	5.9436			85.2	12.2173
	84.8	0.7685			84.9	0.6213			84.9	0.52			85	0.5326			85.1	1.1597			85.1	2.822			85.2	5.9503			85.3	12.2222
	84.9	0.7713			85	0.625			85	0.5217			85.1	0.5376			85.2	1.166			85.2	2.8251			85.3	5.9548			85.4	12.2255
	85	0.778			85.1	0.631			85.1	0.5301			85.2	0.5427			85.3	1.1728			85.3	2.8347			85.4	5.9529			85.5	12.228
	85.1	0.788			85.2	0.6384			85.2	0.5372			85.3	0.5535			85.4	1.1765			85.4	2.8387			85.5	5.9608			85.6	12.2301
	85.2	0.7989			85.3	0.6444			85.3	0.5445			85.4	0.5602			85.5	1.1836			85.5	2.8459			85.6	5.9613			85.7	12.2324
	85.3	0.8093			85.4	0.649			85.4	0.5486			85.5	0.5695			85.6	1.1882			85.6	2.8512			85.7	5.9603			85.8	12.2356
	85.4	0.8125			85.5	0.6568			85.5	0.5584			85.6	0.5719			85.7	1.1917			85.7	2.8531			85.8	5.9661			85.9	12.2374
	85.5	0.8214			85.6	0.6592			85.6	0.5657			85.7	0.575			85.8	1.1982			85.8	2.8611			85.9	5.9674			86	12.2434
	85.6	0.825			85.7	0.6593			85.7	0.5687			85.8	0.5822			85.9	1.2037			85.9	2.8623			86	5.9678			86.1	12.2456
	85.7	0.8265			85.8	0.6639			85.8	0.574			85.9	0.59			86	1.2102			86	2.8626			86.1	5.9717			86.2	12.2488
	85.8	0.8335			85.9	0.6669			85.9	0.5802			86	0.5941			86.1	1.2153			86.1	2.8666			86.2	5.974			86.3	12.2517
	85.9	0.8382			86	0.6694			86	0.5821			86.1	0.6017			86.2	1.2183			86.2	2.868			86.3	5.9796			86.4	12.2527
	86	0.8392			86.1	0.6757			86.1	0.5868			86.2	0.6064			86.3	1.2172			86.3	2.8703			86.4	5.9792			86.5	12.2559
	86.1	0.8438			86.2	0.6766			86.2	0.5927			86.3	0.6074			86.4	1.2188			86.4	2.8704			86.5	5.9808			86.6	12.2556
	86.2	0.8462			86.3	0.6785			86.3	0.5919			86.4	0.6053			86.5	1.2241			86.5	2.8709			86.6	5.9784			86.7	12.2607
	86.3	0.8446			86.4	0.6782			86.4	0.5924			86.5	0.6011			86.6	1.226			86.6	2.872			86.7	5.9796			86.8	12.2636
	86.4	0.8423			86.5	0.6812			86.5	0.5921			86.6	0.595			86.7	1.2294			86.7	2.8726			86.8	5.9803			86.9	12.2633
	86.5	0.8423			86.6	0.6822			86.6	0.5956			86.7	0.5931			86.8	1.2388			86.8	2.8757			86.9	5.9783			87	12.2637
	86.6	0.8454			86.7	0.6889			86.7	0.5989			86.8	0.596			86.9	1.2404			86.9	2.8777			87	5.9786			87.1	12.2627
	86.7	0.8498			86.8	0.6947			86.8	0.6013			86.9	0.5972			87	1.2459			87	2.8829			87.1	5.9762			87.2	12.2655
	86.8	0.8523			86.9	0.6941			86.9	0.6053			87	0.6027			87.1	1.2455			87.1	2.8867			87.2	5.977			87.3	12.2674
	86.9	0.8557			87	0.6966			87	0.6086			87.1	0.6018			87.2	1.2464			87.2	2.8893			87.3	5.9763			87.4	12.2689
	87	0.8584			87.1	0.7			87.1	0.6102			87.2	0.6054			87.3	1.2466			87.3	2.8884			87.4	5.979			87.5	12.2664
	87.1	0.8608			87.2	0.7036			87.2	0.6181			87.3	0.6042			87.4	1.252			87.4	2.8905			87.5	5.9794			87.6	12.2666
	87.2	0.8671			87.3	0.7047			87.3	0.6166			87.4	0.6042			87.5	1.255			87.5	2.8909			87.6	5.9838			87.7	12.2666
	87.3	0.8682			87.4	0.7046			87.4	0.6206			87.5	0.6055			87.6	1.2543			87.6	2.8921			87.7	5.9822			87.8	12.2734
	87.4	0.8678			87.5	0.7034			87.5	0.6253			87.6	0.6096			87.7	1.2608			87.7	2.8937			87.8	5.991			87.9	12.2724
	87.5	0.8703			87.6	0.7064			87.6	0.6274			87.7	0.6117			87.8	1.2704			87.8	2.9025			87.9	5.9958			88	12.2787
	87.6	0.8707			87.7	0.7106			87.7	0.6342			87.8	0.6191			87.9	1.2772			87.9	2.9015			88	5.9993			88.1	12.2854
	87.7	0.872			87.8	0.7207			87.8	0.644			87.9	0.625			88	1.2842			88	2.9061			88.1	6.0046			88.2	12.2882
	87.8	0.8785			87.9	0.7251			87.9	0.6475			88	0.6317			88.1	1.2889			88.1	2.9075			88.2	6.0105			88.3	12.2899
	87.9	0.8821			88	0.7322			88	0.6543			88.1	0.6353			88.2	1.2948			88.2	2.912			88.3	6.0161			88.4	12.2903
	88	0.8852			88.1	0.7396			88.1	0.6583			88.2	0.6412			88.3	1.2946			88.3	2.9155			88.4	6.0183			88.5	12.292
	88.1	0.888			88.2	0.7441			88.2	0.6622			88.3	0.6454			88.4	1.2979			88.4	2.914			88.5	6.0239			88.6	12.2916
	88.2	0.8956			88.3	0.744			88.3	0.6661			88.4	0.6503			88.5	1.3017			88.5	2.9182			88.6	6.0276			88.7	12.2972
	88.3	0.8985			88.4	0.7482			88.4	0.6647			88.5	0.6527			88.6	1.303			88.6	2.9215			88.7	6.0315			88.8	12.2944
	88.4	0.9024			88.5	0.7476			88.5	0.6697			88.6	0.654			88.7	1.3079			88.7	2.9282			88.8	6.0294			88.9	12.2969
	88.5	0.9047			88.6	0.7486			88.6	0.6691			88.7	0.6583			88.8	1.3116			88.8	2.9287			88.9	6.0323			89	12.2976
	88.6	0.9072			88.7	0.7523			88.7	0.6725			88.8	0.6619			88.9	1.3168			88.9	2.9323			89	6.0307			89.1	12.2968
	88.7	0.911			88.8	0.7546			88.8	0.6763			88.9	0.6668			89	1.3181			89	2.9289			89.1	6.0282			89.2	12.2956
	88.8	0.9154			88.9	0.7594			88.9	0.6856			89	0.6738			89.1	1.3174			89.1	2.9293			89.2	6.0329			89.3	12.3002
	88.9	0.9227			89	0.7605			89	0.6878			89.1	0.6757			89.2	1.3222			89.2	2.9308			89.3	6.0353			89.4	12.3042
	89	0.9317			89.1	0.7605			89.1	0.6886			89.2	0.6747			89.3	1.3243			89.3	2.9366			89.4	6.0386			89.5	12.3074
	89.1	0.9346			89.2	0.7623			89.2	0.6926			89.3	0.6792			89.4	1.3243			89.4	2.9383			89.5	6.0396			89.6	12.3053
	89.2	0.9389			89.3	0.7626			89.3	0.6974			89.4	0.682			89.5	1.3287			89.5	2.9405			89.6	6.0408			89.7	12.3033
	89.3	0.9413			89.4	0.7639			89.4	0.7002			89.5	0.6851			89.6	1.3278			89.6	2.9386			89.7	6.0422			89.8	12.308
	89.4	0.945			89.5	0.7677			89.5	0.7006			89.6	0.6844			89.7	1.3294			89.7	2.9396			89.8	6.0439			89.9	12.3134
	89.5	0.9478			89.6	0.7685			89.6	0.7009			89.7	0.6886			89.8	1.3285			89.8	2.9423			89.9	6.0492			90	12.3176
	89.6	0.9464			89.7	0.7716			89.7	0.7051			89.8	0.692			89.9	1.329			89.9	2.9496			90	6.0493			90.1	12.314
	89.7	0.9527			89.8	0.7734			89.8	0.7071			89.9	0.6975			90	1.3282			90	2.951			90.1	6.0479			90.2	12.3134
	89.8	0.9552			89.9	0.7739			89.9	0.7119			90	0.6999			90.1	1.325			90.1	2.9523			90.2	6.0463			90.3	12.314
	89.9	0.9575			90	0.7741			90	0.7138			90.1	0.6978			90.2	1.3248			90.2	2.9526			90.3	6.0476			90.4	12.3076
	90	0.9558			90.1	0.7763			90.1	0.717			90.2	0.6994			90.3	1.3299			90.3	2.957			90.4	6.0419			90.5	12.3083
	90.1	0.9582			90.2	0.7766			90.2	0.7163			90.3	0.7029			90.4	1.3295			90.4	2.9536			90.5	6.0403			90.6	12.3062
	90.2	0.963			90.3	0.7778			90.3	0.7202			90.4	0.7016			90.5	1.3311			90.5	2.9543			90.6	6.0396			90.7	12.3048
	90.3	0.9682			90.4	0.7759			90.4	0.7189			90.5	0.7004			90.6	1.3261			90.6	2.951			90.7	6.0468			90.8	12.3054
	90.4	0.9668			90.5	0.775801			90.5	0.717301			90.6	0.699301			90.7	1.3265			90.7	2.9531			90.8	6.0488			90.9	12.3049
	90.5	0.9696			90.6	0.7696			90.6	0.7156			90.7	0.7023			90.8	1.3263			90.8	2.9488			90.9	6.0482			91	12.3035
	90.6	0.9695			90.7	0.7757			90.7	0.7206			90.8	0.7061			90.9	1.3251			90.9	2.9488			91	6.0519			91.1	12.3049
	90.7	0.9751			90.8	0.777			90.8	0.722			90.9	0.7075			91	1.3282			91	2.9476			91.1	6.0558			91.2	12.3037
	90.8	0.9773			90.9	0.7765			90.9	0.7253			91	0.704			91.1	1.3299			91.1	2.9512			91.2	6.0603			91.3	12.2992
	90.9	0.9796			91	0.7789			91	0.7312			91.1	0.7072			91.2	1.3305			91.2	2.9493			91.3	6.0607			91.4	12.2955
	91	0.9849			91.1	0.7837			91.1	0.7349			91.2	0.7115			91.3	1.3289			91.3	2.9483			91.4	6.059			91.5	12.2976
	91.1	0.9835			91.2	0.7881			91.2	0.7375			91.3	0.7099			91.4	1.3283			91.4	2.9462			91.5	6.0656			91.6	12.3006
	91.2	0.9856			91.3	0.7893			91.3	0.7365			91.4	0.7098			91.5	1.3333			91.5	2.9502			91.6	6.0663			91.7	12.3012
	91.3	0.9826			91.4	0.7927			91.4	0.7399			91.5	0.7126			91.6	1.3347			91.6	2.956			91.7	6.0725			91.8	12.3063
	91.4	0.9822			91.5	0.8001			91.5	0.7421			91.6	0.7158			91.7	1.3381			91.7	2.9571			91.8	6.0805			91.9	12.3089
	91.5	0.9869			91.6	0.8032			91.6	0.7439			91.7	0.7226			91.8	1.3403			91.8	2.9624			91.9	6.0781			92	12.3161
	91.6	0.9885			91.7	0.8079			91.7	0.7483			91.8	0.7291			91.9	1.3395			91.9	2.9658			92	6.0847			92.1	12.3161
	91.7	0.9928			91.8	0.8171			91.8	0.7564			91.9	0.7316			92	1.3462			92	2.975			92.1	6.0881			92.2	12.3095
	91.8	1.0002			91.9	0.8182			91.9	0.761			92	0.737699			92.1	1.3466			92.1	2.9772			92.2	6.0884			92.3	12.3071
	91.9	1.0027			92	0.825199			92	0.768299			92.1	0.7422			92.2	1.3431			92.2	2.9754			92.3	6.0899			92.4	12.3082
	92	1.0107			92.1	0.8309			92.1	0.7742			92.2	0.740001			92.3	1.3423			92.3	2.976			92.4	6.0937			92.5	12.3109
	92.1	1.0154			92.2	0.8318			92.2	0.7726			92.3	0.7395			92.4	1.3466			92.4	2.9801			92.5	6.1011			92.6	12.3085
	92.2	1.0133			92.3	0.8339			92.3	0.7709			92.4	0.7439			92.5	1.3491			92.5	2.9873			92.6	6.1049			92.7	12.3112
	92.3	1.015			92.4	0.8346			92.4	0.7736			92.5	0.7512			92.6	1.3486			92.6	2.9889			92.7	6.1103			92.8	12.3133
	92.4	1.018			92.5	0.8412			92.5	0.7808			92.6	0.7564			92.7	1.3527			92.7	2.9909			92.8	6.1138			92.9	12.316
	92.5	1.0238			92.6	0.8465			92.6	0.7857			92.7	0.7627			92.8	1.3525			92.8	2.9916			92.9	6.1192			93	12.3143
	92.6	1.0305			92.7	0.8538			92.7	0.7909			92.8	0.7691			92.9	1.3558			92.9	2.9935			93	6.1249			93.1	12.3204
	92.7	1.0387			92.8	0.8553			92.8	0.793			92.9	0.7773			93	1.3552			93	2.9935			93.1	6.135			93.2	12.3257
	92.8	1.0427			92.9	0.8601			92.9	0.7995			93	0.7827			93.1	1.3582			93.1	2.9967			93.2	6.1455			93.3	12.3347
	92.9	1.0493			93	0.8622			93	0.8007			93.1	0.7874			93.2	1.3634			93.2	2.9971			93.3	6.1515			93.4	12.3349
	93	1.0498			93.1	0.868			93.1	0.8097			93.2	0.7948			93.3	1.371			93.3	3.0015			93.4	6.1548			93.5	12.3409
	93.1	1.0569			93.2	0.8744			93.2	0.8146			93.3	0.7983			93.4	1.376			93.4	3.0074			93.5	6.1574			93.6	12.3448
	93.2	1.0619			93.3	0.8827			93.3	0.8179			93.4	0.8024			93.5	1.3792			93.5	3.0111			93.6	6.1582			93.7	12.3489
	93.3	1.065			93.4	0.8879			93.4	0.8177			93.5	0.8064			93.6	1.3813			93.6	3.0137			93.7	6.1602			93.8	12.3463
	93.4	1.0673			93.5	0.8923			93.5	0.8217			93.6	0.8124			93.7	1.3888			93.7	3.0157			93.8	6.1628			93.9	12.3477
	93.5	1.072			93.6	0.8998			93.6	0.8257			93.7	0.8154			93.8	1.3867			93.8	3.0191			93.9	6.1615			94	12.3516
	93.6	1.071			93.7	0.9047			93.7	0.8341			93.8	0.8175			93.9	1.3849			93.9	3.0198			94	6.1642			94.1	12.3517
	93.7	1.0786			93.8	0.9057			93.8	0.8338			93.9	0.8179			94	1.3823			94	3.0224			94.1	6.1665			94.2	12.3528
	93.8	1.081			93.9	0.9045			93.9	0.8331			94	0.8168			94.1	1.3799			94.1	3.0205			94.2	6.1678			94.3	12.356
	93.9	1.0835			94	0.9042			94	0.834			94.1	0.8161			94.2	1.3823			94.2	3.022			94.3	6.1689			94.4	12.3588
	94	1.0835			94.1	0.9058			94.1	0.8329			94.2	0.8197			94.3	1.3849			94.3	3.0241			94.4	6.1683			94.5	12.3633
	94.1	1.0844			94.2	0.911			94.2	0.8323			94.3	0.8235			94.4	1.3888			94.4	3.0221			94.5	6.1701			94.6	12.3634
	94.2	1.0896			94.3	0.9156			94.3	0.8324			94.4	0.8236			94.5	1.3921			94.5	3.0237			94.6	6.1648			94.7	12.3684
	94.3	1.0887			94.4	0.9218			94.4	0.8348			94.5	0.8231			94.6	1.3909			94.6	3.0213			94.7	6.1672			94.8	12.368
	94.4	1.094			94.5	0.9276			94.5	0.8389			94.6	0.8245			94.7	1.3943			94.7	3.0221			94.8	6.1704			94.9	12.3687
	94.5	1.0958			94.6	0.9343			94.6	0.843			94.7	0.8324			94.8	1.3953			94.8	3.0263			94.9	6.1757			95	12.3749
	94.6	1.0936			94.7	0.9404			94.7	0.846			94.8	0.8354			94.9	1.3965			94.9	3.0311			95	6.1792			95.1	12.3775
	94.7	1.0968			94.8	0.9461			94.8	0.8473			94.9	0.8373			95	1.4025			95	3.0326			95.1	6.1842			95.2	12.3821
	94.8	1.1038			94.9	0.9531			94.9	0.8498			95	0.8438			95.1	1.4071			95.1	3.0376			95.2	6.1956			95.3	12.3798
	94.9	1.105			95	0.958			95	0.854			95.1	0.844			95.2	1.4137			95.2	3.0428			95.3	6.1987			95.4	12.3864
	95	1.1098			95.1	0.9606			95.1	0.8617			95.2	0.8508			95.3	1.4163			95.3	3.0401			95.4	6.2065			95.5	12.3886
	95.1	1.11			95.2	0.9676			95.2	0.8707			95.3	0.8554			95.4	1.4262			95.4	3.0461			95.5	6.2126			95.6	12.3942
	95.2	1.1163			95.3	0.9732			95.3	0.8752			95.4	0.8604			95.5	1.4328			95.5	3.0509			95.6	6.2215			95.7	12.3967
	95.3	1.1208			95.4	0.9864			95.4	0.8827			95.5	0.8617			95.6	1.4421			95.6	3.0576			95.7	6.2225			95.8	12.3986
	95.4	1.1286			95.5	0.9938			95.5	0.8882			95.6	0.8678			95.7	1.4418			95.7	3.0616			95.8	6.2271			95.9	12.4014
	95.5	1.1345			95.6	1.0019			95.6	0.9006			95.7	0.8671			95.8	1.4451			95.8	3.067			95.9	6.233			96	12.3997
	95.6	1.1422			95.7	1.0063			95.7	0.9043			95.8	0.8723			95.9	1.4531			95.9	3.0753			96	6.2346			96.1	12.4003
	95.7	1.1418			95.8	1.0106			95.8	0.9105			95.9	0.8764			96	1.4581			96	3.0765			96.1	6.2436			96.2	12.4025
	95.8	1.146			95.9	1.0172			95.9	0.9171			96	0.8769			96.1	1.4692			96.1	3.0831			96.2	6.248			96.3	12.4001
	95.9	1.1523			96	1.0238			96	0.9158			96.1	0.8852			96.2	1.4716			96.2	3.0838			96.3	6.2477			96.4	12.4017
	96	1.1525			96.1	1.0337			96.1	0.9255			96.2	0.891			96.3	1.4739			96.3	3.0836			96.4	6.2515			96.5	12.4073
	96.1	1.1613			96.2	1.0367			96.2	0.9321			96.3	0.8874			96.4	1.4779			96.4	3.0903			96.5	6.2584			96.6	12.4109
	96.2	1.1639			96.3	1.0413			96.3	0.9312			96.4	0.8921			96.5	1.4815			96.5	3.0953			96.6	6.2619			96.7	12.4101
	96.3	1.1627			96.4	1.05			96.4	0.9356			96.5	0.8948			96.6	1.4831			96.6	3.0986			96.7	6.2617			96.8	12.4096
	96.4	1.1685			96.5	1.0558			96.5	0.9429			96.6	0.8995			96.7	1.4854			96.7	3.1024			96.8	6.2582			96.9	12.4165
	96.5	1.1749			96.6	1.0608			96.6	0.9495			96.7	0.9025			96.8	1.4889			96.8	3.1014			96.9	6.2619			97	12.4203
	96.6	1.1751			96.7	1.0662			96.7	0.9514			96.8	0.9057			96.9	1.494			96.9	3.1103			97	6.2665			97.1	12.4268
	96.7	1.1748			96.8	1.0652			96.8	0.9518			96.9	0.9084			97	1.5014			97	3.1173			97.1	6.2657			97.2	12.4292
	96.8	1.1718			96.9	1.0745			96.9	0.9571			97	0.9149			97.1	1.5056			97.1	3.1207			97.2	6.2674			97.3	12.4356
	96.9	1.1768			97	1.0803			97	0.962999			97.1	0.9208			97.2	1.5078			97.2	3.1247			97.3	6.271			97.4	12.4397
	97	1.1769			97.1	1.0898			97.1	0.9693			97.2	0.9221			97.3	1.5149			97.3	3.1326			97.4	6.2703			97.5	12.4441
	97.1	1.1774			97.2	1.0951			97.2	0.9745			97.3	0.9268			97.4	1.5188			97.4	3.1368			97.5	6.2709			97.6	12.4481
	97.2	1.1836			97.3	1.1018			97.3	0.9826			97.4	0.9297			97.5	1.5203			97.5	3.1358			97.6	6.2745			97.7	12.4443
	97.3	1.1878			97.4	1.1042			97.4	0.9833			97.5	0.9293			97.6	1.5228			97.6	3.1411			97.7	6.2744			97.8	12.4478
	97.4	1.1921			97.5	1.1075			97.5	0.9815			97.6	0.9319			97.7	1.5241			97.7	3.1417			97.8	6.2745			97.9	12.4537
	97.5	1.1925			97.6	1.1102			97.6	0.9865			97.7	0.9335			97.8	1.5267			97.8	3.1422			97.9	6.2728			98	12.4527
	97.6	1.1971			97.7	1.1112			97.7	0.9885			97.8	0.932			97.9	1.5307			97.9	3.1441			98	6.274			98.1	12.4612
	97.7	1.1998			97.8	1.1129			97.8	0.99			97.9	0.9303			98	1.5368			98	3.1503			98.1	6.2807			98.2	12.4692
	97.8	1.2022			97.9	1.1153			97.9	0.9921			98	0.9271			98.1	1.5433			98.1	3.1559			98.2	6.2882			98.3	12.4727
	97.9	1.2054			98	1.1212			98	0.9925			98.1	0.9289			98.2	1.5498			98.2	3.1594			98.3	6.2874			98.4	12.4758
	98	1.2057			98.1	1.1279			98.1	0.9986			98.2	0.9326			98.3	1.5528			98.3	3.1581			98.4	6.29			98.5	12.4814
	98.1	1.2113			98.2	1.1341			98.2	1.0069			98.3	0.9344			98.4	1.5579			98.4	3.1574			98.5	6.2924			98.6	12.4854
	98.2	1.217			98.3	1.135			98.3	1.0108			98.4	0.9422			98.5	1.5644			98.5	3.1632			98.6	6.2955			98.7	12.4891
	98.3	1.2221			98.4	1.1443			98.4	1.0156			98.5	0.9439			98.6	1.5693			98.6	3.1677			98.7	6.2971			98.8	12.4947
	98.4	1.2261			98.5	1.1518			98.5	1.0228			98.6	0.9476			98.7	1.5713			98.7	3.1699			98.8	6.3044			98.9	12.4935
	98.5	1.232			98.6	1.1571			98.6	1.0282			98.7	0.9495			98.8	1.5754			98.8	3.1776			98.9	6.3052			99	12.501
	98.6	1.2379			98.7	1.1597			98.7	1.0276			98.8	0.9584			98.9	1.5812			98.9	3.1788			99	6.3082			99.1	12.5008
	98.7	1.2373			98.8	1.1642			98.8	1.0323			98.9	0.9622			99	1.587			99	3.1842			99.1	6.3028			99.2	12.5048
	98.8	1.2386			98.9	1.1705			98.9	1.0369			99	0.9655			99.1	1.5866			99.1	3.1844			99.2	6.3026			99.3	12.5034
	98.9	1.2402			99	1.1787			99	1.0423			99.1	0.9626			99.2	1.59			99.2	3.1902			99.3	6.3017			99.4	12.5001
	99	1.2478			99.1	1.1817			99.1	1.04			99.2	0.9657			99.3	1.5898			99.3	3.1914			99.4	6.3024			99.5	12.5018
	99.1	1.2502			99.2	1.1881			99.2	1.04			99.3	0.9666			99.4	1.5931			99.4	3.1944			99.5	6.3027			99.6	12.5023
	99.2	1.2528			99.3	1.1852			99.3	1.0408			99.4	0.9748			99.5	1.595			99.5	3.1924			99.6	6.3061			99.7	12.5036
	99.3	1.255			99.4	1.189			99.4	1.0444			99.5	0.9755			99.6	1.5999			99.6	3.1981			99.7	6.3104			99.8	12.5103
	99.4	1.2565			99.5	1.192			99.5	1.0546			99.6	0.9776			99.7	1.602			99.7	3.2024			99.8	6.3171			99.9	12.5143
	99.5	1.2601			99.6	1.1999			99.6	1.0567			99.7	0.9829			99.8	1.6093			99.8	3.2132			99.9	6.3176			100	12.514
	99.6	1.2637			99.7	1.2042			99.7	1.0571			99.8	0.9935			99.9	1.6121			99.9	3.2179			100	6.3228			100.1	12.5123
	99.7	1.269			99.8	1.2134			99.8	1.0619			99.9	0.9964			100	1.6139			100	3.2242			100.1	6.32			100.2	12.5106
	99.8	1.2764			99.9	1.2193			99.9	1.0682			100	1.0022			100.1	1.6139			100.1	3.2308			100.2	6.3183			100.3	12.5109
	99.9	1.2771			100	1.2242			100	1.0717			100.1	1.0023			100.2	1.615			100.2	3.2316			100.3	6.3195			100.4	12.5129
	100	1.2791			100.1	1.2258			100.1	1.074			100.2	1.0026			100.3	1.6167			100.3	3.2366			100.4	6.3236			100.5	12.5137
	100.1	1.2807			100.2	1.2272			100.2	1.0756			100.3	1.0048			100.4	1.6232			100.4	3.2453			100.5	6.3259			100.6	12.5082
	100.2	1.2836			100.3	1.2295			100.3	1.0814			100.4	1.0105			100.5	1.6285			100.5	3.2519			100.6	6.3253			100.7	12.5119
	100.3	1.2846			100.4	1.2368			100.4	1.0916			100.5	1.0134			100.6	1.6314			100.6	3.2507			100.7	6.3357			100.8	12.5173
	100.4	1.2913			100.5	1.2397			100.5	1.0969			100.6	1.0158			100.7	1.6403			100.7	3.2576			100.8	6.3409			100.9	12.5177
	100.5	1.2951			100.6	1.2401			100.6	1.0984			100.7	1.021			100.8	1.647			100.8	3.2652			100.9	6.3378			101	12.5202
	100.6	1.2962			100.7	1.2441			100.7	1.1013			100.8	1.0209			100.9	1.6514			100.9	3.2672			101	6.3387			101.1	12.5135
	100.7	1.3065			100.8	1.2483			100.8	1.1059			100.9	1.02			101	1.656			101	3.2688			101.1	6.3351			101.2	12.5127
	100.8	1.3118			100.9	1.2507			100.9	1.1092			101	1.0246			101.1	1.6551			101.1	3.2678			101.2	6.3365			101.3	12.5156
	100.9	1.3117			101	1.2514			101	1.1123			101.1	1.0198			101.2	1.6579			101.2	3.2723			101.3	6.3366			101.4	12.5164
	101	1.3167			101.1	1.249			101.1	1.1071			101.2	1.0238			101.3	1.6624			101.3	3.2762			101.4	6.3381			101.5	12.5089
	101.1	1.3161			101.2	1.256			101.2	1.1095			101.3	1.0274			101.4	1.6658			101.4	3.2791			101.5	6.338			101.6	12.5081
	101.2	1.3243			101.3	1.2622			101.3	1.1114			101.4	1.0294			101.5	1.665			101.5	3.2771			101.6	6.3388			101.7	12.5091
	101.3	1.3333			101.4	1.2637			101.4	1.1101			101.5	1.0307			101.6	1.6636			101.6	3.2786			101.7	6.3415			101.8	12.5082
	101.4	1.3343			101.5	1.2674			101.5	1.1114			101.6	1.0321			101.7	1.6645			101.7	3.284			101.8	6.3425			101.9	12.5084
	101.5	1.3349			101.6	1.2677			101.6	1.1113			101.7	1.035			101.8	1.6698			101.8	3.2839			101.9	6.3437			102	12.5101
	101.6	1.3343			101.7	1.269			101.7	1.1117			101.8	1.0405			101.9	1.6734			101.9	3.282			102	6.3446			102.1	12.5178
	101.7	1.3389			101.8	1.2729			101.8	1.1143			101.9	1.0411			102	1.6778			102	3.282			102.1	6.3483			102.2	12.5229
	101.8	1.3433			101.9	1.2778			101.9	1.1143			102	1.0454			102.1	1.6816			102.1	3.2856			102.2	6.3508			102.3	12.5273
	101.9	1.3454			102	1.2857			102	1.116			102.1	1.0507			102.2	1.685			102.2	3.2891			102.3	6.3557			102.4	12.5303
	102	1.3539			102.1	1.2885			102.1	1.1232			102.2	1.0544			102.3	1.6898			102.3	3.2933			102.4	6.3563			102.5	12.5331
	102.1	1.3623			102.2	1.295			102.2	1.1245			102.3	1.0561			102.4	1.6928			102.4	3.2984			102.5	6.3556			102.6	12.5362
	102.2	1.3696			102.3	1.3005			102.3	1.1247			102.4	1.0587			102.5	1.6947			102.5	3.2997			102.6	6.3563			102.7	12.5376
	102.3	1.378			102.4	1.3013			102.4	1.1306			102.5	1.0612			102.6	1.6983			102.6	3.3038			102.7	6.3559			102.8	12.5377
	102.4	1.3829			102.5	1.3047			102.5	1.1355			102.6	1.0673			102.7	1.704			102.7	3.3073			102.8	6.3552			102.9	12.5381
	102.5	1.387			102.6	1.3139			102.6	1.1404			102.7	1.0701			102.8	1.7024			102.8	3.3087			102.9	6.3584			103	12.5377
	102.6	1.3883			102.7	1.3156			102.7	1.1406			102.8	1.0711			102.9	1.7025			102.9	3.3129			103	6.3579			103.1	12.5419
	102.7	1.3938			102.8	1.3164			102.8	1.1429			102.9	1.0709			103	1.7011			103	3.3132			103.1	6.3618			103.2	12.542
	102.8	1.3973			102.9	1.3222			102.9	1.1453			103	1.0738			103.1	1.7029			103.1	3.3108			103.2	6.3644			103.3	12.545
	102.9	1.3998			103	1.3234			103	1.1462			103.1	1.0771			103.2	1.7036			103.2	3.3132			103.3	6.3689			103.4	12.5423
	103	1.4011			103.1	1.3279			103.1	1.1447			103.2	1.0792			103.3	1.7095			103.3	3.3201			103.4	6.372			103.5	12.5448
	103.1	1.408			103.2	1.3275			103.2	1.1439			103.3	1.0871			103.4	1.7108			103.4	3.3211			103.5	6.3766			103.6	12.5468
	103.2	1.4119			103.3	1.3311			103.3	1.1485			103.4	1.0876			103.5	1.7164			103.5	3.3252			103.6	6.3797			103.7	12.5448
	103.3	1.4162			103.4	1.3322			103.4	1.1492			103.5	1.0935			103.6	1.7197			103.6	3.3279			103.7	6.3815			103.8	12.5483
	103.4	1.4198			103.5	1.3397			103.5	1.1586			103.6	1.094			103.7	1.72			103.7	3.3269			103.8	6.3813			103.9	12.5502
	103.5	1.4251			103.6	1.3444			103.6	1.1594			103.7	1.0962			103.8	1.7204			103.8	3.3271			103.9	6.3844			104	12.5491
	103.6	1.4338			103.7	1.3465			103.7	1.1598			103.8	1.0953			103.9	1.7223			103.9	3.3285			104	6.3904			104.1	12.5495
	103.7	1.4361			103.8	1.3499			103.8	1.16			103.9	1.1018			104	1.724			104	3.3319			104.1	6.3904			104.2	12.5457
	103.8	1.4374			103.9	1.3559			103.9	1.1598			104	1.1085			104.1	1.7234			104.1	3.3301			104.2	6.3894			104.3	12.5445
	103.9	1.4447			104	1.3615			104	1.1668			104.1	1.1118			104.2	1.7244			104.2	3.3287			104.3	6.3927			104.4	12.5447
	104	1.4492			104.1	1.362			104.1	1.169			104.2	1.1157			104.3	1.7309			104.3	3.3323			104.4	6.3976			104.5	12.5455
	104.1	1.4522			104.2	1.3667			104.2	1.1718			104.3	1.1252			104.4	1.7312			104.4	3.3394			104.5	6.3989			104.6	12.5474
	104.2	1.4534			104.3	1.374			104.3	1.17			104.4	1.1293			104.5	1.7332			104.5	3.3441			104.6	6.4047			104.7	12.5482
	104.3	1.455			104.4	1.3765			104.4	1.1701			104.5	1.1314			104.6	1.7391			104.6	3.3473			104.7	6.4087			104.8	12.5431
	104.4	1.4546			104.5	1.3742			104.5	1.1697			104.6	1.1392			104.7	1.7391			104.7	3.3462			104.8	6.4047			104.9	12.5502
	104.5	1.4552			104.6	1.3814			104.6	1.1746			104.7	1.141			104.8	1.7366			104.8	3.3452			104.9	6.4087			105	12.5552
	104.6	1.4627			104.7	1.3818			104.7	1.1748			104.8	1.1423			104.9	1.7446			104.9	3.3496			105	6.416			105.1	12.5578
	104.7	1.4653			104.8	1.3842			104.8	1.1759			104.9	1.148			105	1.7482			105	3.3544			105.1	6.4185			105.2	12.5602
	104.8	1.4663			104.9	1.394			104.9	1.184			105	1.1501			105.1	1.7529			105.1	3.3581			105.2	6.4233			105.3	12.5578
	104.9	1.478			105	1.3969			105	1.1905			105.1	1.1579			105.2	1.7594			105.2	3.3596			105.3	6.4268			105.4	12.5602
	105	1.4866			105.1	1.4009			105.1	1.1969			105.2	1.1648			105.3	1.76			105.3	3.3594			105.4	6.4297			105.5	12.5614
	105.1	1.4893			105.2	1.4076			105.2	1.1996			105.3	1.167			105.4	1.7648			105.4	3.3624			105.5	6.4319			105.6	12.5575
	105.2	1.4909			105.3	1.4127			105.3	1.2043			105.4	1.1693			105.5	1.7656			105.5	3.3628			105.6	6.4302			105.7	12.5548
	105.3	1.4905			105.4	1.4211			105.4	1.205			105.5	1.1663			105.6	1.7662			105.6	3.3648			105.7	6.432			105.8	12.5523
	105.4	1.4933			105.5	1.4237			105.5	1.2038			105.6	1.167			105.7	1.7655			105.7	3.3635			105.8	6.4301			105.9	12.5507
	105.5	1.4986			105.6	1.4273			105.6	1.2022			105.7	1.1705			105.8	1.766			105.8	3.3622			105.9	6.4326			106	12.5521
	105.6	1.5004			105.7	1.429			105.7	1.2055			105.8	1.1686			105.9	1.769			105.9	3.3581			106	6.437			106.1	12.5554
	105.7	1.5035			105.8	1.4313			105.8	1.2069			105.9	1.1675			106	1.7743			106	3.3617			106.1	6.44			106.2	12.5559
	105.8	1.5074			105.9	1.4308			105.9	1.2083			106	1.1733			106.1	1.7821			106.1	3.3642			106.2	6.4432			106.3	12.5579
	105.9	1.5074			106	1.4335			106	1.211			106.1	1.1785			106.2	1.7854			106.2	3.3613			106.3	6.4456			106.4	12.5562
	106	1.514			106.1	1.4382			106.1	1.218			106.2	1.1833			106.3	1.7914			106.3	3.3659			106.4	6.4436			106.5	12.5616
	106.1	1.5228			106.2	1.4431			106.2	1.2235			106.3	1.1929			106.4	1.7942			106.4	3.3649			106.5	6.4509			106.6	12.5584
	106.2	1.529			106.3	1.4479			106.3	1.2283			106.4	1.1955			106.5	1.7985			106.5	3.37			106.6	6.454			106.7	12.5584
	106.3	1.5335			106.4	1.4484			106.4	1.2261			106.5	1.1996			106.6	1.794			106.6	3.3701			106.7	6.454			106.8	12.5608
	106.4	1.5356			106.5	1.459			106.5	1.2328			106.6	1.2003			106.7	1.7923			106.7	3.3749			106.8	6.4558			106.9	12.5562
	106.5	1.5465			106.6	1.4608			106.6	1.2328			106.7	1.2024			106.8	1.7952			106.8	3.3831			106.9	6.4543			107	12.56
	106.6	1.5475			106.7	1.4629			106.7	1.233			106.8	1.2058			106.9	1.7988			106.9	3.3825			107	6.456			107.1	12.5596
	106.7	1.5519			106.8	1.4735			106.8	1.2397			106.9	1.2079			107	1.8018			107	3.3846			107.1	6.4514			107.2	12.5654
	106.8	1.5595			106.9	1.4779			106.9	1.2433			107	1.2137			107.1	1.7993			107.1	3.3874			107.2	6.4554			107.3	12.5667
	106.9	1.5644			107	1.4833			107	1.2491			107.1	1.2106			107.2	1.803			107.2	3.3896			107.3	6.4539			107.4	12.564
	107	1.568			107.1	1.4847			107.1	1.2486			107.2	1.2168			107.3	1.8003			107.3	3.3868			107.4	6.4552			107.5	12.573
	107.1	1.5672			107.2	1.4921			107.2	1.253			107.3	1.2121			107.4	1.8029			107.4	3.3875			107.5	6.459			107.6	12.5761
	107.2	1.5686			107.3	1.4935			107.3	1.2538			107.4	1.2145			107.5	1.8071			107.5	3.3913			107.6	6.459			107.7	12.5729
	107.3	1.5681			107.4	1.4967			107.4	1.2576			107.5	1.2204			107.6	1.8094			107.6	3.3934			107.7	6.4577			107.8	12.5721
	107.4	1.5655			107.5	1.5045			107.5	1.2649			107.6	1.2226			107.7	1.811			107.7	3.3906			107.8	6.4562			107.9	12.5764
	107.5	1.5683			107.6	1.5016			107.6	1.2651			107.7	1.2207			107.8	1.8131			107.8	3.3912			107.9	6.4596			108	12.5807
	107.6	1.5705			107.7	1.5018			107.7	1.2669			107.8	1.2199			107.9	1.8171			107.9	3.3913			108	6.4622			108.1	12.5768
	107.7	1.5695			107.8	1.5062			107.8	1.2677			107.9	1.2179			108	1.8177			108	3.3958			108.1	6.463			108.2	12.5745
	107.8	1.5733			107.9	1.5073			107.9	1.2704			108	1.221			108.1	1.8155			108.1	3.396			108.2	6.4644			108.3	12.5774
	107.9	1.5752			108	1.51			108	1.2747			108.1	1.225			108.2	1.8179			108.2	3.3951			108.3	6.4667			108.4	12.5766
	108	1.5768			108.1	1.509			108.1	1.2786			108.2	1.2263			108.3	1.822			108.3	3.3946			108.4	6.4653			108.5	12.5786
	108.1	1.574			108.2	1.5113			108.2	1.279			108.3	1.2293			108.4	1.8236			108.4	3.3926			108.5	6.4696			108.6	12.5796
	108.2	1.5758			108.3	1.514			108.3	1.2829			108.4	1.234			108.5	1.8246			108.5	3.3904			108.6	6.474			108.7	12.5826
	108.3	1.576			108.4	1.5186			108.4	1.2865			108.5	1.2393			108.6	1.8261			108.6	3.3908			108.7	6.4815			108.8	12.5873
	108.4	1.5776			108.5	1.5217			108.5	1.2864			108.6	1.2416			108.7	1.8337			108.7	3.3962			108.8	6.4876			108.9	12.5892
	108.5	1.5779			108.6	1.5219			108.6	1.2838			108.7	1.2479			108.8	1.8376			108.8	3.4034			108.9	6.4892			109	12.5894
	108.6	1.5782			108.7	1.5268			108.7	1.2899			108.8	1.2533			108.9	1.8415			108.9	3.4047			109	6.4905			109.1	12.5896
	108.7	1.5863			108.8	1.5383			108.8	1.2964			108.9	1.2572			109	1.8469			109	3.4073			109.1	6.4916			109.2	12.5859
	108.8	1.593			108.9	1.5438			108.9	1.2992			109	1.2595			109.1	1.8538			109.1	3.4107			109.2	6.4892			109.3	12.587
	108.9	1.5985			109	1.5467			109	1.302			109.1	1.2635			109.2	1.8488			109.2	3.4148			109.3	6.4921			109.4	12.5858
	109	1.6048			109.1	1.5505			109.1	1.3057			109.2	1.2639			109.3	1.8504			109.3	3.4168			109.4	6.4905			109.5	12.5855
	109.1	1.6111			109.2	1.5516			109.2	1.3089			109.3	1.2701			109.4	1.851			109.4	3.4187			109.5	6.4938			109.6	12.591
	109.2	1.6162			109.3	1.5578			109.3	1.3116			109.4	1.2706			109.5	1.8527			109.5	3.4216			109.6	6.5019			109.7	12.5891
	109.3	1.6224			109.4	1.5644			109.4	1.3147			109.5	1.2763			109.6	1.8565			109.6	3.4297			109.7	6.4973			109.8	12.5818
	109.4	1.6289			109.5	1.5694			109.5	1.3182			109.6	1.2839			109.7	1.8543			109.7	3.4267			109.8	6.4924			109.9	12.5789
	109.5	1.6319			109.6	1.5758			109.6	1.3212			109.7	1.2895			109.8	1.8518			109.8	3.4224			109.9	6.4949			110	12.5811
	109.6	1.638			109.7	1.5736			109.7	1.3236			109.8	1.2879			109.9	1.8564			109.9	3.423			110	6.499			110.1	12.5813
	109.7	1.6335			109.8	1.5712			109.8	1.3238			109.9	1.2911			110	1.861			110	3.4303			110.1	6.498			110.2	12.5794
	109.8	1.6286			109.9	1.5728			109.9	1.3256			110	1.2945			110.1	1.863			110.1	3.4343			110.2	6.4996			110.3	12.5809
	109.9	1.6302			110	1.5781			110	1.3319			110.1	1.2954			110.2	1.8681			110.2	3.4374			110.3	6.4998			110.4	12.583
	110	1.6362			110.1	1.5831			110.1	1.3324			110.2	1.3006			110.3	1.8696			110.3	3.4371			110.4	6.5017			110.5	12.585
	110.1	1.6375			110.2	1.5881			110.2	1.3371			110.3	1.3054			110.4	1.8762			110.4	3.4416			110.5	6.5022			110.6	12.5864
	110.2	1.6444			110.3	1.5882			110.3	1.3399			110.4	1.3067			110.5	1.8803			110.5	3.4412			110.6	6.5023			110.7	12.5881
	110.3	1.6494			110.4	1.5933			110.4	1.3486			110.5	1.3099			110.6	1.8821			110.6	3.4428			110.7	6.5048			110.8	12.5867
	110.4	1.6573			110.5	1.5983			110.5	1.3541			110.6	1.3125			110.7	1.8863			110.7	3.4465			110.8	6.5063			110.9	12.5869
	110.5	1.6632			110.6	1.6029			110.6	1.3605			110.7	1.3171			110.8	1.8887			110.8	3.4516			110.9	6.5054			111	12.5832
	110.6	1.6699			110.7	1.606			110.7	1.3636			110.8	1.3198			110.9	1.8926			110.9	3.4498			111	6.5046			111.1	12.5827
	110.7	1.6744			110.8	1.6101			110.8	1.3691			110.9	1.3206			111	1.892			111	3.4521			111.1	6.505			111.2	12.58
	110.8	1.6773			110.9	1.608			110.9	1.3699			111	1.322			111.1	1.8937			111.1	3.4535			111.2	6.5062			111.3	12.5826
	110.9	1.679			111	1.6096			111	1.371			111.1	1.3251			111.2	1.8945			111.2	3.4555			111.3	6.5108			111.4	12.586
	111	1.6779			111.1	1.6142			111.1	1.3712			111.2	1.3237			111.3	1.9003			111.3	3.4597			111.4	6.5076			111.5	12.5856
	111.1	1.6763			111.2	1.6176			111.2	1.3686			111.3	1.3289			111.4	1.9047			111.4	3.4651			111.5	6.5044			111.6	12.5868
	111.2	1.6784			111.3	1.6204			111.3	1.3762			111.4	1.3351			111.5	1.9047			111.5	3.464			111.6	6.5076			111.7	12.593
	111.3	1.685			111.4	1.6215			111.4	1.3831			111.5	1.3361			111.6	1.9082			111.6	3.4671			111.7	6.5095			111.8	12.5974
	111.4	1.6933			111.5	1.62			111.5	1.3888			111.6	1.3388			111.7	1.913			111.7	3.4733			111.8	6.514			111.9	12.5985
	111.5	1.696			111.6	1.6221			111.6	1.3954			111.7	1.3423			111.8	1.922			111.8	3.4757			111.9	6.5143			112	12.6031
	111.6	1.7011			111.7	1.6262			111.7	1.4			111.8	1.3457			111.9	1.9272			111.9	3.48			112	6.5184			112.1	12.6083
	111.7	1.7081			111.8	1.6313			111.8	1.4062			111.9	1.3502			112	1.9287			112	3.487			112.1	6.5203			112.2	12.6132
	111.8	1.7156			111.9	1.6319			111.9	1.4105			112	1.3563			112.1	1.9295			112.1	3.4884			112.2	6.5276			112.3	12.6132
	111.9	1.7218			112	1.6387			112	1.4145			112.1	1.3644			112.2	1.9323			112.2	3.4918			112.3	6.5276			112.4	12.6138
	112	1.7298			112.1	1.6446			112.1	1.4217			112.2	1.3698			112.3	1.9346			112.3	3.4894			112.4	6.5289			112.5	12.6185
	112.1	1.7365			112.2	1.6514			112.2	1.4267			112.3	1.3699			112.4	1.9348			112.4	3.4869			112.5	6.532			112.6	12.6206
	112.2	1.7432			112.3	1.6516			112.3	1.4269			112.4	1.3648			112.5	1.9371			112.5	3.4885			112.6	6.5345			112.7	12.6243
	112.3	1.7441			112.4	1.6496			112.4	1.4257			112.5	1.3655			112.6	1.9435			112.6	3.4881			112.7	6.5375			112.8	12.6317
	112.4	1.7449			112.5	1.6497			112.5	1.4317			112.6	1.3735			112.7	1.9506			112.7	3.4895			112.8	6.5495			112.9	12.6311
	112.5	1.75			112.6	1.6501			112.6	1.4353			112.7	1.3816			112.8	1.9612			112.8	3.4967			112.9	6.5534			113	12.6335
	112.6	1.7506			112.7	1.6543			112.7	1.4411			112.8	1.3911			112.9	1.9637			112.9	3.4963			113	6.5621			113.1	12.6335
	112.7	1.7553			112.8	1.6647			112.8	1.451			112.9	1.3953			113	1.966			113	3.497			113.1	6.5645			113.2	12.6403
	112.8	1.7605			112.9	1.6662			112.9	1.4539			113	1.4004			113.1	1.9668			113.1	3.4992			113.2	6.575			113.3	12.6414
	112.9	1.7595			113	1.6691			113	1.4624			113.1	1.4029			113.2	1.9718			113.2	3.5034			113.3	6.5764			113.4	12.6393
	113	1.758			113.1	1.6689			113.1	1.4624			113.2	1.4131			113.3	1.9712			113.3	3.5065			113.4	6.5781			113.5	12.6422
	113.1	1.762			113.2	1.6771			113.2	1.4731			113.3	1.4174			113.4	1.9745			113.4	3.5112			113.5	6.5787			113.6	12.6397
	113.2	1.7717			113.3	1.6783			113.3	1.4792			113.4	1.4247			113.5	1.9776			113.5	3.5137			113.6	6.5777			113.7	12.6419
	113.3	1.7749			113.4	1.682			113.4	1.4843			113.5	1.429			113.6	1.9791			113.6	3.515			113.7	6.5839			113.8	12.6445
	113.4	1.7753			113.5	1.6846			113.5	1.4873			113.6	1.4316			113.7	1.9829			113.7	3.5198			113.8	6.5858			113.9	12.6456
	113.5	1.7806			113.6	1.6883			113.6	1.4925			113.7	1.4366			113.8	1.9883			113.8	3.5232			113.9	6.5867			114	12.6509
	113.6	1.7868			113.7	1.6948			113.7	1.4979			113.8	1.4458			113.9	1.9907			113.9	3.5227			114	6.5914			114.1	12.6509
	113.7	1.7927			113.8	1.7045			113.8	1.5046			113.9	1.4475			114	1.9946			114	3.529			114.1	6.5923			114.2	12.6564
	113.8	1.8006			113.9	1.7094			113.9	1.5095			114	1.4582			114.1	1.997			114.1	3.5283			114.2	6.5967			114.3	12.6596
	113.9	1.804			114	1.7185			114	1.5168			114.1	1.4636			114.2	2.0016			114.2	3.5321			114.3	6.5993			114.4	12.6616
	114	1.8129			114.1	1.7205			114.1	1.516			114.2	1.4666			114.3	2.0037			114.3	3.5393			114.4	6.6056			114.5	12.6627
	114.1	1.815			114.2	1.7249			114.2	1.5204			114.3	1.4713			114.4	2.0058			114.4	3.5441			114.5	6.6097			114.6	12.6634
	114.2	1.8193			114.3	1.7297			114.3	1.524			114.4	1.4772			114.5	2.0115			114.5	3.552			114.6	6.6112			114.7	12.6649
	114.3	1.8209			114.4	1.7315			114.4	1.5283			114.5	1.4851			114.6	2.0161			114.6	3.5575			114.7	6.6152			114.8	12.6682
	114.4	1.827			114.5	1.7353			114.5	1.5359			114.6	1.4886			114.7	2.0194			114.7	3.5601			114.8	6.6187			114.9	12.6652
	114.5	1.8339			114.6	1.7403			114.6	1.5445			114.7	1.4907			114.8	2.0226			114.8	3.5608			114.9	6.6195			115	12.6628
	114.6	1.8425			114.7	1.7448			114.7	1.5514			114.8	1.4963			114.9	2.0233			114.9	3.5583			115	6.6222			115.1	12.6683
	114.7	1.8493			114.8	1.7443			114.8	1.5538			114.9	1.495			115	2.0234			115	3.5581			115.1	6.6305			115.2	12.6718
	114.8	1.852			114.9	1.7401			114.9	1.5555			115	1.4929			115.1	2.0293			115.1	3.5644			115.2	6.6362			115.3	12.6741
	114.9	1.8514			115	1.7432			115	1.5605			115.1	1.4991			115.2	2.0332			115.2	3.5675			115.3	6.6379			115.4	12.6766
	115	1.8502			115.1	1.7502			115.1	1.5682			115.2	1.5041			115.3	2.0381			115.3	3.5673			115.4	6.6412			115.5	12.6819
[truncated: 1,350 more rows]
[truncated: 57 more columns]

## Sheet: ED 2A_FcgRIIB
	ISB 2001 sensorgram																																		ISB2001 plot of response vs concentration
[truncated: 2,881 more rows]
[truncated: 57 more columns]

[truncated: 3 more sheets: ED 2A_FcgRIIIA, ED 2A_FcRn, ED 2B]
