# Supplementary material for: ISB 2001 trispecific T cell engager shows strong tumor cytotoxicity and overcomes immune escape mechanisms of multiple myeloma cells
Source: Nat Cancer. 2024 Sep 11;5(10):1494–514. doi: 10.1038/s43018-024-00821-1 (PMC11505469; doi:10.1038/s43018-024-00821-1)
Supplement: Supplementary file 14 — Raw data used for Extended Data 3. [file 43018_2024_821_MOESM14_ESM.xlsx]

## Sheet: ED 3A
	CD3xDUxCD38						CD3xCD38xDU
	FBC-D22-011	FBC-D22-013	FBC-D22-015	FBC-D22-457	FBC-D22-459	FBC-D22-460	FBC-D22-011	FBC-D22-013	FBC-D22-015	FBC-D22-457	FBC-D22-459	FBC-D22-460
Granzyme B	43.4	43.4	43.4	43.4	43.4	43.4	5991.5	32675.8	67710.5	3668.5	25582	122957
IFN-γ	13.7	13.7	13.7	13.7	13.7	13.7	22697	39560	26434.7	8542.49	5406.15	33795
IL-2	39.5	39.5	39.5	39.5	39.5	39.5	150.92	56.06	493.09	49.2	105.77	338.52
IL-6	24.92	15.84	6.6	11.01	13.9	15.17	332.21	247.16	370.24	211.15	301.39	435.13
IL-10	4.34	3.44	3	11.68	5.68	16.12	1460.1	2303.3	1534.88	3101.31	1808.73	4262.02
Perforin	26.26	95.99	48.39	72	27.11	88.66	204.44	778.35	399.76	527.59	178.24	744.28
TNF-α	44.9	10.06	2.9	8.41	3.37	3.32	1427.5	1904.88	1063.68	967.13	1152.7	867.98
Data are cytokine concentration [pg/ml]

## Sheet: ED 3B
	CD3xBCMAxDU						CD3xDUxBCMA
	FBC-D22-011	FBC-D22-013	FBC-D22-015	FBC-D22-457	FBC-D22-459	FBC-D22-460	FBC-D22-011	FBC-D22-013	FBC-D22-015	FBC-D22-457	FBC-D22-459	FBC-D22-460
Granzyme B	43.4	46.16	43.4	43.4	43.4	73.67	43.4	43.4	43.4	43.4	43.4	43.4
IFN-γ	28.77	159.51	34.73	103.68	13.7	52.39	28.15	29.5	28.25	15.8	13.7	25.72
IL-2	39.5	39.5	39.5	49	39.5	39.5	39.5	41.7	39.5	40.3	39.5	39.5
IL-6	27.94	30.18	26.6	19.76	11.64	38.22	30.89	7.77	13.11	11.78	6.75	28.83
IL-10	9.5	7.86	8.03	60.81	6.39	33.87	13.56	4.22	3	8.33	12.9	9.01
Perforin	39.6	150.26	77.7	94.19	24.69	135.19	24.43	107.16	83.69	59.57	20.79	129.69
TNF-α	70.73	106.53	27.64	98.03	9.03	79.48	17	6.46	18.76	11.07	2.9	13.15
Data are cytokine concentration [pg/ml]

## Sheet: ED 3C
	ISB 2001						CD3xCD38xBCMA
	FBC-D22-011	FBC-D22-013	FBC-D22-015	FBC-D22-457	FBC-D22-459	FBC-D22-460	FBC-D22-011	FBC-D22-013	FBC-D22-015	FBC-D22-457	FBC-D22-459	FBC-D22-460
Granzyme B	1444.81	638.87	1760.34	243.07	64.26	6176.29	8176.5	46893.8	100097	11177.2	49548.2	174952
IFN-γ	652.73	1007.53	204.75	329.67	13.7	316.57	16454	49543.5	37556.3	20672.6	6457.86	38358.4
IL-2	63.79	39.5	39.5	63.72	39.5	39.5	350.23	223.79	927.58	165.07	250.28	677.54
IL-6	89.09	54.22	89.2	58.67	20.4	92.79	350.9	278.7	337.49	370.25	364.98	474.16
IL-10	76.88	70.82	54.17	266.29	41.12	259.63	1758.69	2992.11	1802.86	5707.02	2697.25	4492.08
Perforin	88.42	267.35	139.88	170.24	41.95	453.43	251.92	774.32	450.73	573.49	204.71	763
TNF-α	535.8	689.1	205.6	427.91	17.58	131.33	1744.63	2405.49	1448.69	1203.7	1402.1	976.05
Data are cytokine concentration [pg/ml]

## Sheet: ED 3D
Patient sample experiment	NCI-H929	KMS-12-BM	MOLP8	Patient MM
MM3	47947	8947	18624	6538
MM4	26629	6949	15198	20642
MM6	86579	11399	11783	12778
MM7	22014	2892	1819	2877
MM2	49449	13385	16186	29259
Data are human antibody binding capacity to BCMA

## Sheet: ED 3E
Patient sample experiment	NCI-H929	KMS-12-BM	MOLP8	Patient MM
MM3	62866	7091	250101	5358
MM4	38477	7010	225846	130289
MM6	81393	21614	182195	76925
MM7	110173	37190	528560	258567
MM2	84958	39591	461821	111284
Data are human antibody binding capacity to CD38
