# Supplementary material for: ISB 2001 trispecific T cell engager shows strong tumor cytotoxicity and overcomes immune escape mechanisms of multiple myeloma cells
Source: Nat Cancer. 2024 Sep 11;5(10):1494–514. doi: 10.1038/s43018-024-00821-1 (PMC11505469; doi:10.1038/s43018-024-00821-1)
Supplement: Supplementary file 15 — Raw data used for Extended Data 4. [file 43018_2024_821_MOESM15_ESM.xlsx]

## Sheet: ED 4A
Data show Binding to Live cells (RFI)
	ISB 2001			CD3xDUxCD38			CD3xBCMAxDU
Concentration [nM]	Exp 1	Exp 2	Exp 3	Exp 1	Exp 2	Exp 3	Exp 1	Exp 2	Exp 3
0.013548	276.25	188.413	-59	105.03	137.233	-524	-11.46	14.0465	-164
0.040644	332.36	564.411	304	113.82	19.871	-95	14.699	0.811378	-102
0.121933	778.21	1883.64	1475	84.74	95.258	-69	49.899	6.5191	-26
0.365798	2687.6	5057.01	4338	97.948	55.1702	31	93.084	134.691	20
1.09739	6883	8987.2	8876	226.04	150.672	103	103.13	49.817	46
3.29218	12236	13462.8	14425	402.44	504.548	349	388.38	254.564	339
9.87654	19473	17170	20588	1827.4	1300.24	1164	1199.3	889.906	1931
29.6296	26540	22106	30752	3150.2	2275.84	2300	3961.3	4009.61	7637
88.8889	30188	28915.7	35992	4769.8	3444.48	3507	9322.2	9818.57	15439
266.667	36922	33302.2	40120	6967.7	3765.26	4805	12636	15201.5	23004
800	35874	33244.9	32704	8425.4	5235.19	5159	14128	14333.4	22211
Data correspond to Maximum Binding (RFI)
	ISB 2001	CD3xDUxCD38	CD3xBCMAxDU
Experiment 1	36922.3	8425.39	14128
Experiment 2	33302.2	5235.19	15201.5
Experiment 3	40120	5159	23004
Data correspond to Binding Kd (nM)
	ISB 2001	CD3xDUxCD38	CD3xBCMAxDU
Experiment 1	7.295	59.14	74.72
Experiment 2	5.735	35.54	74.43
Experiment 3	5.417	42.08	64.54

## Sheet: ED 4B
Data show Binding to Live cells (RFI)
Concentration [nM]	ISB 2001			CD3xDUxCD38			CD3xBCMAxDU
	Exp 1	Exp 2	Exp 3	Exp 1	Exp 2	Exp 3	Exp 1	Exp 2	Exp 3
0.013548	119.78	-127.61	-81	108.93	24.6136	-805	97.689	-101.462	67
0.040644	266.99	199.718	500	89.121	-129.719	-204	94.19	-251.614	-63
0.121933	1363.8	1512.7	1959	101.89	-203.008	-43	93.602	-241.333	6
0.365798	3733.3	5637.16	6009	46.715	-246.991	-5	118.67	-132.377	15
1.09739	8335.7	17368.4	15764	411.78	66.6904	45	544.1	395.912	238
3.29218	24357	41572.6	40860	806.42	568.748	427	3020.3	2419.91	1243
9.87654	56059	61339.4	62071	2699.5	2209.67	2040	8694.7	8926.24	5027
29.6296	81026	70784.7	69305	7119.4	6359.62	5680	22336	25021.1	13984
88.8889	90930	73605.3	74715	14285	11881.2	13415	45026	51171.4	34797
266.667	95334	74107.9	69594	21843	19260.9	23730	77283	78817.6	56981
800	n.a.	e.v.	69515	30839	20165.2	29266	89344	102322	60269
n.a.: data not available due to technical problem
e.v. : excluded value due to hook effect >20%
Data correspond to Maximum Binding (RFI)
	ISB 2001	CD3xDUxCD38	CD3xBCMAxDU
Experiment 1	95334	30839.3	89344.3
Experiment 2	74107.9	20165.2	102322
Experiment 3	74715	29266	60269
Data correspond to Binding Kd (nM)
	ISB 2001	CD3xDUxCD38	CD3xBCMAxDU
Experiment 1	8.567	136.1	106.3
Experiment 2	3.041	77.33	114.7
Experiment 3	2.823	139.3	94.42

## Sheet: ED 4C
Data show Binding to Live cells (RFI)
Concentration [nM]	ISB 2001			CD3xDUxCD38			CD3xBCMAxDU
0.013548	351.92	376.033	-414	48.747	74.8315	-1808	98.522	-1.04437	-313
0.040644	1189	1236.99	440	30.83	23.7714	-254	83.974	3.20457	-365
0.121933	6995.8	5342.92	5113	243.74	231.929	-9	53.152	-2.30124	-16
0.365798	16498	14062.4	10103	2045.8	929.594	422	53.901	-15.2731	24
1.09739	35463	28580.3	25196	7118.7	4519.4	2293	162.05	-45.2645	32
3.29218	84205	62274.5	62407	18919	15352.9	13952	-64.74	63.6352	25
9.87654	151771	95007.1	109083	46717	41230.6	42956	268.95	168.893	97
29.6296	196464	151282	153912	83265	82521.1	89895	789.83	532.876	293
88.8889	209857	163916	173562	126397	127912	112625	1814.5	1170.85	950
266.667	243369	187762	210888	156398	155838	149157	3894.7	2008.68	2405
800	301110	205471	256092	178142	e.v.	162973	3745.9	3676.46	3299
Data show Binding to Live cells (RFI)
e.v. : excluded value due to hook effect >20%
Data correspond to Maximum Binding (RFI)
	ISB 2001	CD3xDUxCD38	CD3xBCMAxDU
Experiment 1	301110	178142	3894.66
Experiment 2	205471	155838	3676.46
Experiment 3	256092	162973	3299
Data correspond to Binding Kd (nM)
	ISB 2001	CD3xDUxCD38	CD3xBCMAxDU
Experiment 1	8.02	33.53	114.2
Experiment 2	8.787	33	377.7
Experiment 3	12.07	29.75	288.5

## Sheet: ED 4D
Data show Binding to Live cells (RFI)
Concentration [nM]	NCI-H929 WT			NCI-H929 CD38 KO			NCI-H929 BCMA KO
0.013548	119.78	-127.61	-81	70.145	-309.062	-53	-23.19	-363.745	40
0.040644	266.99	199.718	500	-77.87	-350.954	-7	37.711	-316.298	-38
0.121933	1363.8	1512.7	1959	63.482	-373.843	-47	48.941	-419.906	-15
0.365798	3733.3	5637.16	6009	-4.77	-406.746	-6	-72.07	-552.55	-40
1.09739	8335.7	17368.4	15764	167.7	-153.542	12	161.31	-527.53	-68
3.29218	24357	41572.6	40860	895.12	540.033	560	478.37	-323.658	112
9.87654	56059	61339.4	62071	3632.8	2814.94	2027	1431.5	29.2996	480
29.6296	81026	70784.7	69305	10589	9014.48	8191	2708.7	875.585	905
88.8889	90930	73605.3	74715	25114	21195.9	20531	3837.9	1481.78	1498
266.667	95334	74107.9	69594	47385	36858.8	38517	4964.5	2456.84	2482
800	e.v.	e.v.	69515	43068	48789.1	43021	6844.8	3193.76	3793
e.v. : excluded value due to hook effect >20%

## Sheet: ED 4E
		ISB 2001	CD3xDUxCD38	CD3xBCMAxDU
MM.1R	FBC-D23-T047	Replicate 1	Replicate 2	Replicate 2
	FBC-D23-T048	0.110716	6717.06	20.9666
	FBC-D23-T047	0.379243	1965.07	252.387
	FBC-D23-T048	0.378409	2388.74	12166.9
	FBC-D23-T049	0.444508	3196.51	204.263
	FBC-D23-T059	0.890602	2396.39	547.637
LP-1	BC-D21-T026	0.420248	2405.2	86.3941
	FBC-D23-T047	0.303869	17861.7	193.424
	FBC-D23-T048	0.464083	16796.2	235.568
	FBC-D23-T049	0.288272	10741.9	26.5769
	FBC-D23-T059	0.414515	8893.72	59.6917
OPM-2	BC-D21-T026	3.31189	NQ	1018.15
	FBC-D23-T047	2.47584	NQ	376.772
	FBC-D23-T048	3.93132	NQ	636.642
	FBC-D23-T049	1.4097	NQ	434.791
	FBC-D23-T059	4.79439	NQ	1034.55
	FBC-D23-T060	2.99778	NQ	762.66
RPMI-8226	BC-D21-T026	1.51245	NQ	342.973
	FBC-D23-T047	0.527422	44760.7	219.851
	FBC-D23-T049	1.28782	6339.44	367.544
	FBC-D23-T059	0.633786	NQ	300.572
	FBC-D23-T060	0.788194	NQ	485.887
NQ = not quantifiable

## Sheet: ED 4G
Data are T cell + Tumor cell interaction (um2/image)
Time (h)	ISB 2001						CD3xDUxCD38					CD3xBCMAxDU
Experiment #	Exp01	Exp02	Exp01	Exp02	Exp01	Exp02	Exp01	Exp02	Exp01	Exp02	Exp01	Exp01	Exp02	Exp01	Exp02	Exp01
	Replicate 1	Replicate 1	Replicate 2	Replicate 2	Replicate 3	Replicate 3	Replicate 1	Replicate 1	Replicate 2	Replicate 2	Replicate 3	Replicate 1	Replicate 1	Replicate 2	Replicate 2	Replicate 3
0	180.868	n.a.	11.2196	n.a.	0	n.a.	6.48029	n.a.	0	n.a.	0	5015.46	n.a.	535.736	n.a.	111.422
1.5	181.448	398.2	166.843	126.994	24.6638	951.539	93.4323	116.645	26.0179	51.9391	62.4816	5474.98	46.5227	59.4833	92.852	36.2703
2	152.722	254.086	280.781	192.861	24.2769	1103.39	78.5373	107.94	15.8622	48.7473	78.2471	5277.09	97.7847	29.4031	60.7407	21.6655
2.5	327.787	349.259	386.69	250.99	12.8639	1234.74	98.4618	148.66	7.93111	46.2326	84.1471	4440.26	104.459	28.7261	86.5651	24.4704
3	398.78	1028.63	553.146	257.761	72.2504	1293.74	114.227	192.765	18.2802	45.7489	73.2177	5204.16	75.8291	42.5572	87.7258	46.8129
3.5	662.441	1331.17	671.919	225.456	401.778	1419.86	134.152	187.058	23.1163	37.431	164.135	4922.9	59.1931	23.213	142.276	36.2703
4	810.327	1655.38	747.072	278.363	908.982	1681.39	156.011	184.253	59.0964	62.5784	129.412	5157.35	73.2176	24.4704	104.265	42.3637
4.5	1020.99	2196.82	968.369	382.531	1250.31	1757.61	221.877	144.984	168.875	72.8308	234.935	5156.28	68.8652	32.8851	97.8815	65.8669
5	1138.31	2394.13	1167.03	444.819	1835.37	2200.2	268.013	173.904	243.059	62.4816	317.921	5215.38	73.6045	41.9768	99.6224	65.9636
5.5	1648.61	3361.63	1724.43	460.778	2290.74	2536.6	400.714	212.689	382.724	45.0719	569.589	4520.92	99.429	75.9258	138.021	59.8702
7	3761.67	6121.75	2834.31	676.078	3348.76	3900.36	630.039	284.456	625.494	47.103	624.623	3634.28	78.2471	49.0374	155.43	78.634
8	5161.31	6534.17	3752.86	565.14	4300.01	4218.19	1051.74	239.868	996.514	34.626	770.188	5036.45	58.2259	28.9195	147.016	65.1898
9	6391.02	7958.09	4478.08	877.741	5510.38	4522.47	1421.02	180.384	1232.61	60.8374	775.894	5536.01	81.6324	56.7751	117.903	99.3323
10	9656.99	9054.23	5399.44	1073.89	6099.12	4930.73	1893.21	233	1489.6	42.6539	709.06	4077.65	120.998	62.7718	197.891	51.262
11	11109.2	10005.1	6755.47	1125.93	6779.84	5078.42	2469.28	370.634	2018.18	73.5078	1076.02	4963.91	86.275	56.2915	182.899	65.3833
12	13816	10929.8	7925.88	1493.47	7183.65	5333.86	3038.97	371.505	2250.5	44.2981	1190.73	4647.73	130.67	67.898	189.96	57.9358
13	14215.2	11501.1	8766.58	1945.44	8098.24	5599.94	3346.15	375.76	2840.5	45.9424	1719.02	4857.12	55.9046	95.6569	142.18	37.1408
14	16164.4	12414	9424.38	2281.26	8459.2	6061.2	3950.76	411.063	2630.9	35.5932	1389.39	5051.63	70.316	80.5684	149.724	164.425
15	15389.8	12756.3	10757	2249.53	8791.92	6500.41	4699.76	383.982	3469.18	48.6506	2168.58	5295.56	178.063	119.547	203.887	378.275
16	17623	13138.5	11956.7	2603.43	8613.47	7310.35	4780.91	468.516	3454.96	28.1458	1768.06	5981.22	144.404	297.9	200.792	419.575
17	19133.5	13265	12863.2	2875.22	8932.26	7129.39	5198.65	582.743	4110.73	26.5015	1836.34	5920.28	122.932	492.599	150.885	731.693
18	20420.5	12379.9	12935.3	3421.21	9621.59	7755.94	5420.33	560.594	4599.36	43.0408	2270.62	6193.23	179.127	675.595	214.72	1193.24
19	18896.5	12643.7	12540.1	4013.14	10070	7316.93	5475.27	575.972	4436.29	61.0308	2432.05	6205.22	119.837	985.585	244.897	1681.2
20	19690.6	12991.5	12064.2	3954.33	9477.19	6945.04	5132.49	625.784	3692.99	24.0835	2306.79	7038.57	185.994	1492.79	202.147	2115.48
21	20207.9	12548.4	12479.1	3695.03	10585.9	7881.78	5974.54	576.843	5159.38	17.313	2430.69	7759.81	286.197	2615.62	201.469	2622.49
22	21195.2	12287.3	13175.4	3965.36	10991.9	7237.62	5414.33	867.972	4420.53	25.2441	2394.32	7334.44	278.846	2909.46	133.765	3484.66
23	22147.6	13852.5	12834	4479.04	10691.1	7591.52	5809.34	952.603	4558.94	32.5949	2533.22	8194.96	299.834	3662.72	253.505	3789.04
24	21022.8	13308.5	12895.2	4559.13	9470.61	8143.51	5770.85	909.853	4686.12	35.0129	2580.99	9530.97	172.84	4470.24	129.026	3969.13
n.a.: data not available due to technical problem

## Sheet: ED 4H
Data are T cell + Tumor cell interaction (um2/image)
Time (h)	ISB 2001						CD3xDUxCD38					CD3xBCMAxDU
Experiment #	Exp01	Exp02	Exp01	Exp02	Exp01	Exp02	Exp01	Exp02	Exp01	Exp02	Exp01	Exp01	Exp02	Exp01	Exp02	Exp01
	Replicate 1	Replicate 1	Replicate 2	Replicate 2	Replicate 3	Replicate 3	Replicate 1	Replicate 1	Replicate 2	Replicate 2	Replicate 3	Replicate 1	Replicate 1	Replicate 2	Replicate 2	Replicate 3
0.5	45.8457	n.a.	43.3309	n.a.	26.4048	n.a.	89.4667	n.a.	36.1736	n.a.	59.6767	82.2127	n.a.	7.73766	n.a.	58.2259
1	81.052	194.989	94.8831	102.621	30.1769	306.315	49.5211	41.7834	13.154	16.636	14.9917	74.7652	51.8424	8.80159	88.2094	30.0802
1.5	69.8324	298.964	71.6701	119.644	36.2703	315.213	39.3654	81.6324	10.3491	46.7161	16.7327	61.5144	34.5293	6.86718	93.8192	28.9195
2	72.734	295.579	121.868	127.575	34.3359	380.306	28.049	84.1471	21.5687	44.7817	25.2441	52.6161	66.5439	1.45081	86.8553	2.61146
2.5	123.222	436.017	149.821	62.9652	50.2948	290.839	26.6949	94.0126	31.7244	32.7884	24.5671	40.8162	77.6668	5.41637	131.637	15.2819
3	67.221	486.506	96.5274	171.002	50.1981	466.098	47.5866	102.621	13.0573	25.8245	19.9245	48.4571	21.5687	6.19013	135.119	13.154
3.5	159.686	586.999	188.219	210.658	52.326	739.044	39.0752	85.7913	36.367	21.5687	15.5721	92.2716	62.6751	8.70487	133.862	18.2802
4	205.435	680.237	244.704	110.745	74.6685	612.63	36.367	112.776	43.8145	34.9162	30.2736	59.0964	22.6327	2.70818	86.4684	19.6343
4.5	238.03	742.622	359.898	192.668	60.9341	714.96	115.968	113.067	42.8473	7.73766	14.3147	48.4571	67.221	6.57701	89.6602	7.06062
5	342.392	849.015	239.964	249.056	35.4965	672.113	55.0341	62.2882	32.6916	25.1474	23.7933	62.9652	50.8751	5.31964	112.776	7.83439
5.5	436.501	954.441	405.454	235.612	28.3392	822.901	70.4127	39.1719	47.4899	35.69	39.7522	34.1424	31.8211	13.4442	91.8848	35.7867
7	1109.39	1642.61	532.835	488.247	406.421	1034.53	125.35	145.855	60.4505	20.4081	93.9159	41.2031	40.1391	17.1196	104.652	26.2113
8	1431.18	2356.89	1225.26	356.126	460.681	1532.15	122.932	105.813	116.839	29.79	117.999	83.9537	64.6095	5.51309	67.3177	17.6032
9	3235.99	3017.98	1441.24	435.727	953.667	1685.26	120.611	120.998	306.315	52.0358	140.149	45.4588	90.2405	3.38523	146.822	40.9129
10	4830.24	4217.41	1895.05	441.917	1695.9	1981.71	193.345	97.3979	424.121	4.44916	273.333	30.3703	71.7668	8.70487	129.606	49.8112
11	5745.7	4998.24	2478.28	679.851	2468.61	2544.53	292.387	122.932	552.953	42.267	502.851	58.0325	79.6979	20.6015	83.9537	57.9358
12	6786.8	6168.37	4090.52	657.702	3842.04	2742.81	312.505	137.827	664.472	12.8639	688.072	42.7506	94.8831	2.8049	62.5784	56.0981
13	8379.02	7578.46	4442.68	828.607	6749.56	3029.01	405.067	171.486	861.299	23.213	670.952	51.5522	87.3389	11.1229	68.4783	64.6095
14	11779.3	8103.85	4370.33	852.691	7580.2	3251.37	590.384	178.256	920.395	21.5687	990.615	85.1143	112.97	23.4064	63.1587	48.2637
15	12287.8	8506.98	4359.21	1000.19	8446.92	3604.49	805.781	142.18	1226.13	19.1507	1143.82	110.262	68.4783	19.8278	45.9424	70.5095
16	13652.4	8605.15	5435.81	1286.1	9484.73	4082.78	731.596	140.729	1566.3	3.77211	1091.01	92.5618	90.9176	51.6489	52.5194	169.552
17	14423.1	8841.73	5673.74	1170.81	10827.8	4148.94	1035.98	200.986	1681.01	10.2524	1323.33	174.388	111.326	59.8702	24.4704	160.363
18	13207.2	9834.48	5324.48	1112.97	10848.1	4132.59	974.656	200.599	1947.18	2.12786	1448.78	197.31	75.5389	76.5062	51.8424	216.364
19	14678.6	10615.6	5154.15	1178.45	11213.1	4168.18	1519.19	155.624	2256.01	6.57702	1411.25	149.047	93.7225	275.171	45.2653	246.638
20	15259.2	10976.4	5146.42	1672.98	10316.1	4333	1269.94	277.589	2701.12	6.57702	1666.11	245.09	42.6539	265.982	34.3359	229.615
21	14704.5	10973.6	4739.03	1891.18	11486	4360.08	1850.37	220.427	3067.21	7.4475	1641.64	161.524	86.3717	473.158	30.5638	277.299
22	16882.5	10941.8	5101.15	1869.42	12929.1	4032.39	1796.78	246.348	3179.6	13.7343	1944.18	293.064	103.298	593.576	26.2113	323.144
23	11723.1	10979.9	5334.35	1785.95	13475.6	4395.19	2039.16	160.847	3158.61	3.19179	1847.46	268.11	68.9619	741.172	22.5359	403.229
24	11344.7	11574.6	5710.11	2195.66	12950.5	4253.2	1898.73	156.784	4452.83	0	1812.45	427.119	82.0192	631.103	39.6555	418.995
n.a.: data not available due to technical problem

## Sheet: ED 4I
Data are T cell + Tumor cell interaction (um2/image)
Time (h)	ISB 2001						CD3xDUxCD38					CD3xBCMAxDU
Experiment #	Exp01	Exp02	Exp01	Exp02	Exp01	Exp02	Exp01	Exp02	Exp01	Exp02	Exp01	Exp01	Exp02	Exp01	Exp02	Exp01
	Replicate 1	Replicate 1	Replicate 2	Replicate 2	Replicate 3	Replicate 3	Replicate 1	Replicate 1	Replicate 2	Replicate 2	Replicate 3	Replicate 1	Replicate 1	Replicate 2	Replicate 2	Replicate 3
0	0	n.a.	0	n.a.	1677.14	n.a.	234.935	n.a.	131.831	n.a.	4.83604	0	n.a.	0	n.a.	0
1	133.765	172.163	157.462	68.2849	2685.65	1096.14	21.0851	164.425	35.0129	31.531	14.7983	72.057	47.7801	36.7539	47.0063	9.38192
1.5	46.3293	231.84	139.084	69.3488	2424.4	1100.2	44.008	188.606	8.80159	15.8622	3.19179	39.4621	65.5767	10.9294	60.9341	7.06062
2	90.1438	303.993	174.774	73.7013	2246.34	1095.36	15.6688	140.535	2.99835	23.6966	14.218	63.739	84.7274	37.8178	60.9341	7.06062
2.5	59.58	286.874	192.088	80.9553	2438.82	994.387	10.1557	140.149	25.1474	33.6588	17.0229	38.3014	54.2604	23.0195	68.5751	2.90162
3	55.421	330.398	205.242	64.7062	2425.56	984.134	16.2491	138.407	16.7327	27.1786	1.74097	80.375	123.029	29.4031	55.0341	7.25406
3.5	74.2816	288.325	232.71	66.0603	2377.49	1060.74	22.0523	97.1077	22.3425	21.6655	6.86718	43.8145	107.94	20.2146	62.1915	3.86883
4	103.878	284.843	322.564	105.522	2300.6	1028.24	31.7244	106.49	23.5999	20.3114	8.22127	48.167	83.3733	22.2458	45.8457	2.51474
4.5	143.824	394.428	300.221	87.0487	2343.35	797.076	14.1212	85.6946	9.09175	52.1325	6.09341	55.421	59.8702	59.4833	52.5194	7.83439
5	287.938	346.164	320.533	98.9454	2424.4	698.808	8.89831	186.381	3.19179	35.5932	18.5704	48.0702	133.475	21.8589	67.7046	31.4343
5.5	243.446	444.529	585.741	82.6963	2387.84	589.997	18.8606	116.452	6.38357	13.6376	4.35244	50.1014	143.05	20.0212	52.2292	26.3081
7	357.867	426.732	739.624	294.225	2312.5	486.119	28.7261	100.203	1.74097	19.6343	8.99503	46.426	124.189	21.5687	39.0752	11.0262
8	739.237	609.051	972.721	127.768	2406.7	758.194	14.0245	145.661	2.3213	34.7228	10.736	52.5194	166.166	32.4015	33.3687	4.93276
9	887.317	666.406	1108.81	189.573	2608.46	473.545	19.8278	179.804	16.636	22.5359	14.895	72.1537	133.088	90.0471	106.683	14.5081
10	1359.02	901.535	1890.6	197.117	2688.55	221.104	34.4326	169.455	11.2196	15.4753	20.2146	43.9113	188.702	91.5946	81.1488	30.3703
11	1988.68	1269.94	2566.68	238.9	3048.74	478.284	43.1375	121.288	11.0262	25.4376	76.7963	32.208	189.089	82.793	71.9603	24.5671
12	3552.75	1462.71	3347.99	227.487	3118.57	167.23	54.744	61.4177	13.0573	24.2769	54.0669	94.0126	277.395	150.885	56.2915	25.0507
13	5069.23	1696.97	4295.85	314.633	3417.92	349.742	43.8145	82.5996	30.6605	19.1507	61.7079	53.2932	273.913	154.27	62.8685	70.1226
14	8057.62	1747.84	4145.55	430.698	3818.63	245.381	104.265	160.943	37.8178	3.48195	117.612	78.8274	308.926	281.071	88.3061	122.255
15	9803.62	2719.01	6174.37	468.225	4262.78	190.443	88.0159	148.66	51.262	24.1802	127.188	94.2061	310.377	132.701	85.0176	103.104
16	9940.77	2598.41	6297.3	622.785	4450.12	204.081	156.204	195.86	60.3538	5.70653	323.918	55.9046	296.062	162.491	92.6585	123.222
17	11686.7	3253.01	7599.84	527.709	5405.63	183.866	174.001	172.647	77.8602	24.6638	401.295	225.553	280.781	197.214	76.7963	221.587
18	13104.1	3711.47	8858.75	377.114	5655.65	239.577	202.05	240.351	212.399	9.47864	559.24	196.246	320.243	224.392	58.9997	217.719
19	14813.3	4759.92	10449.8	591.448	6684.67	300.802	345.39	205.145	276.235	23.4064	638.261	301.866	340.844	264.531	82.0192	289.292
20	16093.9	5000.08	10222.9	675.885	7223.21	396.362	340.844	245.864	545.699	8.41471	1069.15	318.115	195.86	307.669	63.2554	283.199
21	17464.6	5691.73	11508.9	881.126	8103.66	416.673	486.506	276.815	738.85	4.93276	987.036	553.63	434.18	380.209	60.0636	251.377
22	19023	5201.55	12067	1069.25	8330.37	309.023	444.529	419.091	808.102	16.5393	1255.24	999.9	330.301	465.034	76.4094	391.042
23	18583.2	5778.1	12435.5	1106	9048.23	385.723	591.835	278.556	1238.51	4.44916	1838.57	960.728	379.726	600.443	106.973	249.153
24	18553.2	6460.08	11207.5	1129.21	9252.51	312.698	795.239	178.934	1341.32	2.61146	2148.94	1067.7	301.285	794.368	107.36	223.619
n.a.: data not available due to technical problem
