# Supplementary material for: ISB 2001 trispecific T cell engager shows strong tumor cytotoxicity and overcomes immune escape mechanisms of multiple myeloma cells
Source: Nat Cancer. 2024 Sep 11;5(10):1494–514. doi: 10.1038/s43018-024-00821-1 (PMC11505469; doi:10.1038/s43018-024-00821-1)
Supplement: Supplementary file 16 — Raw data used for Extended Data 5. [file 43018_2024_821_MOESM16_ESM.xlsx]

## Sheet: FigS5B
Data represent Killing EC50 (pM)
	sBCMA				APRIL				sCD38
	ISB 2001	teclistamab	EM801	alnuctamab	ISB 2001	teclistamab	EM801	alnuctamab	ISB 2001	teclistamab	EM801	alnuctamab
FBC-D22-012	11.8219	389.14	220.883	173.029	19.1392	201.254	823.366	42.7124	2.15524	19.899	15.4446	1.84099
FBC-D22-029	14.3617	497.388	289.481	286.819	15.7083	195.662	721.93	64.6146	1.98647	31.3168	17.4502	2.10389
FBC-D22-030	12.7618	580.957	261.292	220.889	20.5829	256.402	753.629	61.2243	2.70795	41.1629	29.1672	1.80274
FBC-D22-032	41.9414	2867.94	1985.95	1278.5	66.2009	1624.19	4277.7	333.543	6.62807	104.056	202.334	10.8602
FBC-D22-033	39.1772	6757.75	878.003	1211.42	33.8989	1078.66	2853.81	340.173	2.74646	71.9621	100.965	2.68338
FBC-D22-034	19.8284	1186.51	1415.38	1062.96	30.8555	708.08	2678.49	180.818	3.71521	56.6013	57.0145	4.18663
