# Supplementary material for: ISB 2001 trispecific T cell engager shows strong tumor cytotoxicity and overcomes immune escape mechanisms of multiple myeloma cells
Source: Nat Cancer. 2024 Sep 11;5(10):1494–514. doi: 10.1038/s43018-024-00821-1 (PMC11505469; doi:10.1038/s43018-024-00821-1)
Supplement: Supplementary file 17 — Raw data used for Extended Data 6. [file 43018_2024_821_MOESM17_ESM.xlsx]

## Sheet: FigS6
Data represent % of killing of tumor cells
BMA Patient 1
	Molecule
Concentration (nM)	ISB 2001	CD3xBCMAxDU	CD3xDUxCD38
1	57.9096	-0.19877	-1.48844
0.1	57.7108	-1.18081	-1.5689
0.01	45.4649	-1.17371	1.16188
BMA Patient 2
	Molecule
Concentration (nM)	ISB 2001	CD3xBCMAxDU	CD3xDUxCD38
1	78	-8	-11
0.1	62	-9	-15
0.01	51	-5	2
BMA Patient 3
	Molecule
Concentration (nM)	ISB 2001	CD3xBCMAxDU	CD3xDUxCD38
1	21	-1	4
0.1	19	2	5
0.01	9	-1	-3
