# Supplementary material for: ISB 2001 trispecific T cell engager shows strong tumor cytotoxicity and overcomes immune escape mechanisms of multiple myeloma cells
Source: Nat Cancer. 2024 Sep 11;5(10):1494–514. doi: 10.1038/s43018-024-00821-1 (PMC11505469; doi:10.1038/s43018-024-00821-1)
Supplement: Supplementary file 18 — Raw data used for Extended Data 7. [file 43018_2024_821_MOESM18_ESM.xlsx]

## Sheet: FigS7B
Parameter measured: % CD69 or CD25 Positive cells (within CD8+ cells in Spleen)
	Marker	Vehicle			ISB 2001		CD3xDUxDU
	CD69	7.45	8.16	14.5	10	9.62	9.38	0	42.9
	CD25	0	0	0	0	0	0	0	0
	Complete Flow Cytometry gating strategy:

## Sheet: FigS7C
Parameter measured: Concentration (/g tumor) of the indicated cytokine at the indicated day
	Day	Vehicle						ISB 2001						CD3xDUxDU
IFNg	d2	0.1697	0.2494	0.1246	0.3382	0.2088	0.2359	241.368	29.8135	68.3377	97.7949	128.88	135.796	0.2385	0.2602	0.1204	0.1406	0.1951	0.1736
	d6	0.1028	0.1115	0.1288	0.1751	0.1896	0.1642	0.4748	0.3507	0.4375	0.5742	1.0765	1.047	0.1901	0.2413	0.0505	0.182	0.129	0.1423
TNFa	d2	111.7	163.9	64.1	114.2	104.3	0	1819.6	899.4	460	1432.1	2500.8	1540.8	130	122.5	0	70.2	78.4	0
	d6	128.6	73.4	119.9	116.7	110.3	135.2	146.6	143.4	295.7	174.5	347.4	224.5	124.8	295.5	55.7	101.7	78.4	103.6
IL-6	d2	0.6435	0.608	0.4965	0.5315	0.319	0.6014	0.5656	1.383	0.2883	0	0.6358	0.8003	1.0721	1.0523	0.5175	0.3017	0.3828	0.7677
	d6	0.6318	0.5833	0.6103	0.4665	0.5613	0.785	0.403	0.3022	1.27	0.3787	0.8065	0	0.5915	0.9705	0.2335	0.4999	0.4335	0.3744
IL-10	d2	188.6	233.6	83.8	208.7	131.9	157.1	549.8	468.5	395.1	406.9	519.4	551	332.3	329.3	173.1	113.5	132.2	144.4
	d6	174.8	142.1	160.1	176.3	114.2	230	27.4	59.5	96.6	44.8	52	57.5	120.2	172.4	112.6	162	94.1	201.8
GM-CSF	d2	0.6884	0.7481	0.1537	0.2509	0.5513	0.2943	3.7554	1.7623	0.8877	2.2462	3.4742	3.1277	0.7581	0.827	0.1602	0.1424	0.7384	0.1812
	d6	0.7271	0.6898	0.8781	0.8162	0.9711	0.9941	0.6334	0.5828	1.7077	0.9907	0.5346	1.083	0.877	1.2116	0.5218	0.6551	0.6062	0.7393

## Sheet: FigS7D
Parameter measured: Mean plasma concentration (ng/mL)
	Time (hours)	ISB 2001 0.5 mg/kg + IVIG				ISB 2001 5.0 mg/kg + IVIG				Teclistamab 0.5 mg/kg + IVIG				Teclistamab 5.0 mg/kg + IVIG
	0.25	8627.6	8145.99	6457.38	7656.44	89198.2	100945	65905.8	68187.8	10906	9202.88	8906.62	7614.61	111928	73011.9	108095	97449.2
	4	4222.75	2785.91	4785.97	3866.83	62800.4	64743.5	45797.5	41543.5	4052.28	4076.79	4327.08	4675.43	71146.3	42528	57195.6	50460.5
	24	2718.59	2482.8	2369.15	2492	35720.1	32517.1	22578.7	30235.4	2841.94	2730.99	2603.83	3030.11	33823.8	25196.7	27719.9	24040.3
	48	1983.48	1921.09	1924.63	1830.72	34123.8	29413.6	19749.3	34001	2266.19	2325.9	2270.65	2411.5	25740.8	24788.9	32530.2	24794.4
	96	1557.21	1325.82	1495.19	1462.51	28002.9	19823.3	11983.8	12544.4	2143.53	1771.24	2145.82	2065.02	21275.9	15686.8	18232.8	17096.7
	168	784.638	725.369	845.164	688.051	19166.5	13628	7466.9	13976.8	1324.26	1213.84	1293.86	1405.64	12975.6	12515.9	12051.2	11865.6
	216	707.373	547.358	712.169	560.422	16977.6	9611.65	4608.57	9798.35	1133.09	1026.75	1205.26	1141.72	12640.7	9547.74	9205.79	8779.05
	360	224.314	208.957	239.492	187.995	5777.47	3946.86	1910.22	3456.26	477.201	415.071	439.121	502.995	5100.42	4405.34	4425.45	4674.12
	504	91.451	99.679	142.544	95.21	2451.8	1272.22	768.307	956.634	279.217	201.325	196.307	175.3	3925.7	2695.42	2700.05	3162.72

## Sheet: FigS7E
Parameter measured: KMS-12-BM Tumor volume (mm3) with LOCF
	Treatment days	Vehicle								0.5 mg/kg ISB 2001								0.1 mg/kg ISB 2001								0.02 mg/kg ISB 2001								2.5 mg/kg Teclistamab								0.5 mg/kg Teclistamab							0.1 mg/kg Teclistamab
	-9	0	0	0	0	0	0	0	0	0	0	0	0	0	0	0	0	0	0	0	0	0	0	0	0	0	0	0	0	0	0	0	0	0	0	0	0	0	0	0	0	0	0	0	0	0	0	0	0
	-3	177.3	43.9	88.7	90.2	118.8	126.1	69.6	86.2	63.9	119.1	65.5	83.9	83.4	60.8	118.5	68	55.6	74.6	76.2	39.2	95.3	141.6	55.1	144	89.4	53.2	35.5	82.5	205	101.9	108.8	102.1	106	97	85.5	92.3	92.3	88.9	79.7	97.5	113.5	109.2	126	54.5	83.1	92.5	67.8	104.2
	-1	156.9	72.5	132.2	85.5	163.8	218.1	188.7	179	176.5	201.6	92.3	128.7	124.4	106.3	245.8	107.3	116.9	102	142.9	86.4	147.5	187.1	143.1	223.3	102.2	94.1	110.5	134.2	276.1	160.5	149	154	147.1	113.3	198.3	135	159.8	95.5	207.8	134.4	229.8	139.5	142.5	156.1	147.2	73.8	104	143.3
	1	307.7	113.7	186.2	148	185.5	313.1	195.6	325.4	281.9	321.8	154.2	146.1	246.4	205.8	323.7	158.2	204.5	226.9	298	165.7	250.9	226	133.2	298.7	120.5	87.9	104.9	210.9	374.7	265.9	298	217.4	259.3	142.9	222.7	164.2	189	174.2	178.9	175.2	230.9	129.6	211.6	204.7	191.5	173.7	162.3	225.2
	4	449.3	169.6	331.3	228.7	355.5	550.9	323.8	463.2	385.2	397.6	143.5	289.1	361.4	204.1	361.4	157.7	196.2	442.1	264.5	298	222.3	306	213.7	385.5	221	198.5	148.6	336.5	463.2	406.4	270.9	346.5	379.9	283.6	281.6	350.9	302.9	190	397.4	349.5	322.2	232.7	390.2	378.3	275.1	231.9	317.7	310.6
	6	691.7	284.5	534.2	374.9	452.1	603.1	514.7	706.8	335.2	294.6	139.3	335	268.2	201.6	256.9	142.2	183.7	112.9	238.6	162.8	243.2	259.7	151.4	281.1	278.9	267.3	135.3	482.8	576.7	348.2	277.8	387.2	490.7	317.1	192.2	302.4	232.2	29.9	454.6	261.4	332.8	133.2	190.3	302.3	241.3	131.8	395.9	332.8
	8	740.7	383.3	607.3	398.3	516.5	900.5	561.1	865.6	237	132.7	42.8	353.8	193.3	0	148.5	0	26.9	0	127.7	0	88	30	51.2	188.9	321.2	289.5	36.9	559.1	758.9	498.7	219.5	500.1	586.6	252.8	72.8	272	109.5	0	266.7	72.6	384	0	103.9	272.8	163.8	30.2	422.5	508.7
	12	1135.5	607.1	1187.4	757.6	963.5	1551.9	1376.9	1475.9	0	0	0	64.5	31.8	0	0	0	0	0	0	0	9.7	0	0	20.7	583.8	584.8	0	740.3	764	670.6	355.6	598.5	1174.9	112.2	54.7	32	0	0	178.9	0	419.6	0	18.2	84.2	98	0	584.4	838.4
	13	1135.5	750.4	1187.4	887.6	1330.9	1551.9	1376.9	1475.9	0	0	0	33.9	8.9	0	0	0	0	0	0	0	0	0	0	10.4	645.2	651.3	0	973.4	834.6	735.7	381.2	643.4	1174.9	108.9	0	15.1	0	0	110.7	0	390.9	0	26.7	42.3	81.2	0	485.1	906.9
	15	1135.5	921	1187.4	998.6	1330.9	1551.9	1376.9	1475.9	0	0	0	12.7	0	0	0	0	0	0	0	0	0	0	0	0	735.6	813.7	0	1346.3	982.7	919.5	388.8	750.7	1174.9	93.4	0	0	0	0	67.3	0	413.6	0	0	13	47.7	0	610.9	1148.7
	18	1135.5	1317.8	1187.4	998.6	1330.9	1551.9	1376.9	1475.9	0	0	0	0	0	0	0	0	0	0	0	0	0	0	0	0	896.1	1159.4	0	1346.3	982.7	1071.4	390.8	843.3	1174.9	42.9	0	0	0	0	35.8	0	376.9	0	0	0	18.5	0	680.7	1148.7
	20	1135.5	1317.8	1187.4	998.6	1330.9	1551.9	1376.9	1475.9	0	0	0	0	0	0	0	0	0	0	0	0	0	0	0	0	964.6	1159.4	0	1346.3	982.7	1071.4	365.8	694	1174.9	29.2	0	0	0	0	14.7	0	279	0	0	0	0	0	569.5	1148.7
[truncated: 6 more columns]

## Sheet: FigS7F
Parameter reported: donor distribution in the different treatment groups
		Donor	Vehicle	0.1 mg/kg ISB 2001	1 mg/kg ISB 2001
		#1	2	1	1
		#2	2	2	1
		#3	2	1	0
		#4	2	1	2
		#5	4	4	5

## Sheet: FigS7G
Parameter measured: survival
		Groups	Time (Days)	Vehicle	0.1 mg/kg ISB 2001	1 mg/kg ISB 2001
		PBS	20	1				1= dead
		PBS	18	1				0= alive
		PBS	20	1
		PBS	16	1
		PBS	16	1
		PBS	16	1
		PBS	20	1
		PBS	25	1
		PBS	18	1
		PBS	18	1
		PBS	16	1
		PBS	22	1
		0.1 mg/kg ISB 2001	48		1
		0.1 mg/kg ISB 2001	67		0
		0.1 mg/kg ISB 2001	67		0
		0.1 mg/kg ISB 2001	67		0
		0.1 mg/kg ISB 2001	46		1
		0.1 mg/kg ISB 2001	20		1
		0.1 mg/kg ISB 2001	32		1
		0.1 mg/kg ISB 2001	62		1
		0.1 mg/kg ISB 2001	62		1
		1 mg/kg ISB 2001	67			0
		1 mg/kg ISB 2001	67			0
		1 mg/kg ISB 2001	67			0
		1 mg/kg ISB 2001	67			0
		1 mg/kg ISB 2001	67			0
		1 mg/kg ISB 2001	67			0
		1 mg/kg ISB 2001	67			0
		1 mg/kg ISB 2001	67			0
		1 mg/kg ISB 2001	67			0

## Sheet: FigS7H
Parameter reported: donor distribution in the different treatment groups
		Donor	Vehicle	1.5 mg/kg ISB 2001	1.5 mg/kg Teclistamab	16 mg/kg Daratumumab	1.5 mg/kg Teclistamab + 16 mg/kg Daratumumab
		#1	2	2	2	2	2
		#2	1	1	1	1	1
		#3	2	1	1	1	1
		#4	1	1	1	1	1
		#5	2	2	3	2	3
		#6	2	2	3	2	2
