# Supplementary material for: ISB 2001 trispecific T cell engager shows strong tumor cytotoxicity and overcomes immune escape mechanisms of multiple myeloma cells
Source: Nat Cancer. 2024 Sep 11;5(10):1494–514. doi: 10.1038/s43018-024-00821-1 (PMC11505469; doi:10.1038/s43018-024-00821-1)
Supplement: Supplementary file 19 — Raw data used for Extended Data 8. [file 43018_2024_821_MOESM19_ESM.xlsx]

## Sheet: Suppl 8B - vitro diag
Figure S8B : ISB2001 in vitro diagnostic plot
		KMS-12-BM	KMS-12-BM	KMS-12-BM
Drug	Concentration (nM)	Tumour cell count (cell)	CD8 Tcell count (cell)	CD4 Tcell count (cell)
ISB2001
ISB2001	2e-08	21028.7	4598.92	16110.1
ISB2001	2e-07	21028.7	4599.9	16111.1
ISB2001	2e-06	21028.7	4609.65	16120.5
ISB2001	2e-05	21028.7	4704.87	16214
ISB2001	0.0002	18491	5519.67	17079.1
ISB2001	0.002	30.8774	6759.52	18944.1
ISB2001	0.02	30.723	9847.31	26751.9
ISB2001	0.2	30.6893	11399.4	33189.7
ISB2001	2	30.7159	11775.2	35282
ISB2001	20	30.7969	11807.9	35496.3
cell count @ 72 hfor tumour cell, CD8 + Tcell and CD4+Tcell

## Sheet: Suppl 8C - Vivo diag
Figure S8C : ISB2001 : in vivo mouse tumour killing (tumour volume data) : KMS cell line										Figure S8C : ISB2001 : in vivo mouse tumour killing (tumour volume data) : NCI cell line
Drug	Dose (mg/kg)	time (day)	TV (mm3)							Drug	Dose (mg/kg)	time (day)	TV (mm3)
ISB2001	0	1.875e-08	18							ISB2001	0.5	2.4e-05	3.2
ISB2001	0	3.75e-08	18							ISB2001	0.5	4.8e-05	3.2001
ISB2001	0	5.1669e-08	18							ISB2001	0.5	7.2e-05	3.2001
ISB2001	0	6.5839e-08	18							ISB2001	0.5	0.000312	3.2004
ISB2001	0	7.7352e-08	18							ISB2001	0.5	0.000552	3.2006
ISB2001	0	8.8864e-08	18							ISB2001	0.5	0.000792	3.2009
ISB2001	0	1.0038e-07	18							ISB2001	0.5	0.0019515	3.2023
ISB2001	0	1.2197e-07	18							ISB2001	0.5	0.0031109	3.2036
ISB2001	0	1.4356e-07	18							ISB2001	0.5	0.0042704	3.205
ISB2001	0	1.6515e-07	18							ISB2001	0.5	0.0054299	3.2063
ISB2001	0	1.8674e-07	18							ISB2001	0.5	0.00914	3.2107
ISB2001	0	2.3323e-07	18							ISB2001	0.5	0.01285	3.215
ISB2001	0	2.7973e-07	18							ISB2001	0.5	0.01656	3.2193
ISB2001	0	3.2623e-07	18							ISB2001	0.5	0.02027	3.2237
ISB2001	0	3.7273e-07	18							ISB2001	0.5	0.032209	3.2377
ISB2001	0	4.1922e-07	18							ISB2001	0.5	0.044148	3.2518
ISB2001	0	5.4537e-07	18							ISB2001	0.5	0.056087	3.2659
ISB2001	0	6.7152e-07	18							ISB2001	0.5	0.068025	3.2801
ISB2001	0	7.9766e-07	18							ISB2001	0.5	0.079964	3.2944
ISB2001	0	9.2381e-07	18							ISB2001	0.5	0.11885	3.3413
ISB2001	0	1.05e-06	18							ISB2001	0.5	0.15774	3.3889
ISB2001	0	1.7212e-06	18							ISB2001	0.5	0.19662	3.4372
ISB2001	0	2.3924e-06	18							ISB2001	0.5	0.23551	3.4861
ISB2001	0	3.0636e-06	18							ISB2001	0.5	0.27439	3.5358
ISB2001	0	3.7348e-06	18							ISB2001	0.5	0.31328	3.5861
ISB2001	0	4.406e-06	18							ISB2001	0.5	0.44544	3.7626
ISB2001	0	7.3551e-06	18							ISB2001	0.5	0.5776	3.9479
ISB2001	0	1.0304e-05	18							ISB2001	0.5	0.70977	4.1422
ISB2001	0	1.3253e-05	18							ISB2001	0.5	0.84193	4.346
ISB2001	0	1.6202e-05	18							ISB2001	0.5	0.97409	4.5599
ISB2001	0	1.9151e-05	18							ISB2001	0.5	1.1063	4.7843
ISB2001	0	3.0107e-05	18							ISB2001	0.5	1.2526	5.0457
ISB2001	0	4.1062e-05	18							ISB2001	0.5	1.399	5.3214
ISB2001	0	5.2018e-05	18							ISB2001	0.5	1.5453	5.6121
ISB2001	0	6.2973e-05	18							ISB2001	0.5	1.6917	5.9186
ISB2001	0	7.3929e-05	18.001							ISB2001	0.5	1.838	6.2419
ISB2001	0	8.4884e-05	18.001							ISB2001	0.5	1.9844	6.5827
ISB2001	0	0.00013484	18.001							ISB2001	0.5	2.1308	6.9422
ISB2001	0	0.0001848	18.001							ISB2001	0.5	2.3606	7.5466
ISB2001	0	0.00023476	18.002							ISB2001	0.5	2.5905	8.2036
ISB2001	0	0.00028472	18.002							ISB2001	0.5	2.8204	8.9177
ISB2001	0	0.00033468	18.003							ISB2001	0.5	3.0502	9.6937
ISB2001	0	0.00038463	18.003							ISB2001	0.5	3.2801	10.537
ISB2001	0	0.00063922	18.005							ISB2001	0.5	3.51	11.453
ISB2001	0	0.0008938	18.007							ISB2001	0.5	3.7399	12.449
ISB2001	0	0.0011484	18.009							ISB2001	0.5	4.0024	13.693
ISB2001	0	0.001403	18.011							ISB2001	0.5	4.265	15.059
ISB2001	0	0.0016576	18.013							ISB2001	0.5	4.5275	16.562
ISB2001	0	0.0019121	18.015							ISB2001	0.5	4.7901	18.214
ISB2001	0	0.0033137	18.026							ISB2001	0.5	5.0527	20.03
ISB2001	0	0.0047152	18.037							ISB2001	0.5	5.3152	22.025
ISB2001	0	0.0061167	18.048							ISB2001	0.5	5.5778	24.218
ISB2001	0	0.0075182	18.059							ISB2001	0.5	5.8893	27.101
ISB2001	0	0.0089198	18.07							ISB2001	0.5	6.2008	30.325
ISB2001	0	0.010321	18.08							ISB2001	0.5	6.5123	33.929
ISB2001	0	0.014316	18.112							ISB2001	0.5	6.8238	37.956
ISB2001	0	0.018312	18.143							ISB2001	0.5	7.1353	42.454
ISB2001	0	0.022307	18.174							ISB2001	0.5	7.4468	47.478
ISB2001	0	0.026302	18.205							ISB2001	0.5	7.7582	53.087
ISB2001	0	0.030297	18.237							ISB2001	0.5	8.1356	60.759
ISB2001	0	0.034293	18.268							ISB2001	0.5	8.513	69.517
ISB2001	0	0.038288	18.3							ISB2001	0.5	8.8903	79.506
ISB2001	0	0.056293	18.441							ISB2001	0.5	9.2677	90.89
ISB2001	0	0.074298	18.584							ISB2001	0.5	9.645	103.85
ISB2001	0	0.092303	18.727							ISB2001	0.5	10	117.67
ISB2001	0	0.11031	18.87							ISB2001	0.5	10	117.67
ISB2001	0	0.12831	19.014							ISB2001	0.5	10	117.67
ISB2001	0	0.14632	19.159							ISB2001	0.5	10	117.67
ISB2001	0	0.16432	19.305							ISB2001	0.5	10	117.67
ISB2001	0	0.20104	19.603							ISB2001	0.5	10	117.67
ISB2001	0	0.23775	19.904							ISB2001	0.5	10	117.67
ISB2001	0	0.27446	20.207							ISB2001	0.5	10	117.67
ISB2001	0	0.31118	20.513							ISB2001	0.5	10	117.67
ISB2001	0	0.34789	20.822							ISB2001	0.5	10	117.67
ISB2001	0	0.3846	21.133							ISB2001	0.5	10	117.67
ISB2001	0	0.42132	21.447							ISB2001	0.5	10	117.67
ISB2001	0	0.48044	21.958							ISB2001	0.5	10	117.67
ISB2001	0	0.53957	22.476							ISB2001	0.5	10	117.67
ISB2001	0	0.59869	23.002							ISB2001	0.5	10	117.67
ISB2001	0	0.65781	23.534							ISB2001	0.5	10	117.67
ISB2001	0	0.71694	24.073							ISB2001	0.5	10	117.67
ISB2001	0	0.77606	24.62							ISB2001	0.5	10	117.67
ISB2001	0	0.83519	25.173							ISB2001	0.5	10	117.67
ISB2001	0	0.91987	25.979							ISB2001	0.5	10	117.67
ISB2001	0	1.0046	26.801							ISB2001	0.5	10	117.67
ISB2001	0	1.0892	27.637							ISB2001	0.5	10	117.67
ISB2001	0	1.1739	28.49							ISB2001	0.5	10	117.67
ISB2001	0	1.2586	29.358							ISB2001	0.5	10	117.67
ISB2001	0	1.3433	30.242							ISB2001	0.5	10	117.67
ISB2001	0	1.428	31.142							ISB2001	0.5	10	117.67
ISB2001	0	1.5422	32.383							ISB2001	0.5	10	117.67
ISB2001	0	1.6565	33.654							ISB2001	0.5	10	117.67
ISB2001	0	1.7707	34.955							ISB2001	0.5	10	117.67
ISB2001	0	1.885	36.288							ISB2001	0.5	10	117.67
ISB2001	0	1.9992	37.653							ISB2001	0.5	10	117.67
ISB2001	0	2.1135	39.05							ISB2001	0.5	10	117.67
ISB2001	0	2.2277	40.48							ISB2001	0.5	10	117.67
ISB2001	0	2.3777	42.407							ISB2001	0.5	10	117.67
ISB2001	0	2.5277	44.394							ISB2001	0.5	10	117.67
ISB2001	0	2.6777	46.441							ISB2001	0.5	10	117.67
ISB2001	0	2.8276	48.55							ISB2001	0.5	10	117.67
ISB2001	0	2.9776	50.722							ISB2001	0.5	10	117.67
ISB2001	0	3.1276	52.958							ISB2001	0.5	10	117.67
ISB2001	0	3.2776	55.262							ISB2001	0.5	10	117.67
ISB2001	0	3.474	58.38							ISB2001	0.5	10	117.67
ISB2001	0	3.6703	61.62							ISB2001	0.5	10	117.67
ISB2001	0	3.8667	64.984							ISB2001	0.5	10	117.67
ISB2001	0	4.0631	68.476							ISB2001	0.5	10	117.67
ISB2001	0	4.2595	72.102							ISB2001	0.5	10	117.67
ISB2001	0	4.4559	75.866							ISB2001	0.5	10	117.67
ISB2001	0	4.6522	79.772							ISB2001	0.5	10	117.67
ISB2001	0	4.9163	85.257							ISB2001	0.5	10	117.67
ISB2001	0	5.1804	91.021							ISB2001	0.5	10	117.67
ISB2001	0	5.4445	97.074							ISB2001	0.5	10	117.67
ISB2001	0	5.7086	103.43							ISB2001	0.5	10	117.67
ISB2001	0	5.9727	110.1							ISB2001	0.5	10	117.67
ISB2001	0	6.2368	117.1							ISB2001	0.5	10	117.67
ISB2001	0	6.5009	124.44							ISB2001	0.5	10	117.67
ISB2001	0	6.8513	134.73							ISB2001	0.5	10	117.67
ISB2001	0	7.2016	145.66							ISB2001	0.5	10	117.67
ISB2001	0	7.5519	157.27							ISB2001	0.5	10	117.67
ISB2001	0	7.9022	169.59							ISB2001	0.5	10	117.67
ISB2001	0	8.2525	182.64							ISB2001	0.5	10	117.67
ISB2001	0	8.6029	196.44							ISB2001	0.5	10	117.67
ISB2001	0	8.9532	211							ISB2001	0.5	10	117.67
ISB2001	0	9	213.01							ISB2001	0.5	10	117.67
ISB2001	0	9	213.01							ISB2001	0.5	10	117.67
ISB2001	0	9.0086	213.38							ISB2001	0.5	10	117.67
ISB2001	0	9.0172	213.75							ISB2001	0.5	10	117.67
ISB2001	0	9.0244	214.06							ISB2001	0.5	10	117.67
ISB2001	0	9.0315	214.37							ISB2001	0.5	10	117.67
ISB2001	0	9.0387	214.68							ISB2001	0.5	10	117.67
ISB2001	0	9.0921	217							ISB2001	0.5	10	117.67
ISB2001	0	9.1456	219.34							ISB2001	0.5	10	117.67
ISB2001	0	9.1991	221.7							ISB2001	0.5	10	117.67
ISB2001	0	9.2526	224.07							ISB2001	0.5	10	117.67
ISB2001	0	9.3297	227.53							ISB2001	0.5	10	117.67
ISB2001	0	9.4068	231.03							ISB2001	0.5	10	117.67
ISB2001	0	9.4839	234.57							ISB2001	0.5	10	117.67
ISB2001	0	9.5611	238.14							ISB2001	0.5	10	117.67
ISB2001	0	9.6382	241.76							ISB2001	0.5	10	117.67
ISB2001	0	9.8831	253.49							ISB2001	0.5	10	117.67
ISB2001	0	10.128	265.62							ISB2001	0.5	10	117.67
ISB2001	0	10.373	278.13							ISB2001	0.5	10	117.67
ISB2001	0	10.618	291.03							ISB2001	0.5	10	117.67
ISB2001	0	10.863	304.31							ISB2001	0.5	10	117.67
ISB2001	0	11.173	321.65							ISB2001	0.5	10	117.67
ISB2001	0	11.483	339.58							ISB2001	0.5	10	117.67
ISB2001	0	11.793	358.07							ISB2001	0.5	10	117.67
ISB2001	0	12.103	377.09							ISB2001	0.5	10	117.67
ISB2001	0	12.413	396.61							ISB2001	0.5	10	117.67
ISB2001	0	12.723	416.6							ISB2001	0.5	10	117.67
ISB2001	0	13.152	444.9							ISB2001	0.5	10	117.67
ISB2001	0	13.58	473.88							ISB2001	0.5	10	117.67
ISB2001	0	14.009	503.41							ISB2001	0.5	10	117.67
ISB2001	0	14.437	533.33							ISB2001	0.5	10	117.67
ISB2001	0	14.866	563.47							ISB2001	0.5	10	117.67
ISB2001	0	15.294	593.67							ISB2001	0.5	10	117.67
ISB2001	0	15.723	623.76							ISB2001	0.5	10	117.67
ISB2001	0	16	643.08							ISB2001	0.5	10	117.67
ISB2001	0	16	643.08							ISB2001	0.5	10	117.67
ISB2001	0	16.015	644.14							ISB2001	0.5	10	117.67
ISB2001	0	16.031	645.2							ISB2001	0.5	10	117.67
ISB2001	0	16.046	646.26							ISB2001	0.5	10	117.67
ISB2001	0	16.098	649.87							ISB2001	0.5	10	117.67
ISB2001	0	16.15	653.48							ISB2001	0.5	10	117.67
ISB2001	0	16.202	657.08							ISB2001	0.5	10	117.67
ISB2001	0	16.255	660.68							ISB2001	0.5	10	117.67
ISB2001	0	16.348	667.11							ISB2001	0.5	10	117.67
ISB2001	0	16.442	673.51							ISB2001	0.5	10	117.67
ISB2001	0	16.536	679.89							ISB2001	0.5	10	117.67
ISB2001	0	16.629	686.23							ISB2001	0.5	10	117.67
ISB2001	0	16.836	700.12							ISB2001	0.5	10	117.67
ISB2001	0	17	711.05							ISB2001	0.5	10	117.67
ISB2001	0	17	711.05							ISB2001	0.5	10	117.67
ISB2001	0	17.017	712.2							ISB2001	0.5	10	117.67
ISB2001	0	17.032	713.14							ISB2001	0.5	10	117.67
ISB2001	0	17.046	714.09							ISB2001	0.5	10	117.67
ISB2001	0	17.06	715.04							ISB2001	0.5	10	117.67
ISB2001	0	17.144	720.53							ISB2001	0.5	10	117.67
ISB2001	0	17.228	726							ISB2001	0.5	10	117.67
ISB2001	0	17.311	731.44							ISB2001	0.5	10	117.67
ISB2001	0	17.395	736.84							ISB2001	0.5	10	117.67
ISB2001	0	17.518	744.75							ISB2001	0.5	10	117.67
ISB2001	0	17.642	752.59							ISB2001	0.5	10	117.67
ISB2001	0	17.765	760.34							ISB2001	0.5	10	117.67
ISB2001	0	17.889	768.01							ISB2001	0.5	10	117.67
ISB2001	0	18.013	775.59							ISB2001	0.5	10	117.67
ISB2001	0	18.303	793.06							ISB2001	0.5	10	117.67
ISB2001	0	18.594	810							ISB2001	0.5	10	117.68
ISB2001	0	18.885	826.38							ISB2001	0.5	10	117.68
ISB2001	0	19.175	842.16							ISB2001	0.5	10	117.68
ISB2001	0	19.466	857.33							ISB2001	0.5	10	117.68
ISB2001	0	19.757	871.87							ISB2001	0.5	10	117.68
ISB2001	0	20.172	891.54							ISB2001	0.5	10	117.68
ISB2001	0	20.588	909.86							ISB2001	0.5	10	117.68
ISB2001	0	21.004	926.81							ISB2001	0.5	10	117.68
ISB2001	0	21.42	942.4							ISB2001	0.5	10	117.68
ISB2001	0	21.836	956.64							ISB2001	0.5	10	117.68
ISB2001	0	22.251	969.55							ISB2001	0.5	10	117.68
ISB2001	0	22.702	982.08							ISB2001	0.5	10	117.68
ISB2001	0	23	989.57							ISB2001	0.5	10	117.68
ISB2001	0	23	989.57							ISB2001	0.5	10	117.68
ISB2001	0	23.019	990.03							ISB2001	0.5	10	117.68
ISB2001	0	23.038	990.48							ISB2001	0.5	10	117.68
ISB2001	0	23.054	990.86							ISB2001	0.5	10	117.68
ISB2001	0	23.07	991.23							ISB2001	0.5	10	117.68
ISB2001	0	23.086	991.6							ISB2001	0.5	10	117.69
ISB2001	0	23.177	993.71							ISB2001	0.5	10	117.69
ISB2001	0	23.268	995.76							ISB2001	0.5	10	117.69
ISB2001	0	23.359	997.75							ISB2001	0.5	10.001	117.69
ISB2001	0	23.45	999.69							ISB2001	0.5	10.001	117.69
ISB2001	0	23.586	1002.5							ISB2001	0.5	10.001	117.69
ISB2001	0	23.722	1005.2							ISB2001	0.5	10.001	117.69
ISB2001	0	23.858	1007.7							ISB2001	0.5	10.001	117.69
ISB2001	0	23.994	1010.2							ISB2001	0.5	10.001	117.69
ISB2001	0	24.27	1014.8							ISB2001	0.5	10.001	117.69
ISB2001	0	24.547	1018.9							ISB2001	0.5	10.001	117.69
ISB2001	0	24.824	1022.7							ISB2001	0.5	10.001	117.7
ISB2001	0	25.1	1026							ISB2001	0.5	10.001	117.7
ISB2001	0	25.377	1028.9							ISB2001	0.5	10.001	117.7
ISB2001	0	25.77	1032.4							ISB2001	0.5	10.001	117.7
ISB2001	0	26.163	1035.2							ISB2001	0.5	10.001	117.7
ISB2001	0	26.557	1037.4							ISB2001	0.5	10.001	117.7
ISB2001	0	26.95	1039							ISB2001	0.5	10.001	117.7
ISB2001	0	27.344	1040							ISB2001	0.5	10.001	117.71
ISB2001	0	27.737	1040.6							ISB2001	0.5	10.001	117.71
ISB2001	0	28.261	1040.8							ISB2001	0.5	10.001	117.71
ISB2001	0	28.785	1040.3							ISB2001	0.5	10.001	117.71
ISB2001	0	29.308	1039.3							ISB2001	0.5	10.001	117.71
ISB2001	0	29.832	1037.9							ISB2001	0.5	10.001	117.71
ISB2001	0	30	1037.3							ISB2001	0.5	10.001	117.72
ISB2001	0.02	1.875e-08	18							ISB2001	0.5	10.001	117.72
ISB2001	0.02	3.75e-08	18							ISB2001	0.5	10.001	117.72
ISB2001	0.02	5.1669e-08	18							ISB2001	0.5	10.001	117.72
ISB2001	0.02	6.5839e-08	18							ISB2001	0.5	10.001	117.73
ISB2001	0.02	7.7352e-08	18							ISB2001	0.5	10.002	117.73
ISB2001	0.02	8.8864e-08	18							ISB2001	0.5	10.002	117.73
ISB2001	0.02	1.0038e-07	18							ISB2001	0.5	10.002	117.74
ISB2001	0.02	1.2197e-07	18							ISB2001	0.5	10.002	117.74
ISB2001	0.02	1.4356e-07	18							ISB2001	0.5	10.002	117.74
ISB2001	0.02	1.6515e-07	18							ISB2001	0.5	10.002	117.74
ISB2001	0.02	1.8674e-07	18							ISB2001	0.5	10.002	117.75
ISB2001	0.02	2.3323e-07	18							ISB2001	0.5	10.002	117.75
ISB2001	0.02	2.7973e-07	18							ISB2001	0.5	10.002	117.76
ISB2001	0.02	3.2623e-07	18							ISB2001	0.5	10.002	117.76
ISB2001	0.02	3.7273e-07	18							ISB2001	0.5	10.002	117.77
ISB2001	0.02	4.1922e-07	18							ISB2001	0.5	10.002	117.77
ISB2001	0.02	5.4537e-07	18							ISB2001	0.5	10.003	117.77
ISB2001	0.02	6.7152e-07	18							ISB2001	0.5	10.003	117.78
ISB2001	0.02	7.9766e-07	18							ISB2001	0.5	10.003	117.79
ISB2001	0.02	9.2381e-07	18							ISB2001	0.5	10.003	117.79
ISB2001	0.02	1.05e-06	18							ISB2001	0.5	10.003	117.8
ISB2001	0.02	1.7212e-06	18							ISB2001	0.5	10.003	117.8
ISB2001	0.02	2.3924e-06	18							ISB2001	0.5	10.003	117.81
ISB2001	0.02	3.0636e-06	18							ISB2001	0.5	10.004	117.82
ISB2001	0.02	3.7348e-06	18							ISB2001	0.5	10.004	117.83
ISB2001	0.02	4.406e-06	18							ISB2001	0.5	10.004	117.83
ISB2001	0.02	7.3551e-06	18							ISB2001	0.5	10.004	117.84
ISB2001	0.02	1.0304e-05	18							ISB2001	0.5	10.004	117.85
ISB2001	0.02	1.3253e-05	18							ISB2001	0.5	10.005	117.86
ISB2001	0.02	1.6202e-05	18							ISB2001	0.5	10.005	117.87
ISB2001	0.02	1.9151e-05	18							ISB2001	0.5	10.005	117.88
ISB2001	0.02	3.0107e-05	18							ISB2001	0.5	10.005	117.89
ISB2001	0.02	4.1062e-05	18							ISB2001	0.5	10.006	117.9
ISB2001	0.02	5.2018e-05	18							ISB2001	0.5	10.006	117.91
ISB2001	0.02	6.2973e-05	18							ISB2001	0.5	10.006	117.92
ISB2001	0.02	7.3929e-05	18.001							ISB2001	0.5	10.006	117.93
ISB2001	0.02	8.4884e-05	18.001							ISB2001	0.5	10.007	117.94
ISB2001	0.02	0.00013484	18.001							ISB2001	0.5	10.007	117.95
ISB2001	0.02	0.0001848	18.001							ISB2001	0.5	10.007	117.97
ISB2001	0.02	0.00023476	18.002							ISB2001	0.5	10.008	117.98
ISB2001	0.02	0.00028472	18.002							ISB2001	0.5	10.008	118
ISB2001	0.02	0.00033468	18.003							ISB2001	0.5	10.008	118.01
ISB2001	0.02	0.00038463	18.003							ISB2001	0.5	10.009	118.02
ISB2001	0.02	0.00063922	18.005							ISB2001	0.5	10.009	118.04
ISB2001	0.02	0.0008938	18.007							ISB2001	0.5	10.009	118.05
ISB2001	0.02	0.0011484	18.009							ISB2001	0.5	10.01	118.07
ISB2001	0.02	0.001403	18.011							ISB2001	0.5	10.01	118.1
ISB2001	0.02	0.0016576	18.013							ISB2001	0.5	10.011	118.12
ISB2001	0.02	0.0019121	18.015							ISB2001	0.5	10.011	118.14
ISB2001	0.02	0.0033137	18.026							ISB2001	0.5	10.012	118.16
ISB2001	0.02	0.0047152	18.037							ISB2001	0.5	10.012	118.18
ISB2001	0.02	0.0061167	18.048							ISB2001	0.5	10.013	118.2
ISB2001	0.02	0.0075182	18.059							ISB2001	0.5	10.014	118.23
ISB2001	0.02	0.0089198	18.07							ISB2001	0.5	10.015	118.27
ISB2001	0.02	0.010321	18.08							ISB2001	0.5	10.015	118.3
ISB2001	0.02	0.014316	18.112							ISB2001	0.5	10.016	118.33
ISB2001	0.02	0.018312	18.143							ISB2001	0.5	10.017	118.37
ISB2001	0.02	0.022307	18.174							ISB2001	0.5	10.018	118.4
ISB2001	0.02	0.026302	18.205							ISB2001	0.5	10.019	118.44
ISB2001	0.02	0.030297	18.237							ISB2001	0.5	10.02	118.48
ISB2001	0.02	0.034293	18.268							ISB2001	0.5	10.021	118.52
ISB2001	0.02	0.038288	18.3							ISB2001	0.5	10.022	118.56
ISB2001	0.02	0.056293	18.441							ISB2001	0.5	10.023	118.6
ISB2001	0.02	0.074298	18.584							ISB2001	0.5	10.024	118.64
ISB2001	0.02	0.092303	18.727							ISB2001	0.5	10.025	118.68
ISB2001	0.02	0.11031	18.87							ISB2001	0.5	10.026	118.72
ISB2001	0.02	0.12831	19.014							ISB2001	0.5	10.027	118.77
ISB2001	0.02	0.14632	19.159							ISB2001	0.5	10.028	118.82
ISB2001	0.02	0.16432	19.305							ISB2001	0.5	10.029	118.87
ISB2001	0.02	0.20104	19.603							ISB2001	0.5	10.03	118.92
ISB2001	0.02	0.23775	19.904							ISB2001	0.5	10.032	118.97
ISB2001	0.02	0.27446	20.207							ISB2001	0.5	10.033	119.02
ISB2001	0.02	0.31118	20.513							ISB2001	0.5	10.034	119.06
ISB2001	0.02	0.34789	20.822							ISB2001	0.5	10.035	119.12
ISB2001	0.02	0.3846	21.133							ISB2001	0.5	10.037	119.17
ISB2001	0.02	0.42132	21.447							ISB2001	0.5	10.038	119.23
ISB2001	0.02	0.48044	21.958							ISB2001	0.5	10.039	119.29
ISB2001	0.02	0.53957	22.476							ISB2001	0.5	10.041	119.34
ISB2001	0.02	0.59869	23.002							ISB2001	0.5	10.042	119.4
ISB2001	0.02	0.65781	23.534							ISB2001	0.5	10.043	119.45
ISB2001	0.02	0.71694	24.073							ISB2001	0.5	10.045	119.53
ISB2001	0.02	0.77606	24.62							ISB2001	0.5	10.047	119.6
ISB2001	0.02	0.83519	25.173							ISB2001	0.5	10.049	119.67
ISB2001	0.02	0.91987	25.979							ISB2001	0.5	10.051	119.74
ISB2001	0.02	1.0046	26.801							ISB2001	0.5	10.052	119.82
ISB2001	0.02	1.0892	27.637							ISB2001	0.5	10.054	119.89
ISB2001	0.02	1.1739	28.49							ISB2001	0.5	10.056	119.96
ISB2001	0.02	1.2586	29.358							ISB2001	0.5	10.058	120.04
ISB2001	0.02	1.3433	30.242							ISB2001	0.5	10.06	120.12
ISB2001	0.02	1.428	31.142							ISB2001	0.5	10.062	120.19
ISB2001	0.02	1.5422	32.383							ISB2001	0.5	10.064	120.27
ISB2001	0.02	1.6565	33.654							ISB2001	0.5	10.066	120.35
ISB2001	0.02	1.7707	34.955							ISB2001	0.5	10.067	120.42
ISB2001	0.02	1.885	36.288							ISB2001	0.5	10.069	120.5
ISB2001	0.02	1.9992	37.653							ISB2001	0.5	10.071	120.58
ISB2001	0.02	2.1135	39.05							ISB2001	0.5	10.074	120.67
ISB2001	0.02	2.2277	40.48							ISB2001	0.5	10.076	120.76
ISB2001	0.02	2.3777	42.407							ISB2001	0.5	10.078	120.84
ISB2001	0.02	2.5277	44.394							ISB2001	0.5	10.08	120.93
ISB2001	0.02	2.6777	46.441							ISB2001	0.5	10.082	121.01
ISB2001	0.02	2.8276	48.55							ISB2001	0.5	10.084	121.1
ISB2001	0.02	2.9776	50.722							ISB2001	0.5	10.087	121.2
ISB2001	0.02	3.1276	52.958							ISB2001	0.5	10.09	121.31
ISB2001	0.02	3.2776	55.262							ISB2001	0.5	10.092	121.42
ISB2001	0.02	3.474	58.38							ISB2001	0.5	10.095	121.52
ISB2001	0.02	3.6703	61.62							ISB2001	0.5	10.098	121.63
ISB2001	0.02	3.8667	64.984							ISB2001	0.5	10.1	121.73
ISB2001	0.02	4.0631	68.476							ISB2001	0.5	10.103	121.84
ISB2001	0.02	4.2595	72.102							ISB2001	0.5	10.107	122
ISB2001	0.02	4.4559	75.866							ISB2001	0.5	10.111	122.16
ISB2001	0.02	4.6522	79.772							ISB2001	0.5	10.115	122.32
ISB2001	0.02	4.9163	85.257							ISB2001	0.5	10.119	122.49
ISB2001	0.02	5.1804	91.021							ISB2001	0.5	10.123	122.65
ISB2001	0.02	5.4445	97.074							ISB2001	0.5	10.127	122.81
ISB2001	0.02	5.7086	103.43							ISB2001	0.5	10.131	122.97
ISB2001	0.02	5.9727	110.1							ISB2001	0.5	10.136	123.15
ISB2001	0.02	6.2368	117.1							ISB2001	0.5	10.141	123.34
ISB2001	0.02	6.5009	124.44							ISB2001	0.5	10.146	123.52
ISB2001	0.02	6.8513	134.73							ISB2001	0.5	10.15	123.71
ISB2001	0.02	7.2016	145.66							ISB2001	0.5	10.155	123.89
ISB2001	0.02	7.5519	157.27							ISB2001	0.5	10.16	124.08
ISB2001	0.02	7.9022	169.59							ISB2001	0.5	10.166	124.32
ISB2001	0.02	8.2525	182.64							ISB2001	0.5	10.172	124.55
ISB2001	0.02	8.6029	196.44							ISB2001	0.5	10.178	124.79
ISB2001	0.02	8.9532	211							ISB2001	0.5	10.184	125.02
ISB2001	0.02	9	213.01							ISB2001	0.5	10.19	125.25
ISB2001	0.02	9	213.01							ISB2001	0.5	10.196	125.49
ISB2001	0.02	9	213.01							ISB2001	0.5	10.204	125.77
ISB2001	0.02	9	213.01							ISB2001	0.5	10.211	126.06
ISB2001	0.02	9	213.01							ISB2001	0.5	10.219	126.35
ISB2001	0.02	9	213.01							ISB2001	0.5	10.226	126.63
ISB2001	0.02	9	213.01							ISB2001	0.5	10.234	126.92
ISB2001	0.02	9	213.01							ISB2001	0.5	10.241	127.2
ISB2001	0.02	9	213.01							ISB2001	0.5	10.249	127.48
ISB2001	0.02	9	213.01							ISB2001	0.5	10.258	127.82
ISB2001	0.02	9	213.01							ISB2001	0.5	10.267	128.15
ISB2001	0.02	9	213.01							ISB2001	0.5	10.276	128.48
ISB2001	0.02	9	213.01							ISB2001	0.5	10.285	128.81
ISB2001	0.02	9	213.01							ISB2001	0.5	10.293	129.14
ISB2001	0.02	9	213.01							ISB2001	0.5	10.302	129.47
ISB2001	0.02	9	213.01							ISB2001	0.5	10.311	129.8
ISB2001	0.02	9	213.01							ISB2001	0.5	10.322	130.17
ISB2001	0.02	9	213.01							ISB2001	0.5	10.332	130.55
ISB2001	0.02	9	213.01							ISB2001	0.5	10.342	130.92
ISB2001	0.02	9	213.01							ISB2001	0.5	10.353	131.3
ISB2001	0.02	9	213.01							ISB2001	0.5	10.363	131.67
ISB2001	0.02	9	213.01							ISB2001	0.5	10.373	132.04
ISB2001	0.02	9	213.01							ISB2001	0.5	10.384	132.41
ISB2001	0.02	9	213.01							ISB2001	0.5	10.395	132.82
ISB2001	0.02	9	213.01							ISB2001	0.5	10.407	133.23
ISB2001	0.02	9	213.01							ISB2001	0.5	10.418	133.63
ISB2001	0.02	9	213.01							ISB2001	0.5	10.43	134.04
ISB2001	0.02	9	213.01							ISB2001	0.5	10.442	134.44
ISB2001	0.02	9	213.01							ISB2001	0.5	10.453	134.84
ISB2001	0.02	9	213.01							ISB2001	0.5	10.47	135.43
ISB2001	0.02	9	213.01							ISB2001	0.5	10.487	136.02
ISB2001	0.02	9	213.01							ISB2001	0.5	10.505	136.6
ISB2001	0.02	9	213.01							ISB2001	0.5	10.522	137.18
ISB2001	0.02	9	213.01							ISB2001	0.5	10.539	137.76
ISB2001	0.02	9	213.01							ISB2001	0.5	10.556	138.33
ISB2001	0.02	9	213.01							ISB2001	0.5	10.576	138.99
ISB2001	0.02	9	213.01							ISB2001	0.5	10.596	139.65
ISB2001	0.02	9	213.01							ISB2001	0.5	10.616	140.31
ISB2001	0.02	9	213.01							ISB2001	0.5	10.637	140.96
ISB2001	0.02	9	213.01							ISB2001	0.5	10.657	141.61
ISB2001	0.02	9	213.01							ISB2001	0.5	10.677	142.24
ISB2001	0.02	9	213.01							ISB2001	0.5	10.697	142.88
ISB2001	0.02	9	213.01							ISB2001	0.5	10.725	143.76
ISB2001	0.02	9	213.01							ISB2001	0.5	10.754	144.64
ISB2001	0.02	9	213.01							ISB2001	0.5	10.782	145.5
ISB2001	0.02	9	213.01							ISB2001	0.5	10.81	146.36
ISB2001	0.02	9	213.01							ISB2001	0.5	10.839	147.2
ISB2001	0.02	9	213.01							ISB2001	0.5	10.867	148.03
ISB2001	0.02	9	213.01							ISB2001	0.5	10.896	148.86
ISB2001	0.02	9	213.01							ISB2001	0.5	10.929	149.8
ISB2001	0.02	9	213.01							ISB2001	0.5	10.961	150.74
ISB2001	0.02	9	213.01							ISB2001	0.5	10.994	151.66
ISB2001	0.02	9	213.01							ISB2001	0.5	11.027	152.57
ISB2001	0.02	9	213.01							ISB2001	0.5	11.06	153.46
ISB2001	0.02	9	213.01							ISB2001	0.5	11.093	154.34
ISB2001	0.02	9	213.01							ISB2001	0.5	11.126	155.22
ISB2001	0.02	9	213.01							ISB2001	0.5	11.166	156.26
ISB2001	0.02	9	213.01							ISB2001	0.5	11.206	157.29
ISB2001	0.02	9	213.01							ISB2001	0.5	11.246	158.3
ISB2001	0.02	9	213.01							ISB2001	0.5	11.287	159.29
ISB2001	0.02	9	213.01							ISB2001	0.5	11.327	160.26
ISB2001	0.02	9	213.01							ISB2001	0.5	11.367	161.22
ISB2001	0.02	9	213.01							ISB2001	0.5	11.407	162.16
ISB2001	0.02	9	213.01							ISB2001	0.5	11.454	163.26
ISB2001	0.02	9	213.01							ISB2001	0.5	11.502	164.33
ISB2001	0.02	9	213.01							ISB2001	0.5	11.549	165.38
ISB2001	0.02	9	213.01							ISB2001	0.5	11.589	166.23
ISB2001	0.02	9	213.01							ISB2001	0.5	11.628	167.07
ISB2001	0.02	9.0001	213.01							ISB2001	0.5	11.667	167.89
ISB2001	0.02	9.0001	213.01							ISB2001	0.5	11.707	168.7
ISB2001	0.02	9.0001	213.01							ISB2001	0.5	11.746	169.49
ISB2001	0.02	9.0001	213.01							ISB2001	0.5	11.785	170.27
ISB2001	0.02	9.0001	213.01							ISB2001	0.5	11.832	171.16
ISB2001	0.02	9.0001	213.01							ISB2001	0.5	11.878	172.04
ISB2001	0.02	9.0001	213.01							ISB2001	0.5	11.924	172.9
ISB2001	0.02	9.0001	213.01							ISB2001	0.5	11.971	173.74
ISB2001	0.02	9.0001	213.01							ISB2001	0.5	12.017	174.56
ISB2001	0.02	9.0001	213.01							ISB2001	0.5	12.063	175.37
ISB2001	0.02	9.0001	213.01							ISB2001	0.5	12.11	176.15
ISB2001	0.02	9.0001	213.01							ISB2001	0.5	12.158	176.95
ISB2001	0.02	9.0001	213.01							ISB2001	0.5	12.206	177.73
ISB2001	0.02	9.0001	213.01							ISB2001	0.5	12.255	178.48
ISB2001	0.02	9.0001	213.01							ISB2001	0.5	12.303	179.22
ISB2001	0.02	9.0001	213.01							ISB2001	0.5	12.351	179.94
ISB2001	0.02	9.0001	213.01							ISB2001	0.5	12.4	180.64
ISB2001	0.02	9.0001	213.01							ISB2001	0.5	12.448	181.32
ISB2001	0.02	9.0002	213.01							ISB2001	0.5	12.496	181.99
ISB2001	0.02	9.0002	213.02							ISB2001	0.5	12.551	182.71
ISB2001	0.02	9.0002	213.02							ISB2001	0.5	12.605	183.42
ISB2001	0.02	9.0002	213.02							ISB2001	0.5	12.659	184.1
ISB2001	0.02	9.0002	213.02							ISB2001	0.5	12.714	184.75
ISB2001	0.02	9.0002	213.02							ISB2001	0.5	12.768	185.39
ISB2001	0.02	9.0002	213.02							ISB2001	0.5	12.823	186
ISB2001	0.02	9.0002	213.02							ISB2001	0.5	12.877	186.59
ISB2001	0.02	9.0002	213.02							ISB2001	0.5	12.942	187.26
ISB2001	0.02	9.0002	213.02							ISB2001	0.5	13.006	187.91
ISB2001	0.02	9.0003	213.02							ISB2001	0.5	13.071	188.52
ISB2001	0.02	9.0003	213.02							ISB2001	0.5	13.135	189.11
ISB2001	0.02	9.0003	213.02							ISB2001	0.5	13.2	189.66
ISB2001	0.02	9.0003	213.02							ISB2001	0.5	13.264	190.19
ISB2001	0.02	9.0003	213.02							ISB2001	0.5	13.355	190.88
ISB2001	0.02	9.0003	213.02							ISB2001	0.5	13.446	191.52
ISB2001	0.02	9.0003	213.02							ISB2001	0.5	13.537	192.11
ISB2001	0.02	9.0004	213.02							ISB2001	0.5	13.627	192.64
ISB2001	0.02	9.0004	213.02							ISB2001	0.5	13.718	193.12
ISB2001	0.02	9.0004	213.03							ISB2001	0.5	13.809	193.55
ISB2001	0.02	9.0004	213.03							ISB2001	0.5	13.937	194.08
ISB2001	0.02	9.0005	213.03							ISB2001	0.5	14.066	194.51
ISB2001	0.02	9.0005	213.03							ISB2001	0.5	14.194	194.84
ISB2001	0.02	9.0005	213.03							ISB2001	0.5	14.323	195.08
ISB2001	0.02	9.0005	213.03							ISB2001	0.5	14.452	195.24
ISB2001	0.02	9.0005	213.03							ISB2001	0.5	14.58	195.3
ISB2001	0.02	9.0006	213.03							ISB2001	0.5	14.737	195.26
ISB2001	0.02	9.0006	213.03							ISB2001	0.5	14.894	195.11
ISB2001	0.02	9.0006	213.04							ISB2001	0.5	15.051	194.83
ISB2001	0.02	9.0007	213.04							ISB2001	0.5	15.207	194.44
ISB2001	0.02	9.0007	213.04							ISB2001	0.5	15.364	193.94
ISB2001	0.02	9.0007	213.04							ISB2001	0.5	15.521	193.33
ISB2001	0.02	9.0007	213.04							ISB2001	0.5	15.697	192.53
ISB2001	0.02	9.0008	213.04							ISB2001	0.5	15.873	191.61
ISB2001	0.02	9.0008	213.04							ISB2001	0.5	16.049	190.57
ISB2001	0.02	9.0009	213.05							ISB2001	0.5	16.225	189.42
ISB2001	0.02	9.0009	213.05							ISB2001	0.5	16.401	188.16
ISB2001	0.02	9.0009	213.05							ISB2001	0.5	16.577	186.81
ISB2001	0.02	9.001	213.05							ISB2001	0.5	16.79	185.04
ISB2001	0.02	9.001	213.05							ISB2001	0.5	17	183.17
ISB2001	0.02	9.001	213.05							ISB2001	0.5	17	183.17
ISB2001	0.02	9.0011	213.05							ISB2001	0.5	17	183.17
ISB2001	0.02	9.0011	213.06							ISB2001	0.5	17	183.17
ISB2001	0.02	9.0012	213.06							ISB2001	0.5	17	183.17
ISB2001	0.02	9.0012	213.06							ISB2001	0.5	17	183.17
ISB2001	0.02	9.0013	213.06							ISB2001	0.5	17	183.17
ISB2001	0.02	9.0013	213.06							ISB2001	0.5	17	183.17
ISB2001	0.02	9.0014	213.07							ISB2001	0.5	17	183.17
ISB2001	0.02	9.0014	213.07							ISB2001	0.5	17	183.17
ISB2001	0.02	9.0015	213.07							ISB2001	0.5	17	183.17
ISB2001	0.02	9.0015	213.07							ISB2001	0.5	17	183.17
ISB2001	0.02	9.0016	213.08							ISB2001	0.5	17	183.17
ISB2001	0.02	9.0017	213.08							ISB2001	0.5	17	183.17
ISB2001	0.02	9.0017	213.08							ISB2001	0.5	17	183.17
ISB2001	0.02	9.0018	213.09							ISB2001	0.5	17	183.17
ISB2001	0.02	9.0019	213.09							ISB2001	0.5	17	183.17
ISB2001	0.02	9.002	213.09							ISB2001	0.5	17	183.17
ISB2001	0.02	9.0021	213.1							ISB2001	0.5	17	183.17
ISB2001	0.02	9.0022	213.1							ISB2001	0.5	17	183.17
ISB2001	0.02	9.0023	213.11							ISB2001	0.5	17	183.17
ISB2001	0.02	9.0024	213.11							ISB2001	0.5	17	183.17
ISB2001	0.02	9.0025	213.12							ISB2001	0.5	17	183.17
ISB2001	0.02	9.0027	213.12							ISB2001	0.5	17	183.17
ISB2001	0.02	9.0028	213.13							ISB2001	0.5	17	183.17
ISB2001	0.02	9.0029	213.14							ISB2001	0.5	17	183.17
ISB2001	0.02	9.0031	213.14							ISB2001	0.5	17	183.17
ISB2001	0.02	9.0032	213.15							ISB2001	0.5	17	183.17
ISB2001	0.02	9.0034	213.15							ISB2001	0.5	17.001	183.17
ISB2001	0.02	9.0036	213.16							ISB2001	0.5	17.001	183.17
ISB2001	0.02	9.0039	213.17							ISB2001	0.5	17.001	183.17
ISB2001	0.02	9.0041	213.18							ISB2001	0.5	17.001	183.17
ISB2001	0.02	9.0043	213.19							ISB2001	0.5	17.001	183.16
ISB2001	0.02	9.0046	213.2							ISB2001	0.5	17.001	183.16
ISB2001	0.02	9.0048	213.21							ISB2001	0.5	17.001	183.16
ISB2001	0.02	9.005	213.22							ISB2001	0.5	17.001	183.16
ISB2001	0.02	9.0053	213.24							ISB2001	0.5	17.001	183.16
ISB2001	0.02	9.0056	213.25							ISB2001	0.5	17.001	183.16
ISB2001	0.02	9.006	213.26							ISB2001	0.5	17.001	183.16
ISB2001	0.02	9.0063	213.28							ISB2001	0.5	17.001	183.16
ISB2001	0.02	9.0066	213.29							ISB2001	0.5	17.001	183.16
ISB2001	0.02	9.0069	213.3							ISB2001	0.5	17.001	183.16
ISB2001	0.02	9.0072	213.32							ISB2001	0.5	17.001	183.16
ISB2001	0.02	9.0076	213.34							ISB2001	0.5	17.001	183.16
ISB2001	0.02	9.008	213.35							ISB2001	0.5	17.002	183.16
ISB2001	0.02	9.0084	213.37							ISB2001	0.5	17.002	183.15
ISB2001	0.02	9.0088	213.39							ISB2001	0.5	17.002	183.15
ISB2001	0.02	9.0092	213.4							ISB2001	0.5	17.002	183.15
ISB2001	0.02	9.0096	213.42							ISB2001	0.5	17.002	183.15
ISB2001	0.02	9.01	213.44							ISB2001	0.5	17.003	183.15
ISB2001	0.02	9.0105	213.46							ISB2001	0.5	17.003	183.15
ISB2001	0.02	9.0109	213.48							ISB2001	0.5	17.003	183.14
ISB2001	0.02	9.0114	213.5							ISB2001	0.5	17.003	183.14
ISB2001	0.02	9.0119	213.52							ISB2001	0.5	17.003	183.14
ISB2001	0.02	9.0124	213.54							ISB2001	0.5	17.004	183.14
ISB2001	0.02	9.0129	213.56							ISB2001	0.5	17.004	183.14
ISB2001	0.02	9.0133	213.58							ISB2001	0.5	17.004	183.13
ISB2001	0.02	9.0139	213.61							ISB2001	0.5	17.004	183.13
ISB2001	0.02	9.0145	213.63							ISB2001	0.5	17.005	183.13
ISB2001	0.02	9.0151	213.66							ISB2001	0.5	17.005	183.12
ISB2001	0.02	9.0157	213.69							ISB2001	0.5	17.005	183.12
ISB2001	0.02	9.0163	213.71							ISB2001	0.5	17.006	183.12
ISB2001	0.02	9.0169	213.74							ISB2001	0.5	17.006	183.12
ISB2001	0.02	9.0176	213.76							ISB2001	0.5	17.006	183.11
ISB2001	0.02	9.0183	213.8							ISB2001	0.5	17.007	183.11
ISB2001	0.02	9.0191	213.83							ISB2001	0.5	17.007	183.11
ISB2001	0.02	9.0199	213.87							ISB2001	0.5	17.008	183.1
ISB2001	0.02	9.0207	213.9							ISB2001	0.5	17.008	183.1
ISB2001	0.02	9.0215	213.93							ISB2001	0.5	17.009	183.09
ISB2001	0.02	9.0223	213.97							ISB2001	0.5	17.009	183.09
ISB2001	0.02	9.0231	214							ISB2001	0.5	17.01	183.08
ISB2001	0.02	9.0242	214.05							ISB2001	0.5	17.01	183.08
ISB2001	0.02	9.0253	214.1							ISB2001	0.5	17.011	183.07
ISB2001	0.02	9.0265	214.15							ISB2001	0.5	17.011	183.07
ISB2001	0.02	9.0276	214.2							ISB2001	0.5	17.012	183.06
ISB2001	0.02	9.0287	214.24							ISB2001	0.5	17.013	183.05
ISB2001	0.02	9.0298	214.29							ISB2001	0.5	17.014	183.05
ISB2001	0.02	9.031	214.34							ISB2001	0.5	17.014	183.04
ISB2001	0.02	9.0327	214.42							ISB2001	0.5	17.015	183.03
ISB2001	0.02	9.0345	214.49							ISB2001	0.5	17.016	183.02
ISB2001	0.02	9.0362	214.57							ISB2001	0.5	17.017	183.02
ISB2001	0.02	9.038	214.64							ISB2001	0.5	17.018	183.01
ISB2001	0.02	9.0397	214.72							ISB2001	0.5	17.019	183
ISB2001	0.02	9.0415	214.79							ISB2001	0.5	17.02	182.99
ISB2001	0.02	9.0432	214.87							ISB2001	0.5	17.021	182.98
ISB2001	0.02	9.046	214.99							ISB2001	0.5	17.022	182.97
ISB2001	0.02	9.0487	215.11							ISB2001	0.5	17.023	182.96
ISB2001	0.02	9.0515	215.23							ISB2001	0.5	17.024	182.95
ISB2001	0.02	9.0543	215.35							ISB2001	0.5	17.026	182.93
ISB2001	0.02	9.057	215.47							ISB2001	0.5	17.027	182.92
ISB2001	0.02	9.0598	215.59							ISB2001	0.5	17.028	182.91
ISB2001	0.02	9.0626	215.7							ISB2001	0.5	17.029	182.9
ISB2001	0.02	9.0661	215.86							ISB2001	0.5	17.031	182.88
ISB2001	0.02	9.0696	216.01							ISB2001	0.5	17.033	182.87
ISB2001	0.02	9.0731	216.16							ISB2001	0.5	17.035	182.85
ISB2001	0.02	9.0766	216.31							ISB2001	0.5	17.037	182.83
ISB2001	0.02	9.0801	216.46							ISB2001	0.5	17.038	182.82
ISB2001	0.02	9.0837	216.61							ISB2001	0.5	17.04	182.8
ISB2001	0.02	9.0872	216.77							ISB2001	0.5	17.042	182.78
ISB2001	0.02	9.0912	216.94							ISB2001	0.5	17.044	182.76
ISB2001	0.02	9.0952	217.11							ISB2001	0.5	17.046	182.75
ISB2001	0.02	9.0992	217.29							ISB2001	0.5	17.048	182.73
ISB2001	0.02	9.1033	217.46							ISB2001	0.5	17.05	182.71
ISB2001	0.02	9.1073	217.63							ISB2001	0.5	17.052	182.69
ISB2001	0.02	9.1113	217.8							ISB2001	0.5	17.054	182.67
ISB2001	0.02	9.1153	217.98							ISB2001	0.5	17.056	182.65
ISB2001	0.02	9.1212	218.23							ISB2001	0.5	17.059	182.62
ISB2001	0.02	9.1271	218.48							ISB2001	0.5	17.062	182.6
ISB2001	0.02	9.1329	218.73							ISB2001	0.5	17.065	182.57
ISB2001	0.02	9.1388	218.98							ISB2001	0.5	17.068	182.54
ISB2001	0.02	9.1446	219.23							ISB2001	0.5	17.07	182.52
ISB2001	0.02	9.1505	219.48							ISB2001	0.5	17.073	182.49
ISB2001	0.02	9.1564	219.74							ISB2001	0.5	17.076	182.46
ISB2001	0.02	9.1655	220.13							ISB2001	0.5	17.08	182.43
ISB2001	0.02	9.1747	220.52							ISB2001	0.5	17.083	182.4
ISB2001	0.02	9.1839	220.91							ISB2001	0.5	17.086	182.37
ISB2001	0.02	9.1931	221.3							ISB2001	0.5	17.09	182.34
ISB2001	0.02	9.2023	221.69							ISB2001	0.5	17.093	182.31
ISB2001	0.02	9.2115	222.08							ISB2001	0.5	17.097	182.26
ISB2001	0.02	9.2225	222.55							ISB2001	0.5	17.102	182.22
ISB2001	0.02	9.2334	223.01							ISB2001	0.5	17.106	182.18
ISB2001	0.02	9.2444	223.47							ISB2001	0.5	17.111	182.13
ISB2001	0.02	9.2554	223.94							ISB2001	0.5	17.115	182.09
ISB2001	0.02	9.2663	224.4							ISB2001	0.5	17.12	182.05
ISB2001	0.02	9.2773	224.86							ISB2001	0.5	17.125	182
ISB2001	0.02	9.2883	225.32							ISB2001	0.5	17.13	181.96
ISB2001	0.02	9.3026	225.92							ISB2001	0.5	17.134	181.91
ISB2001	0.02	9.317	226.52							ISB2001	0.5	17.139	181.87
ISB2001	0.02	9.3313	227.11							ISB2001	0.5	17.144	181.82
ISB2001	0.02	9.3457	227.71							ISB2001	0.5	17.149	181.78
ISB2001	0.02	9.3601	228.3							ISB2001	0.5	17.153	181.73
ISB2001	0.02	9.3744	228.9							ISB2001	0.5	17.158	181.68
ISB2001	0.02	9.3888	229.49							ISB2001	0.5	17.163	181.64
ISB2001	0.02	9.4076	230.26							ISB2001	0.5	17.168	181.59
ISB2001	0.02	9.4265	231.03							ISB2001	0.5	17.173	181.54
ISB2001	0.02	9.4453	231.8							ISB2001	0.5	17.178	181.49
ISB2001	0.02	9.4642	232.56							ISB2001	0.5	17.185	181.42
ISB2001	0.02	9.483	233.33							ISB2001	0.5	17.193	181.35
ISB2001	0.02	9.5019	234.09							ISB2001	0.5	17.2	181.28
ISB2001	0.02	9.5207	234.84							ISB2001	0.5	17.207	181.21
ISB2001	0.02	9.5456	235.84							ISB2001	0.5	17.215	181.13
ISB2001	0.02	9.5706	236.83							ISB2001	0.5	17.222	181.06
ISB2001	0.02	9.5955	237.82							ISB2001	0.5	17.232	180.97
ISB2001	0.02	9.6204	238.81							ISB2001	0.5	17.242	180.87
ISB2001	0.02	9.6454	239.79							ISB2001	0.5	17.252	180.77
ISB2001	0.02	9.6703	240.76							ISB2001	0.5	17.262	180.67
ISB2001	0.02	9.6952	241.73							ISB2001	0.5	17.271	180.58
ISB2001	0.02	9.7272	242.97							ISB2001	0.5	17.281	180.48
ISB2001	0.02	9.7591	244.2							ISB2001	0.5	17.291	180.38
ISB2001	0.02	9.7911	245.43							ISB2001	0.5	17.303	180.26
ISB2001	0.02	9.823	246.64							ISB2001	0.5	17.315	180.15
ISB2001	0.02	9.855	247.86							ISB2001	0.5	17.327	180.03
ISB2001	0.02	9.8869	249.06							ISB2001	0.5	17.338	179.91
ISB2001	0.02	9.9188	250.26							ISB2001	0.5	17.35	179.79
ISB2001	0.02	9.9517	251.49							ISB2001	0.5	17.362	179.67
ISB2001	0.02	9.9846	252.71							ISB2001	0.5	17.374	179.55
ISB2001	0.02	10.017	253.93							ISB2001	0.5	17.388	179.41
ISB2001	0.02	10.05	255.13							ISB2001	0.5	17.401	179.27
ISB2001	0.02	10.083	256.34							ISB2001	0.5	17.415	179.14
ISB2001	0.02	10.116	257.54							ISB2001	0.5	17.428	179
ISB2001	0.02	10.149	258.73							ISB2001	0.5	17.442	178.86
ISB2001	0.02	10.19	260.2							ISB2001	0.5	17.456	178.72
ISB2001	0.02	10.23	261.65							ISB2001	0.5	17.473	178.53
ISB2001	0.02	10.271	263.11							ISB2001	0.5	17.491	178.34
ISB2001	0.02	10.312	264.55							ISB2001	0.5	17.509	178.16
ISB2001	0.02	10.353	265.98							ISB2001	0.5	17.527	177.97
ISB2001	0.02	10.393	267.41							ISB2001	0.5	17.545	177.78
ISB2001	0.02	10.434	268.83							ISB2001	0.5	17.563	177.59
ISB2001	0.02	10.478	270.35							ISB2001	0.5	17.584	177.37
ISB2001	0.02	10.522	271.87							ISB2001	0.5	17.605	177.15
ISB2001	0.02	10.566	273.37							ISB2001	0.5	17.626	176.92
ISB2001	0.02	10.61	274.87							ISB2001	0.5	17.647	176.7
ISB2001	0.02	10.654	276.35							ISB2001	0.5	17.668	176.47
ISB2001	0.02	10.698	277.83							ISB2001	0.5	17.688	176.25
ISB2001	0.02	10.741	279.31							ISB2001	0.5	17.709	176.02
ISB2001	0.02	10.799	281.23							ISB2001	0.5	17.734	175.75
ISB2001	0.02	10.857	283.13							ISB2001	0.5	17.759	175.48
ISB2001	0.02	10.915	285.03							ISB2001	0.5	17.784	175.2
ISB2001	0.02	10.972	286.9							ISB2001	0.5	17.809	174.93
ISB2001	0.02	11.03	288.77							ISB2001	0.5	17.834	174.65
ISB2001	0.02	11.088	290.62							ISB2001	0.5	17.859	174.37
ISB2001	0.02	11.158	292.87							ISB2001	0.5	17.883	174.09
ISB2001	0.02	11.229	295.09							ISB2001	0.5	17.917	173.72
ISB2001	0.02	11.3	297.3							ISB2001	0.5	17.951	173.33
ISB2001	0.02	11.37	299.49							ISB2001	0.5	17.984	172.95
ISB2001	0.02	11.441	301.65							ISB2001	0.5	18.018	172.57
ISB2001	0.02	11.511	303.8							ISB2001	0.5	18.051	172.18
ISB2001	0.02	11.593	306.27							ISB2001	0.5	18.085	171.79
ISB2001	0.02	11.675	308.71							ISB2001	0.5	18.119	171.4
ISB2001	0.02	11.756	311.13							ISB2001	0.5	18.16	170.91
ISB2001	0.02	11.838	313.52							ISB2001	0.5	18.202	170.43
ISB2001	0.02	11.92	315.89							ISB2001	0.5	18.243	169.93
ISB2001	0.02	12.001	318.24							ISB2001	0.5	18.284	169.44
ISB2001	0.02	12.083	320.56							ISB2001	0.5	18.326	168.94
ISB2001	0.02	12.178	323.25							ISB2001	0.5	18.367	168.45
ISB2001	0.02	12.274	325.9							ISB2001	0.5	18.409	167.94
ISB2001	0.02	12.369	328.53							ISB2001	0.5	18.45	167.44
ISB2001	0.02	12.465	331.13							ISB2001	0.5	18.491	166.94
ISB2001	0.02	12.56	333.71							ISB2001	0.5	18.531	166.44
ISB2001	0.02	12.655	336.26							ISB2001	0.5	18.572	165.94
ISB2001	0.02	12.751	338.78							ISB2001	0.5	18.613	165.43
ISB2001	0.02	12.846	341.28							ISB2001	0.5	18.653	164.93
ISB2001	0.02	12.941	343.77							ISB2001	0.5	18.694	164.42
ISB2001	0.02	13.037	346.23							ISB2001	0.5	18.735	163.91
ISB2001	0.02	13.132	348.67							ISB2001	0.5	18.778	163.36
ISB2001	0.02	13.227	351.09							ISB2001	0.5	18.821	162.82
ISB2001	0.02	13.337	353.86							ISB2001	0.5	18.864	162.27
ISB2001	0.02	13.447	356.61							ISB2001	0.5	18.907	161.72
ISB2001	0.02	13.557	359.35							ISB2001	0.5	18.95	161.17
ISB2001	0.02	13.667	362.06							ISB2001	0.5	18.993	160.62
ISB2001	0.02	13.777	364.76							ISB2001	0.5	19.036	160.06
ISB2001	0.02	13.887	367.44							ISB2001	0.5	19.079	159.5
ISB2001	0.02	14.013	370.5							ISB2001	0.5	19.129	158.85
ISB2001	0.02	14.139	373.55							ISB2001	0.5	19.179	158.2
ISB2001	0.02	14.265	376.58							ISB2001	0.5	19.229	157.54
ISB2001	0.02	14.391	379.61							ISB2001	0.5	19.279	156.88
ISB2001	0.02	14.517	382.63							ISB2001	0.5	19.329	156.22
ISB2001	0.02	14.662	386.11							ISB2001	0.5	19.379	155.56
ISB2001	0.02	14.807	389.59							ISB2001	0.5	19.429	154.89
ISB2001	0.02	14.952	393.08							ISB2001	0.5	19.488	154.11
ISB2001	0.02	15.097	396.58							ISB2001	0.5	19.547	153.32
ISB2001	0.02	15.242	400.09							ISB2001	0.5	19.606	152.53
ISB2001	0.02	15.421	404.46							ISB2001	0.5	19.665	151.73
ISB2001	0.02	15.601	408.87							ISB2001	0.5	19.724	150.94
ISB2001	0.02	15.78	413.32							ISB2001	0.5	19.783	150.14
ISB2001	0.02	15.96	417.81							ISB2001	0.5	19.842	149.34
ISB2001	0.02	16	418.83							ISB2001	0.5	19.904	148.49
ISB2001	0.02	16	418.83							ISB2001	0.5	19.967	147.64
ISB2001	0.02	16	418.83							ISB2001	0.5	20.029	146.79
ISB2001	0.02	16	418.83							ISB2001	0.5	20.091	145.94
ISB2001	0.02	16	418.83							ISB2001	0.5	20.154	145.08
ISB2001	0.02	16	418.83							ISB2001	0.5	20.216	144.23
ISB2001	0.02	16	418.83							ISB2001	0.5	20.309	142.94
ISB2001	0.02	16	418.83							ISB2001	0.5	20.403	141.65
ISB2001	0.02	16	418.83							ISB2001	0.5	20.496	140.36
ISB2001	0.02	16	418.83							ISB2001	0.5	20.59	139.07
ISB2001	0.02	16	418.83							ISB2001	0.5	20.683	137.77
ISB2001	0.02	16	418.83							ISB2001	0.5	20.777	136.48
ISB2001	0.02	16	418.83							ISB2001	0.5	20.913	134.58
ISB2001	0.02	16	418.83							ISB2001	0.5	21.05	132.69
ISB2001	0.02	16	418.83							ISB2001	0.5	21.187	130.8
ISB2001	0.02	16	418.83							ISB2001	0.5	21.323	128.91
ISB2001	0.02	16	418.83							ISB2001	0.5	21.46	127.03
ISB2001	0.02	16	418.83							ISB2001	0.5	21.596	125.15
ISB2001	0.02	16	418.83							ISB2001	0.5	21.769	122.77
ISB2001	0.02	16	418.83							ISB2001	0.5	21.942	120.41
ISB2001	0.02	16	418.83							ISB2001	0.5	22.115	118.06
ISB2001	0.02	16	418.83							ISB2001	0.5	22.288	115.73
ISB2001	0.02	16	418.83							ISB2001	0.5	22.461	113.41
ISB2001	0.02	16	418.83							ISB2001	0.5	22.633	111.1
ISB2001	0.02	16	418.83							ISB2001	0.5	22.833	108.46
ISB2001	0.02	16	418.83							ISB2001	0.5	23.034	105.84
ISB2001	0.02	16	418.83							ISB2001	0.5	23.234	103.25
ISB2001	0.02	16	418.83							ISB2001	0.5	23.434	100.7
ISB2001	0.02	16	418.83							ISB2001	0.5	23.634	98.169
ISB2001	0.02	16	418.83							ISB2001	0.5	23.834	95.675
ISB2001	0.02	16	418.83							ISB2001	0.5	24	93.63
ISB2001	0.02	16	418.83							ISB2001	0.5	24	93.63
ISB2001	0.02	16	418.83							ISB2001	0.5	24	93.63
ISB2001	0.02	16	418.84							ISB2001	0.5	24	93.63
ISB2001	0.02	16	418.84							ISB2001	0.5	24	93.63
ISB2001	0.02	16	418.84							ISB2001	0.5	24	93.63
ISB2001	0.02	16	418.84							ISB2001	0.5	24	93.63
ISB2001	0.02	16	418.84							ISB2001	0.5	24	93.629
ISB2001	0.02	16	418.84							ISB2001	0.5	24	93.629
ISB2001	0.02	16	418.84							ISB2001	0.5	24	93.629
ISB2001	0.02	16	418.84							ISB2001	0.5	24	93.629
ISB2001	0.02	16	418.84							ISB2001	0.5	24	93.628
ISB2001	0.02	16	418.84							ISB2001	0.5	24	93.628
ISB2001	0.02	16	418.84							ISB2001	0.5	24	93.628
ISB2001	0.02	16	418.84							ISB2001	0.5	24	93.628
ISB2001	0.02	16	418.84							ISB2001	0.5	24	93.627
ISB2001	0.02	16	418.84							ISB2001	0.5	24	93.627
ISB2001	0.02	16	418.84							ISB2001	0.5	24	93.626
ISB2001	0.02	16	418.84							ISB2001	0.5	24	93.626
ISB2001	0.02	16	418.84							ISB2001	0.5	24	93.626
ISB2001	0.02	16.001	418.84							ISB2001	0.5	24	93.625
ISB2001	0.02	16.001	418.84							ISB2001	0.5	24	93.625
ISB2001	0.02	16.001	418.85							ISB2001	0.5	24	93.624
ISB2001	0.02	16.001	418.85							ISB2001	0.5	24.001	93.624
ISB2001	0.02	16.001	418.85							ISB2001	0.5	24.001	93.623
ISB2001	0.02	16.001	418.85							ISB2001	0.5	24.001	93.622
ISB2001	0.02	16.001	418.85							ISB2001	0.5	24.001	93.622
ISB2001	0.02	16.001	418.85							ISB2001	0.5	24.001	93.621
ISB2001	0.02	16.001	418.85							ISB2001	0.5	24.001	93.62
ISB2001	0.02	16.001	418.85							ISB2001	0.5	24.001	93.619
ISB2001	0.02	16.001	418.85							ISB2001	0.5	24.001	93.618
ISB2001	0.02	16.001	418.85							ISB2001	0.5	24.001	93.618
ISB2001	0.02	16.001	418.85							ISB2001	0.5	24.001	93.616
ISB2001	0.02	16.001	418.85							ISB2001	0.5	24.001	93.615
ISB2001	0.02	16.001	418.85							ISB2001	0.5	24.001	93.614
ISB2001	0.02	16.001	418.86							ISB2001	0.5	24.001	93.612
ISB2001	0.02	16.001	418.86							ISB2001	0.5	24.002	93.611
ISB2001	0.02	16.001	418.86							ISB2001	0.5	24.002	93.609
ISB2001	0.02	16.001	418.86							ISB2001	0.5	24.002	93.606
ISB2001	0.02	16.001	418.86							ISB2001	0.5	24.002	93.603
ISB2001	0.02	16.001	418.86							ISB2001	0.5	24.002	93.6
ISB2001	0.02	16.001	418.86							ISB2001	0.5	24.003	93.597
ISB2001	0.02	16.001	418.86							ISB2001	0.5	24.003	93.594
ISB2001	0.02	16.001	418.86							ISB2001	0.5	24.003	93.591
ISB2001	0.02	16.001	418.87							ISB2001	0.5	24.004	93.587
ISB2001	0.02	16.001	418.87							ISB2001	0.5	24.004	93.583
ISB2001	0.02	16.002	418.87							ISB2001	0.5	24.004	93.579
ISB2001	0.02	16.002	418.87							ISB2001	0.5	24.004	93.575
ISB2001	0.02	16.002	418.87							ISB2001	0.5	24.005	93.571
ISB2001	0.02	16.002	418.87							ISB2001	0.5	24.005	93.567
ISB2001	0.02	16.002	418.88							ISB2001	0.5	24.006	93.561
ISB2001	0.02	16.002	418.88							ISB2001	0.5	24.006	93.556
ISB2001	0.02	16.002	418.88							ISB2001	0.5	24.007	93.55
ISB2001	0.02	16.002	418.88							ISB2001	0.5	24.007	93.544
ISB2001	0.02	16.002	418.88							ISB2001	0.5	24.007	93.538
ISB2001	0.02	16.002	418.89							ISB2001	0.5	24.008	93.532
ISB2001	0.02	16.002	418.89							ISB2001	0.5	24.009	93.525
ISB2001	0.02	16.003	418.89							ISB2001	0.5	24.009	93.517
ISB2001	0.02	16.003	418.9							ISB2001	0.5	24.01	93.51
ISB2001	0.02	16.003	418.9							ISB2001	0.5	24.01	93.502
ISB2001	0.02	16.003	418.91							ISB2001	0.5	24.011	93.495
ISB2001	0.02	16.003	418.91							ISB2001	0.5	24.012	93.487
ISB2001	0.02	16.003	418.92							ISB2001	0.5	24.013	93.477
ISB2001	0.02	16.004	418.92							ISB2001	0.5	24.013	93.466
ISB2001	0.02	16.004	418.93							ISB2001	0.5	24.014	93.456
ISB2001	0.02	16.004	418.93							ISB2001	0.5	24.015	93.446
ISB2001	0.02	16.004	418.94							ISB2001	0.5	24.016	93.435
ISB2001	0.02	16.005	418.95							ISB2001	0.5	24.017	93.425
ISB2001	0.02	16.005	418.95							ISB2001	0.5	24.018	93.41
ISB2001	0.02	16.005	418.96							ISB2001	0.5	24.019	93.394
ISB2001	0.02	16.005	418.97							ISB2001	0.5	24.021	93.379
ISB2001	0.02	16.006	418.98							ISB2001	0.5	24.022	93.363
ISB2001	0.02	16.006	418.98							ISB2001	0.5	24.023	93.348
ISB2001	0.02	16.006	418.99							ISB2001	0.5	24.024	93.332
ISB2001	0.02	16.007	419							ISB2001	0.5	24.026	93.306
ISB2001	0.02	16.007	419.01							ISB2001	0.5	24.029	93.28
ISB2001	0.02	16.007	419.02							ISB2001	0.5	24.031	93.254
ISB2001	0.02	16.008	419.03							ISB2001	0.5	24.033	93.228
ISB2001	0.02	16.008	419.04							ISB2001	0.5	24.035	93.203
ISB2001	0.02	16.009	419.05							ISB2001	0.5	24.037	93.177
ISB2001	0.02	16.009	419.06							ISB2001	0.5	24.039	93.148
ISB2001	0.02	16.009	419.07							ISB2001	0.5	24.042	93.119
ISB2001	0.02	16.01	419.08							ISB2001	0.5	24.044	93.09
ISB2001	0.02	16.01	419.09							ISB2001	0.5	24.047	93.061
ISB2001	0.02	16.011	419.1							ISB2001	0.5	24.049	93.032
ISB2001	0.02	16.011	419.12							ISB2001	0.5	24.051	93.003
ISB2001	0.02	16.012	419.13							ISB2001	0.5	24.055	92.962
ISB2001	0.02	16.012	419.14							ISB2001	0.5	24.058	92.92
ISB2001	0.02	16.013	419.15							ISB2001	0.5	24.062	92.879
ISB2001	0.02	16.013	419.16							ISB2001	0.5	24.065	92.838
ISB2001	0.02	16.014	419.18							ISB2001	0.5	24.068	92.796
ISB2001	0.02	16.014	419.2							ISB2001	0.5	24.072	92.755
ISB2001	0.02	16.015	419.21							ISB2001	0.5	24.076	92.705
ISB2001	0.02	16.016	419.23							ISB2001	0.5	24.08	92.656
ISB2001	0.02	16.016	419.24							ISB2001	0.5	24.084	92.606
ISB2001	0.02	16.017	419.26							ISB2001	0.5	24.088	92.556
ISB2001	0.02	16.017	419.27							ISB2001	0.5	24.092	92.507
ISB2001	0.02	16.018	419.29							ISB2001	0.5	24.096	92.457
ISB2001	0.02	16.019	419.31							ISB2001	0.5	24.1	92.407
ISB2001	0.02	16.02	419.33							ISB2001	0.5	24.105	92.346
ISB2001	0.02	16.021	419.35							ISB2001	0.5	24.11	92.285
ISB2001	0.02	16.022	419.37							ISB2001	0.5	24.115	92.224
ISB2001	0.02	16.022	419.4							ISB2001	0.5	24.12	92.163
ISB2001	0.02	16.023	419.42							ISB2001	0.5	24.125	92.102
ISB2001	0.02	16.024	419.44							ISB2001	0.5	24.13	92.042
ISB2001	0.02	16.025	419.47							ISB2001	0.5	24.135	91.981
ISB2001	0.02	16.027	419.5							ISB2001	0.5	24.141	91.913
ISB2001	0.02	16.028	419.53							ISB2001	0.5	24.147	91.845
ISB2001	0.02	16.029	419.56							ISB2001	0.5	24.152	91.777
ISB2001	0.02	16.03	419.59							ISB2001	0.5	24.158	91.709
ISB2001	0.02	16.031	419.62							ISB2001	0.5	24.163	91.642
ISB2001	0.02	16.033	419.67							ISB2001	0.5	24.169	91.574
ISB2001	0.02	16.035	419.71							ISB2001	0.5	24.175	91.506
ISB2001	0.02	16.037	419.76							ISB2001	0.5	24.182	91.417
ISB2001	0.02	16.039	419.81							ISB2001	0.5	24.19	91.327
ISB2001	0.02	16.041	419.86							ISB2001	0.5	24.197	91.238
ISB2001	0.02	16.042	419.9							ISB2001	0.5	24.204	91.149
ISB2001	0.02	16.045	419.96							ISB2001	0.5	24.212	91.059
ISB2001	0.02	16.047	420.03							ISB2001	0.5	24.219	90.97
ISB2001	0.02	16.05	420.09							ISB2001	0.5	24.227	90.881
ISB2001	0.02	16.052	420.15							ISB2001	0.5	24.236	90.77
ISB2001	0.02	16.055	420.21							ISB2001	0.5	24.245	90.66
ISB2001	0.02	16.057	420.27							ISB2001	0.5	24.254	90.55
ISB2001	0.02	16.06	420.34							ISB2001	0.5	24.263	90.439
ISB2001	0.02	16.063	420.42							ISB2001	0.5	24.273	90.329
ISB2001	0.02	16.066	420.49							ISB2001	0.5	24.282	90.219
ISB2001	0.02	16.069	420.57							ISB2001	0.5	24.291	90.109
ISB2001	0.02	16.072	420.64							ISB2001	0.5	24.302	89.974
ISB2001	0.02	16.075	420.71							ISB2001	0.5	24.313	89.84
ISB2001	0.02	16.078	420.81							ISB2001	0.5	24.325	89.705
ISB2001	0.02	16.082	420.9							ISB2001	0.5	24.336	89.571
ISB2001	0.02	16.086	421							ISB2001	0.5	24.347	89.437
ISB2001	0.02	16.09	421.09							ISB2001	0.5	24.358	89.303
ISB2001	0.02	16.093	421.18							ISB2001	0.5	24.37	89.169
ISB2001	0.02	16.097	421.28							ISB2001	0.5	24.388	88.949
ISB2001	0.02	16.102	421.4							ISB2001	0.5	24.407	88.729
ISB2001	0.02	16.107	421.53							ISB2001	0.5	24.425	88.51
ISB2001	0.02	16.112	421.65							ISB2001	0.5	24.444	88.29
ISB2001	0.02	16.117	421.77							ISB2001	0.5	24.462	88.072
ISB2001	0.02	16.122	421.89							ISB2001	0.5	24.481	87.853
ISB2001	0.02	16.127	422.02							ISB2001	0.5	24.499	87.635
ISB2001	0.02	16.135	422.21							ISB2001	0.5	24.522	87.369
ISB2001	0.02	16.142	422.4							ISB2001	0.5	24.544	87.103
ISB2001	0.02	16.15	422.58							ISB2001	0.5	24.567	86.838
ISB2001	0.02	16.158	422.77							ISB2001	0.5	24.59	86.574
ISB2001	0.02	16.165	422.96							ISB2001	0.5	24.612	86.31
ISB2001	0.02	16.173	423.15							ISB2001	0.5	24.635	86.046
ISB2001	0.02	16.183	423.4							ISB2001	0.5	24.657	85.783
ISB2001	0.02	16.194	423.64							ISB2001	0.5	24.685	85.461
ISB2001	0.02	16.204	423.89							ISB2001	0.5	24.713	85.139
ISB2001	0.02	16.214	424.13							ISB2001	0.5	24.741	84.818
ISB2001	0.02	16.224	424.38							ISB2001	0.5	24.769	84.498
ISB2001	0.02	16.235	424.62							ISB2001	0.5	24.796	84.178
ISB2001	0.02	16.247	424.91							ISB2001	0.5	24.824	83.859
ISB2001	0.02	16.259	425.19							ISB2001	0.5	24.852	83.541
ISB2001	0.02	16.271	425.47							ISB2001	0.5	24.886	83.157
ISB2001	0.02	16.283	425.74							ISB2001	0.5	24.919	82.774
ISB2001	0.02	16.294	426.02							ISB2001	0.5	24.953	82.392
ISB2001	0.02	16.306	426.3							ISB2001	0.5	24.986	82.012
ISB2001	0.02	16.318	426.57							ISB2001	0.5	25.02	81.632
ISB2001	0.02	16.335	426.96							ISB2001	0.5	25.054	81.253
ISB2001	0.02	16.353	427.34							ISB2001	0.5	25.087	80.876
ISB2001	0.02	16.37	427.72							ISB2001	0.5	25.13	80.4
ISB2001	0.02	16.387	428.1							ISB2001	0.5	25.172	79.925
ISB2001	0.02	16.404	428.47							ISB2001	0.5	25.215	79.452
ISB2001	0.02	16.421	428.84							ISB2001	0.5	25.258	78.981
ISB2001	0.02	16.438	429.21							ISB2001	0.5	25.3	78.512
ISB2001	0.02	16.46	429.68							ISB2001	0.5	25.343	78.045
ISB2001	0.02	16.482	430.15							ISB2001	0.5	25.385	77.58
ISB2001	0.02	16.504	430.61							ISB2001	0.5	25.436	77.025
ISB2001	0.02	16.526	431.06							ISB2001	0.5	25.487	76.473
ISB2001	0.02	16.548	431.51							ISB2001	0.5	25.538	75.923
ISB2001	0.02	16.57	431.96							ISB2001	0.5	25.589	75.377
ISB2001	0.02	16.592	432.4							ISB2001	0.5	25.64	74.832
ISB2001	0.02	16.62	432.96							ISB2001	0.5	25.691	74.291
ISB2001	0.02	16.649	433.52							ISB2001	0.5	25.749	73.684
ISB2001	0.02	16.677	434.06							ISB2001	0.5	25.806	73.081
ISB2001	0.02	16.706	434.6							ISB2001	0.5	25.864	72.481
ISB2001	0.02	16.734	435.13							ISB2001	0.5	25.921	71.885
ISB2001	0.02	16.763	435.66							ISB2001	0.5	25.978	71.292
ISB2001	0.02	16.791	436.17							ISB2001	0.5	26.036	70.703
ISB2001	0.02	16.826	436.8							ISB2001	0.5	26.1	70.049
ISB2001	0.02	16.861	437.42							ISB2001	0.5	26.164	69.4
ISB2001	0.02	16.896	438.02							ISB2001	0.5	26.228	68.755
ISB2001	0.02	16.931	438.62							ISB2001	0.5	26.292	68.114
ISB2001	0.02	16.966	439.2							ISB2001	0.5	26.356	67.478
ISB2001	0.02	17	439.76							ISB2001	0.5	26.42	66.846
ISB2001	0.02	17	439.76							ISB2001	0.5	26.493	66.129
ISB2001	0.02	17	439.76							ISB2001	0.5	26.566	65.419
ISB2001	0.02	17	439.76							ISB2001	0.5	26.639	64.713
ISB2001	0.02	17	439.76							ISB2001	0.5	26.712	64.014
ISB2001	0.02	17	439.76							ISB2001	0.5	26.785	63.32
ISB2001	0.02	17	439.76							ISB2001	0.5	26.859	62.631
ISB2001	0.02	17	439.76							ISB2001	0.5	26.945	61.822
ISB2001	0.02	17	439.76							ISB2001	0.5	27.032	61.021
ISB2001	0.02	17.001	439.76							ISB2001	0.5	27.118	60.227
ISB2001	0.02	17.001	439.77							ISB2001	0.5	27.205	59.442
ISB2001	0.02	17.001	439.77							ISB2001	0.5	27.292	58.664
ISB2001	0.02	17.001	439.77							ISB2001	0.5	27.378	57.894
ISB2001	0.02	17.001	439.77							ISB2001	0.5	27.491	56.902
ISB2001	0.02	17.002	439.78							ISB2001	0.5	27.604	55.924
ISB2001	0.02	17.002	439.79							ISB2001	0.5	27.717	54.959
ISB2001	0.02	17.003	439.8							ISB2001	0.5	27.83	54.006
ISB2001	0.02	17.003	439.81							ISB2001	0.5	27.942	53.067
ISB2001	0.02	17.004	439.82							ISB2001	0.5	28.055	52.14
ISB2001	0.02	17.005	439.84							ISB2001	0.5	28.22	50.806
ISB2001	0.02	17.006	439.86							ISB2001	0.5	28.385	49.499
ISB2001	0.02	17.007	439.87							ISB2001	0.5	28.551	48.219
ISB2001	0.02	17.008	439.89							ISB2001	0.5	28.716	46.966
ISB2001	0.02	17.01	439.91							ISB2001	0.5	28.881	45.739
ISB2001	0.02	17.011	439.94							ISB2001	0.5	29.046	44.538
ISB2001	0.02	17.013	439.96							ISB2001	0.5	29.243	43.143
ISB2001	0.02	17.014	439.98							ISB2001	0.5	29.439	41.783
ISB2001	0.02	17.015	440.01							ISB2001	0.5	29.635	40.459
ISB2001	0.02	17.018	440.05							ISB2001	0.5	29.832	39.17
ISB2001	0.02	17.02	440.09							ISB2001	0.5	30	38.095
ISB2001	0.02	17.023	440.13
ISB2001	0.02	17.025	440.17
ISB2001	0.02	17.028	440.21
ISB2001	0.02	17.034	440.31
ISB2001	0.02	17.041	440.41
ISB2001	0.02	17.047	440.51
ISB2001	0.02	17.054	440.62
ISB2001	0.02	17.06	440.72
ISB2001	0.02	17.072	440.91
ISB2001	0.02	17.084	441.09
ISB2001	0.02	17.096	441.28
ISB2001	0.02	17.108	441.47
ISB2001	0.02	17.12	441.65
ISB2001	0.02	17.138	441.92
ISB2001	0.02	17.156	442.19
ISB2001	0.02	17.173	442.46
ISB2001	0.02	17.191	442.73
ISB2001	0.02	17.209	443
ISB2001	0.02	17.232	443.33
ISB2001	0.02	17.255	443.66
ISB2001	0.02	17.277	443.98
ISB2001	0.02	17.3	444.31
ISB2001	0.02	17.323	444.63
ISB2001	0.02	17.346	444.94
ISB2001	0.02	17.378	445.39
ISB2001	0.02	17.411	445.83
ISB2001	0.02	17.443	446.27
ISB2001	0.02	17.476	446.7
ISB2001	0.02	17.509	447.12
ISB2001	0.02	17.541	447.53
ISB2001	0.02	17.579	448.01
ISB2001	0.02	17.617	448.48
ISB2001	0.02	17.655	448.95
ISB2001	0.02	17.694	449.41
ISB2001	0.02	17.732	449.85
ISB2001	0.02	17.77	450.3
ISB2001	0.02	17.817	450.84
ISB2001	0.02	17.865	451.37
ISB2001	0.02	17.912	451.89
ISB2001	0.02	17.96	452.4
ISB2001	0.02	18.007	452.9
ISB2001	0.02	18.055	453.39
ISB2001	0.02	18.116	454.01
ISB2001	0.02	18.177	454.62
ISB2001	0.02	18.239	455.21
ISB2001	0.02	18.3	455.79
ISB2001	0.02	18.361	456.35
ISB2001	0.02	18.423	456.9
ISB2001	0.02	18.494	457.53
ISB2001	0.02	18.566	458.14
ISB2001	0.02	18.637	458.74
ISB2001	0.02	18.709	459.32
ISB2001	0.02	18.781	459.88
ISB2001	0.02	18.852	460.44
ISB2001	0.02	18.924	460.98
ISB2001	0.02	19.013	461.64
ISB2001	0.02	19.103	462.28
ISB2001	0.02	19.193	462.91
ISB2001	0.02	19.282	463.52
ISB2001	0.02	19.372	464.12
ISB2001	0.02	19.461	464.71
ISB2001	0.02	19.551	465.29
ISB2001	0.02	19.652	465.94
ISB2001	0.02	19.754	466.57
ISB2001	0.02	19.855	467.2
ISB2001	0.02	19.956	467.83
ISB2001	0.02	20.057	468.46
ISB2001	0.02	20.158	469.08
ISB2001	0.02	20.26	469.71
ISB2001	0.02	20.388	470.51
ISB2001	0.02	20.516	471.33
ISB2001	0.02	20.644	472.16
ISB2001	0.02	20.772	473.01
ISB2001	0.02	20.9	473.89
ISB2001	0.02	21.028	474.8
ISB2001	0.02	21.156	475.74
ISB2001	0.02	21.332	477.08
ISB2001	0.02	21.507	478.51
ISB2001	0.02	21.683	480.02
ISB2001	0.02	21.858	481.63
ISB2001	0.02	22.034	483.34
ISB2001	0.02	22.209	485.16
ISB2001	0.02	22.385	487.11
ISB2001	0.02	22.608	489.77
ISB2001	0.02	22.831	492.65
ISB2001	0.02	23	494.98
ISB2001	0.02	23	494.98
ISB2001	0.02	23	494.98
ISB2001	0.02	23	494.98
ISB2001	0.02	23	494.98
ISB2001	0.02	23	494.98
ISB2001	0.02	23	494.98
ISB2001	0.02	23	494.98
ISB2001	0.02	23	494.98
ISB2001	0.02	23	494.98
ISB2001	0.02	23	494.98
ISB2001	0.02	23	494.98
ISB2001	0.02	23	494.98
ISB2001	0.02	23	494.98
ISB2001	0.02	23	494.98
ISB2001	0.02	23	494.98
ISB2001	0.02	23	494.98
ISB2001	0.02	23	494.98
ISB2001	0.02	23	494.98
ISB2001	0.02	23	494.98
ISB2001	0.02	23	494.98
ISB2001	0.02	23	494.98
ISB2001	0.02	23	494.98
ISB2001	0.02	23	494.98
ISB2001	0.02	23	494.98
ISB2001	0.02	23	494.98
ISB2001	0.02	23	494.98
ISB2001	0.02	23	494.98
ISB2001	0.02	23	494.98
ISB2001	0.02	23	494.98
ISB2001	0.02	23	494.98
ISB2001	0.02	23	494.98
ISB2001	0.02	23	494.98
ISB2001	0.02	23	494.98
ISB2001	0.02	23	494.98
ISB2001	0.02	23	494.98
ISB2001	0.02	23	494.98
ISB2001	0.02	23	494.98
ISB2001	0.02	23	494.98
ISB2001	0.02	23	494.98
ISB2001	0.02	23	494.98
ISB2001	0.02	23	494.98
ISB2001	0.02	23	494.98
ISB2001	0.02	23	494.98
ISB2001	0.02	23	494.98
ISB2001	0.02	23	494.98
ISB2001	0.02	23	494.98
ISB2001	0.02	23	494.98
ISB2001	0.02	23	494.99
ISB2001	0.02	23	494.99
ISB2001	0.02	23	494.99
ISB2001	0.02	23.001	494.99
ISB2001	0.02	23.001	494.99
ISB2001	0.02	23.001	494.99
ISB2001	0.02	23.001	494.99
ISB2001	0.02	23.001	494.99
ISB2001	0.02	23.001	494.99
ISB2001	0.02	23.001	494.99
ISB2001	0.02	23.001	494.99
ISB2001	0.02	23.001	494.99
ISB2001	0.02	23.001	494.99
ISB2001	0.02	23.001	494.99
ISB2001	0.02	23.001	494.99
ISB2001	0.02	23.001	494.99
ISB2001	0.02	23.001	494.99
ISB2001	0.02	23.001	494.99
ISB2001	0.02	23.001	494.99
ISB2001	0.02	23.001	494.99
ISB2001	0.02	23.001	494.99
ISB2001	0.02	23.001	494.99
ISB2001	0.02	23.001	495
ISB2001	0.02	23.001	495
ISB2001	0.02	23.001	495
ISB2001	0.02	23.001	495
ISB2001	0.02	23.001	495
ISB2001	0.02	23.001	495
ISB2001	0.02	23.001	495
ISB2001	0.02	23.002	495
ISB2001	0.02	23.002	495
ISB2001	0.02	23.002	495
ISB2001	0.02	23.002	495
ISB2001	0.02	23.002	495
ISB2001	0.02	23.002	495.01
ISB2001	0.02	23.002	495.01
ISB2001	0.02	23.002	495.01
ISB2001	0.02	23.002	495.01
ISB2001	0.02	23.002	495.01
ISB2001	0.02	23.002	495.01
ISB2001	0.02	23.003	495.01
ISB2001	0.02	23.003	495.02
ISB2001	0.02	23.003	495.02
ISB2001	0.02	23.003	495.02
ISB2001	0.02	23.003	495.02
ISB2001	0.02	23.003	495.03
ISB2001	0.02	23.004	495.03
ISB2001	0.02	23.004	495.03
ISB2001	0.02	23.004	495.04
ISB2001	0.02	23.004	495.04
ISB2001	0.02	23.004	495.04
ISB2001	0.02	23.005	495.05
ISB2001	0.02	23.005	495.05
ISB2001	0.02	23.005	495.06
ISB2001	0.02	23.006	495.06
ISB2001	0.02	23.006	495.07
ISB2001	0.02	23.006	495.07
ISB2001	0.02	23.007	495.08
ISB2001	0.02	23.007	495.08
ISB2001	0.02	23.008	495.09
ISB2001	0.02	23.008	495.09
ISB2001	0.02	23.008	495.1
ISB2001	0.02	23.009	495.1
ISB2001	0.02	23.009	495.11
ISB2001	0.02	23.009	495.11
ISB2001	0.02	23.01	495.12
ISB2001	0.02	23.01	495.13
ISB2001	0.02	23.011	495.13
ISB2001	0.02	23.011	495.14
ISB2001	0.02	23.012	495.15
ISB2001	0.02	23.012	495.15
ISB2001	0.02	23.013	495.16
ISB2001	0.02	23.013	495.17
ISB2001	0.02	23.014	495.18
ISB2001	0.02	23.014	495.19
ISB2001	0.02	23.015	495.19
ISB2001	0.02	23.016	495.2
ISB2001	0.02	23.016	495.21
ISB2001	0.02	23.017	495.22
ISB2001	0.02	23.018	495.23
ISB2001	0.02	23.018	495.24
ISB2001	0.02	23.019	495.25
ISB2001	0.02	23.02	495.26
ISB2001	0.02	23.021	495.27
ISB2001	0.02	23.021	495.28
ISB2001	0.02	23.022	495.3
ISB2001	0.02	23.023	495.31
ISB2001	0.02	23.024	495.33
ISB2001	0.02	23.025	495.34
ISB2001	0.02	23.026	495.36
ISB2001	0.02	23.028	495.37
ISB2001	0.02	23.029	495.39
ISB2001	0.02	23.03	495.4
ISB2001	0.02	23.031	495.43
ISB2001	0.02	23.033	495.45
ISB2001	0.02	23.035	495.48
ISB2001	0.02	23.037	495.5
ISB2001	0.02	23.038	495.53
ISB2001	0.02	23.04	495.55
ISB2001	0.02	23.042	495.58
ISB2001	0.02	23.045	495.61
ISB2001	0.02	23.047	495.65
ISB2001	0.02	23.049	495.68
ISB2001	0.02	23.051	495.71
ISB2001	0.02	23.054	495.74
ISB2001	0.02	23.056	495.77
ISB2001	0.02	23.059	495.82
ISB2001	0.02	23.063	495.87
ISB2001	0.02	23.066	495.92
ISB2001	0.02	23.069	495.97
ISB2001	0.02	23.073	496.02
ISB2001	0.02	23.076	496.07
ISB2001	0.02	23.08	496.11
ISB2001	0.02	23.084	496.18
ISB2001	0.02	23.088	496.24
ISB2001	0.02	23.093	496.3
ISB2001	0.02	23.097	496.36
ISB2001	0.02	23.102	496.42
ISB2001	0.02	23.106	496.48
ISB2001	0.02	23.11	496.54
ISB2001	0.02	23.116	496.62
ISB2001	0.02	23.122	496.71
ISB2001	0.02	23.128	496.79
ISB2001	0.02	23.134	496.87
ISB2001	0.02	23.14	496.95
ISB2001	0.02	23.145	497.03
ISB2001	0.02	23.151	497.11
ISB2001	0.02	23.161	497.24
ISB2001	0.02	23.171	497.38
ISB2001	0.02	23.181	497.51
ISB2001	0.02	23.192	497.65
ISB2001	0.02	23.202	497.78
ISB2001	0.02	23.212	497.91
ISB2001	0.02	23.224	498.07
ISB2001	0.02	23.236	498.22
ISB2001	0.02	23.248	498.38
ISB2001	0.02	23.26	498.53
ISB2001	0.02	23.272	498.68
ISB2001	0.02	23.284	498.83
ISB2001	0.02	23.296	498.98
ISB2001	0.02	23.31	499.15
ISB2001	0.02	23.325	499.33
ISB2001	0.02	23.339	499.5
ISB2001	0.02	23.354	499.67
ISB2001	0.02	23.369	499.84
ISB2001	0.02	23.383	500.01
ISB2001	0.02	23.398	500.17
ISB2001	0.02	23.416	500.37
ISB2001	0.02	23.433	500.56
ISB2001	0.02	23.451	500.75
ISB2001	0.02	23.469	500.94
ISB2001	0.02	23.486	501.12
ISB2001	0.02	23.504	501.31
ISB2001	0.02	23.521	501.48
ISB2001	0.02	23.543	501.7
ISB2001	0.02	23.564	501.9
ISB2001	0.02	23.586	502.11
ISB2001	0.02	23.607	502.31
ISB2001	0.02	23.628	502.5
ISB2001	0.02	23.65	502.69
ISB2001	0.02	23.671	502.88
ISB2001	0.02	23.698	503.12
ISB2001	0.02	23.726	503.35
ISB2001	0.02	23.754	503.57
ISB2001	0.02	23.781	503.79
ISB2001	0.02	23.809	504
ISB2001	0.02	23.836	504.21
ISB2001	0.02	23.864	504.42
ISB2001	0.02	23.893	504.63
ISB2001	0.02	23.923	504.83
ISB2001	0.02	23.952	505.03
ISB2001	0.02	23.981	505.22
ISB2001	0.02	24.011	505.41
ISB2001	0.02	24.04	505.6
ISB2001	0.02	24.07	505.78
ISB2001	0.02	24.1	505.95
ISB2001	0.02	24.13	506.13
ISB2001	0.02	24.16	506.3
ISB2001	0.02	24.189	506.46
ISB2001	0.02	24.219	506.62
ISB2001	0.02	24.249	506.78
ISB2001	0.02	24.279	506.93
ISB2001	0.02	24.309	507.07
ISB2001	0.02	24.341	507.23
ISB2001	0.02	24.373	507.37
ISB2001	0.02	24.404	507.52
ISB2001	0.02	24.436	507.65
ISB2001	0.02	24.467	507.79
ISB2001	0.02	24.499	507.92
ISB2001	0.02	24.532	508.06
ISB2001	0.02	24.565	508.19
ISB2001	0.02	24.598	508.31
ISB2001	0.02	24.631	508.43
ISB2001	0.02	24.664	508.55
ISB2001	0.02	24.697	508.67
ISB2001	0.02	24.731	508.78
ISB2001	0.02	24.771	508.91
ISB2001	0.02	24.812	509.04
ISB2001	0.02	24.852	509.17
ISB2001	0.02	24.893	509.29
ISB2001	0.02	24.933	509.4
ISB2001	0.02	24.974	509.51
ISB2001	0.02	25.014	509.62
ISB2001	0.02	25.056	509.72
ISB2001	0.02	25.098	509.82
ISB2001	0.02	25.141	509.92
ISB2001	0.02	25.183	510.02
ISB2001	0.02	25.225	510.11
ISB2001	0.02	25.267	510.19
ISB2001	0.02	25.309	510.28
ISB2001	0.02	25.359	510.37
ISB2001	0.02	25.409	510.46
ISB2001	0.02	25.459	510.54
ISB2001	0.02	25.508	510.62
ISB2001	0.02	25.558	510.7
ISB2001	0.02	25.608	510.77
ISB2001	0.02	25.659	510.84
ISB2001	0.02	25.711	510.91
ISB2001	0.02	25.762	510.97
ISB2001	0.02	25.813	511.04
ISB2001	0.02	25.864	511.09
ISB2001	0.02	25.916	511.15
ISB2001	0.02	25.968	511.2
ISB2001	0.02	26.02	511.26
ISB2001	0.02	26.072	511.31
ISB2001	0.02	26.124	511.35
ISB2001	0.02	26.176	511.4
ISB2001	0.02	26.228	511.45
ISB2001	0.02	26.291	511.5
ISB2001	0.02	26.354	511.56
ISB2001	0.02	26.417	511.61
ISB2001	0.02	26.48	511.66
ISB2001	0.02	26.544	511.72
ISB2001	0.02	26.626	511.79
ISB2001	0.02	26.709	511.86
ISB2001	0.02	26.791	511.94
ISB2001	0.02	26.873	512.03
ISB2001	0.02	26.956	512.12
ISB2001	0.02	27.048	512.23
ISB2001	0.02	27.14	512.35
ISB2001	0.02	27.232	512.48
ISB2001	0.02	27.324	512.62
ISB2001	0.02	27.416	512.78
ISB2001	0.02	27.533	513.01
ISB2001	0.02	27.65	513.27
ISB2001	0.02	27.767	513.56
ISB2001	0.02	27.884	513.88
ISB2001	0.02	28.002	514.25
ISB2001	0.02	28.119	514.65
ISB2001	0.02	28.239	515.11
ISB2001	0.02	28.36	515.62
ISB2001	0.02	28.48	516.18
ISB2001	0.02	28.601	516.79
ISB2001	0.02	28.721	517.46
ISB2001	0.02	28.842	518.19
ISB2001	0.02	28.962	518.98
ISB2001	0.02	29.083	519.84
ISB2001	0.02	29.218	520.88
ISB2001	0.02	29.354	522.01
ISB2001	0.02	29.49	523.23
ISB2001	0.02	29.625	524.54
ISB2001	0.02	29.761	525.94
ISB2001	0.02	29.897	527.44
ISB2001	0.02	30	528.65
ISB2001	0.1	1.875e-08	18
ISB2001	0.1	3.75e-08	18
ISB2001	0.1	5.1669e-08	18
ISB2001	0.1	6.5839e-08	18
ISB2001	0.1	7.7352e-08	18
ISB2001	0.1	8.8864e-08	18
ISB2001	0.1	1.0038e-07	18
ISB2001	0.1	1.2197e-07	18
ISB2001	0.1	1.4356e-07	18
ISB2001	0.1	1.6515e-07	18
ISB2001	0.1	1.8674e-07	18
ISB2001	0.1	2.3323e-07	18
ISB2001	0.1	2.7973e-07	18
ISB2001	0.1	3.2623e-07	18
ISB2001	0.1	3.7273e-07	18
ISB2001	0.1	4.1922e-07	18
ISB2001	0.1	5.4537e-07	18
ISB2001	0.1	6.7152e-07	18
ISB2001	0.1	7.9766e-07	18
ISB2001	0.1	9.2381e-07	18
ISB2001	0.1	1.05e-06	18
ISB2001	0.1	1.7212e-06	18
ISB2001	0.1	2.3924e-06	18
ISB2001	0.1	3.0636e-06	18
ISB2001	0.1	3.7348e-06	18
ISB2001	0.1	4.406e-06	18
ISB2001	0.1	7.3551e-06	18
ISB2001	0.1	1.0304e-05	18
ISB2001	0.1	1.3253e-05	18
ISB2001	0.1	1.6202e-05	18
ISB2001	0.1	1.9151e-05	18
ISB2001	0.1	3.0107e-05	18
ISB2001	0.1	4.1062e-05	18
ISB2001	0.1	5.2018e-05	18
ISB2001	0.1	6.2973e-05	18
ISB2001	0.1	7.3929e-05	18.001
ISB2001	0.1	8.4884e-05	18.001
ISB2001	0.1	0.00013484	18.001
ISB2001	0.1	0.0001848	18.001
ISB2001	0.1	0.00023476	18.002
ISB2001	0.1	0.00028472	18.002
ISB2001	0.1	0.00033468	18.003
ISB2001	0.1	0.00038463	18.003
ISB2001	0.1	0.00063922	18.005
ISB2001	0.1	0.0008938	18.007
ISB2001	0.1	0.0011484	18.009
ISB2001	0.1	0.001403	18.011
ISB2001	0.1	0.0016576	18.013
ISB2001	0.1	0.0019121	18.015
ISB2001	0.1	0.0033137	18.026
ISB2001	0.1	0.0047152	18.037
ISB2001	0.1	0.0061167	18.048
ISB2001	0.1	0.0075182	18.059
ISB2001	0.1	0.0089198	18.07
ISB2001	0.1	0.010321	18.08
ISB2001	0.1	0.014316	18.112
ISB2001	0.1	0.018312	18.143
ISB2001	0.1	0.022307	18.174
ISB2001	0.1	0.026302	18.205
ISB2001	0.1	0.030297	18.237
ISB2001	0.1	0.034293	18.268
ISB2001	0.1	0.038288	18.3
ISB2001	0.1	0.056293	18.441
ISB2001	0.1	0.074298	18.584
ISB2001	0.1	0.092303	18.727
ISB2001	0.1	0.11031	18.87
ISB2001	0.1	0.12831	19.014
ISB2001	0.1	0.14632	19.159
ISB2001	0.1	0.16432	19.305
ISB2001	0.1	0.20104	19.603
ISB2001	0.1	0.23775	19.904
ISB2001	0.1	0.27446	20.207
ISB2001	0.1	0.31118	20.513
ISB2001	0.1	0.34789	20.822
ISB2001	0.1	0.3846	21.133
ISB2001	0.1	0.42132	21.447
ISB2001	0.1	0.48044	21.958
ISB2001	0.1	0.53957	22.476
ISB2001	0.1	0.59869	23.002
ISB2001	0.1	0.65781	23.534
ISB2001	0.1	0.71694	24.073
ISB2001	0.1	0.77606	24.62
ISB2001	0.1	0.83519	25.173
ISB2001	0.1	0.91987	25.979
ISB2001	0.1	1.0046	26.801
ISB2001	0.1	1.0892	27.637
ISB2001	0.1	1.1739	28.49
ISB2001	0.1	1.2586	29.358
ISB2001	0.1	1.3433	30.242
ISB2001	0.1	1.428	31.142
ISB2001	0.1	1.5422	32.383
ISB2001	0.1	1.6565	33.654
ISB2001	0.1	1.7707	34.955
ISB2001	0.1	1.885	36.288
ISB2001	0.1	1.9992	37.653
ISB2001	0.1	2.1135	39.05
ISB2001	0.1	2.2277	40.48
ISB2001	0.1	2.3777	42.407
ISB2001	0.1	2.5277	44.394
ISB2001	0.1	2.6777	46.441
ISB2001	0.1	2.8276	48.55
ISB2001	0.1	2.9776	50.722
ISB2001	0.1	3.1276	52.958
ISB2001	0.1	3.2776	55.262
ISB2001	0.1	3.474	58.38
ISB2001	0.1	3.6703	61.62
ISB2001	0.1	3.8667	64.984
ISB2001	0.1	4.0631	68.476
ISB2001	0.1	4.2595	72.102
ISB2001	0.1	4.4559	75.866
ISB2001	0.1	4.6522	79.772
ISB2001	0.1	4.9163	85.257
ISB2001	0.1	5.1804	91.021
ISB2001	0.1	5.4445	97.074
ISB2001	0.1	5.7086	103.43
ISB2001	0.1	5.9727	110.1
ISB2001	0.1	6.2368	117.1
ISB2001	0.1	6.5009	124.44
ISB2001	0.1	6.8513	134.73
ISB2001	0.1	7.2016	145.66
ISB2001	0.1	7.5519	157.27
ISB2001	0.1	7.9022	169.59
ISB2001	0.1	8.2525	182.64
ISB2001	0.1	8.6029	196.44
ISB2001	0.1	8.9532	211
ISB2001	0.1	9	213.01
ISB2001	0.1	9	213.01
ISB2001	0.1	9	213.01
ISB2001	0.1	9	213.01
ISB2001	0.1	9	213.01
ISB2001	0.1	9	213.01
ISB2001	0.1	9	213.01
ISB2001	0.1	9	213.01
ISB2001	0.1	9	213.01
ISB2001	0.1	9	213.01
ISB2001	0.1	9	213.01
ISB2001	0.1	9	213.01
ISB2001	0.1	9	213.01
ISB2001	0.1	9	213.01
ISB2001	0.1	9	213.01
ISB2001	0.1	9	213.01
ISB2001	0.1	9	213.01
ISB2001	0.1	9	213.01
ISB2001	0.1	9	213.01
ISB2001	0.1	9	213.01
ISB2001	0.1	9	213.01
ISB2001	0.1	9	213.01
ISB2001	0.1	9	213.01
ISB2001	0.1	9	213.01
ISB2001	0.1	9	213.01
ISB2001	0.1	9	213.01
ISB2001	0.1	9	213.01
ISB2001	0.1	9	213.01
ISB2001	0.1	9	213.01
ISB2001	0.1	9	213.01
ISB2001	0.1	9	213.01
ISB2001	0.1	9	213.01
ISB2001	0.1	9	213.01
ISB2001	0.1	9	213.01
ISB2001	0.1	9	213.01
ISB2001	0.1	9	213.01
ISB2001	0.1	9	213.01
ISB2001	0.1	9	213.01
ISB2001	0.1	9	213.01
ISB2001	0.1	9	213.01
ISB2001	0.1	9	213.01
ISB2001	0.1	9	213.01
ISB2001	0.1	9	213.01
ISB2001	0.1	9	213.01
ISB2001	0.1	9	213.01
ISB2001	0.1	9	213.01
ISB2001	0.1	9	213.01
ISB2001	0.1	9	213.01
ISB2001	0.1	9	213.01
ISB2001	0.1	9	213.01
ISB2001	0.1	9	213.01
ISB2001	0.1	9	213.01
ISB2001	0.1	9	213.01
ISB2001	0.1	9	213.01
ISB2001	0.1	9	213.01
ISB2001	0.1	9	213.01
ISB2001	0.1	9	213.01
ISB2001	0.1	9	213.01
ISB2001	0.1	9	213.01
ISB2001	0.1	9	213.01
ISB2001	0.1	9	213.01
ISB2001	0.1	9	213.01
ISB2001	0.1	9	213.01
ISB2001	0.1	9	213.01
ISB2001	0.1	9	213.01
ISB2001	0.1	9	213.01
ISB2001	0.1	9	213.01
ISB2001	0.1	9	213.01
ISB2001	0.1	9	213.01
ISB2001	0.1	9	213.01
ISB2001	0.1	9	213.01
ISB2001	0.1	9.0001	213.01
ISB2001	0.1	9.0001	213.01
ISB2001	0.1	9.0001	213.01
ISB2001	0.1	9.0001	213.01
ISB2001	0.1	9.0001	213.01
ISB2001	0.1	9.0001	213.01
ISB2001	0.1	9.0001	213.01
ISB2001	0.1	9.0001	213.01
ISB2001	0.1	9.0001	213.01
ISB2001	0.1	9.0001	213.01
ISB2001	0.1	9.0001	213.01
ISB2001	0.1	9.0001	213.01
ISB2001	0.1	9.0001	213.01
ISB2001	0.1	9.0001	213.01
ISB2001	0.1	9.0001	213.01
ISB2001	0.1	9.0001	213.01
ISB2001	0.1	9.0001	213.01
ISB2001	0.1	9.0001	213.01
ISB2001	0.1	9.0002	213.01
ISB2001	0.1	9.0002	213.02
ISB2001	0.1	9.0002	213.02
ISB2001	0.1	9.0002	213.02
ISB2001	0.1	9.0002	213.02
ISB2001	0.1	9.0002	213.02
ISB2001	0.1	9.0002	213.02
ISB2001	0.1	9.0002	213.02
ISB2001	0.1	9.0002	213.02
ISB2001	0.1	9.0002	213.02
ISB2001	0.1	9.0003	213.02
ISB2001	0.1	9.0003	213.02
ISB2001	0.1	9.0003	213.02
ISB2001	0.1	9.0003	213.02
ISB2001	0.1	9.0003	213.02
ISB2001	0.1	9.0003	213.02
ISB2001	0.1	9.0003	213.02
ISB2001	0.1	9.0004	213.02
ISB2001	0.1	9.0004	213.03
ISB2001	0.1	9.0004	213.03
ISB2001	0.1	9.0004	213.03
ISB2001	0.1	9.0005	213.03
ISB2001	0.1	9.0005	213.03
ISB2001	0.1	9.0005	213.03
ISB2001	0.1	9.0005	213.03
ISB2001	0.1	9.0005	213.03
ISB2001	0.1	9.0006	213.03
ISB2001	0.1	9.0006	213.03
ISB2001	0.1	9.0006	213.03
ISB2001	0.1	9.0006	213.04
ISB2001	0.1	9.0007	213.04
ISB2001	0.1	9.0007	213.04
ISB2001	0.1	9.0007	213.04
ISB2001	0.1	9.0008	213.04
ISB2001	0.1	9.0008	213.04
ISB2001	0.1	9.0008	213.04
ISB2001	0.1	9.0008	213.04
ISB2001	0.1	9.0009	213.05
ISB2001	0.1	9.0009	213.05
ISB2001	0.1	9.001	213.05
ISB2001	0.1	9.001	213.05
ISB2001	0.1	9.001	213.05
ISB2001	0.1	9.0011	213.05
ISB2001	0.1	9.0011	213.06
ISB2001	0.1	9.0012	213.06
ISB2001	0.1	9.0012	213.06
ISB2001	0.1	9.0013	213.06
ISB2001	0.1	9.0013	213.06
ISB2001	0.1	9.0013	213.07
ISB2001	0.1	9.0014	213.07
ISB2001	0.1	9.0014	213.07
ISB2001	0.1	9.0015	213.07
ISB2001	0.1	9.0016	213.08
ISB2001	0.1	9.0017	213.08
ISB2001	0.1	9.0018	213.08
ISB2001	0.1	9.0018	213.09
ISB2001	0.1	9.0019	213.09
ISB2001	0.1	9.002	213.09
ISB2001	0.1	9.0021	213.1
ISB2001	0.1	9.0022	213.1
ISB2001	0.1	9.0023	213.11
ISB2001	0.1	9.0024	213.11
ISB2001	0.1	9.0025	213.12
ISB2001	0.1	9.0026	213.12
ISB2001	0.1	9.0028	213.13
ISB2001	0.1	9.0029	213.13
ISB2001	0.1	9.0031	213.14
ISB2001	0.1	9.0032	213.15
ISB2001	0.1	9.0034	213.15
ISB2001	0.1	9.0035	213.16
ISB2001	0.1	9.0037	213.17
ISB2001	0.1	9.0038	213.17
ISB2001	0.1	9.004	213.18
ISB2001	0.1	9.0042	213.19
ISB2001	0.1	9.0044	213.2
ISB2001	0.1	9.0045	213.2
ISB2001	0.1	9.0047	213.21
ISB2001	0.1	9.0049	213.22
ISB2001	0.1	9.0051	213.23
ISB2001	0.1	9.0053	213.24
ISB2001	0.1	9.0056	213.25
ISB2001	0.1	9.0058	213.26
ISB2001	0.1	9.006	213.27
ISB2001	0.1	9.0062	213.28
ISB2001	0.1	9.0065	213.29
ISB2001	0.1	9.0067	213.3
ISB2001	0.1	9.007	213.31
ISB2001	0.1	9.0072	213.32
ISB2001	0.1	9.0075	213.33
ISB2001	0.1	9.0077	213.34
ISB2001	0.1	9.008	213.35
ISB2001	0.1	9.0083	213.36
ISB2001	0.1	9.0086	213.38
ISB2001	0.1	9.009	213.4
ISB2001	0.1	9.0094	213.41
ISB2001	0.1	9.0098	213.43
ISB2001	0.1	9.0101	213.44
ISB2001	0.1	9.0105	213.46
ISB2001	0.1	9.011	213.48
ISB2001	0.1	9.0116	213.51
ISB2001	0.1	9.0121	213.53
ISB2001	0.1	9.0127	213.55
ISB2001	0.1	9.0132	213.58
ISB2001	0.1	9.0138	213.6
ISB2001	0.1	9.0145	213.63
ISB2001	0.1	9.0152	213.66
ISB2001	0.1	9.016	213.7
ISB2001	0.1	9.0167	213.73
ISB2001	0.1	9.0175	213.76
ISB2001	0.1	9.0182	213.79
ISB2001	0.1	9.0193	213.84
ISB2001	0.1	9.0203	213.88
ISB2001	0.1	9.0213	213.93
ISB2001	0.1	9.0224	213.97
ISB2001	0.1	9.0234	214.02
ISB2001	0.1	9.0245	214.06
ISB2001	0.1	9.0258	214.12
ISB2001	0.1	9.0272	214.18
ISB2001	0.1	9.0286	214.24
ISB2001	0.1	9.03	214.3
ISB2001	0.1	9.0313	214.36
ISB2001	0.1	9.0327	214.41
ISB2001	0.1	9.0344	214.49
ISB2001	0.1	9.0361	214.56
ISB2001	0.1	9.0378	214.63
ISB2001	0.1	9.0395	214.7
ISB2001	0.1	9.0412	214.78
ISB2001	0.1	9.0428	214.85
ISB2001	0.1	9.0448	214.93
ISB2001	0.1	9.0468	215.02
ISB2001	0.1	9.0488	215.1
ISB2001	0.1	9.0507	215.19
ISB2001	0.1	9.0527	215.27
ISB2001	0.1	9.0547	215.36
ISB2001	0.1	9.0567	215.44
ISB2001	0.1	9.059	215.54
ISB2001	0.1	9.0614	215.64
ISB2001	0.1	9.0637	215.74
ISB2001	0.1	9.066	215.84
ISB2001	0.1	9.0684	215.94
ISB2001	0.1	9.0707	216.04
ISB2001	0.1	9.0731	216.14
ISB2001	0.1	9.0756	216.25
ISB2001	0.1	9.0782	216.36
ISB2001	0.1	9.0808	216.47
ISB2001	0.1	9.0833	216.58
ISB2001	0.1	9.0859	216.68
ISB2001	0.1	9.0885	216.79
ISB2001	0.1	9.0913	216.91
ISB2001	0.1	9.0941	217.03
ISB2001	0.1	9.097	217.15
ISB2001	0.1	9.0998	217.27
ISB2001	0.1	9.1026	217.39
ISB2001	0.1	9.1057	217.52
ISB2001	0.1	9.1089	217.65
ISB2001	0.1	9.112	217.78
ISB2001	0.1	9.1151	217.91
ISB2001	0.1	9.1183	218.04
ISB2001	0.1	9.1226	218.23
ISB2001	0.1	9.127	218.41
ISB2001	0.1	9.1313	218.59
ISB2001	0.1	9.1357	218.77
ISB2001	0.1	9.14	218.95
ISB2001	0.1	9.1444	219.13
ISB2001	0.1	9.1503	219.38
ISB2001	0.1	9.1563	219.63
ISB2001	0.1	9.1622	219.87
ISB2001	0.1	9.1682	220.11
ISB2001	0.1	9.1741	220.36
ISB2001	0.1	9.18	220.6
ISB2001	0.1	9.1872	220.89
ISB2001	0.1	9.1943	221.18
ISB2001	0.1	9.2014	221.47
ISB2001	0.1	9.2085	221.76
ISB2001	0.1	9.2156	222.05
ISB2001	0.1	9.2227	222.33
ISB2001	0.1	9.2318	222.7
ISB2001	0.1	9.241	223.06
ISB2001	0.1	9.2501	223.43
ISB2001	0.1	9.2592	223.79
ISB2001	0.1	9.2684	224.15
ISB2001	0.1	9.2775	224.51
ISB2001	0.1	9.2889	224.96
ISB2001	0.1	9.3003	225.4
ISB2001	0.1	9.3117	225.84
ISB2001	0.1	9.323	226.28
ISB2001	0.1	9.3344	226.72
ISB2001	0.1	9.3458	227.16
ISB2001	0.1	9.3572	227.59
ISB2001	0.1	9.3717	228.14
ISB2001	0.1	9.3862	228.69
ISB2001	0.1	9.4007	229.23
ISB2001	0.1	9.4152	229.77
ISB2001	0.1	9.4298	230.31
ISB2001	0.1	9.4443	230.84
ISB2001	0.1	9.4588	231.37
ISB2001	0.1	9.4812	232.19
ISB2001	0.1	9.5036	232.99
ISB2001	0.1	9.5261	233.79
ISB2001	0.1	9.5485	234.57
ISB2001	0.1	9.5709	235.35
ISB2001	0.1	9.5933	236.13
ISB2001	0.1	9.6157	236.89
ISB2001	0.1	9.6448	237.87
ISB2001	0.1	9.6739	238.84
ISB2001	0.1	9.703	239.79
ISB2001	0.1	9.7321	240.73
ISB2001	0.1	9.7612	241.66
ISB2001	0.1	9.7903	242.58
ISB2001	0.1	9.8194	243.48
ISB2001	0.1	9.8596	244.71
ISB2001	0.1	9.8998	245.91
ISB2001	0.1	9.94	247.09
ISB2001	0.1	9.9802	248.24
ISB2001	0.1	10.02	249.38
ISB2001	0.1	10.061	250.49
ISB2001	0.1	10.101	251.57
ISB2001	0.1	10.133	252.44
ISB2001	0.1	10.166	253.29
ISB2001	0.1	10.199	254.13
ISB2001	0.1	10.232	254.95
ISB2001	0.1	10.264	255.75
ISB2001	0.1	10.297	256.55
ISB2001	0.1	10.331	257.35
ISB2001	0.1	10.365	258.15
ISB2001	0.1	10.399	258.92
ISB2001	0.1	10.433	259.68
ISB2001	0.1	10.467	260.43
ISB2001	0.1	10.501	261.16
ISB2001	0.1	10.535	261.88
ISB2001	0.1	10.569	262.58
ISB2001	0.1	10.603	263.27
ISB2001	0.1	10.637	263.95
ISB2001	0.1	10.671	264.6
ISB2001	0.1	10.714	265.41
ISB2001	0.1	10.757	266.19
ISB2001	0.1	10.8	266.94
ISB2001	0.1	10.842	267.68
ISB2001	0.1	10.885	268.39
ISB2001	0.1	10.933	269.16
ISB2001	0.1	10.981	269.9
ISB2001	0.1	11.029	270.62
ISB2001	0.1	11.077	271.31
ISB2001	0.1	11.125	271.96
ISB2001	0.1	11.174	272.59
ISB2001	0.1	11.237	273.38
ISB2001	0.1	11.3	274.12
ISB2001	0.1	11.364	274.81
ISB2001	0.1	11.427	275.46
ISB2001	0.1	11.49	276.06
ISB2001	0.1	11.554	276.61
ISB2001	0.1	11.62	277.13
ISB2001	0.1	11.685	277.61
ISB2001	0.1	11.751	278.03
ISB2001	0.1	11.817	278.41
ISB2001	0.1	11.883	278.74
ISB2001	0.1	11.949	279.03
ISB2001	0.1	12.029	279.31
ISB2001	0.1	12.109	279.53
ISB2001	0.1	12.189	279.67
ISB2001	0.1	12.27	279.76
ISB2001	0.1	12.35	279.77
ISB2001	0.1	12.43	279.73
ISB2001	0.1	12.524	279.59
ISB2001	0.1	12.619	279.37
ISB2001	0.1	12.713	279.07
ISB2001	0.1	12.807	278.69
ISB2001	0.1	12.901	278.23
ISB2001	0.1	12.996	277.69
ISB2001	0.1	13.115	276.91
ISB2001	0.1	13.234	276
ISB2001	0.1	13.354	274.99
ISB2001	0.1	13.473	273.87
ISB2001	0.1	13.592	272.64
ISB2001	0.1	13.712	271.32
ISB2001	0.1	13.881	269.28
ISB2001	0.1	14.05	267.06
ISB2001	0.1	14.219	264.68
ISB2001	0.1	14.389	262.14
ISB2001	0.1	14.558	259.45
ISB2001	0.1	14.727	256.64
ISB2001	0.1	14.922	253.24
ISB2001	0.1	15.118	249.7
ISB2001	0.1	15.313	246.03
ISB2001	0.1	15.508	242.24
ISB2001	0.1	15.703	238.35
ISB2001	0.1	15.898	234.38
ISB2001	0.1	16	232.28
ISB2001	0.1	16	232.28
ISB2001	0.1	16	232.28
ISB2001	0.1	16	232.28
ISB2001	0.1	16	232.28
ISB2001	0.1	16	232.28
ISB2001	0.1	16	232.28
ISB2001	0.1	16	232.28
ISB2001	0.1	16	232.28
ISB2001	0.1	16	232.28
ISB2001	0.1	16	232.28
ISB2001	0.1	16	232.28
ISB2001	0.1	16	232.28
ISB2001	0.1	16	232.28
ISB2001	0.1	16	232.28
ISB2001	0.1	16	232.28
ISB2001	0.1	16	232.28
ISB2001	0.1	16	232.28
ISB2001	0.1	16	232.28
ISB2001	0.1	16	232.28
ISB2001	0.1	16	232.28
ISB2001	0.1	16	232.28
ISB2001	0.1	16	232.28
ISB2001	0.1	16	232.28
ISB2001	0.1	16	232.28
ISB2001	0.1	16	232.28
ISB2001	0.1	16	232.28
ISB2001	0.1	16	232.28
ISB2001	0.1	16	232.28
ISB2001	0.1	16	232.28
ISB2001	0.1	16	232.28
ISB2001	0.1	16	232.28
ISB2001	0.1	16	232.28
ISB2001	0.1	16	232.28
ISB2001	0.1	16	232.28
ISB2001	0.1	16	232.28
ISB2001	0.1	16	232.28
ISB2001	0.1	16	232.28
ISB2001	0.1	16	232.27
ISB2001	0.1	16	232.27
ISB2001	0.1	16	232.27
ISB2001	0.1	16	232.27
ISB2001	0.1	16	232.27
ISB2001	0.1	16	232.27
ISB2001	0.1	16	232.27
ISB2001	0.1	16	232.27
ISB2001	0.1	16	232.27
ISB2001	0.1	16	232.27
ISB2001	0.1	16	232.27
ISB2001	0.1	16	232.27
ISB2001	0.1	16	232.27
ISB2001	0.1	16	232.27
ISB2001	0.1	16	232.27
ISB2001	0.1	16.001	232.27
ISB2001	0.1	16.001	232.27
ISB2001	0.1	16.001	232.27
ISB2001	0.1	16.001	232.27
ISB2001	0.1	16.001	232.27
ISB2001	0.1	16.001	232.27
ISB2001	0.1	16.001	232.27
ISB2001	0.1	16.001	232.26
ISB2001	0.1	16.001	232.26
ISB2001	0.1	16.001	232.26
ISB2001	0.1	16.001	232.26
ISB2001	0.1	16.001	232.26
ISB2001	0.1	16.001	232.26
ISB2001	0.1	16.001	232.26
ISB2001	0.1	16.001	232.26
ISB2001	0.1	16.001	232.26
ISB2001	0.1	16.001	232.26
ISB2001	0.1	16.001	232.26
ISB2001	0.1	16.001	232.26
ISB2001	0.1	16.001	232.26
ISB2001	0.1	16.001	232.25
ISB2001	0.1	16.001	232.25
ISB2001	0.1	16.001	232.25
ISB2001	0.1	16.001	232.25
ISB2001	0.1	16.001	232.25
ISB2001	0.1	16.001	232.25
ISB2001	0.1	16.001	232.25
ISB2001	0.1	16.002	232.25
ISB2001	0.1	16.002	232.24
ISB2001	0.1	16.002	232.24
ISB2001	0.1	16.002	232.24
ISB2001	0.1	16.002	232.24
ISB2001	0.1	16.002	232.24
ISB2001	0.1	16.002	232.24
ISB2001	0.1	16.002	232.23
ISB2001	0.1	16.002	232.23
ISB2001	0.1	16.002	232.23
ISB2001	0.1	16.003	232.23
ISB2001	0.1	16.003	232.22
ISB2001	0.1	16.003	232.22
ISB2001	0.1	16.003	232.22
ISB2001	0.1	16.003	232.22
ISB2001	0.1	16.003	232.21
ISB2001	0.1	16.003	232.21
ISB2001	0.1	16.004	232.21
ISB2001	0.1	16.004	232.2
ISB2001	0.1	16.004	232.2
ISB2001	0.1	16.004	232.19
ISB2001	0.1	16.004	232.19
ISB2001	0.1	16.004	232.19
ISB2001	0.1	16.005	232.18
ISB2001	0.1	16.005	232.18
ISB2001	0.1	16.005	232.18
ISB2001	0.1	16.005	232.17
ISB2001	0.1	16.005	232.17
ISB2001	0.1	16.006	232.16
ISB2001	0.1	16.006	232.16
ISB2001	0.1	16.006	232.15
ISB2001	0.1	16.006	232.15
ISB2001	0.1	16.007	232.14
ISB2001	0.1	16.007	232.13
ISB2001	0.1	16.007	232.13
ISB2001	0.1	16.008	232.12
ISB2001	0.1	16.008	232.11
ISB2001	0.1	16.008	232.11
ISB2001	0.1	16.009	232.1
ISB2001	0.1	16.009	232.09
ISB2001	0.1	16.01	232.08
ISB2001	0.1	16.01	232.07
ISB2001	0.1	16.011	232.06
ISB2001	0.1	16.011	232.05
ISB2001	0.1	16.012	232.04
ISB2001	0.1	16.012	232.03
ISB2001	0.1	16.013	232.01
ISB2001	0.1	16.014	231.99
ISB2001	0.1	16.015	231.97
ISB2001	0.1	16.016	231.96
ISB2001	0.1	16.016	231.94
ISB2001	0.1	16.017	231.92
ISB2001	0.1	16.018	231.9
ISB2001	0.1	16.02	231.87
ISB2001	0.1	16.021	231.85
ISB2001	0.1	16.022	231.82
ISB2001	0.1	16.023	231.79
ISB2001	0.1	16.025	231.77
ISB2001	0.1	16.026	231.73
ISB2001	0.1	16.028	231.7
ISB2001	0.1	16.03	231.66
ISB2001	0.1	16.032	231.62
ISB2001	0.1	16.033	231.59
ISB2001	0.1	16.035	231.55
ISB2001	0.1	16.037	231.5
ISB2001	0.1	16.039	231.46
[truncated: 1,580 more rows]

## Sheet: Suppl Fig 8D - TG32 PK
Parameter measured: Plasma concentration (μg/ml)
	Days	ISB 2001 (5 mg/kg, i.v.)
	0.0035	114.96	96.04	113.9	43.95	98.3	101.9
	1.0083	39.14	32.01	42.41	30.7	41.33	32.92
	3.0313	35.51	26.61	36.35	23.19	31.18	24.26
	6.9771	22.85	20.13	23.67	14.72	15.44	19.83
	10.0208	17.01	15.55	15.33	11.25	12	15.46
	14.0104	13.23	14.98	17.35	10.27	9.69	10.98
	17.0792	10.24	7.67	7.8	7.1	6.75	8.47
	21.0285	7.53	6.5	6.19	4.64	2.96	4.11
	23.9986	5.93	5.31	5.17	3.55	3.73	3.82
	28.0236	3.97	4.06	3.38	2.36	1.75	2.17
